# Supplementary material for: Combining multiple functional annotation tools increases coverage of metabolic annotation
Source: BMC Genomics. 2018 Dec 19;19:948. doi: 10.1186/s12864-018-5221-9 (PMC6299973; doi:10.1186/s12864-018-5221-9)
Supplement: Supplementary file 2 — EC numbers predicted by all 4 tools. Excel file with the EC numbers predicted by all 4 tools in most genomes. (XLS 35 kb) [file 12864_2018_5221_MOESM2_ESM.xls]

## Sheet: Sheet1
EC	#genomes	Enzyme	Category
3.5.1.2	14	glutaminase	Biosynthesis & Degradation of Amino Acids
5.1.1.1	15	alanine racemase	Biosynthesis & Degradation of Amino Acids
2.1.2.1	21	glycine hydroxymethyltransferase	Biosynthesis of Amino Acids
6.3.1.2	18	glutamine synthetase	Biosynthesis of Amino Acids
2.2.1.6	21	acetolactate synthase	Biosynthesis of Amino Acids
1.1.1.85	25	3-isopropylmalate dehydrogenase	Biosynthesis of Amino Acids
1.2.1.11	14	aspartate-semialdehyde dehydrogenase	Biosynthesis of Amino Acids
2.3.3.13	14	2-isopropylmalate synthase	Biosynthesis of Amino Acids
2.5.1.47	18	cysteine synthase	Biosynthesis of Amino Acids
3.1.1.29	15	aminoacyl-tRNA hydrolase	Biosynthesis of Amino Acids
4.1.1.11	18	aspartate 1-decarboxylase	Biosynthesis of Amino Acids
4.2.1.20	25	tryptophan synthase	Biosynthesis of Amino Acids
1.8.1.4	15	dihydrolipoyl dehydrogenase	Biosynthesis of Amino Acids
1.2.1.12	25	glyceraldehyde-3-phosphate dehydrogenase (phosphorylating)	Biosynthesis & Degradation of Carbohydrates
4.2.1.11	24	phosphopyruvate hydratase	Biosynthesis & Degradation of Carbohydrates
2.2.1.1	17	transketolase	Biosynthesis & Degradation of Carbohydrates
5.4.2.2	14	phosphoglucomutase (alpha-D-glucose-1,6-bisphosphate-dependent)	Biosynthesis & Degradation of Carbohydrates
3.1.3.11	14	fructose-bisphosphatase	Biosynthesis of Carbohydrates
4.1.2.13	14	fructose-bisphosphate aldolase	Biosynthesis of Carbohydrates
2.7.1.40	15	pyruvate kinase	Biosynthesis of Carbohydrates
2.5.1.55	14	3-deoxy-8-phosphooctulonate synthase	Biosynthesis of Carbohydrates
2.6.1.16	14	glutamine-fructose-6-phosphate transaminase (isomerizing)	Biosynthesis of Carbohydrates
2.4.1.18	15	1,4-alpha-glucan branching enzyme	Biosynthesis of Carbohydrates
2.3.3.9	14	malate synthase	Degradation of Carbohydrates
4.1.2.4	16	deoxyribose-phosphate aldolase	Degradation of Carbohydrates
1.1.1.205	21	IMP dehydrogenase	Biosynthesis & Degradation of Nucleosides and Nucleotides
6.3.4.2	15	CTP synthase (glutamine hydrolysing)	Biosynthesis & Degradation of Nucleosides and Nucleotides
2.1.1.45	17	thymidylate synthase	Biosynthesis of Nucleosides and Nucleotides
2.4.2.8	15	hypoxanthine phosphoribosyltransferase	Biosynthesis of Nucleosides and Nucleotides
2.4.2.9	18	uracil phosphoribosyltransferase	Biosynthesis of Nucleosides and Nucleotides
2.7.4.22	20	UMP kinase	Biosynthesis of Nucleosides and Nucleotides
2.7.4.3	16	adenylate kinase	Biosynthesis of Nucleosides and Nucleotides
2.7.4.6	21	nucleoside-diphosphate kinase	Biosynthesis of Nucleosides and Nucleotides
3.6.3.14	27	H+-transporting two-sector ATPase	Biosynthesis of Nucleosides and Nucleotides
4.3.2.2	17	adenylosuccinate lyase	Biosynthesis of Nucleosides and Nucleotides
5.4.2.7	16	phosphopentomutase	Degradation of Nucleosides and Nucleotides
1.5.1.20	15	methylenetetrahydrofolate reductase [NAD(P)H]	Biosynthesis of Cofactors, Prosthetic Groups, Electron Carriers
2.5.1.15	15	dihydropteroate synthase	Biosynthesis of Cofactors, Prosthetic Groups, Electron Carriers
2.5.1.31	14	ditrans,polycis-undecaprenyl-diphosphate synthase [(2E,6E)-farnesyl-diphosphate specific]	Biosynthesis of Cofactors, Prosthetic Groups, Electron Carriers
2.5.1.6	22	methionine adenosyltransferase	Biosynthesis of Cofactors, Prosthetic Groups, Electron Carriers
2.7.1.33	18	pantothenate kinase	Biosynthesis of Cofactors, Prosthetic Groups, Electron Carriers
2.7.8.7	17	holo-[acyl-carrier-protein] synthase	Biosynthesis of Cofactors, Prosthetic Groups, Electron Carriers
3.5.4.25	19	GTP cyclohydrolase II	Biosynthesis of Cofactors, Prosthetic Groups, Electron Carriers
4.2.1.2	20	fumarate hydratase	Generation of Precursor Metabolites and Energy
4.2.1.3	20	aconitate hydratase	Generation of Precursor Metabolites and Energy
1.2.4.1	16	pyruvate dehydrogenase (acetyl-transferring)	Generation of Precursor Metabolites and Energy
2.5.1.19	18	3-phosphoshikimate 1-carboxyvinyltransferase	Biosynthesis of Aromatic Compounds
2.5.1.54	16	3-deoxy-7-phosphoheptulonate synthase	Biosynthesis of Aromatic Compounds
2.5.1.7	16	UDP-N-acetylglucosamine 1-carboxyvinyltransferase	Cell Wall Biosynthesis
4.6.1.12	17	2-C-methyl-D-erythritol 2,4-cyclodiphosphate synthase	Terpenoids Biosynthesis
2.7.1.25	15	adenylyl-sulfate kinase	Sulfur Compounds Metabolism
2.7.1.30	19	glycerol kinase	Fatty Acid and Lipids Degradation
3.6.1.1	19	inorganic diphosphatase	Phosphorus Compounds Metabolism
1.1.1.44	16	phosphogluconate dehydrogenase (NADP+-dependent, decarboxylating)	Generation of Precursor Metabolites and Energy
2.3.1.61	16	dihydrolipoyllysine-residue succinyltransferase	Generation of Precursor Metabolites and Energy
4.1.3.1	14	isocitrate lyase	Generation of Precursor Metabolites and Energy
1.11.1.6	16	catalase	Degradation of Reactive Oxygen Species
1.15.1.1	21	superoxide dismutase	Degradation of Reactive Oxygen Species
1.8.4.11	14	peptide-methionine (S)-S-oxide reductase	Degradation of Reactive Oxygen Species
1.8.4.12	21	peptide-methionine (R)-S-oxide reductase	Degradation of Reactive Oxygen Species
2.4.2.29	17	tRNA-guanosine34 transglycosylase	Nucleic Acid Processing
2.7.13.3	23	histidine kinase	Protein Modification
2.7.7.6	25	DNA-directed RNA polymerase	Nucleic Acid Processing
2.7.7.8	17	polyribonucleotide nucleotidyltransferase	Nucleic Acid Processing
3.1.26.3	14	ribonuclease III	Nucleic Acid Processing
3.1.26.4	20	ribonuclease H	Nucleic Acid Processing
3.4.11.18	17	methionyl aminopeptidase	Protein Modification
3.4.21.53	18	Endopeptidase La	Protein Modification
3.4.21.89	14	Signal peptidase I	Protein Modification
3.4.21.92	26	Endopeptidase Clp	Protein Modification
4.2.3.3	15	methylglyoxal synthase	Glycolysis
6.1.1.10	15	methionine-tRNA ligase	Nucleic Acid Processing
6.1.1.11	14	serine-tRNA ligase	Nucleic Acid Processing
6.1.1.14	19	glycine-tRNA ligase	Nucleic Acid Processing
6.1.1.2	16	tryptophan-tRNA ligase	Nucleic Acid Processing
6.1.1.20	22	phenylalanine-tRNA ligase	Nucleic Acid Processing
6.1.1.21	23	histidine-tRNA ligase	Nucleic Acid Processing
6.1.1.6	15	lysine-tRNA ligase	Nucleic Acid Processing
6.5.1.2	15	DNA ligase (NAD+)	Nucleic Acid Processing
