# Supplementary material for: Combining multiple functional annotation tools increases coverage of metabolic annotation
Source: BMC Genomics. 2018 Dec 19;19:948. doi: 10.1186/s12864-018-5221-9 (PMC6299973; doi:10.1186/s12864-018-5221-9)
Supplement: Supplementary file 3 — Substrate ranks. Excel file with all transporter substrate ranks. (XLS 74 kb) [file 12864_2018_5221_MOESM3_ESM.xls]

## Sheet: TransportDB
genome ID	Locus	Transporter Family	Substrate	Rank
10403S_RAST	LMRG_00223	The ATP-binding Cassette (ABC) Superfamily	iron-hydroxamate	1
10403S_RAST	LMRG_00290	The ATP-binding Cassette (ABC) Superfamily	multidrug	4
10403S_RAST	LMRG_00291	The ATP-binding Cassette (ABC) Superfamily	lipid A	1
10403S_RAST	LMRG_00354	The ATP-binding Cassette (ABC) Superfamily	daunorubicin	1
10403S_RAST	LMRG_00355	The ATP-binding Cassette (ABC) Superfamily	polysaccharide export	4
10403S_RAST	LMRG_00430	The ATP-binding Cassette (ABC) Superfamily	heme	1
10403S_RAST	LMRG_00432	The ATP-binding Cassette (ABC) Superfamily	lipoprotein	3
10403S_RAST	LMRG_00444	The ATP-binding Cassette (ABC) Superfamily	daunorubicin	1
10403S_RAST	LMRG_00445	The ATP-binding Cassette (ABC) Superfamily	multidrug	4
10403S_RAST	LMRG_00454	The ATP-binding Cassette (ABC) Superfamily	sugar	3
10403S_RAST	LMRG_00455	The ATP-binding Cassette (ABC) Superfamily	sugar	3
10403S_RAST	LMRG_00456	The ATP-binding Cassette (ABC) Superfamily	sugar	3
10403S_RAST	LMRG_00500	The ATP-binding Cassette (ABC) Superfamily	molybdate	1
10403S_RAST	LMRG_00501	The ATP-binding Cassette (ABC) Superfamily	molybdate	1
10403S_RAST	LMRG_00502	The ATP-binding Cassette (ABC) Superfamily	mobybdenate	1
10403S_RAST	LMRG_00524	The ATP-binding Cassette (ABC) Superfamily	lipoprotein releasing	3
10403S_RAST	LMRG_00525	The ATP-binding Cassette (ABC) Superfamily	lipoprotein	3
10403S_RAST	LMRG_00535	The ATP-binding Cassette (ABC) Superfamily	iron-hydroxamate	1
10403S_RAST	LMRG_00536	The ATP-binding Cassette (ABC) Superfamily	polysaccharide export	4
10403S_RAST	LMRG_00537	The ATP-binding Cassette (ABC) Superfamily	daunorubicin	1
10403S_RAST	LMRG_00573	The ATP-binding Cassette (ABC) Superfamily	lipid A	1
10403S_RAST	LMRG_00574	The ATP-binding Cassette (ABC) Superfamily	multidrug	4
10403S_RAST	LMRG_00650	The ATP-binding Cassette (ABC) Superfamily	?	5
10403S_RAST	LMRG_00651	The ATP-binding Cassette (ABC) Superfamily	cobalt ion	1
10403S_RAST	LMRG_00652	The ATP-binding Cassette (ABC) Superfamily	cobalt ion	1
10403S_RAST	LMRG_00653	The ATP-binding Cassette (ABC) Superfamily	cobalt	1
10403S_RAST	LMRG_00669	The ATP-binding Cassette (ABC) Superfamily	lipoprotein	3
10403S_RAST	LMRG_00670	The ATP-binding Cassette (ABC) Superfamily	efflux (antimicrobial peptide?)	3
10403S_RAST	LMRG_00841	The ATP-binding Cassette (ABC) Superfamily	sugar	3
10403S_RAST	LMRG_00842	The ATP-binding Cassette (ABC) Superfamily	sugar	3
10403S_RAST	LMRG_00843	The ATP-binding Cassette (ABC) Superfamily	sugar	3
10403S_RAST	LMRG_00873	The ATP-binding Cassette (ABC) Superfamily	glycine betaine	1
10403S_RAST	LMRG_00874	The ATP-binding Cassette (ABC) Superfamily	glycine betaine	1
10403S_RAST	LMRG_00877	The ATP-binding Cassette (ABC) Superfamily	glycine betaine/L-proline/carnitine/choline	2
10403S_RAST	LMRG_00878	The ATP-binding Cassette (ABC) Superfamily	glycine betaine	1
10403S_RAST	LMRG_00879	The ATP-binding Cassette (ABC) Superfamily	glycine betaine/L-proline/carnitine/choline	2
10403S_RAST	LMRG_00880	The ATP-binding Cassette (ABC) Superfamily	glycine betaine	1
10403S_RAST	LMRG_00883	The ATP-binding Cassette (ABC) Superfamily	cobalt	1
10403S_RAST	LMRG_00898	The ATP-binding Cassette (ABC) Superfamily	manganese/zinc ion	2
10403S_RAST	LMRG_00899	The ATP-binding Cassette (ABC) Superfamily	phosphonate	1
10403S_RAST	LMRG_00994	The ATP-binding Cassette (ABC) Superfamily	zinc	1
10403S_RAST	LMRG_00995	The ATP-binding Cassette (ABC) Superfamily	manganese/zinc ion	2
10403S_RAST	LMRG_00996	The ATP-binding Cassette (ABC) Superfamily	phosphonate	1
10403S_RAST	LMRG_01022	The ATP-binding Cassette (ABC) Superfamily	phosphonate	1
10403S_RAST	LMRG_01104	The ATP-binding Cassette (ABC) Superfamily	cobalamin/Fe3+-siderophores	2
10403S_RAST	LMRG_01105	The ATP-binding Cassette (ABC) Superfamily	cobalamin/Fe3+-siderophores	2
10403S_RAST	LMRG_01106	The ATP-binding Cassette (ABC) Superfamily	iron-hydroxamate	1
10403S_RAST	LMRG_01107	The ATP-binding Cassette (ABC) Superfamily	phosphonate	1
10403S_RAST	LMRG_01110	The ATP-binding Cassette (ABC) Superfamily	multidrug	4
10403S_RAST	LMRG_01111	The ATP-binding Cassette (ABC) Superfamily	daunorubicin	1
10403S_RAST	LMRG_01155	The ATP-binding Cassette (ABC) Superfamily	sugar	3
10403S_RAST	LMRG_01156	The ATP-binding Cassette (ABC) Superfamily	sugar	3
10403S_RAST	LMRG_01157	The ATP-binding Cassette (ABC) Superfamily	sugar	3
10403S_RAST	LMRG_01224	The ATP-binding Cassette (ABC) Superfamily	heme	1
10403S_RAST	LMRG_01268	The ATP-binding Cassette (ABC) Superfamily	lipoprotein	3
10403S_RAST	LMRG_01269	The ATP-binding Cassette (ABC) Superfamily	?	5
10403S_RAST	LMRG_01277	The ATP-binding Cassette (ABC) Superfamily	sugar (maltose?)	1
10403S_RAST	LMRG_01278	The ATP-binding Cassette (ABC) Superfamily	sugar	3
10403S_RAST	LMRG_01279	The ATP-binding Cassette (ABC) Superfamily	sugar (maltose?)	1
10403S_RAST	LMRG_01296	The ATP-binding Cassette (ABC) Superfamily	zinc	1
10403S_RAST	LMRG_01315	The ATP-binding Cassette (ABC) Superfamily	multidrug	4
10403S_RAST	LMRG_01316	The ATP-binding Cassette (ABC) Superfamily	lipid A	1
10403S_RAST	LMRG_01329	The ATP-binding Cassette (ABC) Superfamily	multidrug	4
10403S_RAST	LMRG_01330	The ATP-binding Cassette (ABC) Superfamily	daunorubicin	1
10403S_RAST	LMRG_01464	The ATP-binding Cassette (ABC) Superfamily	efflux (antimicrobial peptide?)	3
10403S_RAST	LMRG_01465	The ATP-binding Cassette (ABC) Superfamily	lipoprotein	3
10403S_RAST	LMRG_01494	The ATP-binding Cassette (ABC) Superfamily	amino acid (glutamine/glutamate/aspartate?)	2
10403S_RAST	LMRG_01495	The ATP-binding Cassette (ABC) Superfamily	amino aicd (glutamine/glutamate/aspartate?)	2
10403S_RAST	LMRG_01496	The ATP-binding Cassette (ABC) Superfamily	amino aicd (glutamine/glutamate/aspartate?)	2
10403S_RAST	LMRG_01497	The ATP-binding Cassette (ABC) Superfamily	phosphate	1
10403S_RAST	LMRG_01580	The ATP-binding Cassette (ABC) Superfamily	phosphate	1
10403S_RAST	LMRG_01581	The ATP-binding Cassette (ABC) Superfamily	amino aicd (glutamine/glutamate/aspartate?)	2
10403S_RAST	LMRG_01592	The ATP-binding Cassette (ABC) Superfamily	daunorubicin	1
10403S_RAST	LMRG_01605	The ATP-binding Cassette (ABC) Superfamily	daunorubicin	1
10403S_RAST	LMRG_01617	The ATP-binding Cassette (ABC) Superfamily	daunorubicin	1
10403S_RAST	LMRG_01618	The ATP-binding Cassette (ABC) Superfamily	multidrug/exoprotein? (EcsBA homolog)	4
10403S_RAST	LMRG_01636	The ATP-binding Cassette (ABC) Superfamily	oligopeptide	4
10403S_RAST	LMRG_01637	The ATP-binding Cassette (ABC) Superfamily	dipeptide/oligopeptide	4
10403S_RAST	LMRG_01638	The ATP-binding Cassette (ABC) Superfamily	dipeptide/oligopeptide	4
10403S_RAST	LMRG_01639	The ATP-binding Cassette (ABC) Superfamily	glycine betaine	1
10403S_RAST	LMRG_01640	The ATP-binding Cassette (ABC) Superfamily	glycine betaine	1
10403S_RAST	LMRG_01648	The ATP-binding Cassette (ABC) Superfamily	heme	1
10403S_RAST	LMRG_01649	The ATP-binding Cassette (ABC) Superfamily	cobalamin/Fe3+-siderophores	2
10403S_RAST	LMRG_01650	The ATP-binding Cassette (ABC) Superfamily	phosphonate	1
10403S_RAST	LMRG_01741	The ATP-binding Cassette (ABC) Superfamily	D-methionine	1
10403S_RAST	LMRG_01742	The ATP-binding Cassette (ABC) Superfamily	cell division	5
10403S_RAST	LMRG_01749	The ATP-binding Cassette (ABC) Superfamily	phosphate	1
10403S_RAST	LMRG_01750	The ATP-binding Cassette (ABC) Superfamily	phosphate	1
10403S_RAST	LMRG_01751	The ATP-binding Cassette (ABC) Superfamily	phosphate	1
10403S_RAST	LMRG_01752	The ATP-binding Cassette (ABC) Superfamily	phosphate	1
10403S_RAST	LMRG_01753	The ATP-binding Cassette (ABC) Superfamily	phosphate	1
10403S_RAST	LMRG_01817	The ATP-binding Cassette (ABC) Superfamily	heme	1
10403S_RAST	LMRG_01818	The ATP-binding Cassette (ABC) Superfamily	cobalamin/Fe3+-siderophores	2
10403S_RAST	LMRG_01819	The ATP-binding Cassette (ABC) Superfamily	phosphonate	1
10403S_RAST	LMRG_01829	The ATP-binding Cassette (ABC) Superfamily	D-methionine	1
10403S_RAST	LMRG_01830	The ATP-binding Cassette (ABC) Superfamily	D-methionine	1
10403S_RAST	LMRG_01831	The ATP-binding Cassette (ABC) Superfamily	methionine	1
10403S_RAST	LMRG_01833	The ATP-binding Cassette (ABC) Superfamily	? (Fe-S assembly/SufBCD system)	5
10403S_RAST	LMRG_01834	The ATP-binding Cassette (ABC) Superfamily	? (Fe-S assembly/SufBCD system)	5
10403S_RAST	LMRG_01837	The ATP-binding Cassette (ABC) Superfamily	? (Fe-S assembly/SufBCD system)	5
10403S_RAST	LMRG_01859	The ATP-binding Cassette (ABC) Superfamily	sugar	3
10403S_RAST	LMRG_01860	The ATP-binding Cassette (ABC) Superfamily	sugar	3
10403S_RAST	LMRG_01861	The ATP-binding Cassette (ABC) Superfamily	sugar	3
10403S_RAST	LMRG_01926	The ATP-binding Cassette (ABC) Superfamily	daunorubicin	1
10403S_RAST	LMRG_01936	The ATP-binding Cassette (ABC) Superfamily	lipoprotein	3
10403S_RAST	LMRG_01938	The ATP-binding Cassette (ABC) Superfamily	glycine betaine	1
10403S_RAST	LMRG_01944	The ATP-binding Cassette (ABC) Superfamily	lipid A	1
10403S_RAST	LMRG_01945	The ATP-binding Cassette (ABC) Superfamily	lipid A	1
10403S_RAST	LMRG_01951	The ATP-binding Cassette (ABC) Superfamily	multidrug	4
10403S_RAST	LMRG_01980	The ATP-binding Cassette (ABC) Superfamily	lipid A	1
10403S_RAST	LMRG_01981	The ATP-binding Cassette (ABC) Superfamily	CydC/CydD homolog	5
10403S_RAST	LMRG_02019	The ATP-binding Cassette (ABC) Superfamily	lipoprotein	3
10403S_RAST	LMRG_02020	The ATP-binding Cassette (ABC) Superfamily	multidrug?	4
10403S_RAST	LMRG_02023	The ATP-binding Cassette (ABC) Superfamily	daunorubicin	1
10403S_RAST	LMRG_02024	The ATP-binding Cassette (ABC) Superfamily	multidrug	4
10403S_RAST	LMRG_02079	The ATP-binding Cassette (ABC) Superfamily	daunorubicin	1
10403S_RAST	LMRG_02080	The ATP-binding Cassette (ABC) Superfamily	multidrug	4
10403S_RAST	LMRG_02086	The ATP-binding Cassette (ABC) Superfamily	daunorubicin	1
10403S_RAST	LMRG_02114	The ATP-binding Cassette (ABC) Superfamily	glycine betaine	1
10403S_RAST	LMRG_02115	The ATP-binding Cassette (ABC) Superfamily	glycine betaine/L-proline	2
10403S_RAST	LMRG_02116	The ATP-binding Cassette (ABC) Superfamily	glycine betaine	1
10403S_RAST	LMRG_02143	The ATP-binding Cassette (ABC) Superfamily	cobalt ion	1
10403S_RAST	LMRG_02144	The ATP-binding Cassette (ABC) Superfamily	cobalt	1
10403S_RAST	LMRG_02145	The ATP-binding Cassette (ABC) Superfamily	cobalt	1
10403S_RAST	LMRG_02179	The ATP-binding Cassette (ABC) Superfamily	cobalt ion	1
10403S_RAST	LMRG_02214	The ATP-binding Cassette (ABC) Superfamily	?	5
10403S_RAST	LMRG_02260	The ATP-binding Cassette (ABC) Superfamily	lipid A	1
10403S_RAST	LMRG_02270	The ATP-binding Cassette (ABC) Superfamily	amino aicd (glutamine/glutamate/aspartate?)	2
10403S_RAST	LMRG_02271	The ATP-binding Cassette (ABC) Superfamily	phosphate	1
10403S_RAST	LMRG_02282	The ATP-binding Cassette (ABC) Superfamily	sugar	3
10403S_RAST	LMRG_02283	The ATP-binding Cassette (ABC) Superfamily	sugar	3
10403S_RAST	LMRG_02284	The ATP-binding Cassette (ABC) Superfamily	sugar	3
10403S_RAST	LMRG_02356	The ATP-binding Cassette (ABC) Superfamily	lipid A	1
10403S_RAST	LMRG_02357	The ATP-binding Cassette (ABC) Superfamily	lipid A	1
10403S_RAST	LMRG_02384	The ATP-binding Cassette (ABC) Superfamily	dipeptide/oligopeptide	4
10403S_RAST	LMRG_02385	The ATP-binding Cassette (ABC) Superfamily	dipeptide/oligopeptide	4
10403S_RAST	LMRG_02386	The ATP-binding Cassette (ABC) Superfamily	dipeptide/oligopeptide	4
10403S_RAST	LMRG_02397	The ATP-binding Cassette (ABC) Superfamily	oligopeptide	4
10403S_RAST	LMRG_02398	The ATP-binding Cassette (ABC) Superfamily	zinc	1
10403S_RAST	LMRG_02399	The ATP-binding Cassette (ABC) Superfamily	heme	1
10403S_RAST	LMRG_02400	The ATP-binding Cassette (ABC) Superfamily	manganese/zinc ion	2
10403S_RAST	LMRG_02524	The ATP-binding Cassette (ABC) Superfamily	lipoprotein	3
10403S_RAST	LMRG_02525	The ATP-binding Cassette (ABC) Superfamily	efflux (antimicrobial peptide?)	3
10403S_RAST	LMRG_02531	The ATP-binding Cassette (ABC) Superfamily	amino aicd (glutamine/glutamate/aspartate?)	2
10403S_RAST	LMRG_02532	The ATP-binding Cassette (ABC) Superfamily	sulfate	1
10403S_RAST	LMRG_02533	The ATP-binding Cassette (ABC) Superfamily	amino acid (glutamine/glutamate/aspartate?)	2
10403S_RAST	LMRG_02539	The ATP-binding Cassette (ABC) Superfamily	sugar	3
10403S_RAST	LMRG_02540	The ATP-binding Cassette (ABC) Superfamily	sugar	3
10403S_RAST	LMRG_02541	The ATP-binding Cassette (ABC) Superfamily	sugar	3
10403S_RAST	LMRG_02547	The ATP-binding Cassette (ABC) Superfamily	daunorubicin	1
10403S_RAST	LMRG_02586	The ATP-binding Cassette (ABC) Superfamily	methionine	1
10403S_RAST	LMRG_02587	The ATP-binding Cassette (ABC) Superfamily	D-methionine	1
10403S_RAST	LMRG_02588	The ATP-binding Cassette (ABC) Superfamily	D-methionine	1
10403S_RAST	LMRG_02594	The ATP-binding Cassette (ABC) Superfamily	cobalt	1
10403S_RAST	LMRG_02597	The ATP-binding Cassette (ABC) Superfamily	polyamine	3
10403S_RAST	LMRG_02607	The ATP-binding Cassette (ABC) Superfamily	dipeptide/oligopeptide	4
10403S_RAST	LMRG_02616	The ATP-binding Cassette (ABC) Superfamily	lipoprotein	3
10403S_RAST	LMRG_02617	The ATP-binding Cassette (ABC) Superfamily	efflux (antimicrobial peptide?)	3
10403S_RAST	LMRG_02686	The ATP-binding Cassette (ABC) Superfamily	efflux (antimicrobial peptide?)	3
10403S_RAST	LMRG_02687	The ATP-binding Cassette (ABC) Superfamily	lipoprotein	3
10403S_RAST	LMRG_02699	The ATP-binding Cassette (ABC) Superfamily	oligopeptide	4
10403S_RAST	LMRG_02716	The ATP-binding Cassette (ABC) Superfamily	lipoprotein releasing	3
10403S_RAST	LMRG_02717	The ATP-binding Cassette (ABC) Superfamily	lipoprotein	3
10403S_RAST	LMRG_02744	The ATP-binding Cassette (ABC) Superfamily	sugar	3
10403S_RAST	LMRG_02745	The ATP-binding Cassette (ABC) Superfamily	sugar	3
10403S_RAST	LMRG_02746	The ATP-binding Cassette (ABC) Superfamily	sugar	3
10403S_RAST	LMRG_02787	The ATP-binding Cassette (ABC) Superfamily	spermidine/putrescine	2
10403S_RAST	LMRG_02788	The ATP-binding Cassette (ABC) Superfamily	spermidine/putrescine	2
10403S_RAST	LMRG_02789	The ATP-binding Cassette (ABC) Superfamily	spermidine/putrescine	2
10403S_RAST	LMRG_02790	The ATP-binding Cassette (ABC) Superfamily	polyamine	3
10403S_RAST	LMRG_02800	The ATP-binding Cassette (ABC) Superfamily	sodium ion efflux	1
10403S_RAST	LMRG_02801	The ATP-binding Cassette (ABC) Superfamily	daunorubicin	1
10403S_RAST	LMRG_02834	The ATP-binding Cassette (ABC) Superfamily	molybdate	1
10403S_RAST	LMRG_02254	The Auxin Efflux Carrier (AEC) Family		5
10403S_RAST	LMRG_00266	The Autoinducer-2 Exporter (AI-2E) Family (Formerly the PerM Family, TC #9.B.22)	Autoinducer-2 export	1
10403S_RAST	LMRG_00871	The Autoinducer-2 Exporter (AI-2E) Family (Formerly the PerM Family, TC #9.B.22)	Autoinducer-2 export	1
10403S_RAST	LMRG_02008	The Autoinducer-2 Exporter (AI-2E) Family (Formerly the PerM Family, TC #9.B.22)	Autoinducer-2 export	1
10403S_RAST	LMRG_02048	The Autoinducer-2 Exporter (AI-2E) Family (Formerly the PerM Family, TC #9.B.22)	Autoinducer-2 export	1
10403S_RAST	LMRG_01454	The Ammonia Transporter Channel (Amt) Family	ammonium	1
10403S_RAST	LMRG_00140	The Amino Acid-Polyamine-Organocation (APC) Family	glutamate:GABA antiporter	1
10403S_RAST	LMRG_00332	The Amino Acid-Polyamine-Organocation (APC) Family	amino acid	3
10403S_RAST	LMRG_00356	The Amino Acid-Polyamine-Organocation (APC) Family	spore germination protein (amino acid permease)	3
10403S_RAST	LMRG_00475	The Amino Acid-Polyamine-Organocation (APC) Family	GABA	1
10403S_RAST	LMRG_01284	The Amino Acid-Polyamine-Organocation (APC) Family	amino acid	3
10403S_RAST	LMRG_01480	The Amino Acid-Polyamine-Organocation (APC) Family	glutamate:GABA antiporter	1
10403S_RAST	LMRG_01779	The Amino Acid-Polyamine-Organocation (APC) Family	amino acid	3
10403S_RAST	LMRG_02466	The Amino Acid-Polyamine-Organocation (APC) Family	glutamate:GABA antiporter	1
10403S_RAST	LMRG_02868	The Amino Acid-Polyamine-Organocation (APC) Family	amino acid	3
10403S_RAST	LMRG_01016	The Aromatic Acid Exporter (ArAE) Family	fusaric acid efflux?	1
10403S_RAST	LMRG_02125	The Aromatic Acid Exporter (ArAE) Family	fusaric acid efflux?	1
10403S_RAST	LMRG_02760	The Aromatic Acid Exporter (ArAE) Family	fusaric acid efflux?	1
10403S_RAST	LMRG_00750	The Arsenite-Antimonite (ArsB) Efflux Family	arsenite (ArsB)	1
10403S_RAST	LMRG_01243	The Betaine/Carnitine/Choline Transporter (BCCT) Family	glycine betaine/carnitine/choline	2
10403S_RAST	LMRG_00281	The Biotin Uptake Transporter (BUT) Family	biotin uptake	1
10403S_RAST	LMRG_00636	The Biotin Uptake Transporter (BUT) Family		5
10403S_RAST	LMRG_00881	The Biotin Uptake Transporter (BUT) Family		5
10403S_RAST	LMRG_00153	The Cadmium Resistance (CadD) Family	cadmium ion	1
10403S_RAST	LMRG_01601	The Cation Diffusion Facilitator (CDF) Family	cation efflux	4
10403S_RAST	LMRG_01825	The Cation Diffusion Facilitator (CDF) Family	cation efflux	4
10403S_RAST	LMRG_02693	The Cation Diffusion Facilitator (CDF) Family	cation efflux	4
10403S_RAST	LMRG_02771	The Cation Diffusion Facilitator (CDF) Family	cation efflux	4
10403S_RAST	LMRG_02732	The Chloride Carrier/Channel (ClC) Family	chloride ion channel	1
10403S_RAST	LMRG_01490	The Monovalent Cation:Proton Antiporter-1 (CPA1) Family	sodium ion:proton antiporter	1
10403S_RAST	LMRG_02794	The Monovalent Cation:Proton Antiporter-1 (CPA1) Family	sodium ion:proton antiporter	1
10403S_RAST	LMRG_00459	The Monovalent Cation (K+ or Na+):Proton Antiporter-3 (CPA3) Family	sodium ion:proton antiporter	1
10403S_RAST	LMRG_02723	The Monovalent Cation (K+ or Na+):Proton Antiporter-3 (CPA3) Family	multicomponent sodium ion:proton antiporter	1
10403S_RAST	LMRG_02724	The Monovalent Cation (K+ or Na+):Proton Antiporter-3 (CPA3) Family	multicomponent sodium ion:proton antiporter	1
10403S_RAST	LMRG_02725	The Monovalent Cation (K+ or Na+):Proton Antiporter-3 (CPA3) Family	multicomponent sodium ion:proton antiporter	1
10403S_RAST	LMRG_02726	The Monovalent Cation (K+ or Na+):Proton Antiporter-3 (CPA3) Family	multicomponent sodium ion:proton antiporter	1
10403S_RAST	LMRG_02727	The Monovalent Cation (K+ or Na+):Proton Antiporter-3 (CPA3) Family	multicomponent sodium ion:proton antiporter	1
10403S_RAST	LMRG_02728	The Monovalent Cation (K+ or Na+):Proton Antiporter-3 (CPA3) Family	multicomponent sodium ion:proton antiporter	1
10403S_RAST	LMRG_02729	The Monovalent Cation (K+ or Na+):Proton Antiporter-3 (CPA3) Family	multicomponent sodium ion:proton antiporter	1
10403S_RAST	LMRG_00116	The Drug/Metabolite Transporter (DMT) Superfamily	glucose uptake (GRP subfamily)	1
10403S_RAST	LMRG_00176	The Drug/Metabolite Transporter (DMT) Superfamily	drug/metabolite?	4
10403S_RAST	LMRG_00483	The Drug/Metabolite Transporter (DMT) Superfamily	drug/metabolite?	4
10403S_RAST	LMRG_00656	The Drug/Metabolite Transporter (DMT) Superfamily	drug/metabolite?	4
10403S_RAST	LMRG_00657	The Drug/Metabolite Transporter (DMT) Superfamily	drug/metabolite?	4
10403S_RAST	LMRG_02276	The Drug/Metabolite Transporter (DMT) Superfamily	multidrug efflux (SMR)	4
10403S_RAST	LMRG_02277	The Drug/Metabolite Transporter (DMT) Superfamily	multidrug efflux (SMR)	4
10403S_RAST	LMRG_02414	The Drug/Metabolite Transporter (DMT) Superfamily	glucose uptake (GRP subfamily)	1
10403S_RAST	LMRG_02741	The Drug/Metabolite Transporter (DMT) Superfamily	glucose uptake (GRP subfamily)	1
10403S_RAST	LMRG_00935	The Bacterial Competence-related DNA Transformation Transporter (DNA-T) Family		5
10403S_RAST	LMRG_00937	The Bacterial Competence-related DNA Transformation Transporter (DNA-T) Family		5
10403S_RAST	LMRG_00802	The H+- or Na+-translocating F-type, V-type and A-type ATPase (F-ATPase) Superfamily	protons	1
10403S_RAST	LMRG_01712	The H+- or Na+-translocating F-type, V-type and A-type ATPase (F-ATPase) Superfamily	protons	1
10403S_RAST	LMRG_01713	The H+- or Na+-translocating F-type, V-type and A-type ATPase (F-ATPase) Superfamily	protons	1
10403S_RAST	LMRG_01714	The H+- or Na+-translocating F-type, V-type and A-type ATPase (F-ATPase) Superfamily	protons	1
10403S_RAST	LMRG_01715	The H+- or Na+-translocating F-type, V-type and A-type ATPase (F-ATPase) Superfamily	protons	1
10403S_RAST	LMRG_01716	The H+- or Na+-translocating F-type, V-type and A-type ATPase (F-ATPase) Superfamily	protons	1
10403S_RAST	LMRG_01717	The H+- or Na+-translocating F-type, V-type and A-type ATPase (F-ATPase) Superfamily	protons	1
10403S_RAST	LMRG_01718	The H+- or Na+-translocating F-type, V-type and A-type ATPase (F-ATPase) Superfamily	protons	1
10403S_RAST	LMRG_01719	The H+- or Na+-translocating F-type, V-type and A-type ATPase (F-ATPase) Superfamily	protons	1
10403S_RAST	LMRG_01720	The H+- or Na+-translocating F-type, V-type and A-type ATPase (F-ATPase) Superfamily	protons	1
10403S_RAST	LMRG_02337	The H+- or Na+-translocating F-type, V-type and A-type ATPase (F-ATPase) Superfamily	protons	1
10403S_RAST	LMRG_02339	The H+- or Na+-translocating F-type, V-type and A-type ATPase (F-ATPase) Superfamily	protons	1
10403S_RAST	LMRG_02340	The H+- or Na+-translocating F-type, V-type and A-type ATPase (F-ATPase) Superfamily	protons	1
10403S_RAST	LMRG_02341	The H+- or Na+-translocating F-type, V-type and A-type ATPase (F-ATPase) Superfamily	protons	1
10403S_RAST	LMRG_02342	The H+- or Na+-translocating F-type, V-type and A-type ATPase (F-ATPase) Superfamily	protons	1
10403S_RAST	LMRG_02969	The H+- or Na+-translocating F-type, V-type and A-type ATPase (F-ATPase) Superfamily	protons	1
10403S_RAST	LMRG_01258	The Ferrous Iron Uptake (FeoB) Family	ferrous ion	1
10403S_RAST	LMRG_00275	The Formate-Nitrite Transporter (FNT) Family	formate/nitrite	2
10403S_RAST	LMRG_02012	The Formate-Nitrite Transporter (FNT) Family	formate/nitrite	2
10403S_RAST	LMRG_02102	General PTS		5
10403S_RAST	LMRG_02103	General PTS		5
10403S_RAST	LMRG_02072	The Glycerol Uptake (GUP) Family	glycerol:proton symporter	1
10403S_RAST	LMRG_01600	The HlyC/CorC (HCC) Family	hemolysin C (HlyC) homolog	5
10403S_RAST	LMRG_01849	The HlyC/CorC (HCC) Family	hemolysin C (HlyC) homolog	5
10403S_RAST	LMRG_01958	The HlyC/CorC (HCC) Family	hemolysin C (HlyC) homolog	5
10403S_RAST	LMRG_00364	The Type III (Virulence-related) Secretory Pathway (IIISP) Family		5
10403S_RAST	LMRG_00366	The Type III (Virulence-related) Secretory Pathway (IIISP) Family		5
10403S_RAST	LMRG_00367	The Type III (Virulence-related) Secretory Pathway (IIISP) Family		5
10403S_RAST	LMRG_00368	The Type III (Virulence-related) Secretory Pathway (IIISP) Family		5
10403S_RAST	LMRG_00402	The Type III (Virulence-related) Secretory Pathway (IIISP) Family		5
10403S_RAST	LMRG_00057	The Iron/Lead Transporter (ILT) Superfamily	iron ion	1
10403S_RAST	LMRG_00059	The Iron/Lead Transporter (ILT) Superfamily	iron ion	1
10403S_RAST	LMRG_00109	The Iron/Lead Transporter (ILT) Superfamily	iron ion	1
10403S_RAST	LMRG_00234	The Type IV (Conjugal DNA-Protein Transfer or VirB) Secretory Pathway (IVSP) Family		5
10403S_RAST	LMRG_00268	The Type IV (Conjugal DNA-Protein Transfer or VirB) Secretory Pathway (IVSP) Family		5
10403S_RAST	LMRG_00719	The Type IV (Conjugal DNA-Protein Transfer or VirB) Secretory Pathway (IVSP) Family		5
10403S_RAST	LMRG_00720	The Type IV (Conjugal DNA-Protein Transfer or VirB) Secretory Pathway (IVSP) Family		5
10403S_RAST	LMRG_00721	The Type IV (Conjugal DNA-Protein Transfer or VirB) Secretory Pathway (IVSP) Family		5
10403S_RAST	LMRG_00894	The Branched Chain Amino Acid Exporter (LIV-E) Family	branched-chain amino acid efflux (AzlC)	2
10403S_RAST	LMRG_00200	The Major Facilitator Superfamily (MFS)	multidrug efflux (EmrB/QacA subfamily)	4
10403S_RAST	LMRG_00696	The Major Facilitator Superfamily (MFS)	multidrug efflux	4
10403S_RAST	LMRG_00861	The Major Facilitator Superfamily (MFS)	multidrug efflux	4
10403S_RAST	LMRG_00869	The Major Facilitator Superfamily (MFS)	multidrug efflux?	4
10403S_RAST	LMRG_01192	The Major Facilitator Superfamily (MFS)	multidrug efflux	4
10403S_RAST	LMRG_01285	The Major Facilitator Superfamily (MFS)	multidrug efflux	4
10403S_RAST	LMRG_01488	The Major Facilitator Superfamily (MFS)	multidrug efflux	4
10403S_RAST	LMRG_01594	The Major Facilitator Superfamily (MFS)	sugar efflux?	3
10403S_RAST	LMRG_01595	The Major Facilitator Superfamily (MFS)	multidrug efflux	4
10403S_RAST	LMRG_01661	The Major Facilitator Superfamily (MFS)	oxalate:formate antiporter	1
10403S_RAST	LMRG_01853	The Major Facilitator Superfamily (MFS)	multidrug efflux (EmrB/QacA subfamily)	4
10403S_RAST	LMRG_01872	The Major Facilitator Superfamily (MFS)	multidrug efflux	4
10403S_RAST	LMRG_01880	The Major Facilitator Superfamily (MFS)	multidrug efflux	4
10403S_RAST	LMRG_01882	The Major Facilitator Superfamily (MFS)	D-galactonate	1
10403S_RAST	LMRG_01920	The Major Facilitator Superfamily (MFS)	multidrug efflux	4
10403S_RAST	LMRG_01955	The Major Facilitator Superfamily (MFS)	multidrug efflux	4
10403S_RAST	LMRG_02046	The Major Facilitator Superfamily (MFS)	cyanate	1
10403S_RAST	LMRG_02081	The Major Facilitator Superfamily (MFS)	multidrug efflux (EmrB/QacA subfamily)	4
10403S_RAST	LMRG_02261	The Major Facilitator Superfamily (MFS)	multidrug efflux?	4
10403S_RAST	LMRG_02262	The Major Facilitator Superfamily (MFS)	multidrug efflux	4
10403S_RAST	LMRG_02296	The Major Facilitator Superfamily (MFS)	multidrug efflux	4
10403S_RAST	LMRG_02421	The Major Facilitator Superfamily (MFS)	multidrug efflux	4
10403S_RAST	LMRG_02679	The Major Facilitator Superfamily (MFS)	multidrug efflux (EmrB/QacA subfamily)	4
10403S_RAST	LMRG_02722	The Major Facilitator Superfamily (MFS)	multidrug efflux	4
10403S_RAST	LMRG_02769	The Major Facilitator Superfamily (MFS)	multidrug efflux	4
10403S_RAST	LMRG_02959	The Major Facilitator Superfamily (MFS)	multidrug efflux	4
10403S_RAST	LMRG_02976	The Major Facilitator Superfamily (MFS)	multidrug efflux (EmrB/QacA subfamily)	4
10403S_RAST	LMRG_00610	The Major Intrinsic Protein (MIP) Family	glycerol uptake	1
10403S_RAST	LMRG_01431	The Major Intrinsic Protein (MIP) Family	glycerol uptake	1
10403S_RAST	LMRG_00241	The CorA Metal Ion Transporter (MIT) Family	magnesium/cobalt ion	2
10403S_RAST	LMRG_00335	The CorA Metal Ion Transporter (MIT) Family	magnesium/cobalt ion	2
10403S_RAST	LMRG_00526	The CorA Metal Ion Transporter (MIT) Family	magnesium/cobalt ion	2
10403S_RAST	LMRG_00288	The Multidrug/Oligosaccharidyl-lipid/Polysaccharide (MOP) Flippase Superfamily	multidrug efflux	4
10403S_RAST	LMRG_00993	The Multidrug/Oligosaccharidyl-lipid/Polysaccharide (MOP) Flippase Superfamily	multidrug efflux	4
10403S_RAST	LMRG_01238	The Multidrug/Oligosaccharidyl-lipid/Polysaccharide (MOP) Flippase Superfamily	multidrug efflux	4
10403S_RAST	LMRG_01341	The Multidrug/Oligosaccharidyl-lipid/Polysaccharide (MOP) Flippase Superfamily	polysaccharide export	4
10403S_RAST	LMRG_01342	The Multidrug/Oligosaccharidyl-lipid/Polysaccharide (MOP) Flippase Superfamily	polysaccharide export	4
10403S_RAST	LMRG_01971	The Multidrug/Oligosaccharidyl-lipid/Polysaccharide (MOP) Flippase Superfamily	multidrug efflux	4
10403S_RAST	LMRG_02090	The Multidrug/Oligosaccharidyl-lipid/Polysaccharide (MOP) Flippase Superfamily	multidrug efflux	4
10403S_RAST	LMRG_02431	The Multidrug/Oligosaccharidyl-lipid/Polysaccharide (MOP) Flippase Superfamily	multidrug efflux	4
10403S_RAST	LMRG_02637	The Multidrug/Oligosaccharidyl-lipid/Polysaccharide (MOP) Flippase Superfamily	polysaccharide export	4
10403S_RAST	LMRG_00373	The H+- or Na+-translocating Bacterial Flagellar Motor 1ExbBD Outer Membrane Transport Energizer (Mo		5
10403S_RAST	LMRG_01214	The Large Conductance Mechanosensitive Ion Channel (MscL) Family	large-conductance mechanosensitive ion channel	5
10403S_RAST	LMRG_02113	The Small Conductance Mechanosensitive Ion Channel (MscS) Family	small-conductance mechanosensitive ion channel	5
10403S_RAST	LMRG_00148	The Nucleobase:Cation Symporter-1 (NCS1) Family	cytosine/purines/uracil/thiamine/allantoin	2
10403S_RAST	LMRG_00255	The Nucleobase:Cation Symporter-2 (NCS2) Family	xanthine/uracil	2
10403S_RAST	LMRG_00986	The Nucleobase:Cation Symporter-2 (NCS2) Family	xanthine/uracil	2
10403S_RAST	LMRG_00992	The Nucleobase:Cation Symporter-2 (NCS2) Family	xanthine/uracil	2
10403S_RAST	LMRG_01031	The Nucleobase:Cation Symporter-2 (NCS2) Family	xanthine/uracil	2
10403S_RAST	LMRG_01577	The Nucleobase:Cation Symporter-2 (NCS2) Family	xanthine/uracil	2
10403S_RAST	LMRG_00876	The Metal Ion (Mn2+-iron) Transporter (Nramp) Family	manganese/iron ion	2
10403S_RAST	LMRG_02510	The Neurotransmitter:Sodium Symporter (NSS) Family	sodium ion:solute symporter	3
10403S_RAST	LMRG_00374	The OmpA-OmpF Porin (OOP) Family		5
10403S_RAST	LMRG_00831	The Cytochrome Oxidase Biogenesis (Oxa1) Family	60 KD inner membrane protein OxaA homolog	5
10403S_RAST	LMRG_02425	The Cytochrome Oxidase Biogenesis (Oxa1) Family	60 KD inner membrane protein OxaA homolog	5
10403S_RAST	LMRG_00327	The P-type ATPase (P-ATPase) Superfamily	zinc/cadmium/cobalt ion	2
10403S_RAST	LMRG_01000	The P-type ATPase (P-ATPase) Superfamily	zinc/cadmium/cobalt ion	2
10403S_RAST	LMRG_02225	The P-type ATPase (P-ATPase) Superfamily	potassium ion	1
10403S_RAST	LMRG_02226	The P-type ATPase (P-ATPase) Superfamily	potassium ion	1
10403S_RAST	LMRG_02227	The P-type ATPase (P-ATPase) Superfamily	potassium ion	1
10403S_RAST	LMRG_02235	The P-type ATPase (P-ATPase) Superfamily	magnesium ion	1
10403S_RAST	LMRG_02243	The P-type ATPase (P-ATPase) Superfamily	calcium ion/manganese ion	2
10403S_RAST	LMRG_02264	The P-type ATPase (P-ATPase) Superfamily	calcium ion/manganese ion	2
10403S_RAST	LMRG_00098	The Inorganic Phosphate Transporter (PiT) Family	phosphate	1
10403S_RAST	LMRG_01582	The Inorganic Phosphate Transporter (PiT) Family	phosphate	1
10403S_RAST	LMRG_02251	The Phosphate:Na+ Symporter (PNaS) Family	sodium ion:phosphate symporter	1
10403S_RAST	LMRG_00237	The Proton-dependent Oligopeptide Transporter (POT) Family	proton:dipeptide/tripeptide symporter	3
10403S_RAST	LMRG_01092	The Riboflavin Transporter (RFT) Family	riboflavin uptake	1
10403S_RAST	LMRG_02092	The Resistance to Homoserine/Threonine (RhtB) Family	tellurium ion efflux	1
10403S_RAST	LMRG_00672	The Resistance-Nodulation-Cell Division (RND) Superfamily	multidrug/solvent efflux (MmpL homolog/HAE2 subfamily)	4
10403S_RAST	LMRG_01785	The Resistance-Nodulation-Cell Division (RND) Superfamily	multidrug/solvent efflux (MmpL homolog/HAE2 subfamily)	4
10403S_RAST	LMRG_01813	The SdpC (Peptide-Antibiotic Killer Factor) Immunity Protein, SdpI (SdpI) Family	protein export	4
10403S_RAST	LMRG_02698	The SdpC (Peptide-Antibiotic Killer Factor) Immunity Protein, SdpI (SdpI) Family	protein export	4
10403S_RAST	LMRG_00048	Sugar Specific PTS	fructose	1
10403S_RAST	LMRG_00049	Sugar Specific PTS	fructose	1
10403S_RAST	LMRG_00065	Sugar Specific PTS	cellobiose	1
10403S_RAST	LMRG_00066	Sugar Specific PTS	cellobiose	1
10403S_RAST	LMRG_00091	Sugar Specific PTS	fructose	1
10403S_RAST	LMRG_00092	Sugar Specific PTS	fructose	1
10403S_RAST	LMRG_00093	Sugar Specific PTS	fructose	1
10403S_RAST	LMRG_00118	Sugar Specific PTS	fructose	1
10403S_RAST	LMRG_00119	Sugar Specific PTS	fructose	1
10403S_RAST	LMRG_00120	Sugar Specific PTS	fructose	1
10403S_RAST	LMRG_00184	Sugar Specific PTS	fructose	1
10403S_RAST	LMRG_00188	Sugar Specific PTS	galactitol	1
10403S_RAST	LMRG_00189	Sugar Specific PTS	galactitol	1
10403S_RAST	LMRG_00224	Sugar Specific PTS	glucitol/sorbitol	2
10403S_RAST	LMRG_00225	Sugar Specific PTS	glucitol/sorbitol	2
10403S_RAST	LMRG_00226	Sugar Specific PTS	glucitol/sorbitol	2
10403S_RAST	LMRG_00314	Sugar Specific PTS	fructose	1
10403S_RAST	LMRG_00315	Sugar Specific PTS	fructose	1
10403S_RAST	LMRG_00316	Sugar Specific PTS	fructose	1
10403S_RAST	LMRG_00426	Sugar Specific PTS	glucose	1
10403S_RAST	LMRG_00469	Sugar Specific PTS	mannose/fructose	2
10403S_RAST	LMRG_00470	Sugar Specific PTS	mannose/fructose	2
10403S_RAST	LMRG_00472	Sugar Specific PTS	mannose/fructose	2
10403S_RAST	LMRG_00496	Sugar Specific PTS	glucose/maltose/N-acetylglucosamine	2
10403S_RAST	LMRG_00557	Sugar Specific PTS	cellobiose	1
10403S_RAST	LMRG_00704	Sugar Specific PTS	glucose/maltose/N-acetylglucosamine	2
10403S_RAST	LMRG_01118	Sugar Specific PTS	ascorbate	1
10403S_RAST	LMRG_01120	Sugar Specific PTS	fructose	1
10403S_RAST	LMRG_01145	Sugar Specific PTS	mannose/fructose	2
10403S_RAST	LMRG_01148	Sugar Specific PTS	mannose/fructose	2
10403S_RAST	LMRG_01149	Sugar Specific PTS	mannose/fructose	2
10403S_RAST	LMRG_01150	Sugar Specific PTS	mannose/fructose	2
10403S_RAST	LMRG_01247	Sugar Specific PTS	galactitol	1
10403S_RAST	LMRG_01248	Sugar Specific PTS	galactitol	1
10403S_RAST	LMRG_01249	Sugar Specific PTS	fructose	1
10403S_RAST	LMRG_01508	Sugar Specific PTS	fructose	1
10403S_RAST	LMRG_01572	Sugar Specific PTS	cellobiose	1
10403S_RAST	LMRG_01898	Sugar Specific PTS	mannitol	1
10403S_RAST	LMRG_01900	Sugar Specific PTS	fructose	1
10403S_RAST	LMRG_01910	Sugar Specific PTS	glucose/maltose/N-acetylglucosamine	2
10403S_RAST	LMRG_01914	Sugar Specific PTS	cellobiose	1
10403S_RAST	LMRG_01915	Sugar Specific PTS	cellobiose	1
10403S_RAST	LMRG_01917	Sugar Specific PTS	cellobiose	1
10403S_RAST	LMRG_01923	Sugar Specific PTS	glucose/maltose/N-acetylglucosamine	2
10403S_RAST	LMRG_01930	Sugar Specific PTS	cellobiose	1
10403S_RAST	LMRG_01932	Sugar Specific PTS	cellobiose	1
10403S_RAST	LMRG_01933	Sugar Specific PTS	cellobiose	1
10403S_RAST	LMRG_01963	Sugar Specific PTS	fructose	1
10403S_RAST	LMRG_01989	Sugar Specific PTS	cellobiose	1
10403S_RAST	LMRG_02014	Sugar Specific PTS	cellobiose	1
10403S_RAST	LMRG_02015	Sugar Specific PTS	cellobiose	1
10403S_RAST	LMRG_02016	Sugar Specific PTS	cellobiose	1
10403S_RAST	LMRG_02117	Sugar Specific PTS	glucose	1
10403S_RAST	LMRG_02194	Sugar Specific PTS	ascorbate	1
10403S_RAST	LMRG_02196	Sugar Specific PTS	fructose	1
10403S_RAST	LMRG_02210	Sugar Specific PTS	galactitol	1
10403S_RAST	LMRG_02211	Sugar Specific PTS	galactitol	1
10403S_RAST	LMRG_02212	Sugar Specific PTS	fructose	1
10403S_RAST	LMRG_02228	Sugar Specific PTS	cellobiose	1
10403S_RAST	LMRG_02229	Sugar Specific PTS	cellobiose	1
10403S_RAST	LMRG_02230	Sugar Specific PTS	cellobiose	1
10403S_RAST	LMRG_02298	Sugar Specific PTS	cellobiose	1
10403S_RAST	LMRG_02299	Sugar Specific PTS	cellobiose	1
10403S_RAST	LMRG_02300	Sugar Specific PTS	cellobiose	1
10403S_RAST	LMRG_02345	Sugar Specific PTS	mannose/fructose	2
10403S_RAST	LMRG_02346	Sugar Specific PTS	mannose/fructose	2
10403S_RAST	LMRG_02347	Sugar Specific PTS	mannose/fructose	2
10403S_RAST	LMRG_02450	Sugar Specific PTS	mannose/fructose	2
10403S_RAST	LMRG_02451	Sugar Specific PTS	mannose/fructose	2
10403S_RAST	LMRG_02452	Sugar Specific PTS	mannose/fructose	2
10403S_RAST	LMRG_02453	Sugar Specific PTS	mannose/fructose	2
10403S_RAST	LMRG_02456	Sugar Specific PTS	glucose/maltose/N-acetylglucosamine	2
10403S_RAST	LMRG_02463	Sugar Specific PTS	cellobiose	1
10403S_RAST	LMRG_02551	Sugar Specific PTS	cellobiose	1
10403S_RAST	LMRG_02552	Sugar Specific PTS	cellobiose	1
10403S_RAST	LMRG_02567	Sugar Specific PTS	cellobiose	1
10403S_RAST	LMRG_02569	Sugar Specific PTS	cellobiose	1
10403S_RAST	LMRG_02570	Sugar Specific PTS	cellobiose	1
10403S_RAST	LMRG_02718	Sugar Specific PTS	cellobiose	1
10403S_RAST	LMRG_02803	Sugar Specific PTS	fructose	1
10403S_RAST	LMRG_02804	Sugar Specific PTS	fructose	1
10403S_RAST	LMRG_02805	Sugar Specific PTS	fructose	1
10403S_RAST	LMRG_02844	Sugar Specific PTS	cellobiose	1
10403S_RAST	LMRG_02869	Sugar Specific PTS	mannose/fructose	2
10403S_RAST	LMRG_01094	The Solute:Sodium Symporter (SSS) Family	sodium ion:proline symporter	1
10403S_RAST	LMRG_01748	The Solute:Sodium Symporter (SSS) Family	sodium ion:proline symporter	1
10403S_RAST	LMRG_01827	The Solute:Sodium Symporter (SSS) Family	sodium ion:proline symporter	1
10403S_RAST	LMRG_02224	The Solute:Sodium Symporter (SSS) Family	sodium ion:proline symporter	1
10403S_RAST	LMRG_02583	The Solute:Sodium Symporter (SSS) Family	sodium ion:proline symporter	1
10403S_RAST	LMRG_00205	The Sulfate Permease (SulP) Family	sulfate	1
10403S_RAST	LMRG_00801	The Sulfate Permease (SulP) Family	sulfate	1
10403S_RAST	LMRG_02321	The Sulfate Permease (SulP) Family	sulfate	1
10403S_RAST	LMRG_00053	The Twin Arginine Targeting (Tat) Family	protein export	4
10403S_RAST	LMRG_00054	The Twin Arginine Targeting (Tat) Family	protein export	4
10403S_RAST	LMRG_02091	The Tellurium Ion Resistance (TerC) Family	tellurium ion efflux	1
10403S_RAST	LMRG_00260	The Threonine/Serine Exporter (ThrE) Family		5
10403S_RAST	LMRG_02093	The K+ Transporter (Trk) Family	potassium ion uptake	1
10403S_RAST	LMRG_01209	The Voltage-gated Ion Channel (VIC) Superfamily	potassium ion channel	1
10403S_RAST	LMRG_01178	The YggT or Fanciful K+ Uptake-B (FkuB; YggT) Family	?	5
10403S_RAST	LMRG_00106	The Zinc (Zn2+)-Iron (Fe2+) Permease (ZIP) Family	zinc ion	1
AGRO	Atu0063	The ATP-binding Cassette (ABC) Superfamily	ribose	1
AGRO	Atu0064	The ATP-binding Cassette (ABC) Superfamily	sugar (ribose?)	1
AGRO	Atu0065	The ATP-binding Cassette (ABC) Superfamily	sugar (ribose?)	1
AGRO	Atu0127	The ATP-binding Cassette (ABC) Superfamily	sugar	3
AGRO	Atu0128	The ATP-binding Cassette (ABC) Superfamily	sugar	3
AGRO	Atu0129	The ATP-binding Cassette (ABC) Superfamily	sugar	3
AGRO	Atu0157	The ATP-binding Cassette (ABC) Superfamily	nitrate/sulfonate/taurine	2
AGRO	Atu0158	The ATP-binding Cassette (ABC) Superfamily	nitrate/sulfonate/taurine	2
AGRO	Atu0159	The ATP-binding Cassette (ABC) Superfamily	nitrate	1
AGRO	Atu0171	The ATP-binding Cassette (ABC) Superfamily	phosphonate	1
AGRO	Atu0172	The ATP-binding Cassette (ABC) Superfamily	phosphonate	1
AGRO	Atu0173	The ATP-binding Cassette (ABC) Superfamily	phosphonate	1
AGRO	Atu0174	The ATP-binding Cassette (ABC) Superfamily	phosphonate	1
AGRO	Atu0176	The ATP-binding Cassette (ABC) Superfamily	phosphonate	1
AGRO	Atu0177	The ATP-binding Cassette (ABC) Superfamily	phosphonate	1
AGRO	Atu0187	The ATP-binding Cassette (ABC) Superfamily	oligopeptide	4
AGRO	Atu0188	The ATP-binding Cassette (ABC) Superfamily	dipeptide/oligopeptide	4
AGRO	Atu0189	The ATP-binding Cassette (ABC) Superfamily	dipeptide/oligopeptide	4
AGRO	Atu0190	The ATP-binding Cassette (ABC) Superfamily	glycine betaine	1
AGRO	Atu0196	The ATP-binding Cassette (ABC) Superfamily	glycine betaine/L-proline/carnitine/choline	2
AGRO	Atu0197	The ATP-binding Cassette (ABC) Superfamily	glycine betaine	1
AGRO	Atu0198	The ATP-binding Cassette (ABC) Superfamily	glycine betaine/L-proline/carnitine/choline	2
AGRO	Atu0199	The ATP-binding Cassette (ABC) Superfamily	glycine betaine	1
AGRO	Atu0202	The ATP-binding Cassette (ABC) Superfamily	2-aminoethylphosphonate	1
AGRO	Atu0305	The ATP-binding Cassette (ABC) Superfamily	sugar	3
AGRO	Atu0306	The ATP-binding Cassette (ABC) Superfamily	sugar	3
AGRO	Atu0307	The ATP-binding Cassette (ABC) Superfamily	sugar	3
AGRO	Atu0308	The ATP-binding Cassette (ABC) Superfamily	polyamine	3
AGRO	Atu0333	The ATP-binding Cassette (ABC) Superfamily	daunorubicin	1
AGRO	Atu0391	The ATP-binding Cassette (ABC) Superfamily	polyamine	3
AGRO	Atu0392	The ATP-binding Cassette (ABC) Superfamily	sugar	3
AGRO	Atu0393	The ATP-binding Cassette (ABC) Superfamily	sugar	3
AGRO	Atu0394	The ATP-binding Cassette (ABC) Superfamily	sugar	3
AGRO	Atu0406	The ATP-binding Cassette (ABC) Superfamily	polyamine	3
AGRO	Atu0407	The ATP-binding Cassette (ABC) Superfamily	2-aminoethylphosphonate	1
AGRO	Atu0408	The ATP-binding Cassette (ABC) Superfamily	iron(III)	1
AGRO	Atu0421	The ATP-binding Cassette (ABC) Superfamily	phosphate	1
AGRO	Atu0422	The ATP-binding Cassette (ABC) Superfamily	phosphate	1
AGRO	Atu0423	The ATP-binding Cassette (ABC) Superfamily	phosphate	1
AGRO	Atu0479	The ATP-binding Cassette (ABC) Superfamily	amino acid (glutamine/glutamate/aspartate?)	2
AGRO	Atu0591	The ATP-binding Cassette (ABC) Superfamily	sugar	3
AGRO	Atu0592	The ATP-binding Cassette (ABC) Superfamily	sugar	3
AGRO	Atu0593	The ATP-binding Cassette (ABC) Superfamily	sugar	3
AGRO	Atu0595	The ATP-binding Cassette (ABC) Superfamily	polyamine	3
AGRO	Atu0609	The ATP-binding Cassette (ABC) Superfamily	spermidine/putrescine	2
AGRO	Atu0610	The ATP-binding Cassette (ABC) Superfamily	polyamine	3
AGRO	Atu0611	The ATP-binding Cassette (ABC) Superfamily	spermidine/putrescine	2
AGRO	Atu0612	The ATP-binding Cassette (ABC) Superfamily	spermidine/putrescine	2
AGRO	Atu0613	The ATP-binding Cassette (ABC) Superfamily	iron(III)	1
AGRO	Atu0750	The ATP-binding Cassette (ABC) Superfamily	cobalt ion	1
AGRO	Atu0751	The ATP-binding Cassette (ABC) Superfamily	cobalt	1
AGRO	Atu0820	The ATP-binding Cassette (ABC) Superfamily	sulfate/thiosulfate	2
AGRO	Atu0821	The ATP-binding Cassette (ABC) Superfamily	sulfate	1
AGRO	Atu0822	The ATP-binding Cassette (ABC) Superfamily	sulfate	1
AGRO	Atu0823	The ATP-binding Cassette (ABC) Superfamily	sulfate	1
AGRO	Atu0850	The ATP-binding Cassette (ABC) Superfamily	? (Uup homolog/duplicated ATPase)	5
AGRO	Atu0893	The ATP-binding Cassette (ABC) Superfamily	glycine betaine	1
AGRO	Atu0894	The ATP-binding Cassette (ABC) Superfamily	glycine betaine/L-proline	2
AGRO	Atu0895	The ATP-binding Cassette (ABC) Superfamily	glycine betaine	1
AGRO	Atu1046	The ATP-binding Cassette (ABC) Superfamily	nitrate/sulfonate/taurine	2
AGRO	Atu1047	The ATP-binding Cassette (ABC) Superfamily	nitrate	1
AGRO	Atu1048	The ATP-binding Cassette (ABC) Superfamily	nitrate/sulfonate/taurine	2
AGRO	Atu1049	The ATP-binding Cassette (ABC) Superfamily	zinc ion	1
AGRO	Atu1064	The ATP-binding Cassette (ABC) Superfamily	lipid A	1
AGRO	Atu1118	The ATP-binding Cassette (ABC) Superfamily	cobalt	1
AGRO	Atu1125	The ATP-binding Cassette (ABC) Superfamily	branched-chain amino acid	2
AGRO	Atu1198	The ATP-binding Cassette (ABC) Superfamily	dipeptide/oligopeptide	4
AGRO	Atu1199	The ATP-binding Cassette (ABC) Superfamily	dipeptide/oligopeptide	4
AGRO	Atu1200	The ATP-binding Cassette (ABC) Superfamily	phosphate	1
AGRO	Atu1201	The ATP-binding Cassette (ABC) Superfamily	glycine betaine	1
AGRO	Atu1202	The ATP-binding Cassette (ABC) Superfamily	dipeptide/oligopeptide	4
AGRO	Atu1289	The ATP-binding Cassette (ABC) Superfamily	lipoprotein releasing	3
AGRO	Atu1290	The ATP-binding Cassette (ABC) Superfamily	lipoprotein	3
AGRO	Atu1388	The ATP-binding Cassette (ABC) Superfamily	amino acid (glutamine/glutamate/aspartate?)	2
AGRO	Atu1389	The ATP-binding Cassette (ABC) Superfamily	amino aicd (glutamine/glutamate/aspartate?)	2
AGRO	Atu1390	The ATP-binding Cassette (ABC) Superfamily	amino aicd (glutamine/glutamate/aspartate?)	2
AGRO	Atu1391	The ATP-binding Cassette (ABC) Superfamily	phosphate	1
AGRO	Atu1396	The ATP-binding Cassette (ABC) Superfamily	phosphate	1
AGRO	Atu1397	The ATP-binding Cassette (ABC) Superfamily	amino aicd (glutamine/glutamate/aspartate?)	2
AGRO	Atu1398	The ATP-binding Cassette (ABC) Superfamily	amino aicd (glutamine/glutamate/aspartate?)	2
AGRO	Atu1399	The ATP-binding Cassette (ABC) Superfamily	amino acid (glutamine/glutamate/aspartate?)	2
AGRO	Atu1401	The ATP-binding Cassette (ABC) Superfamily	polyamine	3
AGRO	Atu1402	The ATP-binding Cassette (ABC) Superfamily	sugar	3
AGRO	Atu1403	The ATP-binding Cassette (ABC) Superfamily	sugar	3
AGRO	Atu1404	The ATP-binding Cassette (ABC) Superfamily	sugar	3
AGRO	Atu1410	The ATP-binding Cassette (ABC) Superfamily	daunorubicin	1
AGRO	Atu1411	The ATP-binding Cassette (ABC) Superfamily	daunorubicin	1
AGRO	Atu1412	The ATP-binding Cassette (ABC) Superfamily	branched-chain amino acid	2
AGRO	Atu1413	The ATP-binding Cassette (ABC) Superfamily	leucine/valine	2
AGRO	Atu1509	The ATP-binding Cassette (ABC) Superfamily	glycine betaine	1
AGRO	Atu1519	The ATP-binding Cassette (ABC) Superfamily	manganese/zinc ion	2
AGRO	Atu1520	The ATP-binding Cassette (ABC) Superfamily	daunorubicin	1
AGRO	Atu1521	The ATP-binding Cassette (ABC) Superfamily	zinc	1
AGRO	Atu1577	The ATP-binding Cassette (ABC) Superfamily	amino acid (glutamine/glutamate/aspartate?)	2
AGRO	Atu1578	The ATP-binding Cassette (ABC) Superfamily	amino acid	3
AGRO	Atu1579	The ATP-binding Cassette (ABC) Superfamily	amino aicd (glutamine/glutamate/aspartate?)	2
AGRO	Atu1580	The ATP-binding Cassette (ABC) Superfamily	phosphate	1
AGRO	Atu1644	The ATP-binding Cassette (ABC) Superfamily	toluene tolerance	1
AGRO	Atu1645	The ATP-binding Cassette (ABC) Superfamily	toluene tolerance	1
AGRO	Atu1646	The ATP-binding Cassette (ABC) Superfamily	glycine betaine	1
AGRO	Atu1647	The ATP-binding Cassette (ABC) Superfamily	toluene tolerance	1
AGRO	Atu1738	The ATP-binding Cassette (ABC) Superfamily	lipid A	1
AGRO	Atu1774	The ATP-binding Cassette (ABC) Superfamily	oligopeptide	4
AGRO	Atu1790	The ATP-binding Cassette (ABC) Superfamily	sugar	3
AGRO	Atu1791	The ATP-binding Cassette (ABC) Superfamily	sugar	3
AGRO	Atu1792	The ATP-binding Cassette (ABC) Superfamily	sugar	3
AGRO	Atu1816	The ATP-binding Cassette (ABC) Superfamily	lipoprotein	3
AGRO	Atu1817	The ATP-binding Cassette (ABC) Superfamily	efflux (antimicrobial peptide?)	3
AGRO	Atu1822	The ATP-binding Cassette (ABC) Superfamily	? (Fe-S assembly/SufBCD system)	5
AGRO	Atu1823	The ATP-binding Cassette (ABC) Superfamily	? (Fe-S assembly/SufBCD system)	5
AGRO	Atu1824	The ATP-binding Cassette (ABC) Superfamily	? (Fe-S assembly/SufBCD system)	5
AGRO	Atu1838	The ATP-binding Cassette (ABC) Superfamily	leucine/valine	2
AGRO	Atu1879	The ATP-binding Cassette (ABC) Superfamily	amino acid (glutamine/glutamate/aspartate?)	2
AGRO	Atu1880	The ATP-binding Cassette (ABC) Superfamily	amino acid (lysine/arginine/ornithine/histidine/octopine)	2
AGRO	Atu1881	The ATP-binding Cassette (ABC) Superfamily	amino acid (lysine/arginine/ornithine/histidine/octopine)	2
AGRO	Atu1884	The ATP-binding Cassette (ABC) Superfamily	glycine betaine	1
AGRO	Atu1898	The ATP-binding Cassette (ABC) Superfamily	sugar (ribose?)	1
AGRO	Atu1899	The ATP-binding Cassette (ABC) Superfamily	xylose	1
AGRO	Atu1900	The ATP-binding Cassette (ABC) Superfamily	sugar (ribose?)	1
AGRO	Atu1906	The ATP-binding Cassette (ABC) Superfamily	polysaccharide export	4
AGRO	Atu1907	The ATP-binding Cassette (ABC) Superfamily	daunorubicin	1
AGRO	Atu2012	The ATP-binding Cassette (ABC) Superfamily	polyamine	3
AGRO	Atu2013	The ATP-binding Cassette (ABC) Superfamily	iron(III)	1
AGRO	Atu2014	The ATP-binding Cassette (ABC) Superfamily	2-aminoethylphosphonate	1
AGRO	Atu2060	The ATP-binding Cassette (ABC) Superfamily	choline	1
AGRO	Atu2125	The ATP-binding Cassette (ABC) Superfamily	heme	1
AGRO	Atu2147	The ATP-binding Cassette (ABC) Superfamily	2-aminoethylphosphonate	1
AGRO	Atu2148	The ATP-binding Cassette (ABC) Superfamily	?	5
AGRO	Atu2149	The ATP-binding Cassette (ABC) Superfamily	spermidine/putrescine	2
AGRO	Atu2150	The ATP-binding Cassette (ABC) Superfamily	polyamine	3
AGRO	Atu2229	The ATP-binding Cassette (ABC) Superfamily	amino acid (glutamine/glutamate/aspartate?)	2
AGRO	Atu2241	The ATP-binding Cassette (ABC) Superfamily	lipid A	1
AGRO	Atu2242	The ATP-binding Cassette (ABC) Superfamily	lipid A	1
AGRO	Atu2276	The ATP-binding Cassette (ABC) Superfamily	leucine/valine	2
AGRO	Atu2279	The ATP-binding Cassette (ABC) Superfamily	glycine betaine	1
AGRO	Atu2280	The ATP-binding Cassette (ABC) Superfamily	glycine betaine/L-proline	2
AGRO	Atu2281	The ATP-binding Cassette (ABC) Superfamily	choline	1
AGRO	Atu2346	The ATP-binding Cassette (ABC) Superfamily	sugar (xylose?)	1
AGRO	Atu2347	The ATP-binding Cassette (ABC) Superfamily	sugar (ribose?)	1
AGRO	Atu2348	The ATP-binding Cassette (ABC) Superfamily	xylose	1
AGRO	Atu2363	The ATP-binding Cassette (ABC) Superfamily	amino acid (lysine/arginine/ornithine/histidine/octopine)	2
AGRO	Atu2364	The ATP-binding Cassette (ABC) Superfamily	amino acid (lysine/arginine/ornithine/histidine/octopine)	2
AGRO	Atu2365	The ATP-binding Cassette (ABC) Superfamily	amino acid (glutamine/glutamate/aspartate?)	2
AGRO	Atu2366	The ATP-binding Cassette (ABC) Superfamily	phosphate	1
AGRO	Atu2388	The ATP-binding Cassette (ABC) Superfamily	sulfate	1
AGRO	Atu2389	The ATP-binding Cassette (ABC) Superfamily	nitrate/sulfonate/taurine	2
AGRO	Atu2390	The ATP-binding Cassette (ABC) Superfamily	nitrate/sulfonate/taurine	2
AGRO	Atu2410	The ATP-binding Cassette (ABC) Superfamily	molybdate	1
AGRO	Atu2411	The ATP-binding Cassette (ABC) Superfamily	daunorubicin	1
AGRO	Atu2412	The ATP-binding Cassette (ABC) Superfamily	branched-chain amino acid	2
AGRO	Atu2413	The ATP-binding Cassette (ABC) Superfamily	branched-chain amino acid	2
AGRO	Atu2414	The ATP-binding Cassette (ABC) Superfamily	urea	1
AGRO	Atu2422	The ATP-binding Cassette (ABC) Superfamily	leucine/valine	2
AGRO	Atu2424	The ATP-binding Cassette (ABC) Superfamily	daunorubicin	1
AGRO	Atu2425	The ATP-binding Cassette (ABC) Superfamily	phosphonate	1
AGRO	Atu2426	The ATP-binding Cassette (ABC) Superfamily	branched-chain amino acid	2
AGRO	Atu2427	The ATP-binding Cassette (ABC) Superfamily	branched-chain amino acid	2
AGRO	Atu2458	The ATP-binding Cassette (ABC) Superfamily	phosphonate	1
AGRO	Atu2459	The ATP-binding Cassette (ABC) Superfamily	cobalamin/Fe3+-siderophores	2
AGRO	Atu2460	The ATP-binding Cassette (ABC) Superfamily	iron-hydroxamate	1
AGRO	Atu2467	The ATP-binding Cassette (ABC) Superfamily	2-aminoethylphosphonate	1
AGRO	Atu2473	The ATP-binding Cassette (ABC) Superfamily	iron-hydroxamate	1
AGRO	Atu2474	The ATP-binding Cassette (ABC) Superfamily	iron compound	3
AGRO	Atu2475	The ATP-binding Cassette (ABC) Superfamily	iron compound	3
AGRO	Atu2476	The ATP-binding Cassette (ABC) Superfamily	phosphonate	1
AGRO	Atu2505	The ATP-binding Cassette (ABC) Superfamily	sugar	3
AGRO	Atu2506	The ATP-binding Cassette (ABC) Superfamily	sugar	3
AGRO	Atu2507	The ATP-binding Cassette (ABC) Superfamily	sugar	3
AGRO	Atu2508	The ATP-binding Cassette (ABC) Superfamily	sulfate	1
AGRO	Atu2514	The ATP-binding Cassette (ABC) Superfamily	sulfate	1
AGRO	Atu2515	The ATP-binding Cassette (ABC) Superfamily	phosphate	1
AGRO	Atu2516	The ATP-binding Cassette (ABC) Superfamily	dipeptide/oligopeptide	4
AGRO	Atu2517	The ATP-binding Cassette (ABC) Superfamily	dipeptide/oligopeptide	4
AGRO	Atu2518	The ATP-binding Cassette (ABC) Superfamily	dipeptide/oligopeptide	4
AGRO	Atu2561	The ATP-binding Cassette (ABC) Superfamily	mobybdenate	1
AGRO	Atu2562	The ATP-binding Cassette (ABC) Superfamily	molybdate	1
AGRO	Atu2563	The ATP-binding Cassette (ABC) Superfamily	molybdate	1
AGRO	Atu2577	The ATP-binding Cassette (ABC) Superfamily	lipid A	1
AGRO	Atu2586	The ATP-binding Cassette (ABC) Superfamily	glycine betaine	1
AGRO	Atu2587	The ATP-binding Cassette (ABC) Superfamily	dipeptide/oligopeptide	4
AGRO	Atu2588	The ATP-binding Cassette (ABC) Superfamily	dipeptide/oligopeptide	4
AGRO	Atu2589	The ATP-binding Cassette (ABC) Superfamily	dipeptide/oligopeptide	4
AGRO	Atu2600	The ATP-binding Cassette (ABC) Superfamily	polyamine	3
AGRO	Atu2601	The ATP-binding Cassette (ABC) Superfamily	sugar	3
AGRO	Atu2602	The ATP-binding Cassette (ABC) Superfamily	sugar	3
AGRO	Atu2603	The ATP-binding Cassette (ABC) Superfamily	sugar	3
AGRO	Atu2670	The ATP-binding Cassette (ABC) Superfamily	phosphonate	1
AGRO	Atu2671	The ATP-binding Cassette (ABC) Superfamily	?	5
AGRO	Atu2680	The ATP-binding Cassette (ABC) Superfamily	lipoprotein	3
AGRO	Atu2681	The ATP-binding Cassette (ABC) Superfamily	?	5
AGRO	Atu2686	The ATP-binding Cassette (ABC) Superfamily	heme	1
AGRO	Atu2687	The ATP-binding Cassette (ABC) Superfamily	heme export	1
AGRO	Atu2688	The ATP-binding Cassette (ABC) Superfamily	heme export	1
AGRO	Atu2705	The ATP-binding Cassette (ABC) Superfamily	protease secretion	3
AGRO	Atu2712	The ATP-binding Cassette (ABC) Superfamily	thiamine	1
AGRO	Atu2713	The ATP-binding Cassette (ABC) Superfamily	iron(III)	1
AGRO	Atu2714	The ATP-binding Cassette (ABC) Superfamily	thiamin	1
AGRO	Atu2716	The ATP-binding Cassette (ABC) Superfamily	heme	1
AGRO	Atu2728	The ATP-binding Cassette (ABC) Superfamily	glucan	3
AGRO	Atu2817	The ATP-binding Cassette (ABC) Superfamily	rhamnose	1
AGRO	Atu2818	The ATP-binding Cassette (ABC) Superfamily	sugar (ribose?)	1
AGRO	Atu2819	The ATP-binding Cassette (ABC) Superfamily	sugar (ribose?)	1
AGRO	Atu3021	The ATP-binding Cassette (ABC) Superfamily	polyamine	3
AGRO	Atu3022	The ATP-binding Cassette (ABC) Superfamily	sugar	3
AGRO	Atu3023	The ATP-binding Cassette (ABC) Superfamily	sugar	3
AGRO	Atu3024	The ATP-binding Cassette (ABC) Superfamily	sugar	3
AGRO	Atu3036	The ATP-binding Cassette (ABC) Superfamily	dipeptide/oligopeptide	4
AGRO	Atu3037	The ATP-binding Cassette (ABC) Superfamily	dipeptide/oligopeptide	4
AGRO	Atu3038	The ATP-binding Cassette (ABC) Superfamily	glycine betaine	1
AGRO	Atu3041	The ATP-binding Cassette (ABC) Superfamily	dipeptide/oligopeptide	4
AGRO	Atu3047	The ATP-binding Cassette (ABC) Superfamily	dipeptide/oligopeptide	4
AGRO	Atu3048	The ATP-binding Cassette (ABC) Superfamily	dipeptide/oligopeptide	4
AGRO	Atu3049	The ATP-binding Cassette (ABC) Superfamily	dipeptide/oligopeptide	4
AGRO	Atu3053	The ATP-binding Cassette (ABC) Superfamily	glycine betaine	1
AGRO	Atu3060	The ATP-binding Cassette (ABC) Superfamily	multidrug	4
AGRO	Atu3063	The ATP-binding Cassette (ABC) Superfamily	rhamnose	1
AGRO	Atu3064	The ATP-binding Cassette (ABC) Superfamily	sugar (ribose?)	1
AGRO	Atu3065	The ATP-binding Cassette (ABC) Superfamily	sugar (ribose?)	1
AGRO	Atu3086	The ATP-binding Cassette (ABC) Superfamily	spermidine/putrescine	2
AGRO	Atu3087	The ATP-binding Cassette (ABC) Superfamily	spermidine/putrescine	2
AGRO	Atu3088	The ATP-binding Cassette (ABC) Superfamily	spermidine/putrescine	2
AGRO	Atu3089	The ATP-binding Cassette (ABC) Superfamily	polyamine	3
AGRO	Atu3096	The ATP-binding Cassette (ABC) Superfamily	sugar	3
AGRO	Atu3097	The ATP-binding Cassette (ABC) Superfamily	sugar	3
AGRO	Atu3098	The ATP-binding Cassette (ABC) Superfamily	sugar	3
AGRO	Atu3099	The ATP-binding Cassette (ABC) Superfamily	polyamine	3
AGRO	Atu3100	The ATP-binding Cassette (ABC) Superfamily	sugar	3
AGRO	Atu3101	The ATP-binding Cassette (ABC) Superfamily	sugar	3
AGRO	Atu3102	The ATP-binding Cassette (ABC) Superfamily	sugar	3
AGRO	Atu3103	The ATP-binding Cassette (ABC) Superfamily	polyamine	3
AGRO	Atu3106	The ATP-binding Cassette (ABC) Superfamily	sugar	3
AGRO	Atu3111	The ATP-binding Cassette (ABC) Superfamily	polyamine	3
AGRO	Atu3112	The ATP-binding Cassette (ABC) Superfamily	sugar	3
AGRO	Atu3113	The ATP-binding Cassette (ABC) Superfamily	sugar	3
AGRO	Atu3114	The ATP-binding Cassette (ABC) Superfamily	sugar	3
AGRO	Atu3130	The ATP-binding Cassette (ABC) Superfamily	sugar	3
AGRO	Atu3131	The ATP-binding Cassette (ABC) Superfamily	polyamine	3
AGRO	Atu3132	The ATP-binding Cassette (ABC) Superfamily	sugar	3
AGRO	Atu3133	The ATP-binding Cassette (ABC) Superfamily	sugar	3
AGRO	Atu3148	The ATP-binding Cassette (ABC) Superfamily	polyamine	3
AGRO	Atu3149	The ATP-binding Cassette (ABC) Superfamily	sugar	3
AGRO	Atu3150	The ATP-binding Cassette (ABC) Superfamily	sugar	3
AGRO	Atu3151	The ATP-binding Cassette (ABC) Superfamily	sugar	3
AGRO	Atu3165	The ATP-binding Cassette (ABC) Superfamily	sugar	3
AGRO	Atu3168	The ATP-binding Cassette (ABC) Superfamily	sugar	3
AGRO	Atu3169	The ATP-binding Cassette (ABC) Superfamily	sugar	3
AGRO	Atu3170	The ATP-binding Cassette (ABC) Superfamily	polyamine	3
AGRO	Atu3171	The ATP-binding Cassette (ABC) Superfamily	polyamine	3
AGRO	Atu3172	The ATP-binding Cassette (ABC) Superfamily	sugar	3
AGRO	Atu3173	The ATP-binding Cassette (ABC) Superfamily	sugar	3
AGRO	Atu3174	The ATP-binding Cassette (ABC) Superfamily	sugar	3
AGRO	Atu3178	The ATP-binding Cassette (ABC) Superfamily	zinc	1
AGRO	Atu3179	The ATP-binding Cassette (ABC) Superfamily	manganese/zinc ion	2
AGRO	Atu3180	The ATP-binding Cassette (ABC) Superfamily	phosphonate	1
AGRO	Atu3185	The ATP-binding Cassette (ABC) Superfamily	sugar	3
AGRO	Atu3186	The ATP-binding Cassette (ABC) Superfamily	sugar	3
AGRO	Atu3187	The ATP-binding Cassette (ABC) Superfamily	sugar	3
AGRO	Atu3188	The ATP-binding Cassette (ABC) Superfamily	polyamine	3
AGRO	Atu3198	The ATP-binding Cassette (ABC) Superfamily	xylose	1
AGRO	Atu3199	The ATP-binding Cassette (ABC) Superfamily	sugar (ribose?)	1
AGRO	Atu3200	The ATP-binding Cassette (ABC) Superfamily	sugar (ribose?)	1
AGRO	Atu3212	The ATP-binding Cassette (ABC) Superfamily	dipeptide/oligopeptide	4
AGRO	Atu3213	The ATP-binding Cassette (ABC) Superfamily	dipeptide/oligopeptide	4
AGRO	Atu3214	The ATP-binding Cassette (ABC) Superfamily	dipeptide/oligopeptide	4
AGRO	Atu3215	The ATP-binding Cassette (ABC) Superfamily	glycine betaine	1
AGRO	Atu3216	The ATP-binding Cassette (ABC) Superfamily	D-methionine	1
AGRO	Atu3222	The ATP-binding Cassette (ABC) Superfamily	ribose	1
AGRO	Atu3223	The ATP-binding Cassette (ABC) Superfamily	sugar (ribose?)	1
AGRO	Atu3224	The ATP-binding Cassette (ABC) Superfamily	sugar (ribose?)	1
AGRO	Atu3225	The ATP-binding Cassette (ABC) Superfamily	sugar (ribose?)	1
AGRO	Atu3236	The ATP-binding Cassette (ABC) Superfamily	polyamine	3
AGRO	Atu3237	The ATP-binding Cassette (ABC) Superfamily	sugar	3
AGRO	Atu3238	The ATP-binding Cassette (ABC) Superfamily	sugar	3
AGRO	Atu3239	The ATP-binding Cassette (ABC) Superfamily	sugar	3
AGRO	Atu3245	The ATP-binding Cassette (ABC) Superfamily	amino acid (glutamine/glutamate/aspartate?)	2
AGRO	Atu3246	The ATP-binding Cassette (ABC) Superfamily	amino acid (glutamine/glutamate/aspartate?)	2
AGRO	Atu3262	The ATP-binding Cassette (ABC) Superfamily	glycine betaine	1
AGRO	Atu3267	The ATP-binding Cassette (ABC) Superfamily	dipeptide/oligopeptide	4
AGRO	Atu3268	The ATP-binding Cassette (ABC) Superfamily	dipeptide/oligopeptide	4
AGRO	Atu3269	The ATP-binding Cassette (ABC) Superfamily	dipeptide/oligopeptide	4
AGRO	Atu3281	The ATP-binding Cassette (ABC) Superfamily	polyamine	3
AGRO	Atu3282	The ATP-binding Cassette (ABC) Superfamily	sugar	3
AGRO	Atu3283	The ATP-binding Cassette (ABC) Superfamily	sugar	3
AGRO	Atu3284	The ATP-binding Cassette (ABC) Superfamily	sugar	3
AGRO	Atu3286	The ATP-binding Cassette (ABC) Superfamily	nitrate/sulfonate/taurine	2
AGRO	Atu3287	The ATP-binding Cassette (ABC) Superfamily	phosphonates	1
AGRO	Atu3322	The ATP-binding Cassette (ABC) Superfamily	protease secretion	3
AGRO	Atu3338	The ATP-binding Cassette (ABC) Superfamily	sugar	3
AGRO	Atu3339	The ATP-binding Cassette (ABC) Superfamily	sugar	3
AGRO	Atu3340	The ATP-binding Cassette (ABC) Superfamily	sugar	3
AGRO	Atu3341	The ATP-binding Cassette (ABC) Superfamily	polyamine	3
AGRO	Atu3349	The ATP-binding Cassette (ABC) Superfamily	polyamine	3
AGRO	Atu3350	The ATP-binding Cassette (ABC) Superfamily	sugar	3
AGRO	Atu3351	The ATP-binding Cassette (ABC) Superfamily	sugar	3
AGRO	Atu3352	The ATP-binding Cassette (ABC) Superfamily	sugar	3
AGRO	Atu3357	The ATP-binding Cassette (ABC) Superfamily	amino acid (glutamine/glutamate/aspartate?)	2
AGRO	Atu3358	The ATP-binding Cassette (ABC) Superfamily	amino aicd (glutamine/glutamate/aspartate?)	2
AGRO	Atu3359	The ATP-binding Cassette (ABC) Superfamily	amino aicd (glutamine/glutamate/aspartate?)	2
AGRO	Atu3360	The ATP-binding Cassette (ABC) Superfamily	phosphate	1
AGRO	Atu3370	The ATP-binding Cassette (ABC) Superfamily	sugar (ribose?)	1
AGRO	Atu3371	The ATP-binding Cassette (ABC) Superfamily	sugar (ribose?)	1
AGRO	Atu3372	The ATP-binding Cassette (ABC) Superfamily	xylose	1
AGRO	Atu3375	The ATP-binding Cassette (ABC) Superfamily	dipeptide/oligopeptide	4
AGRO	Atu3377	The ATP-binding Cassette (ABC) Superfamily	glycine betaine	1
AGRO	Atu3378	The ATP-binding Cassette (ABC) Superfamily	dipeptide/oligopeptide	4
AGRO	Atu3379	The ATP-binding Cassette (ABC) Superfamily	dipeptide/oligopeptide	4
AGRO	Atu3383	The ATP-binding Cassette (ABC) Superfamily	protease secretion	3
AGRO	Atu3388	The ATP-binding Cassette (ABC) Superfamily	phosphonate	1
AGRO	Atu3389	The ATP-binding Cassette (ABC) Superfamily	cobalamin/Fe3+-siderophores	2
AGRO	Atu3390	The ATP-binding Cassette (ABC) Superfamily	iron-hydroxamate	1
AGRO	Atu3391	The ATP-binding Cassette (ABC) Superfamily	iron-hydroxamate	1
AGRO	Atu3394	The ATP-binding Cassette (ABC) Superfamily	phosphonate	1
AGRO	Atu3395	The ATP-binding Cassette (ABC) Superfamily	cobalamin/Fe3+-siderophores	2
AGRO	Atu3396	The ATP-binding Cassette (ABC) Superfamily	cobalamin	1
AGRO	Atu3409	The ATP-binding Cassette (ABC) Superfamily	dipeptide/oligopeptide	4
AGRO	Atu3410	The ATP-binding Cassette (ABC) Superfamily	dipeptide/oligopeptide	4
AGRO	Atu3411	The ATP-binding Cassette (ABC) Superfamily	dipeptide/oligopeptide	4
AGRO	Atu3412	The ATP-binding Cassette (ABC) Superfamily	glycine betaine	1
AGRO	Atu3415	The ATP-binding Cassette (ABC) Superfamily	amino acid (glutamine/glutamate/aspartate?)	2
AGRO	Atu3416	The ATP-binding Cassette (ABC) Superfamily	amino acid (glutamine/glutamate/aspartate?)	2
AGRO	Atu3417	The ATP-binding Cassette (ABC) Superfamily	phosphate	1
AGRO	Atu3433	The ATP-binding Cassette (ABC) Superfamily	dipeptide/oligopeptide	4
AGRO	Atu3434	The ATP-binding Cassette (ABC) Superfamily	dipeptide/oligopeptide	4
AGRO	Atu3435	The ATP-binding Cassette (ABC) Superfamily	dipeptide/oligopeptide	4
AGRO	Atu3436	The ATP-binding Cassette (ABC) Superfamily	glycine betaine	1
AGRO	Atu3437	The ATP-binding Cassette (ABC) Superfamily	glycine betaine	1
AGRO	Atu3442	The ATP-binding Cassette (ABC) Superfamily	dipeptide/oligopeptide	4
AGRO	Atu3444	The ATP-binding Cassette (ABC) Superfamily	dipeptide/oligopeptide	4
AGRO	Atu3455	The ATP-binding Cassette (ABC) Superfamily	dipeptide/oligopeptide	4
AGRO	Atu3456	The ATP-binding Cassette (ABC) Superfamily	sulfate	1
AGRO	Atu3457	The ATP-binding Cassette (ABC) Superfamily	dipeptide/oligopeptide	4
AGRO	Atu3458	The ATP-binding Cassette (ABC) Superfamily	dipeptide/oligopeptide	4
AGRO	Atu3459	The ATP-binding Cassette (ABC) Superfamily	dipeptide/oligopeptide	4
AGRO	Atu3487	The ATP-binding Cassette (ABC) Superfamily	rhamnose	1
AGRO	Atu3488	The ATP-binding Cassette (ABC) Superfamily	sugar (ribose?)	1
AGRO	Atu3489	The ATP-binding Cassette (ABC) Superfamily	sugar (ribose?)	1
AGRO	Atu3490	The ATP-binding Cassette (ABC) Superfamily	sugar (ribose?)	1
AGRO	Atu3501	The ATP-binding Cassette (ABC) Superfamily	sulfate	1
AGRO	Atu3502	The ATP-binding Cassette (ABC) Superfamily	sulfate	1
AGRO	Atu3503	The ATP-binding Cassette (ABC) Superfamily	sulfate	1
AGRO	Atu3504	The ATP-binding Cassette (ABC) Superfamily	sulfate/thiosulfate	2
AGRO	Atu3533	The ATP-binding Cassette (ABC) Superfamily	rhamnose	1
AGRO	Atu3534	The ATP-binding Cassette (ABC) Superfamily	sugar (ribose?)	1
AGRO	Atu3535	The ATP-binding Cassette (ABC) Superfamily	sugar (ribose?)	1
AGRO	Atu3536	The ATP-binding Cassette (ABC) Superfamily	sugar (ribose?)	1
AGRO	Atu3574	The ATP-binding Cassette (ABC) Superfamily	sugar (ribose?)	1
AGRO	Atu3575	The ATP-binding Cassette (ABC) Superfamily	sugar (xylose?)	1
AGRO	Atu3576	The ATP-binding Cassette (ABC) Superfamily	xylose	1
AGRO	Atu3606	The ATP-binding Cassette (ABC) Superfamily	lipoprotein	3
AGRO	Atu3607	The ATP-binding Cassette (ABC) Superfamily	cell division	5
AGRO	Atu3688	The ATP-binding Cassette (ABC) Superfamily	iron-hydroxamate	1
AGRO	Atu3689	The ATP-binding Cassette (ABC) Superfamily	cobalamin/Fe3+-siderophores	2
AGRO	Atu3690	The ATP-binding Cassette (ABC) Superfamily	cobalamin/Fe3+-siderophores	2
AGRO	Atu3691	The ATP-binding Cassette (ABC) Superfamily	phosphonate	1
AGRO	Atu3744	The ATP-binding Cassette (ABC) Superfamily	multidrug	4
AGRO	Atu3774	The ATP-binding Cassette (ABC) Superfamily	glycine betaine	1
AGRO	Atu3800	The ATP-binding Cassette (ABC) Superfamily	glycine betaine	1
AGRO	Atu3801	The ATP-binding Cassette (ABC) Superfamily	glycine betaine/L-proline	2
AGRO	Atu3802	The ATP-binding Cassette (ABC) Superfamily	glycine betaine	1
AGRO	Atu3818	The ATP-binding Cassette (ABC) Superfamily	sugar (ribose?)	1
AGRO	Atu3819	The ATP-binding Cassette (ABC) Superfamily	sugar (ribose?)	1
AGRO	Atu3820	The ATP-binding Cassette (ABC) Superfamily	sugar (ribose?)	1
AGRO	Atu3821	The ATP-binding Cassette (ABC) Superfamily	ribose	1
AGRO	Atu3863	The ATP-binding Cassette (ABC) Superfamily	multidrug	4
AGRO	Atu3869	The ATP-binding Cassette (ABC) Superfamily	cobalt	1
AGRO	Atu3879	The ATP-binding Cassette (ABC) Superfamily	sugar (ribose?)	1
AGRO	Atu3880	The ATP-binding Cassette (ABC) Superfamily	sugar (ribose?)	1
AGRO	Atu3881	The ATP-binding Cassette (ABC) Superfamily	rhamnose	1
AGRO	Atu3893	The ATP-binding Cassette (ABC) Superfamily	sugar	3
AGRO	Atu3894	The ATP-binding Cassette (ABC) Superfamily	sugar	3
AGRO	Atu3895	The ATP-binding Cassette (ABC) Superfamily	polyamine	3
AGRO	Atu3896	The ATP-binding Cassette (ABC) Superfamily	polyamine	3
AGRO	Atu3903	The ATP-binding Cassette (ABC) Superfamily	nitrate	1
AGRO	Atu3904	The ATP-binding Cassette (ABC) Superfamily	nitrate/sulfonate/taurine	2
AGRO	Atu3954	The ATP-binding Cassette (ABC) Superfamily	glycine betaine/L-proline	2
AGRO	Atu3955	The ATP-binding Cassette (ABC) Superfamily	glycine betaine/L-proline	2
AGRO	Atu3956	The ATP-binding Cassette (ABC) Superfamily	glycine betaine	1
AGRO	Atu3957	The ATP-binding Cassette (ABC) Superfamily	glycine betaine	1
AGRO	Atu3967	The ATP-binding Cassette (ABC) Superfamily	sugar	3
AGRO	Atu3968	The ATP-binding Cassette (ABC) Superfamily	sugar	3
AGRO	Atu3969	The ATP-binding Cassette (ABC) Superfamily	sugar	3
AGRO	Atu3970	The ATP-binding Cassette (ABC) Superfamily	polyamine	3
AGRO	Atu4023	The ATP-binding Cassette (ABC) Superfamily	iron-hydroxamate	1
AGRO	Atu4024	The ATP-binding Cassette (ABC) Superfamily	cobalamin/Fe3+-siderophores	2
AGRO	Atu4025	The ATP-binding Cassette (ABC) Superfamily	phosphonate	1
AGRO	Atu4030	The ATP-binding Cassette (ABC) Superfamily	sugar (ribose?)	1
AGRO	Atu4031	The ATP-binding Cassette (ABC) Superfamily	sugar (ribose?)	1
AGRO	Atu4032	The ATP-binding Cassette (ABC) Superfamily	sugar (ribose?)	1
AGRO	Atu4033	The ATP-binding Cassette (ABC) Superfamily	rhamnose	1
AGRO	Atu4044	The ATP-binding Cassette (ABC) Superfamily	glycine betaine	1
AGRO	Atu4045	The ATP-binding Cassette (ABC) Superfamily	glycine betaine/L-proline	2
AGRO	Atu4046	The ATP-binding Cassette (ABC) Superfamily	glycine betaine	1
AGRO	Atu4089	The ATP-binding Cassette (ABC) Superfamily	lipid A	1
AGRO	Atu4090	The ATP-binding Cassette (ABC) Superfamily	lipid A	1
AGRO	Atu4113	The ATP-binding Cassette (ABC) Superfamily	dipeptide/oligopeptide	4
AGRO	Atu4114	The ATP-binding Cassette (ABC) Superfamily	dipeptide/oligopeptide	4
AGRO	Atu4115	The ATP-binding Cassette (ABC) Superfamily	dipeptide/oligopeptide	4
AGRO	Atu4116	The ATP-binding Cassette (ABC) Superfamily	lipoprotein	3
AGRO	Atu4117	The ATP-binding Cassette (ABC) Superfamily	glycine betaine	1
AGRO	Atu4123	The ATP-binding Cassette (ABC) Superfamily	urea	1
AGRO	Atu4124	The ATP-binding Cassette (ABC) Superfamily	daunorubicin	1
AGRO	Atu4125	The ATP-binding Cassette (ABC) Superfamily	daunorubicin	1
AGRO	Atu4126	The ATP-binding Cassette (ABC) Superfamily	branched-chain amino acid	2
AGRO	Atu4127	The ATP-binding Cassette (ABC) Superfamily	branched-chain amino acid	2
AGRO	Atu4154	The ATP-binding Cassette (ABC) Superfamily	glycine betaine	1
AGRO	Atu4155	The ATP-binding Cassette (ABC) Superfamily	nitrate/sulfonate/taurine	2
AGRO	Atu4156	The ATP-binding Cassette (ABC) Superfamily	nitrate	1
AGRO	Atu4192	The ATP-binding Cassette (ABC) Superfamily	dipeptide/oligopeptide	4
AGRO	Atu4193	The ATP-binding Cassette (ABC) Superfamily	dipeptide/oligopeptide	4
AGRO	Atu4194	The ATP-binding Cassette (ABC) Superfamily	dipeptide/oligopeptide	4
AGRO	Atu4195	The ATP-binding Cassette (ABC) Superfamily	glycine betaine	1
AGRO	Atu4208	The ATP-binding Cassette (ABC) Superfamily	sugar (maltose?)	1
AGRO	Atu4209	The ATP-binding Cassette (ABC) Superfamily	sugar	3
AGRO	Atu4210	The ATP-binding Cassette (ABC) Superfamily	sugar	3
AGRO	Atu4211	The ATP-binding Cassette (ABC) Superfamily	polyamine	3
AGRO	Atu4233	The ATP-binding Cassette (ABC) Superfamily	amino acid (glutamine/glutamate/aspartate?)	2
AGRO	Atu4234	The ATP-binding Cassette (ABC) Superfamily	amino aicd (glutamine/glutamate/aspartate?)	2
AGRO	Atu4235	The ATP-binding Cassette (ABC) Superfamily	phosphate	1
AGRO	Atu4243	The ATP-binding Cassette (ABC) Superfamily	spermidine/putrescine	2
AGRO	Atu4244	The ATP-binding Cassette (ABC) Superfamily	spermidine/putrescine	2
AGRO	Atu4245	The ATP-binding Cassette (ABC) Superfamily	spermidine/putrescine	2
AGRO	Atu4246	The ATP-binding Cassette (ABC) Superfamily	polyamine	3
AGRO	Atu4249	The ATP-binding Cassette (ABC) Superfamily	polyamine	3
AGRO	Atu4250	The ATP-binding Cassette (ABC) Superfamily	sugar	3
AGRO	Atu4251	The ATP-binding Cassette (ABC) Superfamily	sugar	3
AGRO	Atu4252	The ATP-binding Cassette (ABC) Superfamily	sugar	3
AGRO	Atu4256	The ATP-binding Cassette (ABC) Superfamily	glycine betaine	1
AGRO	Atu4257	The ATP-binding Cassette (ABC) Superfamily	dipeptide/oligopeptide	4
AGRO	Atu4258	The ATP-binding Cassette (ABC) Superfamily	dipeptide/oligopeptide	4
AGRO	Atu4259	The ATP-binding Cassette (ABC) Superfamily	oligopeptide	4
AGRO	Atu4260	The ATP-binding Cassette (ABC) Superfamily	nitrate/sulfonate/taurine	2
AGRO	Atu4261	The ATP-binding Cassette (ABC) Superfamily	nitrate	1
AGRO	Atu4262	The ATP-binding Cassette (ABC) Superfamily	nitrate/sulfonate/taurine	2
AGRO	Atu4281	The ATP-binding Cassette (ABC) Superfamily	amino aicd (glutamine/glutamate/aspartate?)	2
AGRO	Atu4282	The ATP-binding Cassette (ABC) Superfamily	amino aicd (glutamine/glutamate/aspartate?)	2
AGRO	Atu4283	The ATP-binding Cassette (ABC) Superfamily	phosphate	1
AGRO	Atu4284	The ATP-binding Cassette (ABC) Superfamily	amino acid (glutamine/glutamate/aspartate?)	2
AGRO	Atu4320	The ATP-binding Cassette (ABC) Superfamily	xylose	1
AGRO	Atu4321	The ATP-binding Cassette (ABC) Superfamily	sugar (ribose?)	1
AGRO	Atu4322	The ATP-binding Cassette (ABC) Superfamily	sugar (ribose?)	1
AGRO	Atu4358	The ATP-binding Cassette (ABC) Superfamily	polyamine	3
AGRO	Atu4359	The ATP-binding Cassette (ABC) Superfamily	sugar	3
AGRO	Atu4360	The ATP-binding Cassette (ABC) Superfamily	sugar	3
AGRO	Atu4361	The ATP-binding Cassette (ABC) Superfamily	sugar	3
AGRO	Atu4369	The ATP-binding Cassette (ABC) Superfamily	rhamnose	1
AGRO	Atu4370	The ATP-binding Cassette (ABC) Superfamily	sugar (ribose?)	1
AGRO	Atu4371	The ATP-binding Cassette (ABC) Superfamily	sugar (ribose?)	1
AGRO	Atu4372	The ATP-binding Cassette (ABC) Superfamily	sugar (ribose?)	1
AGRO	Atu4401	The ATP-binding Cassette (ABC) Superfamily	nitrate/sulfonate/taurine	2
AGRO	Atu4402	The ATP-binding Cassette (ABC) Superfamily	nitrate/sulfonate/taurine	2
AGRO	Atu4403	The ATP-binding Cassette (ABC) Superfamily	glycine betaine	1
AGRO	Atu4413	The ATP-binding Cassette (ABC) Superfamily	protease secretion	3
AGRO	Atu4421	The ATP-binding Cassette (ABC) Superfamily	2-aminoethylphosphonate	1
AGRO	Atu4422	The ATP-binding Cassette (ABC) Superfamily	spermidine/putrescine	2
AGRO	Atu4423	The ATP-binding Cassette (ABC) Superfamily	spermidine/putrescine	2
AGRO	Atu4424	The ATP-binding Cassette (ABC) Superfamily	polyamine	3
AGRO	Atu4431	The ATP-binding Cassette (ABC) Superfamily	dipeptide/oligopeptide	4
AGRO	Atu4432	The ATP-binding Cassette (ABC) Superfamily	dipeptide/oligopeptide	4
AGRO	Atu4433	The ATP-binding Cassette (ABC) Superfamily	dipeptide/oligopeptide	4
AGRO	Atu4434	The ATP-binding Cassette (ABC) Superfamily	dipeptide/oligopeptide	4
AGRO	Atu4435	The ATP-binding Cassette (ABC) Superfamily	sulfate	1
AGRO	Atu4438	The ATP-binding Cassette (ABC) Superfamily	dipeptide/oligopeptide	4
AGRO	Atu4439	The ATP-binding Cassette (ABC) Superfamily	dipeptide/oligopeptide	4
AGRO	Atu4440	The ATP-binding Cassette (ABC) Superfamily	dipeptide/oligopeptide	4
AGRO	Atu4445	The ATP-binding Cassette (ABC) Superfamily	glycine betaine	1
AGRO	Atu4447	The ATP-binding Cassette (ABC) Superfamily	sugar	3
AGRO	Atu4448	The ATP-binding Cassette (ABC) Superfamily	sugar	3
AGRO	Atu4449	The ATP-binding Cassette (ABC) Superfamily	sugar	3
AGRO	Atu4450	The ATP-binding Cassette (ABC) Superfamily	polyamine	3
AGRO	Atu4468	The ATP-binding Cassette (ABC) Superfamily	manganese/zinc ion	2
AGRO	Atu4469	The ATP-binding Cassette (ABC) Superfamily	manganese/zinc ion	2
AGRO	Atu4470	The ATP-binding Cassette (ABC) Superfamily	phosphonate	1
AGRO	Atu4471	The ATP-binding Cassette (ABC) Superfamily	zinc	1
AGRO	Atu4481	The ATP-binding Cassette (ABC) Superfamily	carbohydrate	3
AGRO	Atu4487	The ATP-binding Cassette (ABC) Superfamily	D-methionine	1
AGRO	Atu4488	The ATP-binding Cassette (ABC) Superfamily	D-methionine	1
AGRO	Atu4489	The ATP-binding Cassette (ABC) Superfamily	methionine	1
AGRO	Atu4515	The ATP-binding Cassette (ABC) Superfamily	sulfate	1
AGRO	Atu4516	The ATP-binding Cassette (ABC) Superfamily	daunorubicin	1
AGRO	Atu4517	The ATP-binding Cassette (ABC) Superfamily	branched-chain amino acid	2
AGRO	Atu4518	The ATP-binding Cassette (ABC) Superfamily	branched-chain amino acid	2
AGRO	Atu4519	The ATP-binding Cassette (ABC) Superfamily	urea	1
AGRO	Atu4523	The ATP-binding Cassette (ABC) Superfamily	dipeptide/oligopeptide	4
AGRO	Atu4524	The ATP-binding Cassette (ABC) Superfamily	dipeptide/oligopeptide	4
AGRO	Atu4525	The ATP-binding Cassette (ABC) Superfamily	dipeptide/oligopeptide	4
AGRO	Atu4526	The ATP-binding Cassette (ABC) Superfamily	glycine betaine	1
AGRO	Atu4533	The ATP-binding Cassette (ABC) Superfamily	phosphate	1
AGRO	Atu4534	The ATP-binding Cassette (ABC) Superfamily	amino acid (glutamine/glutamate/aspartate?)	2
AGRO	Atu4535	The ATP-binding Cassette (ABC) Superfamily	amino acid (glutamine/glutamate/aspartate?)	2
AGRO	Atu4536	The ATP-binding Cassette (ABC) Superfamily	amino aicd (glutamine/glutamate/aspartate?)	2
AGRO	Atu4537	The ATP-binding Cassette (ABC) Superfamily	amino aicd (glutamine/glutamate/aspartate?)	2
AGRO	Atu4550	The ATP-binding Cassette (ABC) Superfamily	D-fructose-1-phosphate	1
AGRO	Atu4551	The ATP-binding Cassette (ABC) Superfamily	xylose	1
AGRO	Atu4552	The ATP-binding Cassette (ABC) Superfamily	xylose	1
AGRO	Atu4557	The ATP-binding Cassette (ABC) Superfamily	sugar	3
AGRO	Atu4558	The ATP-binding Cassette (ABC) Superfamily	sugar	3
AGRO	Atu4559	The ATP-binding Cassette (ABC) Superfamily	polyamine	3
AGRO	Atu4564	The ATP-binding Cassette (ABC) Superfamily	sugar	3
AGRO	Atu4568	The ATP-binding Cassette (ABC) Superfamily	spermidine/putrescine	2
AGRO	Atu4569	The ATP-binding Cassette (ABC) Superfamily	polyamine	3
AGRO	Atu4570	The ATP-binding Cassette (ABC) Superfamily	spermidine/putrescine	2
AGRO	Atu4571	The ATP-binding Cassette (ABC) Superfamily	spermidine/putrescine	2
AGRO	Atu4577	The ATP-binding Cassette (ABC) Superfamily	2-aminoethylphosphonate	1
AGRO	Atu4578	The ATP-binding Cassette (ABC) Superfamily	polyamine	3
AGRO	Atu4579	The ATP-binding Cassette (ABC) Superfamily	iron(III)	1
AGRO	Atu4597	The ATP-binding Cassette (ABC) Superfamily	nitrate/sulfonate/taurine	2
AGRO	Atu4598	The ATP-binding Cassette (ABC) Superfamily	nitrate	1
AGRO	Atu4600	The ATP-binding Cassette (ABC) Superfamily	lipid A	1
AGRO	Atu4620	The ATP-binding Cassette (ABC) Superfamily	lipoprotein	3
AGRO	Atu4621	The ATP-binding Cassette (ABC) Superfamily	dipeptide/oligopeptide	4
AGRO	Atu4622	The ATP-binding Cassette (ABC) Superfamily	dipeptide/oligopeptide	4
AGRO	Atu4623	The ATP-binding Cassette (ABC) Superfamily	dipeptide/oligopeptide	4
AGRO	Atu4626	The ATP-binding Cassette (ABC) Superfamily	dipeptide/oligopeptide	4
AGRO	Atu4647	The ATP-binding Cassette (ABC) Superfamily	choline	1
AGRO	Atu4650	The ATP-binding Cassette (ABC) Superfamily	polyamine	3
AGRO	Atu4652	The ATP-binding Cassette (ABC) Superfamily	sugar	3
AGRO	Atu4653	The ATP-binding Cassette (ABC) Superfamily	sugar	3
AGRO	Atu4654	The ATP-binding Cassette (ABC) Superfamily	sugar	3
AGRO	Atu4661	The ATP-binding Cassette (ABC) Superfamily	dipeptide/oligopeptide	4
AGRO	Atu4662	The ATP-binding Cassette (ABC) Superfamily	dipeptide/oligopeptide	4
AGRO	Atu4663	The ATP-binding Cassette (ABC) Superfamily	dipeptide/oligopeptide	4
AGRO	Atu4664	The ATP-binding Cassette (ABC) Superfamily	glycine betaine	1
AGRO	Atu4666	The ATP-binding Cassette (ABC) Superfamily	?	5
AGRO	Atu4667	The ATP-binding Cassette (ABC) Superfamily	daunorubicin	1
AGRO	Atu4668	The ATP-binding Cassette (ABC) Superfamily	multidrug	4
AGRO	Atu4678	The ATP-binding Cassette (ABC) Superfamily	amino acid (glutamine/glutamate/aspartate?)	2
AGRO	Atu4679	The ATP-binding Cassette (ABC) Superfamily	amino aicd (glutamine/glutamate/aspartate?)	2
AGRO	Atu4680	The ATP-binding Cassette (ABC) Superfamily	amino aicd (glutamine/glutamate/aspartate?)	2
AGRO	Atu4681	The ATP-binding Cassette (ABC) Superfamily	phosphate	1
AGRO	Atu4687	The ATP-binding Cassette (ABC) Superfamily	amino acid (glutamine/glutamate/aspartate?)	2
AGRO	Atu4688	The ATP-binding Cassette (ABC) Superfamily	amino aicd (glutamine/glutamate/aspartate?)	2
AGRO	Atu4689	The ATP-binding Cassette (ABC) Superfamily	amino aicd (glutamine/glutamate/aspartate?)	2
AGRO	Atu4690	The ATP-binding Cassette (ABC) Superfamily	phosphate	1
AGRO	Atu4695	The ATP-binding Cassette (ABC) Superfamily	dipeptide/oligopeptide	4
AGRO	Atu4696	The ATP-binding Cassette (ABC) Superfamily	dipeptide/oligopeptide	4
AGRO	Atu4697	The ATP-binding Cassette (ABC) Superfamily	dipeptide/oligopeptide	4
AGRO	Atu4700	The ATP-binding Cassette (ABC) Superfamily	lipoprotein	3
AGRO	Atu4701	The ATP-binding Cassette (ABC) Superfamily	D-methionine	1
AGRO	Atu4719	The ATP-binding Cassette (ABC) Superfamily	dipeptide/oligopeptide	4
AGRO	Atu4720	The ATP-binding Cassette (ABC) Superfamily	dipeptide/oligopeptide	4
AGRO	Atu4721	The ATP-binding Cassette (ABC) Superfamily	dipeptide/oligopeptide	4
AGRO	Atu4723	The ATP-binding Cassette (ABC) Superfamily	glycine betaine	1
AGRO	Atu4728	The ATP-binding Cassette (ABC) Superfamily	multidrug	4
AGRO	Atu4729	The ATP-binding Cassette (ABC) Superfamily	cobalt	1
AGRO	Atu4744	The ATP-binding Cassette (ABC) Superfamily	rhamnose	1
AGRO	Atu4745	The ATP-binding Cassette (ABC) Superfamily	sugar (ribose?)	1
AGRO	Atu4746	The ATP-binding Cassette (ABC) Superfamily	sugar (ribose?)	1
AGRO	Atu4747	The ATP-binding Cassette (ABC) Superfamily	sugar (ribose?)	1
AGRO	Atu4752	The ATP-binding Cassette (ABC) Superfamily	phosphate	1
AGRO	Atu4753	The ATP-binding Cassette (ABC) Superfamily	amino aicd (glutamine/glutamate/aspartate?)	2
AGRO	Atu4754	The ATP-binding Cassette (ABC) Superfamily	amino aicd (glutamine/glutamate/aspartate?)	2
AGRO	Atu4755	The ATP-binding Cassette (ABC) Superfamily	amino acid (glutamine/glutamate/aspartate?)	2
AGRO	Atu4783	The ATP-binding Cassette (ABC) Superfamily	2-aminoethylphosphonate	1
AGRO	Atu4784	The ATP-binding Cassette (ABC) Superfamily	2-aminoethylphosphonate	1
AGRO	Atu4785	The ATP-binding Cassette (ABC) Superfamily	iron(III)	1
AGRO	Atu4786	The ATP-binding Cassette (ABC) Superfamily	polyamine	3
AGRO	Atu4842	The ATP-binding Cassette (ABC) Superfamily	rhamnose	1
AGRO	Atu4843	The ATP-binding Cassette (ABC) Superfamily	sugar (ribose?)	1
AGRO	Atu4844	The ATP-binding Cassette (ABC) Superfamily	sugar (ribose?)	1
AGRO	Atu4845	The ATP-binding Cassette (ABC) Superfamily	sugar (ribose?)	1
AGRO	Atu5005	The ATP-binding Cassette (ABC) Superfamily	phosphate	1
AGRO	Atu5006	The ATP-binding Cassette (ABC) Superfamily	amino acid (glutamine/glutamate/aspartate?)	2
AGRO	Atu5058	The ATP-binding Cassette (ABC) Superfamily	sugar	3
AGRO	Atu5059	The ATP-binding Cassette (ABC) Superfamily	sugar	3
AGRO	Atu5060	The ATP-binding Cassette (ABC) Superfamily	sugar	3
AGRO	Atu5062	The ATP-binding Cassette (ABC) Superfamily	polyamine	3
AGRO	Atu5068	The ATP-binding Cassette (ABC) Superfamily	glycine betaine	1
AGRO	Atu5069	The ATP-binding Cassette (ABC) Superfamily	dipeptide/oligopeptide	4
AGRO	Atu5070	The ATP-binding Cassette (ABC) Superfamily	dipeptide/oligopeptide	4
AGRO	Atu5071	The ATP-binding Cassette (ABC) Superfamily	dipeptide/oligopeptide	4
AGRO	Atu5080	The ATP-binding Cassette (ABC) Superfamily	sugar	3
AGRO	Atu5081	The ATP-binding Cassette (ABC) Superfamily	sugar	3
AGRO	Atu5083	The ATP-binding Cassette (ABC) Superfamily	polyamine	3
AGRO	Atu5126	The ATP-binding Cassette (ABC) Superfamily	polyamine	3
AGRO	Atu5127	The ATP-binding Cassette (ABC) Superfamily	spermidine/putrescine	2
AGRO	Atu5128	The ATP-binding Cassette (ABC) Superfamily	spermidine/putrescine	2
AGRO	Atu5129	The ATP-binding Cassette (ABC) Superfamily	spermidine/putrescine	2
AGRO	Atu5131	The ATP-binding Cassette (ABC) Superfamily	lipoprotein	3
AGRO	Atu5132	The ATP-binding Cassette (ABC) Superfamily	efflux (antimicrobial peptide?)	3
AGRO	Atu5133	The ATP-binding Cassette (ABC) Superfamily	efflux (antimicrobial peptide?)	3
AGRO	Atu5178	The ATP-binding Cassette (ABC) Superfamily	lipoprotein	3
AGRO	Atu5218	The ATP-binding Cassette (ABC) Superfamily	glycine betaine	1
AGRO	Atu5219	The ATP-binding Cassette (ABC) Superfamily	glycine betaine/L-proline	2
AGRO	Atu5220	The ATP-binding Cassette (ABC) Superfamily	glycine betaine	1
AGRO	Atu5234	The ATP-binding Cassette (ABC) Superfamily	amino aicd (glutamine/glutamate/aspartate?)	2
AGRO	Atu5235	The ATP-binding Cassette (ABC) Superfamily	amino aicd (glutamine/glutamate/aspartate?)	2
AGRO	Atu5236	The ATP-binding Cassette (ABC) Superfamily	phosphate	1
AGRO	Atu5237	The ATP-binding Cassette (ABC) Superfamily	amino acid (glutamine/glutamate/aspartate?)	2
AGRO	Atu5246	The ATP-binding Cassette (ABC) Superfamily	spermidine/putrescine	2
AGRO	Atu5247	The ATP-binding Cassette (ABC) Superfamily	spermidine/putrescine	2
AGRO	Atu5248	The ATP-binding Cassette (ABC) Superfamily	polyamine	3
AGRO	Atu5253	The ATP-binding Cassette (ABC) Superfamily	dipeptide/oligopeptide	4
AGRO	Atu5254	The ATP-binding Cassette (ABC) Superfamily	dipeptide/oligopeptide	4
AGRO	Atu5255	The ATP-binding Cassette (ABC) Superfamily	dipeptide/oligopeptide	4
AGRO	Atu5256	The ATP-binding Cassette (ABC) Superfamily	glycine betaine	1
AGRO	Atu5257	The ATP-binding Cassette (ABC) Superfamily	D-methionine	1
AGRO	Atu5263	The ATP-binding Cassette (ABC) Superfamily	sugar	3
AGRO	Atu5264	The ATP-binding Cassette (ABC) Superfamily	sugar	3
AGRO	Atu5265	The ATP-binding Cassette (ABC) Superfamily	sugar	3
AGRO	Atu5312	The ATP-binding Cassette (ABC) Superfamily	iron-hydroxamate	1
AGRO	Atu5314	The ATP-binding Cassette (ABC) Superfamily	cobalamin/Fe3+-siderophores	2
AGRO	Atu5315	The ATP-binding Cassette (ABC) Superfamily	ferric enterobactin	1
AGRO	Atu5316	The ATP-binding Cassette (ABC) Superfamily	phosphonate	1
AGRO	Atu5343	The ATP-binding Cassette (ABC) Superfamily	dipeptide/oligopeptide	4
AGRO	Atu5345	The ATP-binding Cassette (ABC) Superfamily	dipeptide/oligopeptide	4
AGRO	Atu5346	The ATP-binding Cassette (ABC) Superfamily	dipeptide/oligopeptide	4
AGRO	Atu5347	The ATP-binding Cassette (ABC) Superfamily	sulfate	1
AGRO	Atu5400	The ATP-binding Cassette (ABC) Superfamily	polyamine	3
AGRO	Atu5401	The ATP-binding Cassette (ABC) Superfamily	sugar	3
AGRO	Atu5402	The ATP-binding Cassette (ABC) Superfamily	sugar	3
AGRO	Atu5403	The ATP-binding Cassette (ABC) Superfamily	sugar	3
AGRO	Atu5408	The ATP-binding Cassette (ABC) Superfamily	amino aicd (glutamine/glutamate/aspartate?)	2
AGRO	Atu5409	The ATP-binding Cassette (ABC) Superfamily	amino acid (glutamine/glutamate/aspartate?)	2
AGRO	Atu5410	The ATP-binding Cassette (ABC) Superfamily	polyamine	3
AGRO	Atu5412	The ATP-binding Cassette (ABC) Superfamily	spermidine/putrescine	2
AGRO	Atu5413	The ATP-binding Cassette (ABC) Superfamily	spermidine/putrescine	2
AGRO	Atu5420	The ATP-binding Cassette (ABC) Superfamily	spermidine/putrescine	2
AGRO	Atu5421	The ATP-binding Cassette (ABC) Superfamily	spermidine/putrescine	2
AGRO	Atu5422	The ATP-binding Cassette (ABC) Superfamily	spermidine/putrescine	2
AGRO	Atu5423	The ATP-binding Cassette (ABC) Superfamily	polyamine	3
AGRO	Atu5433	The ATP-binding Cassette (ABC) Superfamily	carbohydrate	3
AGRO	Atu5441	The ATP-binding Cassette (ABC) Superfamily	dipeptide/oligopeptide	4
AGRO	Atu5452	The ATP-binding Cassette (ABC) Superfamily	lipoprotein	3
AGRO	Atu5453	The ATP-binding Cassette (ABC) Superfamily	efflux (antimicrobial peptide?)	3
AGRO	Atu5459	The ATP-binding Cassette (ABC) Superfamily	sugar	3
AGRO	Atu5460	The ATP-binding Cassette (ABC) Superfamily	sugar	3
AGRO	Atu5461	The ATP-binding Cassette (ABC) Superfamily	sugar	3
AGRO	Atu5462	The ATP-binding Cassette (ABC) Superfamily	polyamine	3
AGRO	Atu5480	The ATP-binding Cassette (ABC) Superfamily	phosphate	1
AGRO	Atu5481	The ATP-binding Cassette (ABC) Superfamily	amino aicd (glutamine/glutamate/aspartate?)	2
AGRO	Atu5521	The ATP-binding Cassette (ABC) Superfamily	phosphonate	1
AGRO	Atu5523	The ATP-binding Cassette (ABC) Superfamily	branched-chain amino acid	2
AGRO	Atu5524	The ATP-binding Cassette (ABC) Superfamily	branched-chain amino acid	2
AGRO	Atu5525	The ATP-binding Cassette (ABC) Superfamily	sulfate	1
AGRO	Atu5529	The ATP-binding Cassette (ABC) Superfamily	urea	1
AGRO	Atu5531	The ATP-binding Cassette (ABC) Superfamily	urea	1
AGRO	Atu5532	The ATP-binding Cassette (ABC) Superfamily	branched-chain amino acid	2
AGRO	Atu5533	The ATP-binding Cassette (ABC) Superfamily	branched-chain amino acid	2
AGRO	Atu5534	The ATP-binding Cassette (ABC) Superfamily	daunorubicin	1
AGRO	Atu5535	The ATP-binding Cassette (ABC) Superfamily	phosphate	1
AGRO	Atu6025	The ATP-binding Cassette (ABC) Superfamily	amino acid (lysine/arginine/ornithine/histidine/octopine)	2
AGRO	Atu6026	The ATP-binding Cassette (ABC) Superfamily	amino acid (lysine/arginine/ornithine/histidine/octopine)	2
AGRO	Atu6027	The ATP-binding Cassette (ABC) Superfamily	amino acid (glutamine/glutamate/aspartate?)	2
AGRO	Atu6028	The ATP-binding Cassette (ABC) Superfamily	phosphate	1
AGRO	Atu6038	The ATP-binding Cassette (ABC) Superfamily	thiamine	1
AGRO	Atu6057	The ATP-binding Cassette (ABC) Superfamily	nitrate/sulfonate/taurine	2
AGRO	Atu6058	The ATP-binding Cassette (ABC) Superfamily	nitrate	1
AGRO	Atu6059	The ATP-binding Cassette (ABC) Superfamily	nitrate/sulfonate/taurine	2
AGRO	Atu6068	The ATP-binding Cassette (ABC) Superfamily	sugar (ribose?)	1
AGRO	Atu6069	The ATP-binding Cassette (ABC) Superfamily	sugar (ribose?)	1
AGRO	Atu6070	The ATP-binding Cassette (ABC) Superfamily	xylose	1
AGRO	Atu6073	The ATP-binding Cassette (ABC) Superfamily	dipeptide/oligopeptide	4
AGRO	Atu6074	The ATP-binding Cassette (ABC) Superfamily	glycine betaine	1
AGRO	Atu6075	The ATP-binding Cassette (ABC) Superfamily	dipeptide/oligopeptide	4
AGRO	Atu6076	The ATP-binding Cassette (ABC) Superfamily	dipeptide/oligopeptide	4
AGRO	Atu6085	The ATP-binding Cassette (ABC) Superfamily	nitrate/sulfonate/taurine	2
AGRO	Atu6086	The ATP-binding Cassette (ABC) Superfamily	nitrate/sulfonate/taurine	2
AGRO	Atu6087	The ATP-binding Cassette (ABC) Superfamily	nitrate	1
AGRO	Atu6139	The ATP-binding Cassette (ABC) Superfamily	dipeptide/oligopeptide	4
AGRO	Atu6140	The ATP-binding Cassette (ABC) Superfamily	lipoprotein	3
AGRO	Atu6141	The ATP-binding Cassette (ABC) Superfamily	sulfate	1
AGRO	Atu6142	The ATP-binding Cassette (ABC) Superfamily	dipeptide/oligopeptide	4
AGRO	Atu6143	The ATP-binding Cassette (ABC) Superfamily	dipeptide/oligopeptide	4
AGRO	Atu1491	The Arsenical Resistance-3 (ACR3) Family	arsenite	1
AGRO	Atu0080	The Auxin Efflux Carrier (AEC) Family		5
AGRO	Atu1795	The Auxin Efflux Carrier (AEC) Family		5
AGRO	Atu0902	The Autoinducer-2 Exporter (AI-2E) Family (Formerly the PerM Family, TC #9.B.22)	Autoinducer-2 export	1
AGRO	Atu1142	The Autoinducer-2 Exporter (AI-2E) Family (Formerly the PerM Family, TC #9.B.22)	Autoinducer-2 export	1
AGRO	Atu1739	The Autoinducer-2 Exporter (AI-2E) Family (Formerly the PerM Family, TC #9.B.22)	Autoinducer-2 export	1
AGRO	Atu2758	The Ammonia Transporter Channel (Amt) Family	ammonium	1
AGRO	Atu2143	The Amino Acid-Polyamine-Organocation (APC) Family	ethanolamine	1
AGRO	Atu3792	The Amino Acid-Polyamine-Organocation (APC) Family	amino acid	3
AGRO	Atu1154	The Aromatic Acid Exporter (ArAE) Family	fusaric acid efflux?	1
AGRO	Atu5541	The Aromatic Acid Exporter (ArAE) Family	fusaric acid efflux?	1
AGRO	Atu3544	The Arsenite-Antimonite (ArsB) Efflux Family	arsenite (ArsB)	1
AGRO	Atu4588	The Bile Acid:Na+ Symporter (BASS) Family	sodium ion/?	1
AGRO	Atu4589	The Bile Acid:Na+ Symporter (BASS) Family	sodium ion/?	1
AGRO	Atu2265	The Benzoate:H+ Symporter (BenE) Family	benzoate	1
AGRO	Atu0749	The Biotin Uptake Transporter (BUT) Family	biotin uptake	1
AGRO	Atu2195	The Ca2+:Cation Antiporter (CaCA) Family	proton:calcium ion antiporter	1
AGRO	Atu0891	The Cation Diffusion Facilitator (CDF) Family	cation efflux	4
AGRO	Atu0991	The Cation Diffusion Facilitator (CDF) Family	cation efflux	4
AGRO	Atu2274	The Cation Diffusion Facilitator (CDF) Family	cation efflux	4
AGRO	Atu3079	The Chromate Ion Transporter (CHR) Family	chromate ion	1
AGRO	Atu0832	The Chloride Carrier/Channel (ClC) Family	chloride ion channel	1
AGRO	Atu1493	The Chloride Carrier/Channel (ClC) Family	chloride ion channel	1
AGRO	Atu3059	The Monovalent Cation:Proton Antiporter-1 (CPA1) Family	sodium ion:proton antiporter	1
AGRO	Atu3738	The Monovalent Cation:Proton Antiporter-1 (CPA1) Family	sodium ion:proton antiporter	1
AGRO	Atu0692	The Monovalent Cation:Proton Antiporter-2 (CPA2) Family	potassium/sodium ion:proton antiporter	1
AGRO	Atu1693	The Monovalent Cation:Proton Antiporter-2 (CPA2) Family	potassium/sodium ion:proton antiporter	1
AGRO	Atu1840	The Monovalent Cation:Proton Antiporter-2 (CPA2) Family	potassium/sodium ion:proton antiporter	1
AGRO	Atu0507	The Monovalent Cation (K+ or Na+):Proton Antiporter-3 (CPA3) Family	multicomponent sodium ion:proton antiporter	1
AGRO	Atu0508	The Monovalent Cation (K+ or Na+):Proton Antiporter-3 (CPA3) Family	multicomponent sodium ion:proton antiporter	1
AGRO	Atu0509	The Monovalent Cation (K+ or Na+):Proton Antiporter-3 (CPA3) Family	multicomponent sodium ion:proton antiporter	1
AGRO	Atu0510	The Monovalent Cation (K+ or Na+):Proton Antiporter-3 (CPA3) Family	multicomponent sodium ion:proton antiporter	1
AGRO	Atu0511	The Monovalent Cation (K+ or Na+):Proton Antiporter-3 (CPA3) Family	multicomponent sodium ion:proton antiporter	1
AGRO	Atu0909	The Monovalent Cation (K+ or Na+):Proton Antiporter-3 (CPA3) Family	multicomponent sodium ion:proton antiporter	1
AGRO	Atu0910	The Monovalent Cation (K+ or Na+):Proton Antiporter-3 (CPA3) Family	multicomponent sodium ion:proton antiporter	1
AGRO	Atu0911	The Monovalent Cation (K+ or Na+):Proton Antiporter-3 (CPA3) Family	multicomponent sodium ion:proton antiporter	1
AGRO	Atu0912	The Monovalent Cation (K+ or Na+):Proton Antiporter-3 (CPA3) Family	multicomponent sodium ion:proton antiporter	1
AGRO	Atu0913	The Monovalent Cation (K+ or Na+):Proton Antiporter-3 (CPA3) Family	multicomponent sodium ion:proton antiporter	1
AGRO	Atu0914	The Monovalent Cation (K+ or Na+):Proton Antiporter-3 (CPA3) Family	multicomponent sodium ion:proton antiporter	1
AGRO	Atu0915	The Monovalent Cation (K+ or Na+):Proton Antiporter-3 (CPA3) Family	multicomponent sodium ion:proton antiporter	1
AGRO	Atu1281	The Monovalent Cation (K+ or Na+):Proton Antiporter-3 (CPA3) Family	multicomponent sodium ion:proton antiporter	1
AGRO	Atu8131	The Monovalent Cation (K+ or Na+):Proton Antiporter-3 (CPA3) Family	multicomponent sodium ion:proton antiporter	1
AGRO	Atu0804	The Dicarboxylate/Amino Acid:Cation (Na+ or H+) Symporter (DAACS) Family	proton/sodium ion:glutamate/aspartate symporter	2
AGRO	Atu3298	The Dicarboxylate/Amino Acid:Cation (Na+ or H+) Symporter (DAACS) Family	proton/sodium ion:glutamate/aspartate symporter	2
AGRO	Atu4475	The Divalent Anion:Na+ Symporter (DASS) Family	sodium ion:dicarboxylate/sulfate	2
AGRO	Atu0208	The Drug/Metabolite Transporter (DMT) Superfamily	drug/metabolite?	4
AGRO	Atu0234	The Drug/Metabolite Transporter (DMT) Superfamily	drug/metabolite?	4
AGRO	Atu0273	The Drug/Metabolite Transporter (DMT) Superfamily	drug/metabolite?	4
AGRO	Atu0379	The Drug/Metabolite Transporter (DMT) Superfamily	drug/metabolite?	4
AGRO	Atu0985	The Drug/Metabolite Transporter (DMT) Superfamily	drug/metabolite?	4
AGRO	Atu0992	The Drug/Metabolite Transporter (DMT) Superfamily	drug/metabolite?	4
AGRO	Atu1068	The Drug/Metabolite Transporter (DMT) Superfamily	drug/metabolite?	4
AGRO	Atu1248	The Drug/Metabolite Transporter (DMT) Superfamily	drug/metabolite?	4
AGRO	Atu1437	The Drug/Metabolite Transporter (DMT) Superfamily	drug/metabolite?	4
AGRO	Atu1558	The Drug/Metabolite Transporter (DMT) Superfamily	drug/metabolite?	4
AGRO	Atu1696	The Drug/Metabolite Transporter (DMT) Superfamily	drug/metabolite?	4
AGRO	Atu1771	The Drug/Metabolite Transporter (DMT) Superfamily	drug/metabolite?	4
AGRO	Atu1776	The Drug/Metabolite Transporter (DMT) Superfamily	drug/metabolite?	4
AGRO	Atu1863	The Drug/Metabolite Transporter (DMT) Superfamily	drug/metabolite?	4
AGRO	Atu2079	The Drug/Metabolite Transporter (DMT) Superfamily	drug/metabolite?	4
AGRO	Atu2199	The Drug/Metabolite Transporter (DMT) Superfamily	drug/metabolite?	4
AGRO	Atu2319	The Drug/Metabolite Transporter (DMT) Superfamily	multidrug efflux (SMR)	4
AGRO	Atu2334	The Drug/Metabolite Transporter (DMT) Superfamily	drug/metabolite?	4
AGRO	Atu2337	The Drug/Metabolite Transporter (DMT) Superfamily	drug/metabolite?	4
AGRO	Atu2448	The Drug/Metabolite Transporter (DMT) Superfamily	drug/metabolite?	4
AGRO	Atu3299	The Drug/Metabolite Transporter (DMT) Superfamily	drug/metabolite?	4
AGRO	Atu3521	The Drug/Metabolite Transporter (DMT) Superfamily	drug/metabolite?	4
AGRO	Atu4002	The Drug/Metabolite Transporter (DMT) Superfamily	drug/metabolite?	4
AGRO	Atu4011	The Drug/Metabolite Transporter (DMT) Superfamily	drug/metabolite?	4
AGRO	Atu4150	The Drug/Metabolite Transporter (DMT) Superfamily	drug/metabolite?	4
AGRO	Atu4657	The Drug/Metabolite Transporter (DMT) Superfamily	drug/metabolite?	4
AGRO	Atu5339	The Drug/Metabolite Transporter (DMT) Superfamily	drug/metabolite?	4
AGRO	Atu5517	The Drug/Metabolite Transporter (DMT) Superfamily	drug/metabolite?	4
AGRO	Atu1832	The Envelope Virus E1 Channel (EVE1-C) Family		5
AGRO	Atu0714	The H+- or Na+-translocating F-type, V-type and A-type ATPase (F-ATPase) Superfamily	protons	1
AGRO	Atu0715	The H+- or Na+-translocating F-type, V-type and A-type ATPase (F-ATPase) Superfamily	protons	1
AGRO	Atu0716	The H+- or Na+-translocating F-type, V-type and A-type ATPase (F-ATPase) Superfamily	protons	1
AGRO	Atu0717	The H+- or Na+-translocating F-type, V-type and A-type ATPase (F-ATPase) Superfamily	protons	1
AGRO	Atu2045	The H+- or Na+-translocating F-type, V-type and A-type ATPase (F-ATPase) Superfamily	protons	1
AGRO	Atu2621	The H+- or Na+-translocating F-type, V-type and A-type ATPase (F-ATPase) Superfamily	protons	1
AGRO	Atu2622	The H+- or Na+-translocating F-type, V-type and A-type ATPase (F-ATPase) Superfamily	protons	1
AGRO	Atu2623	The H+- or Na+-translocating F-type, V-type and A-type ATPase (F-ATPase) Superfamily	protons	1
AGRO	Atu2624	The H+- or Na+-translocating F-type, V-type and A-type ATPase (F-ATPase) Superfamily	protons	1
AGRO	Atu2625	The H+- or Na+-translocating F-type, V-type and A-type ATPase (F-ATPase) Superfamily	protons	1
AGRO	Atu3812	The Low Affinity Fe2+ Transporter (FeT) Family		5
AGRO	Atu5277	The Low Affinity Fe2+ Transporter (FeT) Family		5
AGRO	Atu4173	General PTS		5
AGRO	Atu1174	The H+-translocating Pyrophosphatase (H+-PPase) Family	proton (vacuolar)	1
AGRO	Atu3732	The HlyC/CorC (HCC) Family	hemolysin C (HlyC) homolog	5
AGRO	Atu4355	The HlyC/CorC (HCC) Family	hemolysin C (HlyC) homolog	5
AGRO	Atu0523	The Type III (Virulence-related) Secretory Pathway (IIISP) Family		5
AGRO	Atu0546	The Type III (Virulence-related) Secretory Pathway (IIISP) Family		5
AGRO	Atu0564	The Type III (Virulence-related) Secretory Pathway (IIISP) Family		5
AGRO	Atu0581	The Type III (Virulence-related) Secretory Pathway (IIISP) Family		5
AGRO	Atu1034	The Type IV (Conjugal DNA-Protein Transfer or VirB) Secretory Pathway (IVSP) Family		5
AGRO	Atu4858	The Type IV (Conjugal DNA-Protein Transfer or VirB) Secretory Pathway (IVSP) Family		5
AGRO	Atu5108	The Type IV (Conjugal DNA-Protein Transfer or VirB) Secretory Pathway (IVSP) Family		5
AGRO	Atu5164	The Type IV (Conjugal DNA-Protein Transfer or VirB) Secretory Pathway (IVSP) Family		5
AGRO	Atu5167	The Type IV (Conjugal DNA-Protein Transfer or VirB) Secretory Pathway (IVSP) Family		5
AGRO	Atu5169	The Type IV (Conjugal DNA-Protein Transfer or VirB) Secretory Pathway (IVSP) Family		5
AGRO	Atu6031	The Type IV (Conjugal DNA-Protein Transfer or VirB) Secretory Pathway (IVSP) Family		5
AGRO	Atu6034	The Type IV (Conjugal DNA-Protein Transfer or VirB) Secretory Pathway (IVSP) Family		5
AGRO	Atu6035	The Type IV (Conjugal DNA-Protein Transfer or VirB) Secretory Pathway (IVSP) Family		5
AGRO	Atu6039	The Type IV (Conjugal DNA-Protein Transfer or VirB) Secretory Pathway (IVSP) Family		5
AGRO	Atu6040	The Type IV (Conjugal DNA-Protein Transfer or VirB) Secretory Pathway (IVSP) Family		5
AGRO	Atu6124	The Type IV (Conjugal DNA-Protein Transfer or VirB) Secretory Pathway (IVSP) Family		5
AGRO	Atu6168	The Type IV (Conjugal DNA-Protein Transfer or VirB) Secretory Pathway (IVSP) Family		5
AGRO	Atu6169	The Type IV (Conjugal DNA-Protein Transfer or VirB) Secretory Pathway (IVSP) Family		5
AGRO	Atu6172	The Type IV (Conjugal DNA-Protein Transfer or VirB) Secretory Pathway (IVSP) Family		5
AGRO	Atu6174	The Type IV (Conjugal DNA-Protein Transfer or VirB) Secretory Pathway (IVSP) Family		5
AGRO	Atu6176	The Type IV (Conjugal DNA-Protein Transfer or VirB) Secretory Pathway (IVSP) Family		5
AGRO	Atu0711	The K+ Uptake Permease (KUP) Family	potassium ion uptake	1
AGRO	Atu5466	The K+ Uptake Permease (KUP) Family	potassium ion uptake	1
AGRO	Atu1082	The Branched Chain Amino Acid Exporter (LIV-E) Family	branched-chain amino acid efflux (AzlC)	2
AGRO	Atu2068	The Branched Chain Amino Acid Exporter (LIV-E) Family	branched-chain amino acid efflux (AzlC)	2
AGRO	Atu8156	The Branched Chain Amino Acid Exporter (LIV-E) Family	branched-chain amino acid efflux (AzlC)	2
AGRO	Atu0927	The L-Lysine Exporter (LysE) Family	lysine efflux	1
AGRO	Atu0091	The Major Facilitator Superfamily (MFS)	multidrug efflux	4
AGRO	Atu0143	The Major Facilitator Superfamily (MFS)	multidrug efflux	4
AGRO	Atu0621	The Major Facilitator Superfamily (MFS)	multidrug efflux (EmrB/QacA subfamily)	4
AGRO	Atu0838	The Major Facilitator Superfamily (MFS)	multidrug efflux (EmrB/QacA subfamily)	4
AGRO	Atu0942	The Major Facilitator Superfamily (MFS)	multidrug efflux	4
AGRO	Atu0960	The Major Facilitator Superfamily (MFS)	multidrug efflux	4
AGRO	Atu1000	The Major Facilitator Superfamily (MFS)	multidrug efflux	4
AGRO	Atu1040	The Major Facilitator Superfamily (MFS)	multidrug efflux	4
AGRO	Atu1086	The Major Facilitator Superfamily (MFS)	multidrug efflux (EmrB/QacA subfamily)	4
AGRO	Atu1134	The Major Facilitator Superfamily (MFS)	multidrug efflux	4
AGRO	Atu1152	The Major Facilitator Superfamily (MFS)	multidrug efflux	4
AGRO	Atu1173	The Major Facilitator Superfamily (MFS)	multidrug efflux	4
AGRO	Atu1300	The Major Facilitator Superfamily (MFS)	cyanate	1
AGRO	Atu1459	The Major Facilitator Superfamily (MFS)	sugar	3
AGRO	Atu1697	The Major Facilitator Superfamily (MFS)	multidrug efflux	4
AGRO	Atu1855	The Major Facilitator Superfamily (MFS)	multidrug efflux	4
AGRO	Atu2090	The Major Facilitator Superfamily (MFS)	glycerol-3-phosphate	1
AGRO	Atu2134	The Major Facilitator Superfamily (MFS)	multidrug efflux	4
AGRO	Atu2154	The Major Facilitator Superfamily (MFS)	multidrug efflux	4
AGRO	Atu2259	The Major Facilitator Superfamily (MFS)	organic cation	3
AGRO	Atu2305	The Major Facilitator Superfamily (MFS)	glycerol-3-phosphate	1
AGRO	Atu2361	The Major Facilitator Superfamily (MFS)	multidrug efflux	4
AGRO	Atu2492	The Major Facilitator Superfamily (MFS)	multidrug efflux	4
AGRO	Atu2521	The Major Facilitator Superfamily (MFS)	multidrug efflux	4
AGRO	Atu2525	The Major Facilitator Superfamily (MFS)	metabolite (benzoate?)	1
AGRO	Atu2594	The Major Facilitator Superfamily (MFS)	multidrug efflux	4
AGRO	Atu2659	The Major Facilitator Superfamily (MFS)	multidrug efflux	4
AGRO	Atu2666	The Major Facilitator Superfamily (MFS)	multidrug efflux	4
AGRO	Atu2708	The Major Facilitator Superfamily (MFS)	D-galactonate	1
AGRO	Atu2724	The Major Facilitator Superfamily (MFS)	multidrug efflux	4
AGRO	Atu2767	The Major Facilitator Superfamily (MFS)	multidrug efflux?	4
AGRO	Atu3154	The Major Facilitator Superfamily (MFS)	nitrate/nitrite	2
AGRO	Atu3192	The Major Facilitator Superfamily (MFS)	glycerol-3-phosphate	1
AGRO	Atu3741	The Major Facilitator Superfamily (MFS)	multidrug efflux	4
AGRO	Atu3804	The Major Facilitator Superfamily (MFS)	multidrug efflux	4
AGRO	Atu3830	The Major Facilitator Superfamily (MFS)	glycerol-3-phosphate	1
AGRO	Atu3984	The Major Facilitator Superfamily (MFS)	multidrug efflux	4
AGRO	Atu3988	The Major Facilitator Superfamily (MFS)	multidrug efflux (EmrB/QacA subfamily)	4
AGRO	Atu4017	The Major Facilitator Superfamily (MFS)	multidrug efflux	4
AGRO	Atu4206	The Major Facilitator Superfamily (MFS)	multidrug efflux	4
AGRO	Atu4292	The Major Facilitator Superfamily (MFS)	multidrug efflux	4
AGRO	Atu4316	The Major Facilitator Superfamily (MFS)	multidrug efflux	4
AGRO	Atu4326	The Major Facilitator Superfamily (MFS)	multidrug efflux	4
AGRO	Atu4479	The Major Facilitator Superfamily (MFS)	multidrug efflux (EmrB/QacA subfamily)	4
AGRO	Atu4500	The Major Facilitator Superfamily (MFS)	multidrug efflux	4
AGRO	Atu4710	The Major Facilitator Superfamily (MFS)	oxalate:formate antiporter	1
AGRO	Atu5200	The Major Facilitator Superfamily (MFS)	multidrug efflux	4
AGRO	Atu5323	The Major Facilitator Superfamily (MFS)	multidrug efflux	4
AGRO	Atu5395	The Major Facilitator Superfamily (MFS)	metabolite (benzoate?)	1
AGRO	Atu0549	The Mg2+ Transporter-E (MgtE) Family	magnesium ion	1
AGRO	Atu0624	The Mg2+ Transporter-E (MgtE) Family	magnesium ion	1
AGRO	Atu0999	The Mg2+ Transporter-E (MgtE) Family	magnesium ion	1
AGRO	Atu1547	The Mg2+ Transporter-E (MgtE) Family	magnesium ion	1
AGRO	Atu0476	The Major Intrinsic Protein (MIP) Family	glycerol uptake	1
AGRO	Atu5361	The Major Intrinsic Protein (MIP) Family	glycerol uptake	1
AGRO	Atu0710	The CorA Metal Ion Transporter (MIT) Family	magnesium/cobalt ion	2
AGRO	Atu0731	The CorA Metal Ion Transporter (MIT) Family	magnesium/cobalt ion	2
AGRO	Atu0347	The Multidrug/Oligosaccharidyl-lipid/Polysaccharide (MOP) Flippase Superfamily	virulence factor MviN	5
AGRO	Atu0480	The Multidrug/Oligosaccharidyl-lipid/Polysaccharide (MOP) Flippase Superfamily	polysaccharide export	4
AGRO	Atu2172	The Multidrug/Oligosaccharidyl-lipid/Polysaccharide (MOP) Flippase Superfamily	multidrug efflux	4
AGRO	Atu3523	The Multidrug/Oligosaccharidyl-lipid/Polysaccharide (MOP) Flippase Superfamily	polysaccharide export	4
AGRO	Atu3550	The Multidrug/Oligosaccharidyl-lipid/Polysaccharide (MOP) Flippase Superfamily	polysaccharide export	4
AGRO	Atu3669	The Multidrug/Oligosaccharidyl-lipid/Polysaccharide (MOP) Flippase Superfamily	multidrug efflux	4
AGRO	Atu4057	The Multidrug/Oligosaccharidyl-lipid/Polysaccharide (MOP) Flippase Superfamily	polysaccharide export	4
AGRO	Atu4807	The Multidrug/Oligosaccharidyl-lipid/Polysaccharide (MOP) Flippase Superfamily	polysaccharide export	4
AGRO	Atu5428	The Multidrug/Oligosaccharidyl-lipid/Polysaccharide (MOP) Flippase Superfamily	multidrug efflux	4
AGRO	Atu0161	The H+- or Na+-translocating Bacterial Flagellar Motor 1ExbBD Outer Membrane Transport Energizer (Mo		5
AGRO	Atu0162	The H+- or Na+-translocating Bacterial Flagellar Motor 1ExbBD Outer Membrane Transport Energizer (Mo		5
AGRO	Atu0560	The H+- or Na+-translocating Bacterial Flagellar Motor 1ExbBD Outer Membrane Transport Energizer (Mo		5
AGRO	Atu3716	The H+- or Na+-translocating Bacterial Flagellar Motor 1ExbBD Outer Membrane Transport Energizer (Mo		5
AGRO	Atu3717	The H+- or Na+-translocating Bacterial Flagellar Motor 1ExbBD Outer Membrane Transport Energizer (Mo		5
AGRO	Atu3749	The H+- or Na+-translocating Bacterial Flagellar Motor 1ExbBD Outer Membrane Transport Energizer (Mo		5
AGRO	Atu0528	The Large Conductance Mechanosensitive Ion Channel (MscL) Family	large-conductance mechanosensitive ion channel	5
AGRO	Atu1050	The Small Conductance Mechanosensitive Ion Channel (MscS) Family	small-conductance mechanosensitive ion channel	5
AGRO	Atu1541	The Small Conductance Mechanosensitive Ion Channel (MscS) Family	small-conductance mechanosensitive ion channel	5
AGRO	Atu1633	The Small Conductance Mechanosensitive Ion Channel (MscS) Family	small-conductance mechanosensitive ion channel	5
AGRO	Atu4298	The Small Conductance Mechanosensitive Ion Channel (MscS) Family	small-conductance mechanosensitive ion channel	5
AGRO	Atu4304	The Small Conductance Mechanosensitive Ion Channel (MscS) Family	small-conductance mechanosensitive ion channel	5
AGRO	Atu3076	The Nucleobase:Cation Symporter-2 (NCS2) Family	xanthine/uracil	2
AGRO	Atu4498	The Ni2+-Co2+ Transporter (NiCoT) Family	nickel ion	1
AGRO	Atu1736	The Metal Ion (Mn2+-iron) Transporter (Nramp) Family	manganese/iron ion	2
AGRO	Atu3909	The Metal Ion (Mn2+-iron) Transporter (Nramp) Family	manganese/iron ion	2
AGRO	Atu0569	The OmpA-OmpF Porin (OOP) Family		5
AGRO	Atu3746	The OmpA-OmpF Porin (OOP) Family		5
AGRO	Atu4333	The OmpA-OmpF Porin (OOP) Family		5
AGRO	Atu0384	The Cytochrome Oxidase Biogenesis (Oxa1) Family	60 KD inner membrane protein OxaA homolog	5
AGRO	Atu0843	The P-type ATPase (P-ATPase) Superfamily	zinc/cadmium/cobalt ion	2
AGRO	Atu0937	The P-type ATPase (P-ATPase) Superfamily	zinc/cadmium/cobalt ion	2
AGRO	Atu1195	The P-type ATPase (P-ATPase) Superfamily	zinc/cadmium/cobalt ion	2
AGRO	Atu1528	The P-type ATPase (P-ATPase) Superfamily	copper ion	1
AGRO	Atu3788	The P-type ATPase (P-ATPase) Superfamily	potassium ion	1
AGRO	Atu3789	The P-type ATPase (P-ATPase) Superfamily	potassium ion	1
AGRO	Atu3790	The P-type ATPase (P-ATPase) Superfamily	potassium ion	1
AGRO	Atu0658	The Inorganic Phosphate Transporter (PiT) Family	phosphate	1
AGRO	Atu4633	The Inorganic Phosphate Transporter (PiT) Family	phosphate	1
AGRO	Atu2245	The Phosphate:Na+ Symporter (PNaS) Family	sodium ion:phosphate symporter	1
AGRO	Atu6136	The Phosphate:Na+ Symporter (PNaS) Family	sodium ion:phosphate symporter	1
AGRO	Atu2304	The Putative Peptide Uptake or Activated Fatty Acid Export Permease (PUP) Family	peptide uptake	4
AGRO	Atu0313	The Resistance to Homoserine/Threonine (RhtB) Family	amino acid efflux	3
AGRO	Atu0866	The Resistance to Homoserine/Threonine (RhtB) Family	amino acid efflux	3
AGRO	Atu0879	The Resistance to Homoserine/Threonine (RhtB) Family	amino acid efflux	3
AGRO	Atu1170	The Resistance to Homoserine/Threonine (RhtB) Family	amino acid efflux	3
AGRO	Atu1508	The Resistance to Homoserine/Threonine (RhtB) Family	neutral amino acid/multiple antibiotic resistance	4
AGRO	Atu1864	The Resistance to Homoserine/Threonine (RhtB) Family	amino acid efflux	3
AGRO	Atu2116	The Resistance to Homoserine/Threonine (RhtB) Family	amino acid efflux	3
AGRO	Atu2633	The Resistance to Homoserine/Threonine (RhtB) Family	amino acid efflux	3
AGRO	Atu2669	The Resistance to Homoserine/Threonine (RhtB) Family	amino acid efflux	3
AGRO	Atu3460	The Resistance to Homoserine/Threonine (RhtB) Family	amino acid efflux	3
AGRO	Atu4268	The Resistance to Homoserine/Threonine (RhtB) Family	amino acid efflux	3
AGRO	Atu5358	The Resistance to Homoserine/Threonine (RhtB) Family	amino acid efflux	3
AGRO	Atu1087	The Resistance-Nodulation-Cell Division (RND) Superfamily	multidrug efflux	4
AGRO	Atu1562	The Resistance-Nodulation-Cell Division (RND) Superfamily	protein export (SecDF)	4
AGRO	Atu2054	The Resistance-Nodulation-Cell Division (RND) Superfamily	multidrug/solvent efflux (HAE1 subfamily)	4
AGRO	Atu2393	The Resistance-Nodulation-Cell Division (RND) Superfamily	multidrug/solvent efflux (HAE1 subfamily)	4
AGRO	Atu2483	The Resistance-Nodulation-Cell Division (RND) Superfamily	multidrug/solvent efflux (HAE1 subfamily)	4
AGRO	Atu2551	The Resistance-Nodulation-Cell Division (RND) Superfamily	multidrug/solvent efflux (HAE1 subfamily)	4
AGRO	Atu3202	The Resistance-Nodulation-Cell Division (RND) Superfamily	multidrug/solvent efflux (HAE1 subfamily)	4
AGRO	Atu3274	The Resistance-Nodulation-Cell Division (RND) Superfamily	multidrug/solvent efflux (HAE1 subfamily)	4
AGRO	Atu3795	The Resistance-Nodulation-Cell Division (RND) Superfamily	multidrug/solvent efflux (HAE1 subfamily)	4
AGRO	Atu4219	The Resistance-Nodulation-Cell Division (RND) Superfamily	multidrug/solvent efflux (HAE1 subfamily)	4
AGRO	Atu4636	The Resistance-Nodulation-Cell Division (RND) Superfamily	multidrug/solvent efflux (HAE1 subfamily)	4
AGRO	Atu5381	The Resistance-Nodulation-Cell Division (RND) Superfamily	multidrug/solvent efflux (HAE1 subfamily)	4
AGRO	Atu5539	The Resistance-Nodulation-Cell Division (RND) Superfamily	multidrug efflux	4
AGRO	Atu0031	Sugar Specific PTS	mannose/fructose	2
AGRO	Atu0330	Sugar Specific PTS	fructose	1
AGRO	Atu0113	The Solute:Sodium Symporter (SSS) Family	sodium ion:proline symporter	1
AGRO	Atu0527	The Solute:Sodium Symporter (SSS) Family	sodium ion:proline symporter	1
AGRO	Atu0979	The Solute:Sodium Symporter (SSS) Family	sodium ion:proline symporter	1
AGRO	Atu0982	The Solute:Sodium Symporter (SSS) Family	sodium ion:proline symporter	1
AGRO	Atu1115	The Solute:Sodium Symporter (SSS) Family	sodium ion:proline symporter	1
AGRO	Atu1362	The Solute:Sodium Symporter (SSS) Family	sodium ion:proline symporter	1
AGRO	Atu1447	The Solute:Sodium Symporter (SSS) Family	sodium ion:proline symporter	1
AGRO	Atu1986	The Solute:Sodium Symporter (SSS) Family	sodium ion:proline symporter	1
AGRO	Atu3787	The Solute:Sodium Symporter (SSS) Family	sodium ion:proline symporter	1
AGRO	Atu4775	The Solute:Sodium Symporter (SSS) Family	sodium ion:proline symporter	1
AGRO	Atu6166	The Solute:Sodium Symporter (SSS) Family	sodium ion:proline symporter	1
AGRO	Atu1156	The Sulfate Permease (SulP) Family	sulfate	1
AGRO	Atu1539	The Sulfate Permease (SulP) Family	sulfate	1
AGRO	Atu1704	The Twin Arginine Targeting (Tat) Family	protein export	4
AGRO	Atu1705	The Twin Arginine Targeting (Tat) Family	protein export	4
AGRO	Atu1706	The Twin Arginine Targeting (Tat) Family	protein export	4
AGRO	Atu0209	The Tellurium Ion Resistance (TerC) Family		5
AGRO	Atu1861	The Tellurium Ion Resistance (TerC) Family	tellurium ion efflux	1
AGRO	Atu1967	The Tellurium Ion Resistance (TerC) Family	tellurium ion efflux	1
AGRO	Atu4476	The Tellurium Ion Resistance (TerC) Family	tellurium ion efflux	1
AGRO	Atu0249	The Tripartite ATP-independent Periplasmic Transporter (TRAP-T) Family	C4-dicarboxylate	2
AGRO	Atu2742	The Tripartite ATP-independent Periplasmic Transporter (TRAP-T) Family	C4-dicarboxylate	2
AGRO	Atu2743	The Tripartite ATP-independent Periplasmic Transporter (TRAP-T) Family	C4-dicarboxylate	2
AGRO	Atu2744	The Tripartite ATP-independent Periplasmic Transporter (TRAP-T) Family	C4-dicarboxylate	2
AGRO	Atu3135	The Tripartite ATP-independent Periplasmic Transporter (TRAP-T) Family	C4-dicarboxylate	2
AGRO	Atu3136	The Tripartite ATP-independent Periplasmic Transporter (TRAP-T) Family	C4-dicarboxylate	2
AGRO	Atu3137	The Tripartite ATP-independent Periplasmic Transporter (TRAP-T) Family	C4-dicarboxylate	2
AGRO	Atu3156	The Tripartite ATP-independent Periplasmic Transporter (TRAP-T) Family	C4-dicarboxylate	2
AGRO	Atu3157	The Tripartite ATP-independent Periplasmic Transporter (TRAP-T) Family	C4-dicarboxylate	2
AGRO	Atu3158	The Tripartite ATP-independent Periplasmic Transporter (TRAP-T) Family	C4-dicarboxylate	2
AGRO	Atu3253	The Tripartite ATP-independent Periplasmic Transporter (TRAP-T) Family	C4-dicarboxylate	2
AGRO	Atu3254	The Tripartite ATP-independent Periplasmic Transporter (TRAP-T) Family	C4-dicarboxylate	2
AGRO	Atu3255	The Tripartite ATP-independent Periplasmic Transporter (TRAP-T) Family	C4-dicarboxylate	2
AGRO	Atu3260	The Tripartite ATP-independent Periplasmic Transporter (TRAP-T) Family	C4-dicarboxylate	2
AGRO	Atu3261	The Tripartite ATP-independent Periplasmic Transporter (TRAP-T) Family	C4-dicarboxylate	2
AGRO	Atu3366	The Tripartite ATP-independent Periplasmic Transporter (TRAP-T) Family	C4-dicarboxylate	2
AGRO	Atu3367	The Tripartite ATP-independent Periplasmic Transporter (TRAP-T) Family	C4-dicarboxylate	2
AGRO	Atu3368	The Tripartite ATP-independent Periplasmic Transporter (TRAP-T) Family	C4-dicarboxylate	2
AGRO	Atu4826	The Tripartite ATP-independent Periplasmic Transporter (TRAP-T) Family	C4-dicarboxylate	2
AGRO	Atu4827	The Tripartite ATP-independent Periplasmic Transporter (TRAP-T) Family	C4-dicarboxylate	2
AGRO	Atu5268	The Tripartite ATP-independent Periplasmic Transporter (TRAP-T) Family	C4-dicarboxylate	2
AGRO	Atu5269	The Tripartite ATP-independent Periplasmic Transporter (TRAP-T) Family	C4-dicarboxylate	2
AGRO	Atu5270	The Tripartite ATP-independent Periplasmic Transporter (TRAP-T) Family	C4-dicarboxylate	2
AGRO	Atu0154	The Homotrimeric Cation Channel (TRIC) Family		5
AGRO	Atu1204	The K+ Transporter (Trk) Family	potassium ion uptake	1
AGRO	Atu0116	The Tricarboxylate Transporter (TTT) Family	tricarboxylate (TctC)	2
AGRO	Atu0118	The Tricarboxylate Transporter (TTT) Family	tricarboxylate (TctA)	2
AGRO	Atu2469	The Tricarboxylate Transporter (TTT) Family	tricarboxylate (TctC)	2
AGRO	Atu2471	The Tricarboxylate Transporter (TTT) Family	tricarboxylate (TctA)	2
AGRO	Atu4727	The Tricarboxylate Transporter (TTT) Family	tricarboxylate (TctC)	2
AGRO	Atu5330	The Tricarboxylate Transporter (TTT) Family	tricarboxylate (TctC)	2
AGRO	Atu5332	The Tricarboxylate Transporter (TTT) Family	tricarboxylate (TctA)	2
AGRO	Atu3888	The Unknown BART Superfamily-1 (UBS1) Family	sodium ion/?	1
ANTHRA	BA_0578	The 2-Hydroxycarboxylate Transporter (2-HCT) Family	sodium ion:citrate/malate symporter	2
ANTHRA	BA_0139	The ATP-binding Cassette (ABC) Superfamily	cobalt	1
ANTHRA	BA_0140	The ATP-binding Cassette (ABC) Superfamily	cobalt	1
ANTHRA	BA_0141	The ATP-binding Cassette (ABC) Superfamily	cobalt ion	1
ANTHRA	BA_0173	The ATP-binding Cassette (ABC) Superfamily	D-methionine	1
ANTHRA	BA_0174	The ATP-binding Cassette (ABC) Superfamily	D-methionine	1
ANTHRA	BA_0175	The ATP-binding Cassette (ABC) Superfamily	methionine	1
ANTHRA	BA_0185	The ATP-binding Cassette (ABC) Superfamily	dipeptide/oligopeptide	4
ANTHRA	BA_0186	The ATP-binding Cassette (ABC) Superfamily	dipeptide/oligopeptide	4
ANTHRA	BA_0187	The ATP-binding Cassette (ABC) Superfamily	glycine betaine	1
ANTHRA	BA_0188	The ATP-binding Cassette (ABC) Superfamily	D-methionine	1
ANTHRA	BA_0189	The ATP-binding Cassette (ABC) Superfamily	oligopeptide	4
ANTHRA	BA_0194	The ATP-binding Cassette (ABC) Superfamily	oligopeptide	4
ANTHRA	BA_0195	The ATP-binding Cassette (ABC) Superfamily	oligopeptide	4
ANTHRA	BA_0202	The ATP-binding Cassette (ABC) Superfamily	molybdate	1
ANTHRA	BA_0228	The ATP-binding Cassette (ABC) Superfamily	heme	1
ANTHRA	BA_0231	The ATP-binding Cassette (ABC) Superfamily	dipeptide/oligopeptide	4
ANTHRA	BA_0232	The ATP-binding Cassette (ABC) Superfamily	dipeptide/oligopeptide	4
ANTHRA	BA_0233	The ATP-binding Cassette (ABC) Superfamily	dipeptide/oligopeptide	4
ANTHRA	BA_0234	The ATP-binding Cassette (ABC) Superfamily	glycine betaine	1
ANTHRA	BA_0235	The ATP-binding Cassette (ABC) Superfamily	glycine betaine	1
ANTHRA	BA_0262	The ATP-binding Cassette (ABC) Superfamily	heme	1
ANTHRA	BA_0284	The ATP-binding Cassette (ABC) Superfamily	?	5
ANTHRA	BA_0285	The ATP-binding Cassette (ABC) Superfamily	daunorubicin	1
ANTHRA	BA_0312	The ATP-binding Cassette (ABC) Superfamily	D-methionine	1
ANTHRA	BA_0313	The ATP-binding Cassette (ABC) Superfamily	D-methionine	1
ANTHRA	BA_0314	The ATP-binding Cassette (ABC) Superfamily	methionine	1
ANTHRA	BA_0349	The ATP-binding Cassette (ABC) Superfamily	cobalamin/Fe3+-siderophores	2
ANTHRA	BA_0350	The ATP-binding Cassette (ABC) Superfamily	cobalamin/Fe3+-siderophores	2
ANTHRA	BA_0351	The ATP-binding Cassette (ABC) Superfamily	iron-hydroxamate	1
ANTHRA	BA_0368	The ATP-binding Cassette (ABC) Superfamily	phosphate	1
ANTHRA	BA_0381	The ATP-binding Cassette (ABC) Superfamily	nitrate/sulfonate/taurine	2
ANTHRA	BA_0383	The ATP-binding Cassette (ABC) Superfamily	nitrate	1
ANTHRA	BA_0384	The ATP-binding Cassette (ABC) Superfamily	heme	1
ANTHRA	BA_0528	The ATP-binding Cassette (ABC) Superfamily	lipid A	1
ANTHRA	BA_0532	The ATP-binding Cassette (ABC) Superfamily	daunorubicin	1
ANTHRA	BA_0533	The ATP-binding Cassette (ABC) Superfamily	multidrug?	4
ANTHRA	BA_0534	The ATP-binding Cassette (ABC) Superfamily	multidrug	4
ANTHRA	BA_0566	The ATP-binding Cassette (ABC) Superfamily	polyamine	3
ANTHRA	BA_0567	The ATP-binding Cassette (ABC) Superfamily	sugar	3
ANTHRA	BA_0568	The ATP-binding Cassette (ABC) Superfamily	sugar	3
ANTHRA	BA_0569	The ATP-binding Cassette (ABC) Superfamily	sugar	3
ANTHRA	BA_0615	The ATP-binding Cassette (ABC) Superfamily	iron-hydroxamate	1
ANTHRA	BA_0616	The ATP-binding Cassette (ABC) Superfamily	cobalamin/Fe3+-siderophores	2
ANTHRA	BA_0617	The ATP-binding Cassette (ABC) Superfamily	cobalamin/Fe3+-siderophores	2
ANTHRA	BA_0618	The ATP-binding Cassette (ABC) Superfamily	phosphonate	1
ANTHRA	BA_0639	The ATP-binding Cassette (ABC) Superfamily	phosphate	1
ANTHRA	BA_0640	The ATP-binding Cassette (ABC) Superfamily	amino acid (glutamine/glutamate/aspartate?)	2
ANTHRA	BA_0641	The ATP-binding Cassette (ABC) Superfamily	amino aicd (glutamine/glutamate/aspartate?)	2
ANTHRA	BA_0642	The ATP-binding Cassette (ABC) Superfamily	amino aicd (glutamine/glutamate/aspartate?)	2
ANTHRA	BA_0656	The ATP-binding Cassette (ABC) Superfamily	dipeptide/oligopeptide	4
ANTHRA	BA_0657	The ATP-binding Cassette (ABC) Superfamily	dipeptide/oligopeptide	4
ANTHRA	BA_0658	The ATP-binding Cassette (ABC) Superfamily	dipeptide/oligopeptide	4
ANTHRA	BA_0659	The ATP-binding Cassette (ABC) Superfamily	D-methionine	1
ANTHRA	BA_0667	The ATP-binding Cassette (ABC) Superfamily	sugar (ribose?)	1
ANTHRA	BA_0668	The ATP-binding Cassette (ABC) Superfamily	sugar (ribose?)	1
ANTHRA	BA_0669	The ATP-binding Cassette (ABC) Superfamily	xylose	1
ANTHRA	BA_0715	The ATP-binding Cassette (ABC) Superfamily	phosphate	1
ANTHRA	BA_0716	The ATP-binding Cassette (ABC) Superfamily	phosphate	1
ANTHRA	BA_0717	The ATP-binding Cassette (ABC) Superfamily	phosphate	1
ANTHRA	BA_0726	The ATP-binding Cassette (ABC) Superfamily	nitrate	1
ANTHRA	BA_0727	The ATP-binding Cassette (ABC) Superfamily	nitrate/sulfonate/taurine	2
ANTHRA	BA_0728	The ATP-binding Cassette (ABC) Superfamily	disaccharides	3
ANTHRA	BA_0797	The ATP-binding Cassette (ABC) Superfamily	efflux (antimicrobial peptide?)	3
ANTHRA	BA_0798	The ATP-binding Cassette (ABC) Superfamily	lipoprotein	3
ANTHRA	BA_0844	The ATP-binding Cassette (ABC) Superfamily	multidrug/exoprotein? (EcsBA homolog)	4
ANTHRA	BA_0852	The ATP-binding Cassette (ABC) Superfamily	multidrug	4
ANTHRA	BA_0855	The ATP-binding Cassette (ABC) Superfamily	amino acid (glutamine/glutamate/aspartate?)	2
ANTHRA	BA_0856	The ATP-binding Cassette (ABC) Superfamily	amino aicd (glutamine/glutamate/aspartate?)	2
ANTHRA	BA_0857	The ATP-binding Cassette (ABC) Superfamily	phosphate	1
ANTHRA	BA_0908	The ATP-binding Cassette (ABC) Superfamily	dipeptide/oligopeptide	4
ANTHRA	BA_0909	The ATP-binding Cassette (ABC) Superfamily	dipeptide/oligopeptide	4
ANTHRA	BA_0910	The ATP-binding Cassette (ABC) Superfamily	dipeptide/oligopeptide	4
ANTHRA	BA_0912	The ATP-binding Cassette (ABC) Superfamily	glycine betaine	1
ANTHRA	BA_1048	The ATP-binding Cassette (ABC) Superfamily	daunorubicin	1
ANTHRA	BA_1049	The ATP-binding Cassette (ABC) Superfamily	multidrug/exoprotein? (EcsBA homolog)	4
ANTHRA	BA_1191	The ATP-binding Cassette (ABC) Superfamily	oligopeptide	4
ANTHRA	BA_1192	The ATP-binding Cassette (ABC) Superfamily	dipeptide/oligopeptide	4
ANTHRA	BA_1193	The ATP-binding Cassette (ABC) Superfamily	dipeptide/oligopeptide	4
ANTHRA	BA_1194	The ATP-binding Cassette (ABC) Superfamily	glycine betaine	1
ANTHRA	BA_1195	The ATP-binding Cassette (ABC) Superfamily	glycine betaine	1
ANTHRA	BA_1197	The ATP-binding Cassette (ABC) Superfamily	oligopeptide	4
ANTHRA	BA_1297	The ATP-binding Cassette (ABC) Superfamily	polyamine	3
ANTHRA	BA_1298	The ATP-binding Cassette (ABC) Superfamily	spermidine/putrescine	2
ANTHRA	BA_1299	The ATP-binding Cassette (ABC) Superfamily	spermidine/putrescine	2
ANTHRA	BA_1300	The ATP-binding Cassette (ABC) Superfamily	spermidine/putrescine	2
ANTHRA	BA_1337	The ATP-binding Cassette (ABC) Superfamily	2-aminoethylphosphonate	1
ANTHRA	BA_1339	The ATP-binding Cassette (ABC) Superfamily	iron(III)	1
ANTHRA	BA_1374	The ATP-binding Cassette (ABC) Superfamily	daunorubicin	1
ANTHRA	BA_1376	The ATP-binding Cassette (ABC) Superfamily	daunorubicin	1
ANTHRA	BA_1496	The ATP-binding Cassette (ABC) Superfamily	heme export	1
ANTHRA	BA_1734	The ATP-binding Cassette (ABC) Superfamily	polyamine	3
ANTHRA	BA_1735	The ATP-binding Cassette (ABC) Superfamily	2-aminoethylphosphonate	1
ANTHRA	BA_1736	The ATP-binding Cassette (ABC) Superfamily	iron(III)	1
ANTHRA	BA_1762	The ATP-binding Cassette (ABC) Superfamily	multidrug?	4
ANTHRA	BA_1793	The ATP-binding Cassette (ABC) Superfamily	daunorubicin	1
ANTHRA	BA_1794	The ATP-binding Cassette (ABC) Superfamily	multidrug	4
ANTHRA	BA_1795	The ATP-binding Cassette (ABC) Superfamily	multidrug	4
ANTHRA	BA_1931	The ATP-binding Cassette (ABC) Superfamily	urea	1
ANTHRA	BA_1933	The ATP-binding Cassette (ABC) Superfamily	phosphonate	1
ANTHRA	BA_1934	The ATP-binding Cassette (ABC) Superfamily	daunorubicin	1
ANTHRA	BA_1935	The ATP-binding Cassette (ABC) Superfamily	branched-chain amino acid	2
ANTHRA	BA_1936	The ATP-binding Cassette (ABC) Superfamily	branched-chain amino acid	2
ANTHRA	BA_1945	The ATP-binding Cassette (ABC) Superfamily	lipid A	1
ANTHRA	BA_1946	The ATP-binding Cassette (ABC) Superfamily	lipid A	1
ANTHRA	BA_2008	The ATP-binding Cassette (ABC) Superfamily	thiamine	1
ANTHRA	BA_2035	The ATP-binding Cassette (ABC) Superfamily	manganese/zinc ion	2
ANTHRA	BA_2041	The ATP-binding Cassette (ABC) Superfamily	oligopeptide	4
ANTHRA	BA_2051	The ATP-binding Cassette (ABC) Superfamily	multidrug?	4
ANTHRA	BA_2130	The ATP-binding Cassette (ABC) Superfamily	daunorubicin	1
ANTHRA	BA_2164	The ATP-binding Cassette (ABC) Superfamily	heme	1
ANTHRA	BA_2228	The ATP-binding Cassette (ABC) Superfamily	daunorubicin	1
ANTHRA	BA_2229	The ATP-binding Cassette (ABC) Superfamily	multidrug/exoprotein? (EcsBA homolog)	4
ANTHRA	BA_2255	The ATP-binding Cassette (ABC) Superfamily	iron-hydroxamate	1
ANTHRA	BA_2268	The ATP-binding Cassette (ABC) Superfamily	dipeptide/oligopeptide	4
ANTHRA	BA_2269	The ATP-binding Cassette (ABC) Superfamily	dipeptide/oligopeptide	4
ANTHRA	BA_2279	The ATP-binding Cassette (ABC) Superfamily	glycine betaine	1
ANTHRA	BA_2280	The ATP-binding Cassette (ABC) Superfamily	glycine betaine	1
ANTHRA	BA_2390	The ATP-binding Cassette (ABC) Superfamily	?	5
ANTHRA	BA_2443	The ATP-binding Cassette (ABC) Superfamily	multidrug	4
ANTHRA	BA_2444	The ATP-binding Cassette (ABC) Superfamily	lipid A	1
ANTHRA	BA_2481	The ATP-binding Cassette (ABC) Superfamily	lipoprotein releasing	3
ANTHRA	BA_2482	The ATP-binding Cassette (ABC) Superfamily	lipoprotein	3
ANTHRA	BA_2531	The ATP-binding Cassette (ABC) Superfamily	heme	1
ANTHRA	BA_2541	The ATP-binding Cassette (ABC) Superfamily	daunorubicin	1
ANTHRA	BA_2542	The ATP-binding Cassette (ABC) Superfamily	multidrug	4
ANTHRA	BA_2603	The ATP-binding Cassette (ABC) Superfamily	lipoprotein	3
ANTHRA	BA_2641	The ATP-binding Cassette (ABC) Superfamily	cobalt	1
ANTHRA	BA_2642	The ATP-binding Cassette (ABC) Superfamily	cobalt ion	1
ANTHRA	BA_2785	The ATP-binding Cassette (ABC) Superfamily	glycine betaine/L-proline	2
ANTHRA	BA_2786	The ATP-binding Cassette (ABC) Superfamily	glycine betaine	1
ANTHRA	BA_2787	The ATP-binding Cassette (ABC) Superfamily	glycine betaine	1
ANTHRA	BA_2848	The ATP-binding Cassette (ABC) Superfamily	oligopeptide	4
ANTHRA	BA_2906	The ATP-binding Cassette (ABC) Superfamily	daunorubicin	1
ANTHRA	BA_2920	The ATP-binding Cassette (ABC) Superfamily	nitrate/sulfonate/taurine	2
ANTHRA	BA_2921	The ATP-binding Cassette (ABC) Superfamily	glycine betaine	1
ANTHRA	BA_2922	The ATP-binding Cassette (ABC) Superfamily	nitrate	1
ANTHRA	BA_2948	The ATP-binding Cassette (ABC) Superfamily	daunorubicin	1
ANTHRA	BA_2975	The ATP-binding Cassette (ABC) Superfamily	rhamnose	1
ANTHRA	BA_2976	The ATP-binding Cassette (ABC) Superfamily	sugar (ribose?)	1
ANTHRA	BA_2977	The ATP-binding Cassette (ABC) Superfamily	sugar (ribose?)	1
ANTHRA	BA_2978	The ATP-binding Cassette (ABC) Superfamily	sugar (ribose?)	1
ANTHRA	BA_3048	The ATP-binding Cassette (ABC) Superfamily	daunorubicin	1
ANTHRA	BA_3052	The ATP-binding Cassette (ABC) Superfamily	lipoprotein	3
ANTHRA	BA_3189	The ATP-binding Cassette (ABC) Superfamily	manganese/zinc ion	2
ANTHRA	BA_3190	The ATP-binding Cassette (ABC) Superfamily	manganese/zinc ion	2
ANTHRA	BA_3191	The ATP-binding Cassette (ABC) Superfamily	phosphonate	1
ANTHRA	BA_3255	The ATP-binding Cassette (ABC) Superfamily	lipoprotein	3
ANTHRA	BA_3256	The ATP-binding Cassette (ABC) Superfamily	efflux (antimicrobial peptide?)	3
ANTHRA	BA_3349	The ATP-binding Cassette (ABC) Superfamily	daunorubicin	1
ANTHRA	BA_3364	The ATP-binding Cassette (ABC) Superfamily	cobalt	1
ANTHRA	BA_3365	The ATP-binding Cassette (ABC) Superfamily	cobalt ion	1
ANTHRA	BA_3386	The ATP-binding Cassette (ABC) Superfamily	?	5
ANTHRA	BA_3387	The ATP-binding Cassette (ABC) Superfamily	daunorubicin	1
ANTHRA	BA_3403	The ATP-binding Cassette (ABC) Superfamily	lipoprotein releasing	3
ANTHRA	BA_3405	The ATP-binding Cassette (ABC) Superfamily	lipoprotein releasing	3
ANTHRA	BA_3406	The ATP-binding Cassette (ABC) Superfamily	lipoprotein	3
ANTHRA	BA_3492	The ATP-binding Cassette (ABC) Superfamily	polysaccharide export	4
ANTHRA	BA_3493	The ATP-binding Cassette (ABC) Superfamily	daunorubicin	1
ANTHRA	BA_3531	The ATP-binding Cassette (ABC) Superfamily	iron-hydroxamate	1
ANTHRA	BA_3533	The ATP-binding Cassette (ABC) Superfamily	cobalamin/Fe3+-siderophores	2
ANTHRA	BA_3534	The ATP-binding Cassette (ABC) Superfamily	cobalamin/Fe3+-siderophores	2
ANTHRA	BA_3642	The ATP-binding Cassette (ABC) Superfamily	oligopeptide	4
ANTHRA	BA_3644	The ATP-binding Cassette (ABC) Superfamily	oligopeptide	4
ANTHRA	BA_3645	The ATP-binding Cassette (ABC) Superfamily	oligopeptide	4
ANTHRA	BA_3653	The ATP-binding Cassette (ABC) Superfamily	daunorubicin	1
ANTHRA	BA_3676	The ATP-binding Cassette (ABC) Superfamily	lipid A	1
ANTHRA	BA_3740	The ATP-binding Cassette (ABC) Superfamily	lipid A	1
ANTHRA	BA_3741	The ATP-binding Cassette (ABC) Superfamily	multidrug	4
ANTHRA	BA_3747	The ATP-binding Cassette (ABC) Superfamily	phosphonate	1
ANTHRA	BA_3748	The ATP-binding Cassette (ABC) Superfamily	phosphonate	1
ANTHRA	BA_3749	The ATP-binding Cassette (ABC) Superfamily	phosphonate	1
ANTHRA	BA_3750	The ATP-binding Cassette (ABC) Superfamily	phosphonates	1
ANTHRA	BA_3864	The ATP-binding Cassette (ABC) Superfamily	phosphonate	1
ANTHRA	BA_3865	The ATP-binding Cassette (ABC) Superfamily	cobalamin/Fe3+-siderophores	2
ANTHRA	BA_3866	The ATP-binding Cassette (ABC) Superfamily	cobalamin/Fe3+-siderophores	2
ANTHRA	BA_3901	The ATP-binding Cassette (ABC) Superfamily	multidrug	4
ANTHRA	BA_3902	The ATP-binding Cassette (ABC) Superfamily	?	5
ANTHRA	BA_3903	The ATP-binding Cassette (ABC) Superfamily	daunorubicin	1
ANTHRA	BA_3926	The ATP-binding Cassette (ABC) Superfamily	sugar	3
ANTHRA	BA_4227	The ATP-binding Cassette (ABC) Superfamily	sugar (maltose?)	1
ANTHRA	BA_4228	The ATP-binding Cassette (ABC) Superfamily	sugar	3
ANTHRA	BA_4229	The ATP-binding Cassette (ABC) Superfamily	sugar (maltose?)	1
ANTHRA	BA_4232	The ATP-binding Cassette (ABC) Superfamily	polyamine	3
ANTHRA	BA_4299	The ATP-binding Cassette (ABC) Superfamily	daunorubicin	1
ANTHRA	BA_4374	The ATP-binding Cassette (ABC) Superfamily	phosphate	1
ANTHRA	BA_4375	The ATP-binding Cassette (ABC) Superfamily	amino aicd (glutamine/glutamate/aspartate?)	2
ANTHRA	BA_4376	The ATP-binding Cassette (ABC) Superfamily	amino acid (glutamine/glutamate/aspartate?)	2
ANTHRA	BA_4444	The ATP-binding Cassette (ABC) Superfamily	daunorubicin	1
ANTHRA	BA_4493	The ATP-binding Cassette (ABC) Superfamily	phosphate	1
ANTHRA	BA_4494	The ATP-binding Cassette (ABC) Superfamily	phosphate	1
ANTHRA	BA_4495	The ATP-binding Cassette (ABC) Superfamily	phosphate	1
ANTHRA	BA_4496	The ATP-binding Cassette (ABC) Superfamily	phosphate	1
ANTHRA	BA_4504	The ATP-binding Cassette (ABC) Superfamily	manganese/zinc ion	2
ANTHRA	BA_4505	The ATP-binding Cassette (ABC) Superfamily	phosphonate	1
ANTHRA	BA_4595	The ATP-binding Cassette (ABC) Superfamily	phosphonate	1
ANTHRA	BA_4596	The ATP-binding Cassette (ABC) Superfamily	cobalamin/Fe3+-siderophores	2
ANTHRA	BA_4597	The ATP-binding Cassette (ABC) Superfamily	heme	1
ANTHRA	BA_4652	The ATP-binding Cassette (ABC) Superfamily	iron-hydroxamate	1
ANTHRA	BA_4667	The ATP-binding Cassette (ABC) Superfamily	efflux (antimicrobial peptide?)	3
ANTHRA	BA_4668	The ATP-binding Cassette (ABC) Superfamily	?	5
ANTHRA	BA_4669	The ATP-binding Cassette (ABC) Superfamily	lipoprotein	3
ANTHRA	BA_4697	The ATP-binding Cassette (ABC) Superfamily	heme export	1
ANTHRA	BA_4729	The ATP-binding Cassette (ABC) Superfamily	dipeptide/oligopeptide	4
ANTHRA	BA_4731	The ATP-binding Cassette (ABC) Superfamily	dipeptide/oligopeptide	4
ANTHRA	BA_4732	The ATP-binding Cassette (ABC) Superfamily	dipeptide/oligopeptide	4
ANTHRA	BA_4733	The ATP-binding Cassette (ABC) Superfamily	phosphate	1
ANTHRA	BA_4734	The ATP-binding Cassette (ABC) Superfamily	glycine betaine	1
ANTHRA	BA_4744	The ATP-binding Cassette (ABC) Superfamily	sodium ion efflux	1
ANTHRA	BA_4745	The ATP-binding Cassette (ABC) Superfamily	daunorubicin	1
ANTHRA	BA_4766	The ATP-binding Cassette (ABC) Superfamily	iron-hydroxamate	1
ANTHRA	BA_4767	The ATP-binding Cassette (ABC) Superfamily	cobalamin/Fe3+-siderophores	2
ANTHRA	BA_4774	The ATP-binding Cassette (ABC) Superfamily	daunorubicin	1
ANTHRA	BA_4784	The ATP-binding Cassette (ABC) Superfamily	phosphonate	1
ANTHRA	BA_4785	The ATP-binding Cassette (ABC) Superfamily	cobalamin/Fe3+-siderophores	2
ANTHRA	BA_4786	The ATP-binding Cassette (ABC) Superfamily	heme	1
ANTHRA	BA_4996	The ATP-binding Cassette (ABC) Superfamily	efflux (antimicrobial peptide?)	3
ANTHRA	BA_4997	The ATP-binding Cassette (ABC) Superfamily	lipoprotein	3
ANTHRA	BA_5003	The ATP-binding Cassette (ABC) Superfamily	daunorubicin	1
ANTHRA	BA_5037	The ATP-binding Cassette (ABC) Superfamily	glycine betaine	1
ANTHRA	BA_5038	The ATP-binding Cassette (ABC) Superfamily	nitrate/sulfonate/taurine	2
ANTHRA	BA_5084	The ATP-binding Cassette (ABC) Superfamily	efflux (antimicrobial peptide?)	3
ANTHRA	BA_5085	The ATP-binding Cassette (ABC) Superfamily	lipoprotein	3
ANTHRA	BA_5090	The ATP-binding Cassette (ABC) Superfamily	?	5
ANTHRA	BA_5091	The ATP-binding Cassette (ABC) Superfamily	lipoprotein	3
ANTHRA	BA_5175	The ATP-binding Cassette (ABC) Superfamily	phosphate	1
ANTHRA	BA_5176	The ATP-binding Cassette (ABC) Superfamily	?	5
ANTHRA	BA_5213	The ATP-binding Cassette (ABC) Superfamily	? (Fe-S assembly/SufBCD system)	5
ANTHRA	BA_5216	The ATP-binding Cassette (ABC) Superfamily	? (Fe-S assembly/SufBCD system)	5
ANTHRA	BA_5217	The ATP-binding Cassette (ABC) Superfamily	? (Fe-S assembly/SufBCD system)	5
ANTHRA	BA_5219	The ATP-binding Cassette (ABC) Superfamily	methionine	1
ANTHRA	BA_5220	The ATP-binding Cassette (ABC) Superfamily	methionine	1
ANTHRA	BA_5221	The ATP-binding Cassette (ABC) Superfamily	D-methionine	1
ANTHRA	BA_5222	The ATP-binding Cassette (ABC) Superfamily	D-methionine	1
ANTHRA	BA_5327	The ATP-binding Cassette (ABC) Superfamily	phosphonate	1
ANTHRA	BA_5328	The ATP-binding Cassette (ABC) Superfamily	iron compound	3
ANTHRA	BA_5329	The ATP-binding Cassette (ABC) Superfamily	iron compound	3
ANTHRA	BA_5330	The ATP-binding Cassette (ABC) Superfamily	iron-hydroxamate	1
ANTHRA	BA_5409	The ATP-binding Cassette (ABC) Superfamily	lipoprotein	3
ANTHRA	BA_5411	The ATP-binding Cassette (ABC) Superfamily	lipid A	1
ANTHRA	BA_5415	The ATP-binding Cassette (ABC) Superfamily	cell division	5
ANTHRA	BA_5416	The ATP-binding Cassette (ABC) Superfamily	D-methionine	1
ANTHRA	BA_5495	The ATP-binding Cassette (ABC) Superfamily	efflux (antimicrobial peptide?)	3
ANTHRA	BA_5496	The ATP-binding Cassette (ABC) Superfamily	lipoprotein	3
ANTHRA	BA_5501	The ATP-binding Cassette (ABC) Superfamily	2-aminoethylphosphonate	1
ANTHRA	BA_5510	The ATP-binding Cassette (ABC) Superfamily	daunorubicin	1
ANTHRA	BA_5511	The ATP-binding Cassette (ABC) Superfamily	polysaccharide export	4
ANTHRA	BA_5525	The ATP-binding Cassette (ABC) Superfamily	sodium ion efflux	1
ANTHRA	BA_5526	The ATP-binding Cassette (ABC) Superfamily	daunorubicin	1
ANTHRA	BA_5599	The ATP-binding Cassette (ABC) Superfamily	multidrug	4
ANTHRA	BA_5600	The ATP-binding Cassette (ABC) Superfamily	daunorubicin	1
ANTHRA	BA_5628	The ATP-binding Cassette (ABC) Superfamily	iron-hydroxamate	1
ANTHRA	BA_5629	The ATP-binding Cassette (ABC) Superfamily	phosphonate	1
ANTHRA	BA_5630	The ATP-binding Cassette (ABC) Superfamily	cobalamin/Fe3+-siderophores	2
ANTHRA	BA_5649	The ATP-binding Cassette (ABC) Superfamily	multidrug	4
ANTHRA	BA_5650	The ATP-binding Cassette (ABC) Superfamily	daunorubicin	1
ANTHRA	BA_5678	The ATP-binding Cassette (ABC) Superfamily	heme	1
ANTHRA	BA_1907	The Arsenical Resistance-3 (ACR3) Family	arsenite	1
ANTHRA	BA_3197	The Arsenical Resistance-3 (ACR3) Family	arsenite	1
ANTHRA	BA_2139	The Auxin Efflux Carrier (AEC) Family		5
ANTHRA	BA_0638	The Alanine or Glycine:Cation Symporter (AGCS) Family	sodium ion:alanine symporter	1
ANTHRA	BA_2381	The Alanine or Glycine:Cation Symporter (AGCS) Family	sodium ion:alanine symporter	1
ANTHRA	BA_2830	The Alanine or Glycine:Cation Symporter (AGCS) Family	sodium ion:alanine symporter	1
ANTHRA	BA_5289	The Alanine or Glycine:Cation Symporter (AGCS) Family	sodium ion:alanine symporter	1
ANTHRA	BA_5300	The Alanine or Glycine:Cation Symporter (AGCS) Family	sodium ion:alanine symporter	1
ANTHRA	BA_5301	The Alanine or Glycine:Cation Symporter (AGCS) Family	sodium ion:alanine symporter	1
ANTHRA	BA_1922	The Autoinducer-2 Exporter (AI-2E) Family (Formerly the PerM Family, TC #9.B.22)	Autoinducer-2 export	1
ANTHRA	BA_2916	The Autoinducer-2 Exporter (AI-2E) Family (Formerly the PerM Family, TC #9.B.22)	Autoinducer-2 export	1
ANTHRA	BA_3410	The Autoinducer-2 Exporter (AI-2E) Family (Formerly the PerM Family, TC #9.B.22)	Autoinducer-2 export	1
ANTHRA	BA_4618	The Autoinducer-2 Exporter (AI-2E) Family (Formerly the PerM Family, TC #9.B.22)	Autoinducer-2 export	1
ANTHRA	BA_4841	The Autoinducer-2 Exporter (AI-2E) Family (Formerly the PerM Family, TC #9.B.22)	Autoinducer-2 export	1
ANTHRA	BA_5688	The Autoinducer-2 Exporter (AI-2E) Family (Formerly the PerM Family, TC #9.B.22)	Autoinducer-2 export	1
ANTHRA	BA_0492	The Amino Acid-Polyamine-Organocation (APC) Family	amino acid	3
ANTHRA	BA_0593	The Amino Acid-Polyamine-Organocation (APC) Family	amino acid	3
ANTHRA	BA_0629	The Amino Acid-Polyamine-Organocation (APC) Family	arginine:ornithine antiporter	1
ANTHRA	BA_0634	The Amino Acid-Polyamine-Organocation (APC) Family	spore germination protein (amino acid permease)	3
ANTHRA	BA_0643	The Amino Acid-Polyamine-Organocation (APC) Family	GABA	1
ANTHRA	BA_0693	The Amino Acid-Polyamine-Organocation (APC) Family	GABA	1
ANTHRA	BA_0710	The Amino Acid-Polyamine-Organocation (APC) Family	spore germination protein (amino acid permease)	3
ANTHRA	BA_0818	The Amino Acid-Polyamine-Organocation (APC) Family	amino acid	3
ANTHRA	BA_0845	The Amino Acid-Polyamine-Organocation (APC) Family	arginine:ornithine antiporter	1
ANTHRA	BA_2012	The Amino Acid-Polyamine-Organocation (APC) Family	spore germination protein (amino acid permease)	3
ANTHRA	BA_2281	The Amino Acid-Polyamine-Organocation (APC) Family	arginine:ornithine antiporter	1
ANTHRA	BA_2998	The Amino Acid-Polyamine-Organocation (APC) Family	amino acid	3
ANTHRA	BA_3076	The Amino Acid-Polyamine-Organocation (APC) Family	amino acid	3
ANTHRA	BA_3141	The Amino Acid-Polyamine-Organocation (APC) Family	amino acid	3
ANTHRA	BA_3213	The Amino Acid-Polyamine-Organocation (APC) Family	amino acid	3
ANTHRA	BA_3317	The Amino Acid-Polyamine-Organocation (APC) Family	amino acid	3
ANTHRA	BA_3516	The Amino Acid-Polyamine-Organocation (APC) Family	GABA	1
ANTHRA	BA_3634	The Amino Acid-Polyamine-Organocation (APC) Family	spore germination protein (amino acid permease)	3
ANTHRA	BA_3853	The Amino Acid-Polyamine-Organocation (APC) Family	GABA	1
ANTHRA	BA_4985	The Amino Acid-Polyamine-Organocation (APC) Family	spore germination protein (amino acid permease)	3
ANTHRA	BA_5261	The Amino Acid-Polyamine-Organocation (APC) Family	large neutral amino acid	2
ANTHRA	BA_0529	The Aromatic Acid Exporter (ArAE) Family	fusaric acid efflux?	1
ANTHRA	BA_2743	The Aromatic Acid Exporter (ArAE) Family	fusaric acid efflux?	1
ANTHRA	BA_4373	The Aromatic Acid Exporter (ArAE) Family	fusaric acid efflux?	1
ANTHRA	BA_3526	The Arsenite-Antimonite (ArsB) Efflux Family	arsenite (ArsB)	1
ANTHRA	BA_5143	The Arsenite-Antimonite (ArsB) Efflux Family	arsenite (ArsB)	1
ANTHRA	BA_5462	The Arsenite-Antimonite (ArsB) Efflux Family	arsenite (ArsB)	1
ANTHRA	BA_3356	The Short Chain Fatty Acid Uptake (AtoE) Family	short-chain fatty acid	3
ANTHRA	BA_3574	The Bile Acid:Na+ Symporter (BASS) Family	sodium ion/?	1
ANTHRA	BA_0554	The Betaine/Carnitine/Choline Transporter (BCCT) Family	glycine betaine/carnitine/choline	2
ANTHRA	BA_5479	The Betaine/Carnitine/Choline Transporter (BCCT) Family	glycine betaine/carnitine/choline	2
ANTHRA	BA_5694	The Betaine/Carnitine/Choline Transporter (BCCT) Family	glycine betaine/carnitine/choline	2
ANTHRA	BA_3689	The Biotin Uptake Transporter (BUT) Family	biotin uptake	1
ANTHRA	BA_5066	The Biotin Uptake Transporter (BUT) Family		5
ANTHRA	BA_5150	The Biotin Uptake Transporter (BUT) Family	biotin uptake	1
ANTHRA	BA_0419	The Ca2+:Cation Antiporter (CaCA) Family	proton:calcium ion antiporter	1
ANTHRA	BA_2803	The Cyanobacterial Porin (CBP) Family		5
ANTHRA	BA_1756	The Cation Diffusion Facilitator (CDF) Family	cation efflux	4
ANTHRA	BA_2310	The Cation Diffusion Facilitator (CDF) Family	cation efflux	4
ANTHRA	BA_4640	The Cation Diffusion Facilitator (CDF) Family	cation efflux	4
ANTHRA	BA_5439	The Chromate Ion Transporter (CHR) Family	chromate ion	1
ANTHRA	BA_0561	The Citrate-Mg2+:H+ (CitM) Citrate-Ca2+:H+ (CitH) Symporter (CitMHS) Family	proton:citrate symporter	1
ANTHRA	BA_5657	The Chloride Carrier/Channel (ClC) Family	chloride ion channel	1
ANTHRA	BA_0332	The Concentrative Nucleoside Transporter (CNT) Family	sodium ion:nucleoside symporter	2
ANTHRA	BA_0606	The Concentrative Nucleoside Transporter (CNT) Family	sodium ion:nucleoside symporter	2
ANTHRA	BA_1893	The Concentrative Nucleoside Transporter (CNT) Family	sodium ion:nucleoside symporter	2
ANTHRA	BA_2991	The Concentrative Nucleoside Transporter (CNT) Family	sodium ion:nucleoside symporter	2
ANTHRA	BA_5298	The Concentrative Nucleoside Transporter (CNT) Family	sodium ion:nucleoside symporter	2
ANTHRA	BA_5299	The Concentrative Nucleoside Transporter (CNT) Family	sodium ion:nucleoside symporter	2
ANTHRA	BA_5475	The Concentrative Nucleoside Transporter (CNT) Family	sodium ion:nucleoside symporter	2
ANTHRA	BA_0699	The Monovalent Cation:Proton Antiporter-2 (CPA2) Family	potassium/sodium ion:proton antiporter	1
ANTHRA	BA_0819	The Monovalent Cation:Proton Antiporter-2 (CPA2) Family	potassium/sodium ion:proton antiporter	1
ANTHRA	BA_1639	The Monovalent Cation:Proton Antiporter-2 (CPA2) Family	potassium/sodium ion:proton antiporter	1
ANTHRA	BA_4781	The Monovalent Cation:Proton Antiporter-2 (CPA2) Family	potassium/sodium ion:proton antiporter	1
ANTHRA	BA_4993	The Monovalent Cation:Proton Antiporter-2 (CPA2) Family	potassium/sodium ion:proton antiporter	1
ANTHRA	BA_5286	The Monovalent Cation:Proton Antiporter-2 (CPA2) Family	potassium/sodium ion:proton antiporter	1
ANTHRA	BA_1408	The Dicarboxylate/Amino Acid:Cation (Na+ or H+) Symporter (DAACS) Family	proton/sodium ion:glutamate/aspartate symporter	2
ANTHRA	BA_1450	The Dicarboxylate/Amino Acid:Cation (Na+ or H+) Symporter (DAACS) Family	proton/sodium ion:glutamate/aspartate symporter	2
ANTHRA	BA_1799	The Dicarboxylate/Amino Acid:Cation (Na+ or H+) Symporter (DAACS) Family	proton/sodium ion:glutamate/aspartate symporter	2
ANTHRA	BA_4469	The Dicarboxylate/Amino Acid:Cation (Na+ or H+) Symporter (DAACS) Family	proton/sodium ion:glutamate/aspartate symporter	2
ANTHRA	BA_5450	The Dicarboxylate/Amino Acid:Cation (Na+ or H+) Symporter (DAACS) Family	proton/sodium ion:glutamate/aspartate symporter	2
ANTHRA	BA_2211	The Divalent Anion:Na+ Symporter (DASS) Family	sodium ion:dicarboxylate/sulfate	2
ANTHRA	BA_3157	The Divalent Anion:Na+ Symporter (DASS) Family	arsenite (ArsB)	1
ANTHRA	BA_0378	The C4-Dicarboxylate Uptake (Dcu) Family	C4-dicarboxylate	2
ANTHRA	BA_3369	The C4-dicarboxylate Uptake C (DcuC) Family	C4-dicarboxylate	2
ANTHRA	BA_0200	The Drug/Metabolite Transporter (DMT) Superfamily	glucose uptake (GRP subfamily)	1
ANTHRA	BA_0210	The Drug/Metabolite Transporter (DMT) Superfamily	drug/metabolite?	4
ANTHRA	BA_0328	The Drug/Metabolite Transporter (DMT) Superfamily	multidrug efflux (SMR)	4
ANTHRA	BA_0411	The Drug/Metabolite Transporter (DMT) Superfamily	drug/metabolite?	4
ANTHRA	BA_0416	The Drug/Metabolite Transporter (DMT) Superfamily	drug/metabolite?	4
ANTHRA	BA_0581	The Drug/Metabolite Transporter (DMT) Superfamily	chloramphenicol (RarD homolog)	1
ANTHRA	BA_0829	The Drug/Metabolite Transporter (DMT) Superfamily	drug/metabolite?	4
ANTHRA	BA_0832	The Drug/Metabolite Transporter (DMT) Superfamily	multidrug efflux (SMR)	4
ANTHRA	BA_0833	The Drug/Metabolite Transporter (DMT) Superfamily	multidrug efflux (SMR)	4
ANTHRA	BA_1126	The Drug/Metabolite Transporter (DMT) Superfamily	chloramphenicol (RarD homolog)	1
ANTHRA	BA_1243	The Drug/Metabolite Transporter (DMT) Superfamily	drug/metabolite?	4
ANTHRA	BA_1622	The Drug/Metabolite Transporter (DMT) Superfamily	drug/metabolite?	4
ANTHRA	BA_1759	The Drug/Metabolite Transporter (DMT) Superfamily	drug/metabolite?	4
ANTHRA	BA_1915	The Drug/Metabolite Transporter (DMT) Superfamily	drug/metabolite?	4
ANTHRA	BA_2413	The Drug/Metabolite Transporter (DMT) Superfamily	drug/metabolite?	4
ANTHRA	BA_2672	The Drug/Metabolite Transporter (DMT) Superfamily	drug/metabolite?	4
ANTHRA	BA_2736	The Drug/Metabolite Transporter (DMT) Superfamily	drug/metabolite?	4
ANTHRA	BA_2936	The Drug/Metabolite Transporter (DMT) Superfamily	nucleotide-sugar	3
ANTHRA	BA_3061	The Drug/Metabolite Transporter (DMT) Superfamily	drug/metabolite?	4
ANTHRA	BA_3353	The Drug/Metabolite Transporter (DMT) Superfamily	multidrug efflux (SMR)	4
ANTHRA	BA_3424	The Drug/Metabolite Transporter (DMT) Superfamily	drug/metabolite?	4
ANTHRA	BA_3512	The Drug/Metabolite Transporter (DMT) Superfamily	drug/metabolite?	4
ANTHRA	BA_3614	The Drug/Metabolite Transporter (DMT) Superfamily	drug/metabolite?	4
ANTHRA	BA_4435	The Drug/Metabolite Transporter (DMT) Superfamily	multidrug efflux (SMR)	4
ANTHRA	BA_4436	The Drug/Metabolite Transporter (DMT) Superfamily	multidrug efflux (SMR)	4
ANTHRA	BA_4726	The Drug/Metabolite Transporter (DMT) Superfamily	drug/metabolite?	4
ANTHRA	BA_4903	The Drug/Metabolite Transporter (DMT) Superfamily	drug/metabolite?	4
ANTHRA	BA_4969	The Drug/Metabolite Transporter (DMT) Superfamily	glucose uptake (GRP subfamily)	1
ANTHRA	BA_5024	The Drug/Metabolite Transporter (DMT) Superfamily	chloramphenicol (RarD homolog)	1
ANTHRA	BA_5277	The Drug/Metabolite Transporter (DMT) Superfamily	drug/metabolite?	4
ANTHRA	BA_4275	The Bacterial Competence-related DNA Transformation Transporter (DNA-T) Family		5
ANTHRA	BA_4551	The Bacterial Competence-related DNA Transformation Transporter (DNA-T) Family		5
ANTHRA	BA_4553	The Bacterial Competence-related DNA Transformation Transporter (DNA-T) Family		5
ANTHRA	BA_5524	The Envelope Virus E1 Channel (EVE1-C) Family		5
ANTHRA	BA_0960	The H+- or Na+-translocating F-type, V-type and A-type ATPase (F-ATPase) Superfamily	protons	1
ANTHRA	BA_1633	The H+- or Na+-translocating F-type, V-type and A-type ATPase (F-ATPase) Superfamily	protons	1
ANTHRA	BA_3421	The H+- or Na+-translocating F-type, V-type and A-type ATPase (F-ATPase) Superfamily	protons	1
ANTHRA	BA_5022	The H+- or Na+-translocating F-type, V-type and A-type ATPase (F-ATPase) Superfamily	protons	1
ANTHRA	BA_5546	The H+- or Na+-translocating F-type, V-type and A-type ATPase (F-ATPase) Superfamily	protons	1
ANTHRA	BA_5547	The H+- or Na+-translocating F-type, V-type and A-type ATPase (F-ATPase) Superfamily	protons	1
ANTHRA	BA_5548	The H+- or Na+-translocating F-type, V-type and A-type ATPase (F-ATPase) Superfamily	protons	1
ANTHRA	BA_5549	The H+- or Na+-translocating F-type, V-type and A-type ATPase (F-ATPase) Superfamily	protons	1
ANTHRA	BA_5550	The H+- or Na+-translocating F-type, V-type and A-type ATPase (F-ATPase) Superfamily	protons	1
ANTHRA	BA_5551	The H+- or Na+-translocating F-type, V-type and A-type ATPase (F-ATPase) Superfamily	protons	1
ANTHRA	BA_5552	The H+- or Na+-translocating F-type, V-type and A-type ATPase (F-ATPase) Superfamily	protons	1
ANTHRA	BA_5553	The H+- or Na+-translocating F-type, V-type and A-type ATPase (F-ATPase) Superfamily	protons	1
ANTHRA	BA_5554	The H+- or Na+-translocating F-type, V-type and A-type ATPase (F-ATPase) Superfamily	protons	1
ANTHRA	BA_3682	The Folate-Biopterin Transporter (FBT) Family	multidrug efflux	4
ANTHRA	BA_3950	The Ferrous Iron Uptake (FeoB) Family	ferrous ion	1
ANTHRA	BA_5064	The Ferrous Iron Uptake (FeoB) Family	ferrous ion	1
ANTHRA	BA_1321	The Formate-Nitrite Transporter (FNT) Family	formate/nitrite	2
ANTHRA	BA_3625	The Formate-Nitrite Transporter (FNT) Family	formate/nitrite	2
ANTHRA	BA_3857	The Formate-Nitrite Transporter (FNT) Family	formate/nitrite	2
ANTHRA	BA_0163	The Gluconate:H+ Symporter (GntP) Family	gluconate	1
ANTHRA	BA_2221	The Gluconate:H+ Symporter (GntP) Family	gluconate	1
ANTHRA	BA_3429	The Gluconate:H+ Symporter (GntP) Family	gluconate	1
ANTHRA	BA_5095	The Gluconate:H+ Symporter (GntP) Family	gluconate	1
ANTHRA	BA_2073	The Glycoside-Pentoside-Hexuronide (GPH):Cation Symporter Family	sugar	3
ANTHRA	BA_4267	General PTS		5
ANTHRA	BA_4268	General PTS		5
ANTHRA	BA_5381	General PTS		5
ANTHRA	BA_0889	The Glycerol Uptake (GUP) Family	glycerol:proton symporter	1
ANTHRA	BA_0890	The Glycerol Uptake (GUP) Family	glycerol:proton symporter	1
ANTHRA	BA_1388	The Glycerol Uptake (GUP) Family	glycerol:proton symporter	1
ANTHRA	BA_3306	The Hydroxy/Aromatic Amino Acid Permease (HAAAP) Family	serine	1
ANTHRA	BA_3451	The Hydroxy/Aromatic Amino Acid Permease (HAAAP) Family	serine	1
ANTHRA	BA_0608	The HlyC/CorC (HCC) Family	hemolysin C (HlyC) homolog	5
ANTHRA	BA_2059	The HlyC/CorC (HCC) Family	hemolysin C (HlyC) homolog	5
ANTHRA	BA_2288	The HlyC/CorC (HCC) Family	hemolysin C (HlyC) homolog	5
ANTHRA	BA_3422	The HlyC/CorC (HCC) Family	hemolysin C (HlyC) homolog	5
ANTHRA	BA_1712	The Type III (Virulence-related) Secretory Pathway (IIISP) Family		5
ANTHRA	BA_1715	The Type III (Virulence-related) Secretory Pathway (IIISP) Family		5
ANTHRA	BA_1716	The Type III (Virulence-related) Secretory Pathway (IIISP) Family		5
ANTHRA	BA_1140	The Type IV (Conjugal DNA-Protein Transfer or VirB) Secretory Pathway (IVSP) Family		5
ANTHRA	BA_3086	The Type IV (Conjugal DNA-Protein Transfer or VirB) Secretory Pathway (IVSP) Family		5
ANTHRA	BA_3099	The Type IV (Conjugal DNA-Protein Transfer or VirB) Secretory Pathway (IVSP) Family		5
ANTHRA	BA_3977	The Type IV (Conjugal DNA-Protein Transfer or VirB) Secretory Pathway (IVSP) Family		5
ANTHRA	BA_0610	The Lactate Permease (LctP) Family	L-lactate	1
ANTHRA	BA_1256	The Lactate Permease (LctP) Family	L-lactate	1
ANTHRA	BA_5464	The Lactate Permease (LctP) Family	L-lactate	1
ANTHRA	BA_1722	The Branched Chain Amino Acid Exporter (LIV-E) Family	branched-chain amino acid efflux (AzlC)	2
ANTHRA	BA_0690	The Branched Chain Amino Acid:Cation Symporter (LIVCS) Family	branched-chain amino acid	2
ANTHRA	BA_0802	The Branched Chain Amino Acid:Cation Symporter (LIVCS) Family	branched-chain amino acid	2
ANTHRA	BA_1459	The Branched Chain Amino Acid:Cation Symporter (LIVCS) Family	branched-chain amino acid	2
ANTHRA	BA_2063	The Branched Chain Amino Acid:Cation Symporter (LIVCS) Family	branched-chain amino acid	2
ANTHRA	BA_3142	The Branched Chain Amino Acid:Cation Symporter (LIVCS) Family	branched-chain amino acid	2
ANTHRA	BA_4790	The Branched Chain Amino Acid:Cation Symporter (LIVCS) Family	branched-chain amino acid	2
ANTHRA	BA_1989	The L-Lysine Exporter (LysE) Family	lysine efflux	1
ANTHRA	BA_0179	The Major Facilitator Superfamily (MFS)	glycerol-3-phosphate	1
ANTHRA	BA_0181	The Major Facilitator Superfamily (MFS)	multidrug efflux	4
ANTHRA	BA_0244	The Major Facilitator Superfamily (MFS)	multidrug efflux	4
ANTHRA	BA_0364	The Major Facilitator Superfamily (MFS)	metabolite (benzoate?)	1
ANTHRA	BA_0390	The Major Facilitator Superfamily (MFS)	multidrug efflux	4
ANTHRA	BA_0393	The Major Facilitator Superfamily (MFS)	multidrug efflux?	4
ANTHRA	BA_0402	The Major Facilitator Superfamily (MFS)	tellurium ion efflux	1
ANTHRA	BA_0661	The Major Facilitator Superfamily (MFS)	glycerol-3-phosphate	1
ANTHRA	BA_0674	The Major Facilitator Superfamily (MFS)	multidrug efflux	4
ANTHRA	BA_0743	The Major Facilitator Superfamily (MFS)	multidrug efflux	4
ANTHRA	BA_0787	The Major Facilitator Superfamily (MFS)	multidrug efflux	4
ANTHRA	BA_0835	The Major Facilitator Superfamily (MFS)	multidrug efflux	4
ANTHRA	BA_0840	The Major Facilitator Superfamily (MFS)	sugar	3
ANTHRA	BA_0921	The Major Facilitator Superfamily (MFS)	multidrug efflux	4
ANTHRA	BA_0944	The Major Facilitator Superfamily (MFS)	multidrug efflux (EmrB/QacA subfamily)	4
ANTHRA	BA_1014	The Major Facilitator Superfamily (MFS)	multidrug efflux	4
ANTHRA	BA_1037	The Major Facilitator Superfamily (MFS)	multidrug efflux	4
ANTHRA	BA_1038	The Major Facilitator Superfamily (MFS)	multidrug efflux (EmrB/QacA subfamily)	4
ANTHRA	BA_1486	The Major Facilitator Superfamily (MFS)	multidrug efflux	4
ANTHRA	BA_1650	The Major Facilitator Superfamily (MFS)	glycerol-3-phosphate	1
ANTHRA	BA_1652	The Major Facilitator Superfamily (MFS)	multidrug efflux	4
ANTHRA	BA_1731	The Major Facilitator Superfamily (MFS)	multidrug efflux	4
ANTHRA	BA_1819	The Major Facilitator Superfamily (MFS)	multidrug efflux	4
ANTHRA	BA_1830	The Major Facilitator Superfamily (MFS)	glycerol-3-phosphate	1
ANTHRA	BA_1858	The Major Facilitator Superfamily (MFS)	multidrug efflux	4
ANTHRA	BA_2004	The Major Facilitator Superfamily (MFS)	multidrug efflux	4
ANTHRA	BA_2138	The Major Facilitator Superfamily (MFS)	nitrate	1
ANTHRA	BA_2240	The Major Facilitator Superfamily (MFS)	multidrug efflux	4
ANTHRA	BA_2277	The Major Facilitator Superfamily (MFS)	multidrug efflux	4
ANTHRA	BA_2346	The Major Facilitator Superfamily (MFS)	multidrug efflux	4
ANTHRA	BA_2367	The Major Facilitator Superfamily (MFS)	oxalate:formate antiporter	1
ANTHRA	BA_2374	The Major Facilitator Superfamily (MFS)	multidrug efflux (EmrB/QacA subfamily)	4
ANTHRA	BA_2393	The Major Facilitator Superfamily (MFS)	sugar	3
ANTHRA	BA_2480	The Major Facilitator Superfamily (MFS)	multidrug efflux	4
ANTHRA	BA_2510	The Major Facilitator Superfamily (MFS)	metabolite (alpha-ketoglutarate?)	1
ANTHRA	BA_2577	The Major Facilitator Superfamily (MFS)	sugar	3
ANTHRA	BA_2628	The Major Facilitator Superfamily (MFS)	multidrug efflux	4
ANTHRA	BA_2649	The Major Facilitator Superfamily (MFS)	tetracycline efflux?	1
ANTHRA	BA_2664	The Major Facilitator Superfamily (MFS)	multidrug efflux	4
ANTHRA	BA_2680	The Major Facilitator Superfamily (MFS)	oxalate:formate antiporter	1
ANTHRA	BA_2877	The Major Facilitator Superfamily (MFS)	multidrug efflux (EmrB/QacA subfamily)	4
ANTHRA	BA_2882	The Major Facilitator Superfamily (MFS)	multidrug efflux	4
ANTHRA	BA_2896	The Major Facilitator Superfamily (MFS)	multidrug efflux	4
ANTHRA	BA_2988	The Major Facilitator Superfamily (MFS)	multidrug efflux	4
ANTHRA	BA_3020	The Major Facilitator Superfamily (MFS)	multidrug efflux	4
ANTHRA	BA_3203	The Major Facilitator Superfamily (MFS)	multidrug efflux	4
ANTHRA	BA_3223	The Major Facilitator Superfamily (MFS)	multidrug efflux (EmrB/QacA subfamily)	4
ANTHRA	BA_3258	The Major Facilitator Superfamily (MFS)	multidrug efflux	4
ANTHRA	BA_3267	The Major Facilitator Superfamily (MFS)	D-galactonate	1
ANTHRA	BA_3279	The Major Facilitator Superfamily (MFS)	multidrug efflux?	4
ANTHRA	BA_3302	The Major Facilitator Superfamily (MFS)	multidrug efflux	4
ANTHRA	BA_3342	The Major Facilitator Superfamily (MFS)	multidrug efflux	4
ANTHRA	BA_3345	The Major Facilitator Superfamily (MFS)	multidrug efflux	4
ANTHRA	BA_3401	The Major Facilitator Superfamily (MFS)	sugar efflux?	3
ANTHRA	BA_3416	The Major Facilitator Superfamily (MFS)	multidrug efflux	4
ANTHRA	BA_3447	The Major Facilitator Superfamily (MFS)	multidrug efflux	4
ANTHRA	BA_3498	The Major Facilitator Superfamily (MFS)	multidrug efflux	4
ANTHRA	BA_3518	The Major Facilitator Superfamily (MFS)	multidrug efflux	4
ANTHRA	BA_3556	The Major Facilitator Superfamily (MFS)	glycerol-3-phosphate	1
ANTHRA	BA_4216	The Major Facilitator Superfamily (MFS)	multidrug efflux (EmrB/QacA subfamily)	4
ANTHRA	BA_4498	The Major Facilitator Superfamily (MFS)	multidrug efflux	4
ANTHRA	BA_4718	The Major Facilitator Superfamily (MFS)	tetracycline efflux?	1
ANTHRA	BA_4812	The Major Facilitator Superfamily (MFS)	multidrug efflux (EmrB/QacA subfamily)	4
ANTHRA	BA_4961	The Major Facilitator Superfamily (MFS)	multidrug efflux (EmrB/QacA subfamily)	4
ANTHRA	BA_4992	The Major Facilitator Superfamily (MFS)	multidrug efflux	4
ANTHRA	BA_5163	The Major Facilitator Superfamily (MFS)	multidrug efflux	4
ANTHRA	BA_5260	The Major Facilitator Superfamily (MFS)	multidrug efflux	4
ANTHRA	BA_5309	The Major Facilitator Superfamily (MFS)	multidrug efflux	4
ANTHRA	BA_5500	The Major Facilitator Superfamily (MFS)	glycerol-3-phosphate	1
ANTHRA	BA_5620	The Major Facilitator Superfamily (MFS)	multidrug efflux	4
ANTHRA	BA_5668	The Major Facilitator Superfamily (MFS)	metabolite (benzoate?)	1
ANTHRA	BA_5693	The Major Facilitator Superfamily (MFS)	metabolite (benzoate?)	1
ANTHRA	BA_0008	The Mg2+ Transporter-E (MgtE) Family	magnesium ion	1
ANTHRA	BA_5262	The Mg2+ Transporter-E (MgtE) Family	magnesium ion	1
ANTHRA	BA_1025	The Major Intrinsic Protein (MIP) Family	glycerol uptake	1
ANTHRA	BA_4742	The Major Intrinsic Protein (MIP) Family	glycerol uptake	1
ANTHRA	BA_2050	The CorA Metal Ion Transporter (MIT) Family	magnesium/cobalt ion	2
ANTHRA	BA_4306	The CorA Metal Ion Transporter (MIT) Family	magnesium/cobalt ion	2
ANTHRA	BA_0054	The Multidrug/Oligosaccharidyl-lipid/Polysaccharide (MOP) Flippase Superfamily	polysaccharide export	4
ANTHRA	BA_0883	The Multidrug/Oligosaccharidyl-lipid/Polysaccharide (MOP) Flippase Superfamily	polysaccharide export	4
ANTHRA	BA_1196	The Multidrug/Oligosaccharidyl-lipid/Polysaccharide (MOP) Flippase Superfamily	multidrug efflux	4
ANTHRA	BA_1402	The Multidrug/Oligosaccharidyl-lipid/Polysaccharide (MOP) Flippase Superfamily	multidrug efflux	4
ANTHRA	BA_1613	The Multidrug/Oligosaccharidyl-lipid/Polysaccharide (MOP) Flippase Superfamily	polysaccharide export	4
ANTHRA	BA_1642	The Multidrug/Oligosaccharidyl-lipid/Polysaccharide (MOP) Flippase Superfamily	multidrug efflux	4
ANTHRA	BA_1834	The Multidrug/Oligosaccharidyl-lipid/Polysaccharide (MOP) Flippase Superfamily	polysaccharide export	4
ANTHRA	BA_2049	The Multidrug/Oligosaccharidyl-lipid/Polysaccharide (MOP) Flippase Superfamily	polysaccharide export	4
ANTHRA	BA_3296	The Multidrug/Oligosaccharidyl-lipid/Polysaccharide (MOP) Flippase Superfamily	multidrug efflux	4
ANTHRA	BA_4643	The Multidrug/Oligosaccharidyl-lipid/Polysaccharide (MOP) Flippase Superfamily	polysaccharide export	4
ANTHRA	BA_4959	The Multidrug/Oligosaccharidyl-lipid/Polysaccharide (MOP) Flippase Superfamily	polysaccharide export	4
ANTHRA	BA_5676	The Multidrug/Oligosaccharidyl-lipid/Polysaccharide (MOP) Flippase Superfamily	polysaccharide export	4
ANTHRA	BA_1658	The H+- or Na+-translocating Bacterial Flagellar Motor 1ExbBD Outer Membrane Transport Energizer (Mo		5
ANTHRA	BA_4748	The H+- or Na+-translocating Bacterial Flagellar Motor 1ExbBD Outer Membrane Transport Energizer (Mo		5
ANTHRA	BA_4924	The Large Conductance Mechanosensitive Ion Channel (MscL) Family	large-conductance mechanosensitive ion channel	5
ANTHRA	BA_2263	The Small Conductance Mechanosensitive Ion Channel (MscS) Family	small-conductance mechanosensitive ion channel	5
ANTHRA	BA_5726	The Small Conductance Mechanosensitive Ion Channel (MscS) Family	small-conductance mechanosensitive ion channel	5
ANTHRA	BA_1318	The Outer Membrane Protein Secreting Main Terminal Branch (MTB)		5
ANTHRA	BA_0270	The Nucleobase:Cation Symporter-2 (NCS2) Family	xanthine/uracil	2
ANTHRA	BA_0694	The Nucleobase:Cation Symporter-2 (NCS2) Family	xanthine/uracil	2
ANTHRA	BA_0747	The Nucleobase:Cation Symporter-2 (NCS2) Family	xanthine/uracil	2
ANTHRA	BA_1592	The Nucleobase:Cation Symporter-2 (NCS2) Family	xanthine/uracil	2
ANTHRA	BA_4029	The Nucleobase:Cation Symporter-2 (NCS2) Family	xanthine/uracil	2
ANTHRA	BA_4305	The Nucleobase:Cation Symporter-2 (NCS2) Family	xanthine/uracil	2
ANTHRA	BA_4725	The Nucleobase:Cation Symporter-2 (NCS2) Family	xanthine/uracil	2
ANTHRA	BA_5645	The Nucleobase:Cation Symporter-2 (NCS2) Family	xanthine/uracil	2
ANTHRA	BA_0341	The NhaC Na+:H+ Antiporter (NhaC) Family	sodium ion:proton antiporter	1
ANTHRA	BA_1452	The NhaC Na+:H+ Antiporter (NhaC) Family	sodium ion:proton antiporter	1
ANTHRA	BA_1766	The NhaC Na+:H+ Antiporter (NhaC) Family	sodium ion:proton antiporter	1
ANTHRA	BA_4325	The NhaC Na+:H+ Antiporter (NhaC) Family	sodium ion:proton antiporter	1
ANTHRA	BA_4345	The NhaC Na+:H+ Antiporter (NhaC) Family	sodium ion:proton antiporter	1
ANTHRA	BA_1880	The Metal Ion (Mn2+-iron) Transporter (Nramp) Family	manganese/iron ion	2
ANTHRA	BA_1448	The Neurotransmitter:Sodium Symporter (NSS) Family	sodium ion:solute symporter	3
ANTHRA	BA_1835	The Neurotransmitter:Sodium Symporter (NSS) Family	sodium ion:solute symporter	3
ANTHRA	BA_2216	The Neurotransmitter:Sodium Symporter (NSS) Family	sodium ion:solute symporter	3
ANTHRA	BA_4293	The Neurotransmitter:Sodium Symporter (NSS) Family	sodium ion:solute symporter	3
ANTHRA	BA_1659	The OmpA-OmpF Porin (OOP) Family		5
ANTHRA	BA_5609	The Oligopeptide Transporter (OPT) Family	oligopeptide	4
ANTHRA	BA_5263	The Cytochrome Oxidase Biogenesis (Oxa1) Family	60 KD inner membrane protein OxaA homolog	5
ANTHRA	BA_5736	The Cytochrome Oxidase Biogenesis (Oxa1) Family	60 KD inner membrane protein OxaA homolog	5
ANTHRA	BA_0405	The P-type ATPase (P-ATPase) Superfamily	calcium ion/manganese ion	2
ANTHRA	BA_0410	The P-type ATPase (P-ATPase) Superfamily	zinc/cadmium/cobalt ion	2
ANTHRA	BA_0595	The P-type ATPase (P-ATPase) Superfamily	zinc/cadmium/cobalt ion	2
ANTHRA	BA_0739	The P-type ATPase (P-ATPase) Superfamily	potassium ion	1
ANTHRA	BA_0740	The P-type ATPase (P-ATPase) Superfamily	potassium ion	1
ANTHRA	BA_0741	The P-type ATPase (P-ATPase) Superfamily	potassium ion	1
ANTHRA	BA_1605	The P-type ATPase (P-ATPase) Superfamily	magnesium ion	1
ANTHRA	BA_3859	The P-type ATPase (P-ATPase) Superfamily	zinc/cadmium/cobalt ion	2
ANTHRA	BA_4012	The P-type ATPase (P-ATPase) Superfamily	calcium ion/manganese ion	2
ANTHRA	BA_1471	The Inorganic Phosphate Transporter (PiT) Family	phosphate	1
ANTHRA	BA_0785	The Phosphate:Na+ Symporter (PNaS) Family	sodium ion:phosphate symporter	1
ANTHRA	BA_0614	The Proton-dependent Oligopeptide Transporter (POT) Family	proton:dipeptide/tripeptide symporter	3
ANTHRA	BA_0689	The Proton-dependent Oligopeptide Transporter (POT) Family	proton:dipeptide/tripeptide symporter	3
ANTHRA	BA_1502	The Riboflavin Transporter (RFT) Family	riboflavin uptake	1
ANTHRA	BA_1631	The Resistance to Homoserine/Threonine (RhtB) Family	amino acid efflux	3
ANTHRA	BA_1890	The Resistance to Homoserine/Threonine (RhtB) Family	amino acid efflux	3
ANTHRA	BA_1899	The Resistance to Homoserine/Threonine (RhtB) Family	amino acid efflux	3
ANTHRA	BA_2355	The Resistance to Homoserine/Threonine (RhtB) Family	amino acid efflux	3
ANTHRA	BA_2447	The Resistance to Homoserine/Threonine (RhtB) Family	amino acid efflux	3
ANTHRA	BA_3124	The Resistance to Homoserine/Threonine (RhtB) Family	amino acid efflux	3
ANTHRA	BA_0719	The Resistance-Nodulation-Cell Division (RND) Superfamily	multidrug/solvent efflux (HAE1 subfamily)	4
ANTHRA	BA_1302	The Resistance-Nodulation-Cell Division (RND) Superfamily	multidrug/solvent efflux (MmpL homolog/HAE2 subfamily)	4
ANTHRA	BA_2407	The Resistance-Nodulation-Cell Division (RND) Superfamily	multidrug/solvent efflux (MmpL homolog/HAE2 subfamily)	4
ANTHRA	BA_3389	The Resistance-Nodulation-Cell Division (RND) Superfamily	multidrug efflux	4
ANTHRA	BA_5686	The Resistance-Nodulation-Cell Division (RND) Superfamily	multidrug/solvent efflux (HAE1 subfamily)	4
ANTHRA	BA_0372	Sugar Specific PTS	glucose/maltose/N-acetylglucosamine	2
ANTHRA	BA_0501	Sugar Specific PTS	glucose/maltose/N-acetylglucosamine	2
ANTHRA	BA_0631	Sugar Specific PTS	glucose/maltose/N-acetylglucosamine	2
ANTHRA	BA_0754	Sugar Specific PTS	glucose/maltose/N-acetylglucosamine	2
ANTHRA	BA_0791	Sugar Specific PTS	cellobiose	1
ANTHRA	BA_0792	Sugar Specific PTS	cellobiose	1
ANTHRA	BA_0793	Sugar Specific PTS	cellobiose	1
ANTHRA	BA_0823	Sugar Specific PTS	glucose/maltose/N-acetylglucosamine	2
ANTHRA	BA_2462	Sugar Specific PTS	cellobiose	1
ANTHRA	BA_2463	Sugar Specific PTS	cellobiose	1
ANTHRA	BA_3846	Sugar Specific PTS	fructose	1
ANTHRA	BA_4269	Sugar Specific PTS	glucose/maltose/N-acetylglucosamine	2
ANTHRA	BA_5442	Sugar Specific PTS	cellobiose	1
ANTHRA	BA_5443	Sugar Specific PTS	cellobiose	1
ANTHRA	BA_5444	Sugar Specific PTS	cellobiose	1
ANTHRA	BA_5447	Sugar Specific PTS	cellobiose	1
ANTHRA	BA_5448	Sugar Specific PTS	cellobiose	1
ANTHRA	BA_5449	Sugar Specific PTS	cellobiose	1
ANTHRA	BA_5563	Sugar Specific PTS	glucose	1
ANTHRA	BA_5615	Sugar Specific PTS	fructose	1
ANTHRA	BA_0272	The Solute:Sodium Symporter (SSS) Family	sodium ion:proline symporter	1
ANTHRA	BA_0286	The Solute:Sodium Symporter (SSS) Family	sodium ion:proline symporter	1
ANTHRA	BA_0650	The Solute:Sodium Symporter (SSS) Family	sodium ion:proline symporter	1
ANTHRA	BA_0708	The Solute:Sodium Symporter (SSS) Family	sodium ion:proline symporter	1
ANTHRA	BA_1246	The Solute:Sodium Symporter (SSS) Family	sodium ion:proline symporter	1
ANTHRA	BA_1498	The Solute:Sodium Symporter (SSS) Family	sodium ion:proline symporter	1
ANTHRA	BA_1635	The Solute:Sodium Symporter (SSS) Family	sodium ion:proline symporter	1
ANTHRA	BA_1956	The Solute:Sodium Symporter (SSS) Family	sodium ion:proline symporter	1
ANTHRA	BA_2560	The Solute:Sodium Symporter (SSS) Family	sodium ion:proline symporter	1
ANTHRA	BA_3607	The Solute:Sodium Symporter (SSS) Family	sodium ion:panthothenate symporter	1
ANTHRA	BA_3705	The Solute:Sodium Symporter (SSS) Family	sodium ion:proline symporter	1
ANTHRA	BA_4737	The Solute:Sodium Symporter (SSS) Family	sodium ion:proline symporter	1
ANTHRA	BA_4832	The Solute:Sodium Symporter (SSS) Family	sodium ion:proline symporter	1
ANTHRA	BA_4921	The Solute:Sodium Symporter (SSS) Family	sodium ion:proline symporter	1
ANTHRA	BA_5105	The Solute:Sodium Symporter (SSS) Family	sodium ion:proline symporter	1
ANTHRA	BA_5714	The Solute:Sodium Symporter (SSS) Family	sodium ion:proline symporter	1
ANTHRA	BA_0653	The Sulfate Permease (SulP) Family	sulfate	1
ANTHRA	BA_0878	The Sulfate Permease (SulP) Family	sulfate	1
[truncated: 9,503 more rows]

## Sheet: RAST
genome ID	Locus	Role	Substrate	Rank
10403S_RAST	LMRG_00053	Twin-arginine translocation protein TatCd		5
10403S_RAST	LMRG_00054	Twin-arginine translocation protein TatAd		5
10403S_RAST	LMRG_00237	Di/tripeptide permease DtpT	di/tripeptide	3
10403S_RAST	LMRG_00241	Magnesium and cobalt transport protein CorA	Mg/Co	2
10403S_RAST	LMRG_00281	Substrate-specific component BioY of biotin ECF transporter	biotin	1
10403S_RAST	LMRG_00327	Copper-translocating P-type ATPase (EC 3.6.3.4)	Cu	1
10403S_RAST	LMRG_00335	Magnesium and cobalt transport protein CorA	Mg/Co	2
10403S_RAST	LMRG_00526	Magnesium and cobalt transport protein CorA	Mg/Co	2
10403S_RAST	LMRG_00636	Substrate-specific component CblT of predicted B12-regulated ECF transporter for dimethylbenzimidazole	dimethylbenzimidazole	1
10403S_RAST	LMRG_00650	Substrate-specific component CbiM of cobalt ECF transporter	Co	1
10403S_RAST	LMRG_00650	Substrate-specific component CbiM of cobalt ECF transporter	Co	1
10403S_RAST	LMRG_00651	Additional substrate-specific component CbiN of cobalt ECF transporter	Co	1
10403S_RAST	LMRG_00651	Additional substrate-specific component CbiN of cobalt ECF transporter	Co	1
10403S_RAST	LMRG_00652	Transmembrane component CbiQ of energizing module of cobalt ECF transporter	Co	1
10403S_RAST	LMRG_00652	Transmembrane component CbiQ of energizing module of cobalt ECF transporter	Co	1
10403S_RAST	LMRG_00653	ATPase component CbiO of energizing module of cobalt ECF transporter	Co	1
10403S_RAST	LMRG_00653	ATPase component CbiO of energizing module of cobalt ECF transporter	Co	1
10403S_RAST	LMRG_00881	Substrate-specific component ThiT of thiamin ECF transporter	thiamin	1
10403S_RAST	LMRG_00896	Foldase protein PrsA precursor (EC 5.2.1.8)		5
10403S_RAST	LMRG_00948	Signal recognition particle, subunit Ffh SRP54 (TC 3.A.5.1.1)		5
10403S_RAST	LMRG_00949	Signal recognition particle associated protein		5
10403S_RAST	LMRG_00950	Signal recognition particle receptor protein FtsY (=alpha subunit) (TC 3.A.5.1.1)		5
10403S_RAST	LMRG_00999	Copper(I) chaperone CopZ		5
10403S_RAST	LMRG_01000	Copper-translocating P-type ATPase (EC 3.6.3.4)	Cu	1
10403S_RAST	LMRG_01001	Repressor CsoR of the copZA operon		5
10403S_RAST	LMRG_01092	Substrate-specific component RibU of riboflavin ECF transporter	riboflavin	1
10403S_RAST	LMRG_01193	Oligopeptide ABC transporter, periplasmic oligopeptide-binding protein OppA (TC 3.A.1.5.1)	oligopeptide	4
10403S_RAST	LMRG_01211	Conserved membrane protein in copper uptake, YcnI	Cu	1
10403S_RAST	LMRG_01212	Copper resistance protein CopD		5
10403S_RAST	LMRG_01212	Copper resistance protein CopC		5
10403S_RAST	LMRG_01212	Copper resistance protein CopD		5
10403S_RAST	LMRG_01212	Copper resistance protein CopC		5
10403S_RAST	LMRG_01600	Magnesium and cobalt efflux protein CorC	Mg/Co	2
10403S_RAST	LMRG_01613	Foldase protein PrsA precursor (EC 5.2.1.8)		5
10403S_RAST	LMRG_01615	Hypothetical protein SAV1839		5
10403S_RAST	LMRG_01617	ABC transporter, ATP-binding protein EcsA		5
10403S_RAST	LMRG_01618	ABC transporter, permease protein EscB		5
10403S_RAST	LMRG_01636	Oligopeptide ABC transporter, periplasmic oligopeptide-binding protein OppA (TC 3.A.1.5.1)	oligopeptide	4
10403S_RAST	LMRG_01637	Oligopeptide transport system permease protein OppB (TC 3.A.1.5.1)	oligopeptide	4
10403S_RAST	LMRG_01638	Oligopeptide transport system permease protein OppC (TC 3.A.1.5.1)	oligopeptide	4
10403S_RAST	LMRG_01639	Oligopeptide transport ATP-binding protein OppD (TC 3.A.1.5.1)	oligopeptide	4
10403S_RAST	LMRG_01640	Oligopeptide transport ATP-binding protein OppF (TC 3.A.1.5.1)	oligopeptide	4
10403S_RAST	LMRG_01958	Magnesium and cobalt efflux protein CorC	Mg/Co	2
10403S_RAST	LMRG_02143	Transmembrane component of general energizing module of ECF transporters		5
10403S_RAST	LMRG_02144	ATPase component of general energizing module of ECF transporters		5
10403S_RAST	LMRG_02145	ATPase component of general energizing module of ECF transporters		5
10403S_RAST	LMRG_02146	Mg(2+) transport ATPase protein C	Mg(2+)	1
10403S_RAST	LMRG_02179	Transmembrane component of general energizing module of ECF transporters		5
10403S_RAST	LMRG_02235	Mg(2+) transport ATPase, P-type (EC 3.6.3.2)	Mg(2+)	1
10403S_RAST	LMRG_02251	Sodium-dependent phosphate transporter	phosphate	1
10403S_RAST	LMRG_02291	Substrate-specific component QueT (COG4708) of predicted queuosine-regulated ECF transporter		5
10403S_RAST	LMRG_02384	Oligopeptide ABC transporter, periplasmic oligopeptide-binding protein OppA (TC 3.A.1.5.1)	oligopeptide	4
10403S_RAST	LMRG_02385	Oligopeptide transport system permease protein OppB (TC 3.A.1.5.1)	oligopeptide	4
10403S_RAST	LMRG_02386	Oligopeptide transport system permease protein OppC (TC 3.A.1.5.1)	oligopeptide	4
10403S_RAST	LMRG_02397	Oligopeptide ABC transporter, periplasmic oligopeptide-binding protein OppA (TC 3.A.1.5.1)	oligopeptide	4
10403S_RAST	LMRG_02476	Phosphonate ABC transporter phosphate-binding periplasmic component (TC 3.A.1.9.1)	phosphonate	1
10403S_RAST	LMRG_02486	ESAT-6/Esx family secreted protein EsxA/YukE		5
10403S_RAST	LMRG_02487	Putative secretion accessory protein EsaA/YueB		5
10403S_RAST	LMRG_02488	Putative secretion system component EssA		5
10403S_RAST	LMRG_02489	Putative secretion accessory protein EsaB/YukD		5
10403S_RAST	LMRG_02490	Putative secretion system component EssB/YukC		5
10403S_RAST	LMRG_02491	FtsK/SpoIIIE family protein, putative secretion system component EssC/YukA		5
10403S_RAST	LMRG_02492	Putative EsaC protein analog (Listeria type 3)		5
10403S_RAST	LMRG_02607	Oligopeptide transport system permease protein OppC (TC 3.A.1.5.1)	oligopeptide	4
10403S_RAST	LMRG_02699	Oligopeptide ABC transporter, periplasmic oligopeptide-binding protein OppA (TC 3.A.1.5.1)	oligopeptide	4
10403S_RAST	LMRG_02723	Na(+) H(+) antiporter subunit A	Na+:H+	1
10403S_RAST	LMRG_02724	Na(+) H(+) antiporter subunit B	Na+:H+	1
10403S_RAST	LMRG_02725	Na(+) H(+) antiporter subunit C	Na+:H+	1
10403S_RAST	LMRG_02726	Na(+) H(+) antiporter subunit D	Na+:H+	1
10403S_RAST	LMRG_02727	Na(+) H(+) antiporter subunit E	Na+:H+	1
10403S_RAST	LMRG_02728	Na(+) H(+) antiporter subunit F	Na+:H+	1
10403S_RAST	LMRG_02729	Na(+) H(+) antiporter subunit G	Na+:H+	1
AGRO	Atu0223	Type IV prepilin peptidase TadV/CpaA		5
AGRO	Atu0217	Flp pilus assembly protein TadB		5
AGRO	Atu0222	Flp pilus assembly protein RcpC/CpaB		5
AGRO	Atu0216	Type II/IV secretion system protein TadC, associated with Flp pilus assembly		5
AGRO	Atu0219	Type II/IV secretion system ATPase TadZ/CpaE, associated with Flp pilus assembly		5
AGRO	Atu0218	Type II/IV secretion system ATP hydrolase TadA/VirB11/CpaF, TadA subfamily		5
AGRO	Atu0220	Flp pilus assembly protein CpaD		5
AGRO	Atu0226	Similar to secretin RcpA/CpaC, associated with Flp pilus assembly		5
AGRO	Atu0221	Type II/IV secretion system secretin RcpA/CpaC, associated with Flp pilus assembly		5
AGRO	Atu0224	Flp pilus assembly protein, pilin Flp		5
AGRO	Atu0215	Flp pilus assembly protein TadD, contains TPR repeat		5
AGRO	Atu0590	Transcriptional regulator AglR, LacI family		5
AGRO	Atu0594	Alpha-glucosidase AglA		5
AGRO	Atu0591	Alpha-glucosides-binding periplasmic protein AglE precursor	alpha-glucoside	3
AGRO	Atu0593	Alpha-glucoside transport system permease protein AglG	alpha-glucoside	3
AGRO	Atu5347	Alpha-glucoside transport ATP-binding protein AglK	alpha-glucoside	3
AGRO	Atu0595	Alpha-glucoside transport ATP-binding protein AglK	alpha-glucoside	3
AGRO	Atu0592	ABC alpha-glucoside transporter, inner membrane subunit AglF	alpha-glucoside	3
AGRO	Atu0172	Phosphonate ABC transporter permease protein phnE2 (TC 3.A.1.9.1)	phosphonate	1
AGRO	Atu0174	Phosphonate ABC transporter ATP-binding protein (TC 3.A.1.9.1)	phosphonate	1
AGRO	Atu0171	Phosphonate ABC transporter permease protein phnE1 (TC 3.A.1.9.1)	phosphonate	1
AGRO	Atu0173	Phosphonate ABC transporter phosphate-binding periplasmic component (TC 3.A.1.9.1)	phosphonate	1
AGRO	Atu0397	Phosphonate ABC transporter phosphate-binding periplasmic component (TC 3.A.1.9.1)	phosphonate	1
AGRO	Atu1846	Phosphonate ABC transporter phosphate-binding periplasmic component (TC 3.A.1.9.1)	phosphonate	1
AGRO	Atu0189	Oligopeptide transport system permease protein OppC (TC 3.A.1.5.1)	oligopeptide	4
AGRO	Atu3047	Oligopeptide transport system permease protein OppC (TC 3.A.1.5.1)	oligopeptide	4
AGRO	Atu3214	Oligopeptide transport system permease protein OppC (TC 3.A.1.5.1)	oligopeptide	4
AGRO	Atu4257	Oligopeptide transport system permease protein OppC (TC 3.A.1.5.1)	oligopeptide	4
AGRO	Atu0188	Oligopeptide transport system permease protein OppB (TC 3.A.1.5.1)	oligopeptide	4
AGRO	Atu0190	Oligopeptide transport system permease protein OppB (TC 3.A.1.5.1)	oligopeptide	4
AGRO	Atu3048	Oligopeptide transport system permease protein OppB (TC 3.A.1.5.1)	oligopeptide	4
AGRO	Atu3213	Oligopeptide transport system permease protein OppB (TC 3.A.1.5.1)	oligopeptide	4
AGRO	Atu3412	Oligopeptide transport system permease protein OppB (TC 3.A.1.5.1)	oligopeptide	4
AGRO	Atu4193	Oligopeptide transport system permease protein OppB (TC 3.A.1.5.1)	oligopeptide	4
AGRO	Atu4256	Oligopeptide transport system permease protein OppB (TC 3.A.1.5.1)	oligopeptide	4
AGRO	Atu4258	Oligopeptide transport system permease protein OppB (TC 3.A.1.5.1)	oligopeptide	4
AGRO	Atu1201	Oligopeptide transport ATP-binding protein OppF (TC 3.A.1.5.1)	oligopeptide	4
AGRO	Atu2514	Oligopeptide transport ATP-binding protein OppF (TC 3.A.1.5.1)	oligopeptide	4
AGRO	Atu3216	Oligopeptide transport ATP-binding protein OppF (TC 3.A.1.5.1)	oligopeptide	4
AGRO	Atu3437	Oligopeptide transport ATP-binding protein OppF (TC 3.A.1.5.1)	oligopeptide	4
AGRO	Atu4664	Oligopeptide transport ATP-binding protein OppF (TC 3.A.1.5.1)	oligopeptide	4
AGRO	Atu6141	Oligopeptide transport ATP-binding protein OppF (TC 3.A.1.5.1)	oligopeptide	4
AGRO	Atu1200	Oligopeptide transport ATP-binding protein OppD (TC 3.A.1.5.1)	oligopeptide	4
AGRO	Atu3215	Oligopeptide transport ATP-binding protein OppD (TC 3.A.1.5.1)	oligopeptide	4
AGRO	Atu3436	Oligopeptide transport ATP-binding protein OppD (TC 3.A.1.5.1)	oligopeptide	4
AGRO	Atu4700	Oligopeptide transport ATP-binding protein OppD (TC 3.A.1.5.1)	oligopeptide	4
AGRO	Atu6140	Oligopeptide transport ATP-binding protein OppD (TC 3.A.1.5.1)	oligopeptide	4
AGRO	Atu5253	Oligopeptide ABC transporter, periplasmic oligopeptide-binding protein OppA (TC 3.A.1.5.1)	oligopeptide	4
AGRO		Oligopeptide ABC transporter, periplasmic oligopeptide-binding protein OppA (TC 3.A.1.5.1)	oligopeptide	4
AGRO	Atu5441	Oligopeptide ABC transporter, periplasmic oligopeptide-binding protein OppA (TC 3.A.1.5.1)	oligopeptide	4
AGRO	Atu3049	Oligopeptide ABC transporter, periplasmic oligopeptide-binding protein OppA (TC 3.A.1.5.1)	oligopeptide	4
AGRO	Atu3088	Oligopeptide ABC transporter, periplasmic oligopeptide-binding protein OppA (TC 3.A.1.5.1)	oligopeptide	4
AGRO	Atu3212	Oligopeptide ABC transporter, periplasmic oligopeptide-binding protein OppA (TC 3.A.1.5.1)	oligopeptide	4
AGRO	Atu3409	Oligopeptide ABC transporter, periplasmic oligopeptide-binding protein OppA (TC 3.A.1.5.1)	oligopeptide	4
AGRO	Atu3433	Oligopeptide ABC transporter, periplasmic oligopeptide-binding protein OppA (TC 3.A.1.5.1)	oligopeptide	4
AGRO	Atu4259	Oligopeptide ABC transporter, periplasmic oligopeptide-binding protein OppA (TC 3.A.1.5.1)	oligopeptide	4
AGRO	Atu4438	Oligopeptide ABC transporter, periplasmic oligopeptide-binding protein OppA (TC 3.A.1.5.1)	oligopeptide	4
AGRO	Atu4661	Oligopeptide ABC transporter, periplasmic oligopeptide-binding protein OppA (TC 3.A.1.5.1)	oligopeptide	4
AGRO	Atu5133	AttG component of AttEFGH ABC transport system		5
AGRO	Atu5453	AttG component of AttEFGH ABC transport system		5
AGRO	Atu5134	AttH component of AttEFGH ABC transport system		5
AGRO	Atu5454	AttH component of AttEFGH ABC transport system		5
AGRO	Atu5132	AttF component of AttEFGH ABC transport system		5
AGRO	Atu5131	AttE component of AttEFGH ABC transport system		5
AGRO	Atu5452	AttE component of AttEFGH ABC transport system		5
AGRO	Atu2276	High-affinity leucine-specific transport system, periplasmic binding protein LivK (TC 3.A.1.4.1)	leucine	1
AGRO	Atu2422	High-affinity leucine-specific transport system, periplasmic binding protein LivK (TC 3.A.1.4.1)	leucine	1
AGRO	Atu5524	High-affinity branched-chain amino acid transport system permease protein LivH (TC 3.A.1.4.1)	branched-chain amino acid	2
AGRO	Atu1125	High-affinity branched-chain amino acid transport system permease protein LivH (TC 3.A.1.4.1)	branched-chain amino acid	2
AGRO	Atu1412	High-affinity branched-chain amino acid transport system permease protein LivH (TC 3.A.1.4.1)	branched-chain amino acid	2
AGRO	Atu2427	High-affinity branched-chain amino acid transport system permease protein LivH (TC 3.A.1.4.1)	branched-chain amino acid	2
AGRO	Atu4518	High-affinity branched-chain amino acid transport system permease protein LivH (TC 3.A.1.4.1)	branched-chain amino acid	2
AGRO	Atu5521	Branched-chain amino acid transport ATP-binding protein LivF (TC 3.A.1.4.1)	branched-chain amino acid	2
AGRO	Atu1410	Branched-chain amino acid transport ATP-binding protein LivF (TC 3.A.1.4.1)	branched-chain amino acid	2
AGRO	Atu2424	Branched-chain amino acid transport ATP-binding protein LivF (TC 3.A.1.4.1)	branched-chain amino acid	2
AGRO	Atu4125	Branched-chain amino acid transport ATP-binding protein LivF (TC 3.A.1.4.1)	branched-chain amino acid	2
AGRO	Atu4515	Branched-chain amino acid transport ATP-binding protein LivF (TC 3.A.1.4.1)	branched-chain amino acid	2
AGRO	Atu5523	Branched-chain amino acid transport system permease protein LivM (TC 3.A.1.4.1)	branched-chain amino acid	2
AGRO	Atu2426	Branched-chain amino acid transport system permease protein LivM (TC 3.A.1.4.1)	branched-chain amino acid	2
AGRO	Atu4127	Branched-chain amino acid transport system permease protein LivM (TC 3.A.1.4.1)	branched-chain amino acid	2
AGRO	Atu4517	Branched-chain amino acid transport system permease protein LivM (TC 3.A.1.4.1)	branched-chain amino acid	2
AGRO	Atu5525	Branched-chain amino acid transport ATP-binding protein LivG (TC 3.A.1.4.1)	branched-chain amino acid	2
AGRO	Atu2425	Branched-chain amino acid transport ATP-binding protein LivG (TC 3.A.1.4.1)	branched-chain amino acid	2
AGRO	Atu4124	Branched-chain amino acid transport ATP-binding protein LivG (TC 3.A.1.4.1)	branched-chain amino acid	2
AGRO	Atu4516	Branched-chain amino acid transport ATP-binding protein LivG (TC 3.A.1.4.1)	branched-chain amino acid	2
AGRO	Atu5254	Dipeptide transport system permease protein DppB (TC 3.A.1.5.2)	dipeptide	3
AGRO	Atu2517	Dipeptide transport system permease protein DppB (TC 3.A.1.5.2)	dipeptide	3
AGRO	Atu3036	Dipeptide transport system permease protein DppB (TC 3.A.1.5.2)	dipeptide	3
AGRO	Atu3379	Dipeptide transport system permease protein DppB (TC 3.A.1.5.2)	dipeptide	3
AGRO	Atu3434	Dipeptide transport system permease protein DppB (TC 3.A.1.5.2)	dipeptide	3
AGRO	Atu3459	Dipeptide transport system permease protein DppB (TC 3.A.1.5.2)	dipeptide	3
AGRO	Atu4114	Dipeptide transport system permease protein DppB (TC 3.A.1.5.2)	dipeptide	3
AGRO	Atu4432	Dipeptide transport system permease protein DppB (TC 3.A.1.5.2)	dipeptide	3
AGRO	Atu4439	Dipeptide transport system permease protein DppB (TC 3.A.1.5.2)	dipeptide	3
AGRO	Atu4524	Dipeptide transport system permease protein DppB (TC 3.A.1.5.2)	dipeptide	3
AGRO	Atu4623	Dipeptide transport system permease protein DppB (TC 3.A.1.5.2)	dipeptide	3
AGRO	Atu4696	Dipeptide transport system permease protein DppB (TC 3.A.1.5.2)	dipeptide	3
AGRO	Atu6076	Dipeptide transport system permease protein DppB (TC 3.A.1.5.2)	dipeptide	3
AGRO	Atu3456	Dipeptide transport ATP-binding protein DppF (TC 3.A.1.5.2)	dipeptide	3
AGRO	Atu4117	Dipeptide transport ATP-binding protein DppF (TC 3.A.1.5.2)	dipeptide	3
AGRO	Atu4435	Dipeptide transport ATP-binding protein DppF (TC 3.A.1.5.2)	dipeptide	3
AGRO	Atu4620	Dipeptide transport ATP-binding protein DppF (TC 3.A.1.5.2)	dipeptide	3
AGRO	Atu5068	Dipeptide transport ATP-binding protein DppD (TC 3.A.1.5.2)	dipeptide	3
AGRO	Atu2515	Dipeptide transport ATP-binding protein DppD (TC 3.A.1.5.2)	dipeptide	3
AGRO	Atu3457	Dipeptide transport ATP-binding protein DppD (TC 3.A.1.5.2)	dipeptide	3
AGRO	Atu4116	Dipeptide transport ATP-binding protein DppD (TC 3.A.1.5.2)	dipeptide	3
AGRO	Atu4195	Dipeptide transport ATP-binding protein DppD (TC 3.A.1.5.2)	dipeptide	3
AGRO	Atu4434	Dipeptide transport ATP-binding protein DppD (TC 3.A.1.5.2)	dipeptide	3
AGRO	Atu4526	Dipeptide transport ATP-binding protein DppD (TC 3.A.1.5.2)	dipeptide	3
AGRO	Atu6074	Dipeptide transport ATP-binding protein DppD (TC 3.A.1.5.2)	dipeptide	3
AGRO	Atu5069	Dipeptide transport system permease protein DppC (TC 3.A.1.5.2)	dipeptide	3
AGRO	Atu2516	Dipeptide transport system permease protein DppC (TC 3.A.1.5.2)	dipeptide	3
AGRO	Atu3037	Dipeptide transport system permease protein DppC (TC 3.A.1.5.2)	dipeptide	3
AGRO	Atu3267	Dipeptide transport system permease protein DppC (TC 3.A.1.5.2)	dipeptide	3
AGRO	Atu3378	Dipeptide transport system permease protein DppC (TC 3.A.1.5.2)	dipeptide	3
AGRO	Atu3458	Dipeptide transport system permease protein DppC (TC 3.A.1.5.2)	dipeptide	3
AGRO	Atu4115	Dipeptide transport system permease protein DppC (TC 3.A.1.5.2)	dipeptide	3
AGRO	Atu4433	Dipeptide transport system permease protein DppC (TC 3.A.1.5.2)	dipeptide	3
AGRO	Atu4440	Dipeptide transport system permease protein DppC (TC 3.A.1.5.2)	dipeptide	3
AGRO	Atu4523	Dipeptide transport system permease protein DppC (TC 3.A.1.5.2)	dipeptide	3
AGRO	Atu4622	Dipeptide transport system permease protein DppC (TC 3.A.1.5.2)	dipeptide	3
AGRO	Atu6143	Dipeptide transport system permease protein DppC (TC 3.A.1.5.2)	dipeptide	3
AGRO	Atu2518	Dipeptide-binding ABC transporter, periplasmic substrate-binding component (TC 3.A.1.5.2)	dipeptide	3
AGRO	Atu3041	Dipeptide-binding ABC transporter, periplasmic substrate-binding component (TC 3.A.1.5.2)	dipeptide	3
AGRO	Atu3269	Dipeptide-binding ABC transporter, periplasmic substrate-binding component (TC 3.A.1.5.2)	dipeptide	3
AGRO	Atu3375	Dipeptide-binding ABC transporter, periplasmic substrate-binding component (TC 3.A.1.5.2)	dipeptide	3
AGRO	Atu3442	Dipeptide-binding ABC transporter, periplasmic substrate-binding component (TC 3.A.1.5.2)	dipeptide	3
AGRO	Atu3444	Dipeptide-binding ABC transporter, periplasmic substrate-binding component (TC 3.A.1.5.2)	dipeptide	3
AGRO	Atu3455	Dipeptide-binding ABC transporter, periplasmic substrate-binding component (TC 3.A.1.5.2)	dipeptide	3
AGRO	Atu4113	Dipeptide-binding ABC transporter, periplasmic substrate-binding component (TC 3.A.1.5.2)	dipeptide	3
AGRO	Atu4431	Dipeptide-binding ABC transporter, periplasmic substrate-binding component (TC 3.A.1.5.2)	dipeptide	3
AGRO	Atu4525	Dipeptide-binding ABC transporter, periplasmic substrate-binding component (TC 3.A.1.5.2)	dipeptide	3
AGRO	Atu4626	Dipeptide-binding ABC transporter, periplasmic substrate-binding component (TC 3.A.1.5.2)	dipeptide	3
AGRO	Atu6073	Dipeptide-binding ABC transporter, periplasmic substrate-binding component (TC 3.A.1.5.2)	dipeptide	3
AGRO	Atu4731	Sigma-fimbriae usher protein		5
AGRO	Atu4730	Sigma-fimbriae tip adhesin		5
AGRO	Atu4733	Sigma-fimbriae tip adhesin		5
AGRO	Atu4732	Sigma-fimbriae chaperone protein		5
AGRO	Atu2697	Signal recognition particle, subunit Ffh SRP54 (TC 3.A.5.1.1)		5
AGRO	Atu2693	Signal recognition particle receptor protein FtsY (=alpha subunit) (TC 3.A.5.1.1)		5
AGRO	Atu1704	Twin-arginine translocation protein TatC		5
AGRO	Atu1706	Twin-arginine translocation protein TatA		5
AGRO	Atu1705	Twin-arginine translocation protein TatB		5
AGRO	Atu5147	Mg(2+) transport ATPase protein C	Mg(2+)	1
AGRO	Atu4137	Mg(2+) transport ATPase protein C	Mg(2+)	1
AGRO	Atu0710	Magnesium and cobalt transport protein CorA	Mg/Co	2
AGRO	Atu0731	Magnesium and cobalt transport protein CorA	Mg/Co	2
AGRO	Atu0359	Magnesium and cobalt efflux protein CorC	Mg/Co	2
AGRO	Atu3732	Magnesium and cobalt efflux protein CorC	Mg/Co	2
AGRO	Atu4355	Magnesium and cobalt efflux protein CorC	Mg/Co	2
AGRO	Atu0999	Mg/Co/Ni transporter MgtE	Mg/Co/Ni	2
AGRO	Atu1547	Mg/Co/Ni transporter MgtE	Mg/Co/Ni	2
AGRO	Atu0884	Predicted cobalt transporter CbtA	Co	1
AGRO	Atu1199	Nickel transport system permease protein NikC (TC 3.A.1.5.3)	Ni	1
AGRO	Atu1198	Nickel transport system permease protein NikB (TC 3.A.1.5.3)	Ni	1
AGRO	Atu1468	Conserved membrane protein in copper uptake, YcnI	Cu	1
AGRO	Atu0843	Copper-translocating P-type ATPase (EC 3.6.3.4)	Cu	1
AGRO	Atu0937	Copper-translocating P-type ATPase (EC 3.6.3.4)	Cu	1
AGRO	Atu1195	Copper-translocating P-type ATPase (EC 3.6.3.4)	Cu	1
AGRO	Atu1528	Copper-translocating P-type ATPase (EC 3.6.3.4)	Cu	1
AGRO	Atu3395	Copper ABC transporter, permease component	Cu	1
AGRO	Atu3394	Copper ABC transporter, ATP-binding component	Cu	1
AGRO	Atu2283	Pseudoazurin	pseudoazurin	1
AGRO	Atu3393	Pseudoazurin	pseudoazurin	1
AGRO	Atu3396	Copper ABC transporter, periplasmic substrate-binding component	Cu	1
AGRO		Copper tolerance protein		5
AGRO	Atu3990	Copper tolerance protein		5
AGRO	Atu3992	Copper tolerance protein		5
AGRO	Atu0508	Na(+) H(+) antiporter subunit F	Na+:H+	1
AGRO	Atu0914	Na(+) H(+) antiporter subunit F	Na+:H+	1
AGRO	Atu0509	Na(+) H(+) antiporter subunit E	Na+:H+	1
AGRO	Atu0913	Na(+) H(+) antiporter subunit E	Na+:H+	1
AGRO	Atu0512	Na(+) H(+) antiporter subunit B	Na+:H+	1
AGRO	Atu0910	Na(+) H(+) antiporter subunit B	Na+:H+	1
AGRO	Atu0512	Na(+) H(+) antiporter subunit A	Na+:H+	1
AGRO	Atu0909	Na(+) H(+) antiporter subunit A	Na+:H+	1
AGRO	Atu0511	Na(+) H(+) antiporter subunit C	Na+:H+	1
AGRO	Atu0911	Na(+) H(+) antiporter subunit C	Na+:H+	1
AGRO	Atu0510	Na(+) H(+) antiporter subunit D	Na+:H+	1
AGRO	Atu0912	Na(+) H(+) antiporter subunit D	Na+:H+	1
AGRO	Atu0507	Na(+) H(+) antiporter subunit G	Na+:H+	1
AGRO	Atu0915	Na(+) H(+) antiporter subunit G	Na+:H+	1
AGRO	Atu2245	Sodium-dependent phosphate transporter	phosphate	1
AGRO	Atu6136	Sodium-dependent phosphate transporter	phosphate	1
AGRO	Atu2465	Tricarboxylate transport sensor protein TctE	tricarboxylate	2
AGRO	Atu5332	Tricarboxylate transport membrane protein TctA	tricarboxylate	2
AGRO	Atu0118	Tricarboxylate transport membrane protein TctA	tricarboxylate	2
AGRO	Atu2471	Tricarboxylate transport membrane protein TctA	tricarboxylate	2
AGRO	Atu2466	Tricarboxylate transport transcriptional regulator TctD	tricarboxylate	2
AGRO	Atu5331	Tricarboxylate transport protein TctB	tricarboxylate	2
AGRO	Atu0117	Tricarboxylate transport protein TctB	tricarboxylate	2
AGRO	Atu2470	Tricarboxylate transport protein TctB	tricarboxylate	2
AGRO	Atu5330	Tricarboxylate transport protein TctC	tricarboxylate	2
AGRO	Atu0116	Tricarboxylate transport protein TctC	tricarboxylate	2
AGRO	Atu2469	Tricarboxylate transport protein TctC	tricarboxylate	2
AGRO	Atu4727	Tricarboxylate transport protein TctC	tricarboxylate	2
AGRO	Atu0750	Transmembrane component BioN of energizing module of biotin ECF transporter	biotin	1
AGRO	Atu0749	Substrate-specific component BioY of biotin ECF transporter	biotin	1
AGRO	Atu0751	ATPase component BioM of energizing module of biotin ECF transporter	biotin	1
AGRO	Atu0860	ATPase component BioM of energizing module of biotin ECF transporter	biotin	1
AGRO	Atu2640	ATPase component BioM of energizing module of biotin ECF transporter	biotin	1
AGRO	Atu3976	TPR domain protein, putative component of TonB system		5
AGRO	Atu0163	Ferric siderophore transport system, periplasmic binding protein TonB	ferric siderophore	3
AGRO	Atu1877	Ferric siderophore transport system, periplasmic binding protein TonB	ferric siderophore	3
AGRO	Atu2166	Ferric siderophore transport system, periplasmic binding protein TonB	ferric siderophore	3
AGRO	Atu3716	Tol biopolymer transport system, TolR protein	biopolymer	4
AGRO	Atu3916	TonB-dependent receptor		5
AGRO	Atu4400	TonB-dependent receptor		5
AGRO	Atu2722	Outer membrane lipoprotein omp16 precursor		5
AGRO	Atu3713	Outer membrane lipoprotein omp16 precursor		5
AGRO	Atu3712	TPR repeat containing exported protein		5
AGRO	Atu1656	tolB protein precursor, periplasmic protein involved in the tonb-independent uptake of group A colicins	group A colicins	2
AGRO	Atu3714	tolB protein precursor, periplasmic protein involved in the tonb-independent uptake of group A colicins	group A colicins	2
AGRO	Atu0162	Biopolymer transport protein ExbD/TolR	biopolymer	4
AGRO	Atu3718	4-hydroxybenzoyl-CoA thioesterase family active site		5
AGRO	Atu1701	Protein-L-isoaspartate O-methyltransferase (EC 2.1.1.77)		5
AGRO	Atu1721	Protein-L-isoaspartate O-methyltransferase (EC 2.1.1.77)		5
AGRO	Atu3715	TolA protein		5
AGRO	Atu0161	MotA/TolQ/ExbB proton channel family protein	proton	1
AGRO	Atu3717	MotA/TolQ/ExbB proton channel family protein	proton	1
AGRO	Atu2287	TonB-dependent hemin , ferrichrome receptor	hemin, ferrichrome	2
AGRO	Atu5268	TRAP transporter solute receptor, unknown substrate 6		5
AGRO	Atu0249	TRAP transporter solute receptor, unknown substrate 6		5
AGRO	Atu3368	TRAP transporter solute receptor, unknown substrate 6		5
AGRO	Atu5269	TRAP dicarboxylate transporter, DctM subunit, unknown substrate 6	dicarboxylate	3
AGRO	Atu3367	TRAP dicarboxylate transporter, DctM subunit, unknown substrate 6	dicarboxylate	3
AGRO	Atu5270	TRAP dicarboxylate transporter, DctQ subunit, unknown substrate 6	dicarboxylate	3
AGRO	Atu3366	TRAP dicarboxylate transporter, DctQ subunit, unknown substrate 6	dicarboxylate	3
AGRO	Atu2742	TRAP-type C4-dicarboxylate transport system, small permease component	C4-dicarboxylate	2
AGRO	Atu3136	TRAP-type C4-dicarboxylate transport system, small permease component	C4-dicarboxylate	2
AGRO	Atu3157	TRAP-type C4-dicarboxylate transport system, small permease component	C4-dicarboxylate	2
AGRO	Atu3254	TRAP-type C4-dicarboxylate transport system, small permease component	C4-dicarboxylate	2
AGRO	Atu2743	TRAP-type C4-dicarboxylate transport system, large permease component	C4-dicarboxylate	2
AGRO	Atu3261	TRAP-type C4-dicarboxylate transport system, large permease component	C4-dicarboxylate	2
AGRO	Atu2744	TRAP-type C4-dicarboxylate transport system, periplasmic component	C4-dicarboxylate	2
AGRO	Atu3137	TRAP-type C4-dicarboxylate transport system, periplasmic component	C4-dicarboxylate	2
AGRO	Atu3158	TRAP-type C4-dicarboxylate transport system, periplasmic component	C4-dicarboxylate	2
AGRO	Atu3260	TRAP-type C4-dicarboxylate transport system, periplasmic component	C4-dicarboxylate	2
AGRO	Atu4826	TRAP-type C4-dicarboxylate transport system, periplasmic component	C4-dicarboxylate	2
AGRO	Atu4330	Serine/threonine-protein kinase ImpN involved in nitrogen fixation		5
AGRO	Atu4332	IcmF-related protein		5
AGRO	Atu4335	Uncharacterized protein ImpI/VasC		5
AGRO	Atu4338	Uncharacterized protein ImpF		5
AGRO	Atu4342	Uncharacterized protein ImpB		5
AGRO	Atu4339	Protein of avirulence locus ImpE		5
AGRO	Atu4337	Protein ImpG/VasA		5
AGRO	Atu4343	Uncharacterized protein ImpA		5
AGRO	Atu4333	Outer membrane protein ImpK/VasF, OmpA/MotB domain		5
AGRO	Atu4177	ClpB protein		5
AGRO	Atu4344	ClpB protein		5
AGRO	Atu4341	Uncharacterized protein ImpC		5
AGRO	Atu4334	Uncharacterized protein ImpJ/VasE		5
AGRO	Atu4340	Uncharacterized protein ImpD		5
AGRO	Atu4331	Protein phosphatase ImpM		5
AGRO	Atu3642	VgrG protein		5
AGRO	Atu4348	VgrG protein		5
AGRO	Atu4336	Uncharacterized protein ImpH/VasB		5
AGRO	Atu5168	Lipoprotein of type IV secretion complex that spans outer membrane and periplasm, VirB7		5
AGRO	Atu6182	T-DNA border endonuclease VirD2, RP4 TraG-like relaxase		5
AGRO	Atu6151	Plant-inducible protein PinF2, cytochrome P450-like, contributes to virulence		5
AGRO	Atu5166	Minor pilin of type IV secretion complex, VirB5		5
AGRO	Atu6171	Minor pilin of type IV secretion complex, VirB5		5
AGRO	Atu6181	T-DNA border endonuclease, VirD1		5
AGRO	Atu5169	Inner membrane protein forms channel for type IV secretion of T-DNA complex, VirB8		5
AGRO	Atu6174	Inner membrane protein forms channel for type IV secretion of T-DNA complex, VirB8		5
AGRO	Atu5162	Peptidoglycan hydrolase VirB1, involved in T-DNA transfer		5
AGRO	Atu5164	Inner membrane protein forms channel for type IV secretion of T-DNA complex, VirB3		5
AGRO	Atu6169	Inner membrane protein forms channel for type IV secretion of T-DNA complex, VirB3		5
AGRO	Atu6184	Coupling protein VirD4, ATPase required for T-DNA transfer		5
AGRO	Atu6183	VirD3 protein		5
AGRO	Atu6150	Plant-inducible protein PinF1, cytochrome P450-like, contributes to virulence		5
AGRO	Atu6166	Two-component sensor kinase of vir regulon, VirA		5
AGRO	Atu6178	Two-component response regulator of vir regulon, VirG		5
AGRO	Atu5171	Inner membrane protein of type IV secretion of T-DNA complex, TonB-like, VirB10		5
AGRO	Atu6176	Inner membrane protein of type IV secretion of T-DNA complex, TonB-like, VirB10		5
AGRO	Atu5163	Major pilus subunit of type IV secretion complex, VirB2		5
AGRO	Atu6168	Major pilus subunit of type IV secretion complex, VirB2		5
AGRO	Atu5167	Inner membrane protein of type IV secretion of T-DNA complex, VirB6		5
AGRO	Atu6172	Inner membrane protein of type IV secretion of T-DNA complex, VirB6		5
AGRO	Atu5172	ATPase required for both assembly of type IV secretion complex and secretion of T-DNA complex, VirB11		5
AGRO	Atu6177	ATPase required for both assembly of type IV secretion complex and secretion of T-DNA complex, VirB11		5
AGRO	Atu6180	VirC1 protein promotes T-DNA transfer, ParA/MinD-like		5
AGRO	Atu5165	ATPase required for both assembly of type IV secretion complex and secretion of T-DNA complex, VirB4		5
AGRO	Atu6170	ATPase required for both assembly of type IV secretion complex and secretion of T-DNA complex, VirB4		5
AGRO	Atu6185	Protein VirD5 in virD operon		5
AGRO	Atu6179	RHH DNA-binding protein VirC2, promotes T-DNA transfer		5
AGRO	Atu6190	VirE2 involved in nuclear transport of T-DNA, single-strand DNA binding protein	T-DNA	1
AGRO	Atu5170	Outer membrane and periplasm component of type IV secretion of T-DNA complex, has secretin-like domain, VirB9		5
AGRO	Atu5108	Type IV secretion system protein VirD4		5
AGRO	Atu4858	Type IV secretion system protein VirD4		5
AGRO	Atu5172	ATPase required for both assembly of type IV secretion complex and secretion of T-DNA complex, VirB11		5
AGRO	Atu6177	ATPase required for both assembly of type IV secretion complex and secretion of T-DNA complex, VirB11		5
AGRO	Atu5165	ATPase required for both assembly of type IV secretion complex and secretion of T-DNA complex, VirB4		5
AGRO	Atu6170	ATPase required for both assembly of type IV secretion complex and secretion of T-DNA complex, VirB4		5
AGRO	Atu5169	Inner membrane protein forms channel for type IV secretion of T-DNA complex, VirB8		5
AGRO	Atu6174	Inner membrane protein forms channel for type IV secretion of T-DNA complex, VirB8		5
AGRO	Atu1304	DNA topoisomerase I (EC 5.99.1.2)		5
AGRO	Atu6184	Coupling protein VirD4, ATPase required for T-DNA transfer		5
AGRO	Atu2136	Plasmid partitioning protein ParA		5
AGRO	Atu1512	Single-stranded DNA-binding protein		5
AGRO	Atu6033	Conjugative transfer protein TrbG		5
AGRO	Atu6039	Conjugative transfer protein TrbD		5
AGRO		IncQ plasmid conjugative transfer protein TraG		5
AGRO	Atu6032	Conjugative transfer protein TrbH		5
AGRO	Atu6035	Conjugative transfer protein TrbL		5
AGRO	Atu6034	Conjugative transfer protein TrbF		5
AGRO	Atu6040	Conjugative transfer protein TrbC		5
AGRO	Atu6031	Conjugative transfer protein TrbI		5
AGRO	Atu6038	Conjugative transfer protein TrbE		5
AGRO	Atu6037	Conjugative transfer protein TrbJ		5
AGRO	Atu6041	Conjugative transfer protein TrbB		5
ECOO157	Z_L7039	General secretion pathway protein J		5
ECOO157	Z_L7034	General secretion pathway protein E		5
ECOO157	Z_L7035	General secretion pathway protein F		5
ECOO157	Z_L7038	General secretion pathway protein I		5
ECOO157	Z_L7042	General secretion pathway protein M		5
ECOO157	Z_L7033	General secretion pathway protein D		5
ECOO157	Z_L7036	General secretion pathway protein G		5
ECOO157	Z_L7041	General secretion pathway protein L		5
ECOO157	Z_L7032	General secretion pathway protein C		5
ECOO157	Z_L7040	General secretion pathway protein K		5
ECOO157	Z_L7037	General secretion pathway protein H		5
ECOO157	Z0117	Type IV fimbrial assembly, ATPase PilB		5
ECOO157	Z0112	FIG002842: hypothetical protein		5
ECOO157	Z0113	Dephospho-CoA kinase (EC 2.7.1.24)		5
ECOO157	Z0111	FIG003276: zinc-binding protein		5
ECOO157	Z0116	Type IV fimbrial assembly protein PilC		5
ECOO157	Z0109	Mutator mutT protein (7,8-dihydro-8-oxoguanine-triphosphatase) (EC 3.6.1.-)		5
ECOO157	Z2499	Peptide transport system ATP-binding protein SapD	peptide	4
ECOO157	Z2494	Peptide transport periplasmic protein SapA	peptide	4
ECOO157	Z2498	Peptide transport system permease protein SapC	peptide	4
ECOO157	Z2496	Peptide transport system permease protein SapB	peptide	4
ECOO157	Z2500	Peptide transport system ATP-binding protein SapF	peptide	4
ECOO157	Z5706	Phosphonate ABC transporter permease protein phnE (TC 3.A.1.9.1)	phosphonate	1
ECOO157	Z5708	Phosphonate ABC transporter ATP-binding protein (TC 3.A.1.9.1)	phosphonate	1
ECOO157	Z5707	Phosphonate ABC transporter phosphate-binding periplasmic component (TC 3.A.1.9.1)	phosphonate	1
ECOO157	Z1012	ABC transport system, permease component YbhR		5
ECOO157	Z1015	Predicted membrane fusion protein (MFP) component of efflux pump, membrane anchor protein YbhG		5
ECOO157	Z1014	ABC transporter multidrug efflux pump, fused ATP-binding domains	multidrug	4
ECOO157	Z1016	Transcriptional regulator YbiH, TetR family		5
ECOO157	Z1013	ABC transport system, permease component YbhS		5
ECOO157	Z2021	Oligopeptide transport system permease protein OppC (TC 3.A.1.5.1)	oligopeptide	4
ECOO157	Z3438	Oligopeptide transport system permease protein OppC (TC 3.A.1.5.1)	oligopeptide	4
ECOO157	Z2020	Oligopeptide transport system permease protein OppB (TC 3.A.1.5.1)	oligopeptide	4
ECOO157	Z3437	Oligopeptide transport system permease protein OppB (TC 3.A.1.5.1)	oligopeptide	4
ECOO157	Z2023	Oligopeptide transport ATP-binding protein OppF (TC 3.A.1.5.1)	oligopeptide	4
ECOO157	Z2227	Oligopeptide transport ATP-binding protein OppF (TC 3.A.1.5.1)	oligopeptide	4
ECOO157	Z2022	Oligopeptide transport ATP-binding protein OppD (TC 3.A.1.5.1)	oligopeptide	4
ECOO157	Z0552	Oligopeptide ABC transporter, periplasmic oligopeptide-binding protein OppA (TC 3.A.1.5.1)	oligopeptide	4
ECOO157	Z2019	Oligopeptide ABC transporter, periplasmic oligopeptide-binding protein OppA (TC 3.A.1.5.1)	oligopeptide	4
ECOO157	Z4374	Oligopeptide ABC transporter, periplasmic oligopeptide-binding protein OppA (TC 3.A.1.5.1)	oligopeptide	4
ECOO157	Z4827	High-affinity branched-chain amino acid transport system permease protein LivH (TC 3.A.1.4.1)	branched-chain amino acid	2
ECOO157	Z4824	Branched-chain amino acid transport ATP-binding protein LivF (TC 3.A.1.4.1)	branched-chain amino acid	2
ECOO157	Z4826	Branched-chain amino acid transport system permease protein LivM (TC 3.A.1.4.1)	branched-chain amino acid	2
ECOO157	Z4829	Branched-chain amino acid ABC transporter, amino acid-binding protein (TC 3.A.1.4.1)	branched-chain amino acid	2
ECOO157	Z4834	Branched-chain amino acid ABC transporter, amino acid-binding protein (TC 3.A.1.4.1)	branched-chain amino acid	2
ECOO157	Z4825	Branched-chain amino acid transport ATP-binding protein LivG (TC 3.A.1.4.1)	branched-chain amino acid	2
ECOO157	Z2224	Dipeptide transport system permease protein DppB (TC 3.A.1.5.2)	dipeptide	3
ECOO157	Z4960	Dipeptide transport system permease protein DppB (TC 3.A.1.5.2)	dipeptide	3
ECOO157	Z4957	Dipeptide transport ATP-binding protein DppF (TC 3.A.1.5.2)	dipeptide	3
ECOO157	Z4958	Dipeptide transport ATP-binding protein DppD (TC 3.A.1.5.2)	dipeptide	3
ECOO157	Z1056	Dipeptide transport system permease protein DppC (TC 3.A.1.5.2)	dipeptide	3
ECOO157	Z2225	Dipeptide transport system permease protein DppC (TC 3.A.1.5.2)	dipeptide	3
ECOO157	Z2226	Dipeptide transport system permease protein DppC (TC 3.A.1.5.2)	dipeptide	3
ECOO157	Z4959	Dipeptide transport system permease protein DppC (TC 3.A.1.5.2)	dipeptide	3
ECOO157	Z2223	Dipeptide-binding ABC transporter, periplasmic substrate-binding component (TC 3.A.1.5.2)	dipeptide	3
ECOO157	Z4961	Dipeptide-binding ABC transporter, periplasmic substrate-binding component (TC 3.A.1.5.2)	dipeptide	3
ECOO157	Z5911	type 1 fimbriae regulatory protein FimE		5
ECOO157	Z1291	type 1 fimbrae adaptor subunit FimF		5
ECOO157	Z1292	type 1 fimbrae adaptor subunit FimF		5
ECOO157	Z2204	type 1 fimbrae adaptor subunit FimF		5
ECOO157	Z5916	type 1 fimbrae adaptor subunit FimF		5
ECOO157	Z1288	type 1 fimbriae anchoring protein FimD		5
ECOO157	Z1289	type 1 fimbriae anchoring protein FimD		5
ECOO157	Z2202	type 1 fimbriae anchoring protein FimD		5
ECOO157	Z2202	type 1 fimbriae anchoring protein FimD		5
ECOO157	Z4500	type 1 fimbriae anchoring protein FimD		5
ECOO157	Z4967	type 1 fimbriae anchoring protein FimD		5
ECOO157	Z4968	type 1 fimbriae anchoring protein FimD		5
ECOO157	Z5222	type 1 fimbriae anchoring protein FimD		5
ECOO157	Z5915	type 1 fimbriae anchoring protein FimD		5
ECOO157	Z1286	type 1 fimbriae major subunit FimA		5
ECOO157	Z2200	type 1 fimbriae major subunit FimA		5
ECOO157	Z5225	type 1 fimbriae major subunit FimA		5
ECOO157	Z5912	type 1 fimbriae major subunit FimA		5
ECOO157	Z5913	type 1 fimbriae protein FimI, unknown function		5
ECOO157	Z2205	type 1 fimbrae adaptor subunit FimG		5
ECOO157	Z5917	type 1 fimbrae adaptor subunit FimG		5
ECOO157	Z2206	mannose-specific adhesin FimH		5
ECOO157	Z5918	mannose-specific adhesin FimH		5
ECOO157	Z2201	chaperone FimC		5
ECOO157	Z5914	chaperone FimC		5
ECOO157	Z5910	type 1 fimbriae regulatory protein FimB		5
ECOO157	Z0150	Outer membrane usher protein HtrE		5
ECOO157	Z0148	Fimbrial protein YadL		5
ECOO157	Z0147	Fimbrial protein YadK		5
ECOO157	Z0146	Fimbrial protein Yad-like		5
ECOO157	Z0149	Fimbrial protein YadM		5
ECOO157	Z0152	Fimbrial protein YadN		5
ECOO157	Z0151	Chaperone protein EcpD		5
ECOO157	Z3600	Fimbriae usher protein StfC		5
ECOO157	Z3597	Minor fimbrial subunit StfF		5
ECOO157	Z3601	Major fimbrial subunit StfA		5
ECOO157	Z3599	Periplasmic fimbrial chaperone StfD		5
ECOO157	Z3596	Minor fimbrial subunit StfG		5
ECOO157	Z3598	Minor fimbrial subunit StfE		5
ECOO157	Z3595	Uncharacterized protein YadU in stf fimbrial cluster		5
ECOO157	Z0361	FIGfam014588: Predicted regulator of CFA/I fimbriae		5
ECOO157	Z0358	CFA/I fimbrial subunit C usher protein		5
ECOO157	Z0359	CFA/I fimbrial auxiliary subunit		5
ECOO157	yagZ	CFA/I fimbrial major subunit		5
ECOO157	Z0357	CFA/I fimbrial minor adhesin		5
ECOO157	Z0356	CFA/I fimbrial chaperone		5
ECOO157	fimZ	Transcriptional regulator of fimbriae expression FimZ (LuxR/UhpA family)		5
ECOO157	Z0691	Fimbriae-like periplasmic protein SfmF		5
ECOO157	Z0686	Fimbriae-like adhesin SfmA		5
ECOO157	Z0689	Outer membrane usher protein SfmD		5
ECOO157	Z0690	Fimbriae-like adhesin SfmH		5
ECOO157	Z1290	Fimbriae-like adhesin SfmH		5
ECOO157	Z0688	Fimbrial periplasmic chaperone SfmC		5
ECOO157	Z3904	Signal recognition particle, subunit Ffh SRP54 (TC 3.A.5.1.1)		5
ECOO157	Z4838	Signal recognition particle receptor protein FtsY (=alpha subunit) (TC 3.A.5.1.1)		5
ECOO157	Z5360	Twin-arginine translocation protein TatC		5
ECOO157	Z5358	Twin-arginine translocation protein TatA		5
ECOO157	Z5361	Deoxyribonuclease TatD		5
ECOO157	Z0772	Twin-arginine translocation protein TatE		5
ECOO157	Z5359	Twin-arginine translocation protein TatB		5
ECOO157	Z0635	Type I secretion system, membrane fusion protein LapC		5
ECOO157	Z0634	Type I secretion system ATPase, LssB family LapB		5
ECOO157	Z3449	Type I secretion system ATPase, LssB family LapB		5
ECOO157	Z3469	Type I secretion system ATPase, LssB family LapB		5
ECOO157	Z0609	T1SS secreted agglutinin RTX		5
ECOO157	Z0615	T1SS secreted agglutinin RTX		5
ECOO157	Z4920	Mg(2+) transport ATPase protein C	Mg(2+)	1
ECOO157	Z5333	Magnesium and cobalt transport protein CorA	Mg/Co	2
ECOO157	Z5336	Magnesium and cobalt transport protein CorA	Mg/Co	2
ECOO157	Z0807	Magnesium and cobalt efflux protein CorC	Mg/Co	2
ECOO157	Z2859	Magnesium and cobalt efflux protein CorC	Mg/Co	2
ECOO157	Z5853	Mg(2+) transport ATPase, P-type (EC 3.6.3.2)	Mg(2+)	1
ECOO157	Z4868	Nickel ABC transporter, periplasmic nickel-binding protein NikA (TC 3.A.1.5.3)	Ni	1
ECOO157	Z4873	Nickel responsive regulator NikR	Ni	1
ECOO157	Z4871	Nickel transport ATP-binding protein NikD (TC 3.A.1.5.3)	Ni	1
ECOO157	Z4870	Nickel transport system permease protein NikC (TC 3.A.1.5.3)	Ni	1
ECOO157	Z4869	Nickel transport system permease protein NikB (TC 3.A.1.5.3)	Ni	1
ECOO157	Z4872	Nickel transport ATP-binding protein NikE (TC 3.A.1.5.3)	Ni	1
ECOO157	Z0604	Copper-translocating P-type ATPase (EC 3.6.3.4)	Cu	1
ECOO157	Z4843	Copper-translocating P-type ATPase (EC 3.6.3.4)	Cu	1
ECOO157	Z2889	Copper resistance protein CopC		5
ECOO157	Z4196	Type III secretion outermembrane contact sensing protein (YopN,Yop4b,LcrE)		5
ECOO157	Z4180	Type III secretion bridge between inner and outermembrane lipoprotein (YscJ,HrcJ,EscJ, PscJ)		5
ECOO157	Z5124	Type III secretion bridge between inner and outermembrane lipoprotein (YscJ,HrcJ,EscJ, PscJ)		5
ECOO157	Z4193	Surface presentation of antigens protein SpaM		5
ECOO157	Z4188	Type III secretion inner membrane protein (YscS,homologous to flagellar export components)		5
ECOO157	Z5134	Type III secretion inner membrane protein (YscS,homologous to flagellar export components)		5
ECOO157	Z4190	Type III secretion inner membrane protein (YscQ,homologous to flagellar export components)		5
ECOO157	Z4185	Type III secretion inner membrane protein (YscU,SpaS,EscU,HrcU,SsaU, homologous to flagellar export components)		5
ECOO157	Z5132	Type III secretion inner membrane protein (YscU,SpaS,EscU,HrcU,SsaU, homologous to flagellar export components)		5
ECOO157	Z4186	Type III secretion inner membrane protein (YscT,HrcT,SpaR,EscT,EpaR1,homologous to flagellar export components)		5
ECOO157	Z4187	Type III secretion inner membrane protein (YscT,HrcT,SpaR,EscT,EpaR1,homologous to flagellar export components)		5
ECOO157	Z5133	Type III secretion inner membrane protein (YscT,HrcT,SpaR,EscT,EpaR1,homologous to flagellar export components)		5
ECOO157	Z4182	Type III secretion protein EprH		5
ECOO157	Z4183	Type III secretion protein EprH		5
ECOO157	Z4189	Type III secretion inner membrane protein (YscR,SpaR,HrcR,EscR,homologous to flagellar export components)		5
ECOO157	Z5135	Type III secretion inner membrane protein (YscR,SpaR,HrcR,EscR,homologous to flagellar export components)		5
ECOO157	Z4172	Type III secretion chaperone protein for YopD (SycD)		5
ECOO157	Z5127	Type III secretion chaperone protein for YopD (SycD)		5
ECOO157	Z4195	Type III secretion inner membrane channel protein (LcrD,HrcV,EscV,SsaV)		5
ECOO157	Z5120	Type III secretion inner membrane channel protein (LcrD,HrcV,EscV,SsaV)		5
ECOO157	Z4197	Type III secretion outermembrane pore forming protein (YscC,MxiD,HrcC, InvG)		5
ECOO157	Z5126	Type III secretion outermembrane pore forming protein (YscC,MxiD,HrcC, InvG)		5
ECOO157	Z5103	Type III secretion protein SsaG		5
ECOO157	Z4198	Type III secretion thermoregulatory protein (LcrF,VirF,transcription regulation of virulence plasmid)		5
ECOO157	Z4191	Type III secretion host injection and negative regulator protein (YopD)		5
ECOO157	Z5102	Type III secretion protein SsaH		5
ECOO157	Z4194	Type III secretion cytoplasmic ATP synthase (EC 3.6.3.14, YscN,SpaL,MxiB,HrcN,EscN)		5
ECOO157	Z5119	Type III secretion cytoplasmic ATP synthase (EC 3.6.3.14, YscN,SpaL,MxiB,HrcN,EscN)		5
ECOO157	Z5108	Type III secretion cytoplasmic protein (YscL)		5
ECOO157	Z5104	Secretion system effector SseE		5
ECOO157	Z4896	Di/tripeptide permease DtpB	di/tripeptide	3
ECOO157	Z0860	Di/tripeptide permease YbgH	di/tripeptide	3
ECOO157	Z5733	Di/tripeptide permease YjdL	di/tripeptide	3
ECOO157	Z2646	Di/tripeptide permease DtpA	di/tripeptide	3
ECOO157	Z0018	Na+/H+ antiporter NhaA type	Na+:H+	1
ECOO157	Z5611	Sodium-dependent phosphate transporter	phosphate	1
ECOO157	Z0019	Transcriptional activator NhaR		5
ECOO157	Z1089	Choline-sulfatase (EC 3.1.6.6)		5
ECOO157	Z5173	Choline-sulfatase (EC 3.1.6.6)		5
ECOO157	Z5174	Sodium-Choline Symporter	Na:choline	1
ECOO157	Z4270	ATPase component STY3232 of energizing module of queuosine-regulated ECF transporter		5
ECOO157	Z4269	Transmembrane component STY3231 of energizing module of queuosine-regulated ECF transporter		5
ECOO157	Z4271	ATPase component STY3233 of energizing module of queuosine-regulated ECF transporter		5
ECOO157	Z4268	Substrate-specific component STY3230 of queuosine-regulated ECF transporter		5
ECOO157	Z1741	Putative OMR family iron-siderophore receptor precursor	iron-siderophore	3
ECOO157	Z2030	Ferric siderophore transport system, periplasmic binding protein TonB	ferric siderophore	3
ECOO157	Z0906	Tol biopolymer transport system, TolR protein	biopolymer	4
ECOO157	Z0724	TonB-dependent receptor		5
ECOO157	Z0909	Peptidoglycan-associated lipoprotein precursor		5
ECOO157	Z0910	TPR repeat containing exported protein		5
ECOO157	Z0908	tolB protein precursor, periplasmic protein involved in the tonb-independent uptake of group A colicins	group A colicins	2
ECOO157	Z4358	Biopolymer transport protein ExbD/TolR	biopolymer	4
ECOO157	Z0907	TolA protein		5
ECOO157	Z0550	4-hydroxybenzoyl-CoA thioesterase family active site		5
ECOO157	Z0904	4-hydroxybenzoyl-CoA thioesterase family active site		5
ECOO157	Z4051	Protein-L-isoaspartate O-methyltransferase (EC 2.1.1.77)		5
ECOO157	Z1178	Colicin I receptor precursor	colicin I	1
ECOO157	Z1617	Colicin I receptor precursor	colicin I	1
ECOO157	Z3159	Colicin I receptor precursor	colicin I	1
ECOO157	Z3411	Colicin I receptor precursor	colicin I	1
ECOO157	Z0905	MotA/TolQ/ExbB proton channel family protein	proton	1
ECOO157	Z4359	MotA/TolQ/ExbB proton channel family protein	proton	1
ECOO157	Z4392	Type I secretion outer membrane protein, TolC precursor		5
ECOO157	Z4911	TonB-dependent hemin , ferrichrome receptor	hemin, ferrichrome	2
ECOO157	Z0250	IcmF-related protein		5
ECOO157	Z0258	Uncharacterized protein ImpI/VasC		5
ECOO157	Z0264	Uncharacterized protein ImpB		5
ECOO157	Z0260	Protein ImpG/VasA		5
ECOO157	Z0261	Uncharacterized protein similar to VCA0109		5
ECOO157	Z0251	Uncharacterized protein ImpA		5
ECOO157	Z0252	Uncharacterized protein ImpA		5
ECOO157	Z0253	Type VI secretion protein VasI		5
ECOO157	Z0255	Outer membrane protein ImpK/VasF, OmpA/MotB domain		5
ECOO157	Z0254	ClpB protein		5
ECOO157	Z3886	ClpB protein		5
ECOO157	Z0262	Uncharacterized protein ImpC		5
ECOO157	Z0267	VgrG-3 protein		5
ECOO157	Z0256	Uncharacterized protein ImpJ/VasE		5
ECOO157	Z0266	Uncharacterized protein ImpD		5
ECOO157	Z0707	VgrG protein		5
ECOO157	Z2262	VgrG protein		5
ECOO157	Z0259	Uncharacterized protein ImpH/VasB		5
ECOO157	Z0248	Secreted protein Hcp		5
ECOO157	Z0257	Type VI secretion lipoprotein/VasD		5
ECOO157	Z1672	Curli production assembly/transport component CsgE		5
ECOO157	Z1673	Transcriptional regulator CsgD for 2nd curli operon		5
ECOO157	Z1677	Putative curli production protein CsgC		5
ECOO157	Z1675	Minor curlin subunit CsgB, nucleation component of curlin monomers		5
ECOO157	Z1676	Major curlin subunit precursor CsgA		5
ECOO157	Z1671	Curli production assembly/transport component CsgF		5
ECOO157	Z1670	Curli production assembly/transport component CsgG		5
ECOO157	Z0117	Type IV fimbrial assembly, ATPase PilB		5
ECOO157	Z4744	Type IV pilus biogenesis protein PilQ		5
ECOO157	Z4748	Type IV pilus biogenesis protein PilN		5
ECOO157	Z4693	N-methyltransferase (EC 2.1.1.-)		5
ECOO157	Z_L7043	N-methyltransferase (EC 2.1.1.-)		5
ECOO157	Z4742	3-dehydroquinate synthase (EC 4.2.3.4)		5
ECOO157	Z4747	Type IV pilus biogenesis protein PilO		5
ECOO157	Z0116	Type IV fimbrial assembly protein PilC		5
ECOO157	Z4746	Type IV pilus biogenesis protein PilP		5
ECOO157	Z4295	Twitching motility protein PilT		5
ECOO157	Z4693	Leader peptidase (Prepilin peptidase) (EC 3.4.23.43)		5
ECOO157	Z_L7043	Leader peptidase (Prepilin peptidase) (EC 3.4.23.43)		5
ECOO157	Z0118	Type IV pilin PilA		5
ECOO157	Z0160	Multimodular transpeptidase-transglycosylase (EC 2.4.1.129) (EC 3.4.-.-)		5
ECOO157	Z4750	Multimodular transpeptidase-transglycosylase (EC 2.4.1.129) (EC 3.4.-.-)		5
ECOO157	Z4749	Type IV pilus biogenesis protein PilM		5
ECOL413997	ECB_02832	General secretion pathway protein J		5
ECOL413997	ECB_03182	General secretion pathway protein J		5
ECOL413997	ECB_02837	General secretion pathway protein E		5
ECOL413997	ECB_03177	General secretion pathway protein E		5
ECOL413997	ECB_02836	General secretion pathway protein F		5
ECOL413997	ECB_03178	General secretion pathway protein F		5
ECOL413997	ECB_02833	General secretion pathway protein I		5
ECOL413997	ECB_03181	General secretion pathway protein I		5
ECOL413997	ECB_02829	General secretion pathway protein M		5
ECOL413997	ECB_03185	General secretion pathway protein M		5
ECOL413997	ECB_02838	General secretion pathway protein D		5
ECOL413997	ECB_03176	General secretion pathway protein D		5
ECOL413997	ECB_03174	General secretion pathway protein A		5
ECOL413997	ECB_02835	General secretion pathway protein G		5
ECOL413997	ECB_03179	General secretion pathway protein G		5
ECOL413997	ECB_03184	General secretion pathway protein L		5
ECOL413997	ECB_02839	General secretion pathway protein C		5
ECOL413997	ECB_03175	General secretion pathway protein C		5
ECOL413997	ECB_02831	General secretion pathway protein K		5
ECOL413997	ECB_03183	General secretion pathway protein K		5
ECOL413997	ECB_02834	General secretion pathway protein H		5
ECOL413997	ECB_03180	General secretion pathway protein H		5
ECOL413997	ECB_00106	Type IV fimbrial assembly, ATPase PilB		5
ECOL413997	ECB_00102	FIG002842: hypothetical protein		5
ECOL413997	ECB_00103	Dephospho-CoA kinase (EC 2.7.1.24)		5
ECOL413997	ECB_00101	FIG003276: zinc-binding protein		5
ECOL413997	ECB_00105	Type IV fimbrial assembly protein PilC		5
ECOL413997	ECB_00100	Mutator mutT protein (7,8-dihydro-8-oxoguanine-triphosphatase) (EC 3.6.1.-)		5
ECOL413997	ECB_01268	Peptide transport system ATP-binding protein SapD	peptide	4
ECOL413997	ECB_01271	Peptide transport periplasmic protein SapA	peptide	4
ECOL413997	ECB_01269	Peptide transport system permease protein SapC	peptide	4
ECOL413997	ECB_01270	Peptide transport system permease protein SapB	peptide	4
ECOL413997	ECB_01267	Peptide transport system ATP-binding protein SapF	peptide	4
ECOL413997	ECB_03975	Phosphonate ABC transporter permease protein phnE (TC 3.A.1.9.1)	phosphonate	1
ECOL413997	ECB_03977	Phosphonate ABC transporter ATP-binding protein (TC 3.A.1.9.1)	phosphonate	1
ECOL413997	ECB_03976	Phosphonate ABC transporter phosphate-binding periplasmic component (TC 3.A.1.9.1)	phosphonate	1
ECOL413997	ECB_00759	ABC transport system, permease component YbhR		5
ECOL413997	ECB_00762	Predicted membrane fusion protein (MFP) component of efflux pump, membrane anchor protein YbhG		5
ECOL413997	ECB_00761	ABC transporter multidrug efflux pump, fused ATP-binding domains	multidrug	4
ECOL413997	ECB_00763	Transcriptional regulator YbiH, TetR family		5
ECOL413997	ECB_00760	ABC transport system, permease component YbhS		5
ECOL413997	ECB_01219	Oligopeptide transport system permease protein OppC (TC 3.A.1.5.1)	oligopeptide	4
ECOL413997	ECB_02109	Oligopeptide transport system permease protein OppC (TC 3.A.1.5.1)	oligopeptide	4
ECOL413997	ECB_01218	Oligopeptide transport system permease protein OppB (TC 3.A.1.5.1)	oligopeptide	4
ECOL413997	ECB_02108	Oligopeptide transport system permease protein OppB (TC 3.A.1.5.1)	oligopeptide	4
ECOL413997	ECB_01221	Oligopeptide transport ATP-binding protein OppF (TC 3.A.1.5.1)	oligopeptide	4
ECOL413997	ECB_01441	Oligopeptide transport ATP-binding protein OppF (TC 3.A.1.5.1)	oligopeptide	4
ECOL413997	ECB_01220	Oligopeptide transport ATP-binding protein OppD (TC 3.A.1.5.1)	oligopeptide	4
ECOL413997	ECB_00397	Oligopeptide ABC transporter, periplasmic oligopeptide-binding protein OppA (TC 3.A.1.5.1)	oligopeptide	4
ECOL413997	ECB_01217	Oligopeptide ABC transporter, periplasmic oligopeptide-binding protein OppA (TC 3.A.1.5.1)	oligopeptide	4
ECOL413997	ECB_02892	Oligopeptide ABC transporter, periplasmic oligopeptide-binding protein OppA (TC 3.A.1.5.1)	oligopeptide	4
ECOL413997	ECB_03307	High-affinity leucine-specific transport system, periplasmic binding protein LivK (TC 3.A.1.4.1)	leucine	1
ECOL413997	ECB_03306	High-affinity branched-chain amino acid transport system permease protein LivH (TC 3.A.1.4.1)	branched-chain amino acid	2
ECOL413997	ECB_03303	Branched-chain amino acid transport ATP-binding protein LivF (TC 3.A.1.4.1)	branched-chain amino acid	2
ECOL413997	ECB_03305	Branched-chain amino acid transport system permease protein LivM (TC 3.A.1.4.1)	branched-chain amino acid	2
ECOL413997	ECB_03309	Branched-chain amino acid ABC transporter, amino acid-binding protein (TC 3.A.1.4.1)	branched-chain amino acid	2
ECOL413997	ECB_03304	Branched-chain amino acid transport ATP-binding protein LivG (TC 3.A.1.4.1)	branched-chain amino acid	2
ECOL413997	ECB_01444	Dipeptide transport system permease protein DppB (TC 3.A.1.5.2)	dipeptide	3
ECOL413997	ECB_03394	Dipeptide transport system permease protein DppB (TC 3.A.1.5.2)	dipeptide	3
ECOL413997	ECB_03391	Dipeptide transport ATP-binding protein DppF (TC 3.A.1.5.2)	dipeptide	3
ECOL413997	ECB_03392	Dipeptide transport ATP-binding protein DppD (TC 3.A.1.5.2)	dipeptide	3
ECOL413997	ECB_00799	Dipeptide transport system permease protein DppC (TC 3.A.1.5.2)	dipeptide	3
ECOL413997	ECB_01442	Dipeptide transport system permease protein DppC (TC 3.A.1.5.2)	dipeptide	3
ECOL413997	ECB_01443	Dipeptide transport system permease protein DppC (TC 3.A.1.5.2)	dipeptide	3
ECOL413997	ECB_03393	Dipeptide transport system permease protein DppC (TC 3.A.1.5.2)	dipeptide	3
ECOL413997	ECB_01445	Dipeptide-binding ABC transporter, periplasmic substrate-binding component (TC 3.A.1.5.2)	dipeptide	3
ECOL413997	ECB_03395	Dipeptide-binding ABC transporter, periplasmic substrate-binding component (TC 3.A.1.5.2)	dipeptide	3
ECOL413997	ECB_04182	type 1 fimbriae regulatory protein FimE		5
ECOL413997	ECB_00946	type 1 fimbrae adaptor subunit FimF		5
ECOL413997	ECB_00947	type 1 fimbrae adaptor subunit FimF		5
ECOL413997	ECB_01462	type 1 fimbrae adaptor subunit FimF		5
ECOL413997	ECB_04187	type 1 fimbrae adaptor subunit FimF		5
ECOL413997	ECB_00944	type 1 fimbriae anchoring protein FimD		5
ECOL413997	ECB_01463	type 1 fimbriae anchoring protein FimD		5
ECOL413997	ECB_03011	type 1 fimbriae anchoring protein FimD		5
ECOL413997	ECB_04186	type 1 fimbriae anchoring protein FimD		5
ECOL413997	ECB_00480	type 1 fimbriae major subunit FimA		5
ECOL413997	ECB_00942	type 1 fimbriae major subunit FimA		5
ECOL413997	ECB_01468	type 1 fimbriae major subunit FimA		5
ECOL413997	ECB_04183	type 1 fimbriae major subunit FimA		5
ECOL413997	ECB_04184	type 1 fimbriae protein FimI, unknown function		5
ECOL413997	ECB_01461	type 1 fimbrae adaptor subunit FimG		5
ECOL413997	ECB_04188	type 1 fimbrae adaptor subunit FimG		5
ECOL413997	ECB_01460	mannose-specific adhesin FimH		5
ECOL413997	ECB_04189	mannose-specific adhesin FimH		5
ECOL413997	ECB_04185	chaperone FimC		5
ECOL413997	ECB_00138	Outer membrane usher protein HtrE		5
ECOL413997	ECB_00136	Fimbrial protein YadL		5
ECOL413997	ECB_00135	Fimbrial protein YadK		5
ECOL413997	ECB_00137	Fimbrial protein YadM		5
ECOL413997	ECB_00140	Fimbrial protein YadN		5
ECOL413997	ECB_00134	Fimbrial protein YadC		5
ECOL413997	ECB_00139	Chaperone protein EcpD		5
ECOL413997	ECB_02262	Fimbriae usher protein StfC		5
ECOL413997	ECB_02259	Minor fimbrial subunit StfF		5
ECOL413997	ECB_02263	Major fimbrial subunit StfA		5
ECOL413997	ECB_02261	Periplasmic fimbrial chaperone StfD		5
ECOL413997	ECB_02258	Minor fimbrial subunit StfG		5
ECOL413997	ECB_02260	Minor fimbrial subunit StfE		5
ECOL413997	ECB_02257	Uncharacterized protein YadU in stf fimbrial cluster		5
ECOL413997	ECB_00253	FIGfam014588: Predicted regulator of CFA/I fimbriae		5
ECOL413997	ECB_00250	CFA/I fimbrial subunit C usher protein		5
ECOL413997	ECB_00251	CFA/I fimbrial auxiliary subunit		5
ECOL413997	ECB_00252	CFA/I fimbrial major subunit		5
ECOL413997	ECB_00249	CFA/I fimbrial minor adhesin		5
ECOL413997	ECB_00248	CFA/I fimbrial chaperone		5
ECOL413997	ECB_00485	Transcriptional regulator of fimbriae expression FimZ (LuxR/UhpA family)		5
ECOL413997	ECB_00484	Fimbriae-like periplasmic protein SfmF		5
ECOL413997	ECB_00482	Outer membrane usher protein SfmD		5
ECOL413997	ECB_00483	Fimbriae-like adhesin SfmH		5
ECOL413997	ECB_00945	Fimbriae-like adhesin SfmH		5
ECOL413997	ECB_00481	Fimbrial periplasmic chaperone SfmC		5
ECOL413997	ECB_02499	Signal recognition particle, subunit Ffh SRP54 (TC 3.A.5.1.1)		5
ECOL413997	ECB_03313	Signal recognition particle receptor protein FtsY (=alpha subunit) (TC 3.A.5.1.1)		5
ECOL413997	ECB_03731	Twin-arginine translocation protein TatC		5
ECOL413997	ECB_03729	Twin-arginine translocation protein TatA		5
ECOL413997	ECB_03732	Deoxyribonuclease TatD		5
ECOL413997	ECB_00596	Twin-arginine translocation protein TatE		5
ECOL413997	ECB_03730	Twin-arginine translocation protein TatB		5
ECOL413997	ECB_03356	Mg(2+) transport ATPase protein C	Mg(2+)	1
ECOL413997	ECB_03692	Magnesium and cobalt transport protein CorA	Mg/Co	2
ECOL413997	ECB_03695	Magnesium and cobalt transport protein CorA	Mg/Co	2
ECOL413997	ECB_00626	Magnesium and cobalt efflux protein CorC	Mg/Co	2
ECOL413997	ECB_01786	Magnesium and cobalt efflux protein CorC	Mg/Co	2
ECOL413997	ECB_04110	Mg(2+) transport ATPase, P-type (EC 3.6.3.2)	Mg(2+)	1
ECOL413997	ECB_03325	Nickel ABC transporter, periplasmic nickel-binding protein NikA (TC 3.A.1.5.3)	Ni	1
ECOL413997	ECB_03330	Nickel responsive regulator NikR	Ni	1
ECOL413997	ECB_03328	Nickel transport ATP-binding protein NikD (TC 3.A.1.5.3)	Ni	1
ECOL413997	ECB_03327	Nickel transport system permease protein NikC (TC 3.A.1.5.3)	Ni	1
ECOL413997	ECB_03326	Nickel transport system permease protein NikB (TC 3.A.1.5.3)	Ni	1
ECOL413997	ECB_03329	Nickel transport ATP-binding protein NikE (TC 3.A.1.5.3)	Ni	1
ECOL413997	ECB_00435	Copper-translocating P-type ATPase (EC 3.6.3.4)	Cu	1
ECOL413997	ECB_03318	Copper-translocating P-type ATPase (EC 3.6.3.4)	Cu	1
ECOL413997	ECB_01812	Copper resistance protein CopC		5
ECOL413997	ECB_03345	Di/tripeptide permease DtpB	di/tripeptide	3
ECOL413997	ECB_00669	Di/tripeptide permease YbgH	di/tripeptide	3
ECOL413997	ECB_04001	Di/tripeptide permease YjdL	di/tripeptide	3
ECOL413997	ECB_01604	Di/tripeptide permease DtpA	di/tripeptide	3
ECOL413997	ECB_00018	Na+/H+ antiporter NhaA type	Na+:H+	1
ECOL413997	ECB_03892	Sodium-dependent phosphate transporter	phosphate	1
ECOL413997	ECB_00019	Transcriptional activator NhaR		5
ECOL413997	ECB_03719	Tricarboxylate transport membrane protein TctA	tricarboxylate	2
ECOL413997	ECB_03720	Tricarboxylate transport protein TctB	tricarboxylate	2
ECOL413997	ECB_03721	Tricarboxylate transport protein TctC	tricarboxylate	2
ECOL413997	ECB_03562	Choline-sulfatase (EC 3.1.6.6)		5
ECOL413997	ECB_03563	Sodium-Choline Symporter	Na:choline	1
ECOL413997	ECB_01098	Putative OMR family iron-siderophore receptor precursor	iron-siderophore	3
ECOL413997	ECB_01226	Ferric siderophore transport system, periplasmic binding protein TonB	ferric siderophore	3
ECOL413997	ECB_00698	Tol biopolymer transport system, TolR protein	biopolymer	4
ECOL413997	ECB_00550	TonB-dependent receptor		5
ECOL413997	ECB_00701	Peptidoglycan-associated lipoprotein precursor		5
ECOL413997	ECB_00702	TPR repeat containing exported protein		5
ECOL413997	ECB_00700	tolB protein precursor, periplasmic protein involved in the tonb-independent uptake of group A colicins	group A colicins	2
ECOL413997	ECB_02879	Biopolymer transport protein ExbD/TolR	biopolymer	4
ECOL413997	ECB_00699	TolA protein		5
ECOL413997	ECB_00395	4-hydroxybenzoyl-CoA thioesterase family active site		5
ECOL413997	ECB_00696	4-hydroxybenzoyl-CoA thioesterase family active site		5
ECOL413997	ECB_02593	Protein-L-isoaspartate O-methyltransferase (EC 2.1.1.77)		5
ECOL413997	ECB_02084	Colicin I receptor precursor	colicin I	1
ECOL413997	ECB_00697	MotA/TolQ/ExbB proton channel family protein	proton	1
ECOL413997	ECB_02880	MotA/TolQ/ExbB proton channel family protein	proton	1
ECOL413997	ECB_02907	Type I secretion outer membrane protein, TolC precursor		5
ECOL413997	ECB_03430	2,3-diketo-L-gulonate TRAP transporter large permease protein yiaN		5
ECOL413997	ECB_03429	2,3-diketo-L-gulonate TRAP transporter small permease protein yiaM		5
ECOL413997	ECB_03431	2,3-diketo-L-gulonate-binding periplasmic protein yiaO precursor		5
ECOL413997	ECB_01036	Curli production assembly/transport component CsgE		5
ECOL413997	ECB_01037	Transcriptional regulator CsgD for 2nd curli operon		5
ECOL413997	ECB_01040	Putative curli production protein CsgC		5
ECOL413997	ECB_01038	Minor curlin subunit CsgB, nucleation component of curlin monomers		5
ECOL413997	ECB_01039	Major curlin subunit precursor CsgA		5
ECOL413997	ECB_01035	Curli production assembly/transport component CsgF		5
ECOL413997	ECB_01034	Curli production assembly/transport component CsgG		5
ECOL413997	ECB_00106	Type IV fimbrial assembly, ATPase PilB		5
ECOL413997	ECB_03243	Type IV pilus biogenesis protein PilQ		5
ECOL413997	ECB_03246	Type IV pilus biogenesis protein PilN		5
ECOL413997	ECB_02841	N-methyltransferase (EC 2.1.1.-)		5
ECOL413997	ECB_03186	N-methyltransferase (EC 2.1.1.-)		5
ECOL413997	ECB_03241	3-dehydroquinate synthase (EC 4.2.3.4)		5
ECOL413997	ECB_03245	Type IV pilus biogenesis protein PilO		5
ECOL413997	ECB_00105	Type IV fimbrial assembly protein PilC		5
ECOL413997	ECB_03244	Type IV pilus biogenesis protein PilP		5
ECOL413997	ECB_02780	Twitching motility protein PilT		5
ECOL413997	ECB_02841	Leader peptidase (Prepilin peptidase) (EC 3.4.23.43)		5
ECOL413997	ECB_03186	Leader peptidase (Prepilin peptidase) (EC 3.4.23.43)		5
ECOL413997	ECB_00107	Type IV pilin PilA		5
ECOL413997	ECB_00148	Multimodular transpeptidase-transglycosylase (EC 2.4.1.129) (EC 3.4.-.-)		5
ECOL413997	ECB_03248	Multimodular transpeptidase-transglycosylase (EC 2.4.1.129) (EC 3.4.-.-)		5
ECOL413997	ECB_03247	Type IV pilus biogenesis protein PilM		5
ECOLI	b3331	General secretion pathway protein J		5
ECOLI	b3326	General secretion pathway protein E		5
ECOLI	b3327	General secretion pathway protein F		5
ECOLI	b3330	General secretion pathway protein I		5
ECOLI	b2968	General secretion pathway protein M		5
ECOLI	b3334	General secretion pathway protein M		5
ECOLI	b3325	General secretion pathway protein D		5
ECOLI	b3323	General secretion pathway protein A		5
ECOLI	b3328	General secretion pathway protein G		5
ECOLI	b3333	General secretion pathway protein L		5
ECOLI	b3324	General secretion pathway protein C		5
ECOLI	b3332	General secretion pathway protein K		5
ECOLI	b3329	General secretion pathway protein H		5
ECOLI	b0107	Type IV fimbrial assembly, ATPase PilB		5
ECOLI	b0102	FIG002842: hypothetical protein		5
ECOLI	b0103	Dephospho-CoA kinase (EC 2.7.1.24)		5
ECOLI	b0101	FIG003276: zinc-binding protein		5
ECOLI	b0106	Type IV fimbrial assembly protein PilC		5
ECOLI	b0099	Mutator mutT protein (7,8-dihydro-8-oxoguanine-triphosphatase) (EC 3.6.1.-)		5
ECOLI	b1291	Peptide transport system ATP-binding protein SapD	peptide	4
ECOLI	b1294	Peptide transport periplasmic protein SapA	peptide	4
ECOLI	b1292	Peptide transport system permease protein SapC	peptide	4
ECOLI	b1293	Peptide transport system permease protein SapB	peptide	4
ECOLI	b1290	Peptide transport system ATP-binding protein SapF	peptide	4
ECOLI	b4106	Phosphonate ABC transporter ATP-binding protein (TC 3.A.1.9.1)	phosphonate	1
ECOLI	b4105	Phosphonate ABC transporter phosphate-binding periplasmic component (TC 3.A.1.9.1)	phosphonate	1
ECOLI	b0792	ABC transport system, permease component YbhR		5
ECOLI	b0795	Predicted membrane fusion protein (MFP) component of efflux pump, membrane anchor protein YbhG		5
ECOLI	b0794	ABC transporter multidrug efflux pump, fused ATP-binding domains	multidrug	4
ECOLI	b0796	Transcriptional regulator YbiH, TetR family		5
ECOLI	b0793	ABC transport system, permease component YbhS		5
ECOLI	b1245	Oligopeptide transport system permease protein OppC (TC 3.A.1.5.1)	oligopeptide	4
ECOLI	b2179	Oligopeptide transport system permease protein OppC (TC 3.A.1.5.1)	oligopeptide	4
ECOLI	b1244	Oligopeptide transport system permease protein OppB (TC 3.A.1.5.1)	oligopeptide	4
ECOLI	b2178	Oligopeptide transport system permease protein OppB (TC 3.A.1.5.1)	oligopeptide	4
ECOLI	b1247	Oligopeptide transport ATP-binding protein OppF (TC 3.A.1.5.1)	oligopeptide	4
ECOLI	b1483	Oligopeptide transport ATP-binding protein OppF (TC 3.A.1.5.1)	oligopeptide	4
ECOLI	b1246	Oligopeptide transport ATP-binding protein OppD (TC 3.A.1.5.1)	oligopeptide	4
ECOLI	b0445	Oligopeptide ABC transporter, periplasmic oligopeptide-binding protein OppA (TC 3.A.1.5.1)	oligopeptide	4
ECOLI	b1243	Oligopeptide ABC transporter, periplasmic oligopeptide-binding protein OppA (TC 3.A.1.5.1)	oligopeptide	4
ECOLI	b3020	Oligopeptide ABC transporter, periplasmic oligopeptide-binding protein OppA (TC 3.A.1.5.1)	oligopeptide	4
ECOLI	b3457	High-affinity branched-chain amino acid transport system permease protein LivH (TC 3.A.1.4.1)	branched-chain amino acid	2
ECOLI	b3454	Branched-chain amino acid transport ATP-binding protein LivF (TC 3.A.1.4.1)	branched-chain amino acid	2
ECOLI	b3456	Branched-chain amino acid transport system permease protein LivM (TC 3.A.1.4.1)	branched-chain amino acid	2
ECOLI	b3458	Branched-chain amino acid ABC transporter, amino acid-binding protein (TC 3.A.1.4.1)	branched-chain amino acid	2
ECOLI	b3460	Branched-chain amino acid ABC transporter, amino acid-binding protein (TC 3.A.1.4.1)	branched-chain amino acid	2
ECOLI	b3455	Branched-chain amino acid transport ATP-binding protein LivG (TC 3.A.1.4.1)	branched-chain amino acid	2
ECOLI	b1486	Dipeptide transport system permease protein DppB (TC 3.A.1.5.2)	dipeptide	3
ECOLI	b3543	Dipeptide transport system permease protein DppB (TC 3.A.1.5.2)	dipeptide	3
ECOLI	b3540	Dipeptide transport ATP-binding protein DppF (TC 3.A.1.5.2)	dipeptide	3
ECOLI	b3541	Dipeptide transport ATP-binding protein DppD (TC 3.A.1.5.2)	dipeptide	3
ECOLI	b0832	Dipeptide transport system permease protein DppC (TC 3.A.1.5.2)	dipeptide	3
ECOLI	b1484	Dipeptide transport system permease protein DppC (TC 3.A.1.5.2)	dipeptide	3
ECOLI	b1485	Dipeptide transport system permease protein DppC (TC 3.A.1.5.2)	dipeptide	3
ECOLI	b3542	Dipeptide transport system permease protein DppC (TC 3.A.1.5.2)	dipeptide	3
ECOLI	b1487	Dipeptide-binding ABC transporter, periplasmic substrate-binding component (TC 3.A.1.5.2)	dipeptide	3
ECOLI	b3544	Dipeptide-binding ABC transporter, periplasmic substrate-binding component (TC 3.A.1.5.2)	dipeptide	3
ECOLI	b4313	type 1 fimbriae regulatory protein FimE		5
ECOLI	b0942	type 1 fimbrae adaptor subunit FimF		5
ECOLI	b0943	type 1 fimbrae adaptor subunit FimF		5
ECOLI	b1504	type 1 fimbrae adaptor subunit FimF		5
ECOLI	b4318	type 1 fimbrae adaptor subunit FimF		5
ECOLI	b0940	type 1 fimbriae anchoring protein FimD		5
ECOLI	b3144	type 1 fimbriae anchoring protein FimD		5
ECOLI	b4317	type 1 fimbriae anchoring protein FimD		5
ECOLI	b0530	type 1 fimbriae major subunit FimA		5
ECOLI	b0938	type 1 fimbriae major subunit FimA		5
ECOLI	b4314	type 1 fimbriae major subunit FimA		5
ECOLI	b4315	type 1 fimbriae protein FimI, unknown function		5
ECOLI	b1503	type 1 fimbrae adaptor subunit FimG		5
ECOLI	b4319	type 1 fimbrae adaptor subunit FimG		5
ECOLI	b1502	mannose-specific adhesin FimH		5
ECOLI	b4320	mannose-specific adhesin FimH		5
ECOLI	b4316	chaperone FimC		5
ECOLI	b4312	type 1 fimbriae regulatory protein FimB		5
ECOLI	b0139	Outer membrane usher protein HtrE		5
ECOLI	b0137	Fimbrial protein YadL		5
ECOLI	b0136	Fimbrial protein YadK		5
ECOLI	b0138	Fimbrial protein YadM		5
ECOLI	b0141	Fimbrial protein YadN		5
ECOLI	b0135	Fimbrial protein YadC		5
ECOLI	b0140	Chaperone protein EcpD		5
ECOLI	b3216	Beta-fimbriae usher protein		5
ECOLI	b3214	Beta-fimbriae probable major subunit		5
ECOLI	b3219	Beta-fimbriae probable major subunit		5
ECOLI	b3215	Beta-fimbriae chaperone protein		5
ECOLI	b0294	FIGfam014588: Predicted regulator of CFA/I fimbriae		5
ECOLI	b0291	CFA/I fimbrial subunit C usher protein		5
ECOLI	b0292	CFA/I fimbrial auxiliary subunit		5
ECOLI	b0293	CFA/I fimbrial major subunit		5
ECOLI	b0290	CFA/I fimbrial minor adhesin		5
ECOLI	b0289	CFA/I fimbrial chaperone		5
ECOLI	b0535	Transcriptional regulator of fimbriae expression FimZ (LuxR/UhpA family)		5
ECOLI	b0534	Fimbriae-like periplasmic protein SfmF		5
ECOLI	b0532	Outer membrane usher protein SfmD		5
ECOLI	b0533	Fimbriae-like adhesin SfmH		5
ECOLI	b0941	Fimbriae-like adhesin SfmH		5
ECOLI	b0531	Fimbrial periplasmic chaperone SfmC		5
ECOLI	b2610	Signal recognition particle, subunit Ffh SRP54 (TC 3.A.5.1.1)		5
ECOLI	b3464	Signal recognition particle receptor protein FtsY (=alpha subunit) (TC 3.A.5.1.1)		5
ECOLI	b3839	Twin-arginine translocation protein TatC		5
ECOLI	b3836	Twin-arginine translocation protein TatA		5
ECOLI	b4483	Deoxyribonuclease TatD		5
ECOLI	b0627	Twin-arginine translocation protein TatE		5
ECOLI	b3838	Twin-arginine translocation protein TatB		5
ECOLI	b3508	Mg(2+) transport ATPase protein C	Mg(2+)	1
ECOLI	b3816	Magnesium and cobalt transport protein CorA	Mg/Co	2
ECOLI	b0658	Magnesium and cobalt efflux protein CorC	Mg/Co	2
ECOLI	b1816	Magnesium and cobalt efflux protein CorC	Mg/Co	2
ECOLI	b4242	Mg(2+) transport ATPase, P-type (EC 3.6.3.2)	Mg(2+)	1
ECOLI	b3476	Nickel ABC transporter, periplasmic nickel-binding protein NikA (TC 3.A.1.5.3)	Ni	1
ECOLI	b3481	Nickel responsive regulator NikR	Ni	1
ECOLI	b3479	Nickel transport ATP-binding protein NikD (TC 3.A.1.5.3)	Ni	1
ECOLI	b3478	Nickel transport system permease protein NikC (TC 3.A.1.5.3)	Ni	1
ECOLI	b3477	Nickel transport system permease protein NikB (TC 3.A.1.5.3)	Ni	1
ECOLI	b3480	Nickel transport ATP-binding protein NikE (TC 3.A.1.5.3)	Ni	1
ECOLI	b0484	Copper-translocating P-type ATPase (EC 3.6.3.4)	Cu	1
ECOLI	b3469	Copper-translocating P-type ATPase (EC 3.6.3.4)	Cu	1
ECOLI	b1841	Copper resistance protein CopC		5
ECOLI	b3496	Di/tripeptide permease DtpB	di/tripeptide	3
ECOLI	b0709	Di/tripeptide permease YjdL	di/tripeptide	3
ECOLI	b4130	Di/tripeptide permease YjdL	di/tripeptide	3
ECOLI	b1634	Di/tripeptide permease DtpA	di/tripeptide	3
ECOLI	b0019	Na+/H+ antiporter NhaA type	Na+:H+	1
ECOLI	b4020	Sodium-dependent phosphate transporter	phosphate	1
ECOLI	b0020	Transcriptional activator NhaR		5
ECOLI	b3678	Choline-sulfatase (EC 3.1.6.6)		5
ECOLI	b3679	Sodium-Choline Symporter	Na:choline	1
ECOLI	b1102	Putative OMR family iron-siderophore receptor precursor	iron-siderophore	3
ECOLI	b1252	Ferric siderophore transport system, periplasmic binding protein TonB	ferric siderophore	3
ECOLI	b0738	Tol biopolymer transport system, TolR protein	biopolymer	4
ECOLI	b0584	TonB-dependent receptor		5
ECOLI	b0741	Peptidoglycan-associated lipoprotein precursor		5
ECOLI	b0742	TPR repeat containing exported protein		5
ECOLI	b0740	tolB protein precursor, periplasmic protein involved in the tonb-independent uptake of group A colicins	group A colicins	2
ECOLI	b3005	Biopolymer transport protein ExbD/TolR	biopolymer	4
ECOLI	b0739	TolA protein		5
ECOLI	b0443	4-hydroxybenzoyl-CoA thioesterase family active site		5
ECOLI	b0736	4-hydroxybenzoyl-CoA thioesterase family active site		5
ECOLI	b2743	Protein-L-isoaspartate O-methyltransferase (EC 2.1.1.77)		5
ECOLI	b2155	Colicin I receptor precursor	colicin I	1
ECOLI	b0737	MotA/TolQ/ExbB proton channel family protein	proton	1
ECOLI	b3006	MotA/TolQ/ExbB proton channel family protein	proton	1
ECOLI	b3035	Type I secretion outer membrane protein, TolC precursor		5
ECOLI	b3578	2,3-diketo-L-gulonate TRAP transporter large permease protein yiaN		5
ECOLI	b3577	2,3-diketo-L-gulonate TRAP transporter small permease protein yiaM		5
ECOLI	b3579	2,3-diketo-L-gulonate-binding periplasmic protein yiaO precursor		5
ECOLI	b1039	Curli production assembly/transport component CsgE		5
ECOLI	b1040	Transcriptional regulator CsgD for 2nd curli operon		5
ECOLI	b1043	Putative curli production protein CsgC		5
ECOLI	b1041	Minor curlin subunit CsgB, nucleation component of curlin monomers		5
ECOLI	b1042	Major curlin subunit precursor CsgA		5
ECOLI	b1038	Curli production assembly/transport component CsgF		5
ECOLI	b1037	Curli production assembly/transport component CsgG		5
ECOLI	b0107	Type IV fimbrial assembly, ATPase PilB		5
ECOLI	b3391	Type IV pilus biogenesis protein PilQ		5
ECOLI	b3394	Type IV pilus biogenesis protein PilN		5
ECOLI	b2972	N-methyltransferase (EC 2.1.1.-)		5
ECOLI	b3335	N-methyltransferase (EC 2.1.1.-)		5
ECOLI	b3389	3-dehydroquinate synthase (EC 4.2.3.4)		5
ECOLI	b3393	Type IV pilus biogenesis protein PilO		5
ECOLI	b0106	Type IV fimbrial assembly protein PilC		5
ECOLI	b3392	Type IV pilus biogenesis protein PilP		5
ECOLI	b2950	Twitching motility protein PilT		5
ECOLI	b2972	Leader peptidase (Prepilin peptidase) (EC 3.4.23.43)		5
ECOLI	b3335	Leader peptidase (Prepilin peptidase) (EC 3.4.23.43)		5
ECOLI	b0108	Type IV pilin PilA		5
ECOLI	b0149	Multimodular transpeptidase-transglycosylase (EC 2.4.1.129) (EC 3.4.-.-)		5
ECOLI	b3396	Multimodular transpeptidase-transglycosylase (EC 2.4.1.129) (EC 3.4.-.-)		5
ECOLI	b3395	Type IV pilus biogenesis protein PilM		5
EVA	CEM_022	Signal recognition particle, subunit Ffh SRP54 (TC 3.A.5.1.1)		5
EVA	CEM_303	Signal recognition particle receptor protein FtsY (=alpha subunit) (TC 3.A.5.1.1)		5
MTBCDC1551	MT1319	Oligopeptide transport system permease protein OppC (TC 3.A.1.5.1)	oligopeptide	4
MTBCDC1551	MT1318	Oligopeptide transport system permease protein OppB (TC 3.A.1.5.1)	oligopeptide	4
MTBCDC1551	MT1320	Oligopeptide transport system permease protein OppB (TC 3.A.1.5.1)	oligopeptide	4
MTBCDC1551	MT1317	Oligopeptide ABC transporter, periplasmic oligopeptide-binding protein OppA (TC 3.A.1.5.1)	oligopeptide	4
MTBCDC1551	MT2662	Oligopeptide ABC transporter, periplasmic oligopeptide-binding protein OppA (TC 3.A.1.5.1)	oligopeptide	4
MTBCDC1551	MT1015	AttG component of AttEFGH ABC transport system		5
MTBCDC1551	MT1017	AttH component of AttEFGH ABC transport system		5
MTBCDC1551	MT1015	AttF component of AttEFGH ABC transport system		5
MTBCDC1551	MT1014	AttE component of AttEFGH ABC transport system		5
MTBCDC1551	MT3766	Dipeptide transport system permease protein DppB (TC 3.A.1.5.2)	dipeptide	3
MTBCDC1551	MT3764	Dipeptide transport ATP-binding protein DppD (TC 3.A.1.5.2)	dipeptide	3
MTBCDC1551	MT3765	Dipeptide transport system permease protein DppC (TC 3.A.1.5.2)	dipeptide	3
MTBCDC1551	MT3767	Dipeptide-binding ABC transporter, periplasmic substrate-binding component (TC 3.A.1.5.2)	dipeptide	3
MTBCDC1551	MT2984	Signal recognition particle, subunit Ffh SRP54 (TC 3.A.5.1.1)		5
MTBCDC1551	MT2989	Signal recognition particle receptor protein FtsY (=alpha subunit) (TC 3.A.5.1.1)		5
MTBCDC1551	MT2154	Twin-arginine translocation protein TatC		5
MTBCDC1551	MT0981	Twin-arginine translocation protein TatA		5
MTBCDC1551	MT2155	Twin-arginine translocation protein TatA		5
MTBCDC1551	MT1262	Twin-arginine translocation protein TatB		5
MTBCDC1551	MT1859	Mg(2+) transport ATPase protein C	Mg(2+)	1
MTBCDC1551	MT1277	Magnesium and cobalt transport protein CorA	Mg/Co	2
MTBCDC1551	MT1889	Magnesium and cobalt efflux protein CorC	Mg/Co	2
MTBCDC1551	MT1890	Magnesium and cobalt efflux protein CorC	Mg/Co	2
MTBCDC1551	MT2435	Magnesium and cobalt efflux protein CorC	Mg/Co	2
MTBCDC1551	MT0378	Mg/Co/Ni transporter MgtE	Mg/Co/Ni	2
MTBCDC1551	MT1270	Mg/Co/Ni transporter MgtE	Mg/Co/Ni	2
MTBCDC1551	MT2923	HoxN/HupN/NixA family nickel/cobalt transporter	Ni/Co	2
MTBCDC1551	MT0269	Predicted cobalt transporter in Mycobacteria	Co	1
MTBCDC1551	MT0111	Copper resistance protein CopD		5
MTBCDC1551	MT0101	Copper-translocating P-type ATPase (EC 3.6.3.4)	Cu	1
MTBCDC1551	MT0112	Copper-translocating P-type ATPase (EC 3.6.3.4)	Cu	1
MTBCDC1551	MT0997	Copper-translocating P-type ATPase (EC 3.6.3.4)	Cu	1
MTBCDC1551	MT0998	Copper-translocating P-type ATPase (EC 3.6.3.4)	Cu	1
MTBCDC1551	MT1515	Copper-translocating P-type ATPase (EC 3.6.3.4)	Cu	1
MTBCDC1551	MT2048	Copper-translocating P-type ATPase (EC 3.6.3.4)	Cu	1
MTBCDC1551	MT3851	Copper-translocating P-type ATPase (EC 3.6.3.4)	Cu	1
MTBCDC1551	MT2388	Candidate substrate-specific domain of ECF transporters in Mycobacteria		5
MTBCDC1551	MT2387	Transmembrane component of energizing module of ECF transporters in Mycobacteria		5
MTBCDC1551	MT0627	ATPase component BioM of energizing module of biotin ECF transporter	biotin	1
MTBCDC1551	MT1242	ATPase component BioM of energizing module of biotin ECF transporter	biotin	1
MTBCDC1551	MT2585	ATPase component BioM of energizing module of biotin ECF transporter	biotin	1
MTBCDC1551	MT3270	ATPase component BioM of energizing module of biotin ECF transporter	biotin	1
MTBCDC1551	MT2388	Duplicated ATPase component of energizing module of predicted ECF transporter in Mycobacteria		5
SYNEL	Synpcc7942_0445	Oligopeptide transport system permease protein OppC (TC 3.A.1.5.1)	oligopeptide	4
SYNEL	Synpcc7942_2052	Oligopeptide transport system permease protein OppC (TC 3.A.1.5.1)	oligopeptide	4
SYNEL	Synpcc7942_0822	Oligopeptide transport system permease protein OppB (TC 3.A.1.5.1)	oligopeptide	4
SYNEL	Synpcc7942_2454	Oligopeptide transport system permease protein OppB (TC 3.A.1.5.1)	oligopeptide	4
SYNEL	Synpcc7942_0821	Oligopeptide ABC transporter, periplasmic oligopeptide-binding protein OppA (TC 3.A.1.5.1)	oligopeptide	4
SYNEL	Synpcc7942_1169	Oligopeptide ABC transporter, periplasmic oligopeptide-binding protein OppA (TC 3.A.1.5.1)	oligopeptide	4
SYNEL	Synpcc7942_2177	High-affinity branched-chain amino acid transport system permease protein LivH (TC 3.A.1.4.1)	branched-chain amino acid	2
SYNEL	Synpcc7942_2495	High-affinity branched-chain amino acid transport system permease protein LivH (TC 3.A.1.4.1)	branched-chain amino acid	2
SYNEL	Synpcc7942_0815	Branched-chain amino acid transport ATP-binding protein LivF (TC 3.A.1.4.1)	branched-chain amino acid	2
SYNEL	Synpcc7942_2492	Branched-chain amino acid transport ATP-binding protein LivF (TC 3.A.1.4.1)	branched-chain amino acid	2
SYNEL	Synpcc7942_1894	Branched-chain amino acid transport system permease protein LivM (TC 3.A.1.4.1)	branched-chain amino acid	2
SYNEL	Synpcc7942_2494	Branched-chain amino acid transport system permease protein LivM (TC 3.A.1.4.1)	branched-chain amino acid	2
SYNEL	Synpcc7942_1861	Branched-chain amino acid ABC transporter, amino acid-binding protein (TC 3.A.1.4.1)	branched-chain amino acid	2
SYNEL	Synpcc7942_2496	Branched-chain amino acid ABC transporter, amino acid-binding protein (TC 3.A.1.4.1)	branched-chain amino acid	2
SYNEL	Synpcc7942_1893	Branched-chain amino acid transport ATP-binding protein LivG (TC 3.A.1.4.1)	branched-chain amino acid	2
SYNEL	Synpcc7942_2493	Branched-chain amino acid transport ATP-binding protein LivG (TC 3.A.1.4.1)	branched-chain amino acid	2
SYNEL	Synpcc7942_2236	Dipeptide transport ATP-binding protein DppD (TC 3.A.1.5.2)	dipeptide	3
SYNEL	Synpcc7942_1771	Signal recognition particle, subunit Ffh SRP54 (TC 3.A.5.1.1)		5
SYNEL	Synpcc7942_2472	Signal recognition particle receptor protein FtsY (=alpha subunit) (TC 3.A.5.1.1)		5
SYNEL	Synpcc7942_1578	Twin-arginine translocation protein TatC		5
SYNEL	Synpcc7942_0226	Twin-arginine translocation protein TatB		5
SYNEL	Synpcc7942_B2621	Mg(2+) transport ATPase protein C	Mg(2+)	1
SYNEL	Synpcc7942_1371	Magnesium and cobalt transport protein CorA	Mg/Co	2
SYNEL	Synpcc7942_0187	Magnesium and cobalt efflux protein CorC	Mg/Co	2
SYNEL	Synpcc7942_2595	Magnesium and cobalt efflux protein CorC	Mg/Co	2
SYNEL	Synpcc7942_1269	Mg/Co/Ni transporter MgtE	Mg/Co/Ni	2
SYNEL	Synpcc7942_1570	Copper-translocating P-type ATPase (EC 3.6.3.4)	Cu	1
SYNEL	Synpcc7942_2317	Copper-translocating P-type ATPase (EC 3.6.3.4)	Cu	1
SYNEL	Synpcc7942_1088	Plastocyanin	plastocyanin	1
SYNEL	Synpcc7942_2540	Azurin	azurin	1
SYNEL	Synpcc7942_0701	4-hydroxybenzoyl-CoA thioesterase family active site		5
SYNEL	Synpcc7942_2429	Ferric siderophore transport system, biopolymer transport protein ExbB	ferric siderophore	3
SYNEL	Synpcc7942_2428	Biopolymer transport protein ExbD/TolR	biopolymer	4
SYNEL	Synpcc7942_2071	Type IV fimbrial assembly, ATPase PilB		5
SYNEL	Synpcc7942_2450	Type IV pilus biogenesis protein PilQ		5
SYNEL	Synpcc7942_2452	Type IV pilus biogenesis protein PilN		5
SYNEL	Synpcc7942_1935	N-methyltransferase (EC 2.1.1.-)		5
SYNEL	Synpcc7942_0525	3-dehydroquinate synthase (EC 4.2.3.4)		5
SYNEL	Synpcc7942_2451	Type IV pilus biogenesis protein PilO		5
SYNEL	Synpcc7942_2069	Type IV fimbrial assembly protein PilC		5
SYNEL	Synpcc7942_0847	Twitching motility protein PilT		5
SYNEL	Synpcc7942_2070	Twitching motility protein PilT		5
SYNEL	Synpcc7942_2349	Twitching motility protein PilT		5
SYNEL	Synpcc7942_1935	Leader peptidase (Prepilin peptidase) (EC 3.4.23.43)		5
SYNEL	Synpcc7942_0048	Type IV pilin PilA		5
SYNEL	Synpcc7942_0049	Type IV pilin PilA		5
SYNEL	Synpcc7942_2068	Type IV pilin PilA		5
SYNEL	Synpcc7942_0785	Multimodular transpeptidase-transglycosylase (EC 2.4.1.129) (EC 3.4.-.-)		5
SYNEL	Synpcc7942_2000	Multimodular transpeptidase-transglycosylase (EC 2.4.1.129) (EC 3.4.-.-)		5
SYNEL	Synpcc7942_2571	Multimodular transpeptidase-transglycosylase (EC 2.4.1.129) (EC 3.4.-.-)		5
SYNEL	Synpcc7942_2453	Type IV pilus biogenesis protein PilM		5
CAULONA1000	CCNA_00178	General secretion pathway protein J		5
CAULONA1000	CCNA_00173	General secretion pathway protein E		5
CAULONA1000	CCNA_00174	General secretion pathway protein F		5
CAULONA1000	CCNA_00177	General secretion pathway protein I		5
CAULONA1000	CCNA_00181	General secretion pathway protein M		5
CAULONA1000	CCNA_00172	General secretion pathway protein D		5
CAULONA1000	CCNA_00175	General secretion pathway protein G		5
CAULONA1000	CCNA_00180	General secretion pathway protein L		5
CAULONA1000	CCNA_00171	General secretion pathway protein C		5
CAULONA1000	CCNA_00183	General secretion pathway protein O		5
CAULONA1000	CCNA_00182	General secretion pathway protein N		5
CAULONA1000	CCNA_00179	General secretion pathway protein K		5
CAULONA1000	CCNA_00176	General secretion pathway protein H		5
CAULONA1000	CCNA_03042	Type IV prepilin peptidase TadV/CpaA		5
CAULONA1000	CCNA_03036	Flp pilus assembly protein TadB		5
CAULONA1000	CCNA_03041	Flp pilus assembly protein RcpC/CpaB		5
CAULONA1000	CCNA_03035	Type II/IV secretion system protein TadC, associated with Flp pilus assembly		5
CAULONA1000	CCNA_03038	Type II/IV secretion system ATPase TadZ/CpaE, associated with Flp pilus assembly		5
CAULONA1000	CCNA_03037	Type II/IV secretion system ATP hydrolase TadA/VirB11/CpaF, TadA subfamily		5
CAULONA1000	CCNA_03045	Similar to TadZ/CpaE, associated with Flp pilus assembly		5
CAULONA1000	CCNA_03039	Flp pilus assembly protein CpaD		5
CAULONA1000	CCNA_03044	Similar to secretin RcpA/CpaC, associated with Flp pilus assembly		5
CAULONA1000	CCNA_03040	Type II/IV secretion system secretin RcpA/CpaC, associated with Flp pilus assembly		5
CAULONA1000	CCNA_03043	Flp pilus assembly protein, pilin Flp		5
CAULONA1000	CCNA_03033	Flp pilus assembly protein TadD, contains TPR repeat		5
CAULONA1000	CCNA_00368	Phosphonate ABC transporter permease protein phnE (TC 3.A.1.9.1)	phosphonate	1
CAULONA1000	CCNA_00366	Phosphonate ABC transporter ATP-binding protein (TC 3.A.1.9.1)	phosphonate	1
CAULONA1000	CCNA_00367	Phosphonate ABC transporter phosphate-binding periplasmic component (TC 3.A.1.9.1)	phosphonate	1
CAULONA1000	CCNA_02496	Oligopeptide ABC transporter, periplasmic oligopeptide-binding protein OppA (TC 3.A.1.5.1)	oligopeptide	4
CAULONA1000	CCNA_03768	Signal recognition particle, subunit Ffh SRP54 (TC 3.A.5.1.1)		5
CAULONA1000	CCNA_03793	Signal recognition particle receptor protein FtsY (=alpha subunit) (TC 3.A.5.1.1)		5
CAULONA1000	CCNA_02080	Twin-arginine translocation protein TatC		5
CAULONA1000	CCNA_02082	Twin-arginine translocation protein TatA		5
CAULONA1000	CCNA_02081	Twin-arginine translocation protein TatB		5
CAULONA1000	CCNA_03285	Magnesium and cobalt transport protein CorA	Mg/Co	2
CAULONA1000	CCNA_00051	Magnesium and cobalt efflux protein CorC	Mg/Co	2
CAULONA1000	CCNA_00369	Magnesium and cobalt efflux protein CorC	Mg/Co	2
CAULONA1000	CCNA_02256	Mg/Co/Ni transporter MgtE	Mg/Co/Ni	2
CAULONA1000	CCNA_01473	Copper-translocating P-type ATPase (EC 3.6.3.4)	Cu	1
CAULONA1000	CCNA_02811	Copper-translocating P-type ATPase (EC 3.6.3.4)	Cu	1
CAULONA1000	CCNA_03524	Di-/tripeptide transporter	di/tripeptide	3
CAULONA1000	CCNA_00459	Na+/H+ antiporter NhaA type	Na+:H+	1
CAULONA1000	CCNA_00118	TPR domain protein, putative component of TonB system		5
CAULONA1000	CCNA_01164	TPR domain protein, putative component of TonB system		5
CAULONA1000	CCNA_03834	TPR domain protein, putative component of TonB system		5
CAULONA1000	CCNA_00779	Ferric siderophore transport system, periplasmic binding protein TonB	ferric siderophore	3
CAULONA1000	CCNA_02412	Ferric siderophore transport system, periplasmic binding protein TonB	ferric siderophore	3
CAULONA1000	CCNA_02531	Ferric siderophore transport system, periplasmic binding protein TonB	ferric siderophore	3
CAULONA1000	CCNA_00138	TonB-dependent receptor		5
CAULONA1000	CCNA_00170	TonB-dependent receptor		5
CAULONA1000	CCNA_00210	TonB-dependent receptor		5
CAULONA1000	CCNA_00486	TonB-dependent receptor		5
CAULONA1000	CCNA_00597	TonB-dependent receptor		5
CAULONA1000	CCNA_00598	TonB-dependent receptor		5
CAULONA1000	CCNA_00607	TonB-dependent receptor		5
CAULONA1000	CCNA_00615	TonB-dependent receptor		5
CAULONA1000	CCNA_00759	TonB-dependent receptor		5
CAULONA1000	CCNA_01034	TonB-dependent receptor		5
CAULONA1000	CCNA_01042	TonB-dependent receptor		5
CAULONA1000	CCNA_01047	TonB-dependent receptor		5
CAULONA1000	CCNA_01051	TonB-dependent receptor		5
CAULONA1000	CCNA_01149	TonB-dependent receptor		5
CAULONA1000	CCNA_01155	TonB-dependent receptor		5
CAULONA1000	CCNA_01170	TonB-dependent receptor		5
CAULONA1000	CCNA_01189	TonB-dependent receptor		5
CAULONA1000	CCNA_01196	TonB-dependent receptor		5
CAULONA1000	CCNA_01695	TonB-dependent receptor		5
CAULONA1000	CCNA_01738	TonB-dependent receptor		5
CAULONA1000	CCNA_01859	TonB-dependent receptor		5
CAULONA1000	CCNA_01869	TonB-dependent receptor		5
CAULONA1000	CCNA_02232	TonB-dependent receptor		5
CAULONA1000	CCNA_02792	TonB-dependent receptor		5
CAULONA1000	CCNA_02895	TonB-dependent receptor		5
CAULONA1000	CCNA_02910	TonB-dependent receptor		5
CAULONA1000	CCNA_02923	TonB-dependent receptor		5
CAULONA1000	CCNA_03108	TonB-dependent receptor		5
CAULONA1000	CCNA_03298	TonB-dependent receptor		5
CAULONA1000	CCNA_03444	TonB-dependent receptor		5
CAULONA1000	CCNA_03549	TonB-dependent receptor		5
CAULONA1000	CCNA_03574	TonB-dependent receptor		5
CAULONA1000	CCNA_00201	Outer membrane lipoprotein omp16 precursor		5
CAULONA1000	CCNA_03337	Outer membrane lipoprotein omp16 precursor		5
CAULONA1000	CCNA_03336	TPR repeat containing exported protein		5
CAULONA1000	CCNA_00115	tolB protein precursor, periplasmic protein involved in the tonb-independent uptake of group A colicins	group A colicins	2
CAULONA1000	CCNA_03338	tolB protein precursor, periplasmic protein involved in the tonb-independent uptake of group A colicins	group A colicins	2
CAULONA1000	CCNA_00451	N-acetylglucosamine-regulated TonB-dependent outer membrane receptor		5
CAULONA1000	CCNA_00455	N-acetylglucosamine-regulated TonB-dependent outer membrane receptor		5
CAULONA1000	CCNA_00573	N-acetylglucosamine-regulated TonB-dependent outer membrane receptor		5
CAULONA1000	CCNA_00827	N-acetylglucosamine-regulated TonB-dependent outer membrane receptor		5
CAULONA1000	CCNA_01021	N-acetylglucosamine-regulated TonB-dependent outer membrane receptor		5
CAULONA1000	CCNA_03019	N-acetylglucosamine-regulated TonB-dependent outer membrane receptor		5
CAULONA1000	CCNA_00324	Biopolymer transport protein ExbD/TolR	biopolymer	4
CAULONA1000	CCNA_02420	Biopolymer transport protein ExbD/TolR	biopolymer	4
CAULONA1000	CCNA_03340	Biopolymer transport protein ExbD/TolR	biopolymer	4
CAULONA1000	CCNA_03339	TolA protein		5
CAULONA1000	CCNA_03342	4-hydroxybenzoyl-CoA thioesterase family active site		5
CAULONA1000	CCNA_01378	Protein-L-isoaspartate O-methyltransferase (EC 2.1.1.77)		5
CAULONA1000	CCNA_02076	Protein-L-isoaspartate O-methyltransferase (EC 2.1.1.77)		5
CAULONA1000	CCNA_02421	MotA/TolQ/ExbB proton channel family protein	proton	1
CAULONA1000	CCNA_03341	MotA/TolQ/ExbB proton channel family protein	proton	1
CAULONA1000	CCNA_01067	Type I secretion outer membrane protein, TolC precursor		5
CAULONA1000	CCNA_01379	Type I secretion outer membrane protein, TolC precursor		5
CAULONA1000	CCNA_01515	TRAP-type C4-dicarboxylate transport system, large permease component	C4-dicarboxylate	2
CAULONA1000	CCNA_01513	TRAP-type C4-dicarboxylate transport system, periplasmic component	C4-dicarboxylate	2
CAULONA1000	CCNA_01134	Transcriptional regulator CsgD for 2nd curli operon		5
CAULONA1000	CCNA_02712	Curli production assembly/transport component CsgG		5
CAULONA1000	CCNA_02505	ATPase required for both assembly of type IV secretion complex and secretion of T-DNA complex, VirB11		5
CAULONA1000	CCNA_02501	ATPase required for both assembly of type IV secretion complex and secretion of T-DNA complex, VirB4		5
CAULONA1000	CCNA_02504	Inner membrane protein of type IV secretion of T-DNA complex, TonB-like, VirB10		5
CAULONA1000	CCNA_02503	Outer membrane and periplasm component of type IV secretion of T-DNA complex, has secretin-like domain, VirB9		5
CAULONA1000	CCNA_02499	Major pilus subunit of type IV secretion complex, VirB2		5
CAULONA1000	CCNA_02500	Inner membrane protein forms channel for type IV secretion of T-DNA complex, VirB3		5
CAULONA1000	CCNA_02502	Inner membrane protein of type IV secretion of T-DNA complex, VirB6		5
CAULONA1000	CCNA_00475	IncW plasmid conjugative protein TrwB (TraD homolog)		5
CAULONA1000	CCNA_02768	Conjugative transfer protein TrbG		5
CAULONA1000	CCNA_02767	Conjugative transfer protein TrbI		5
CAULONA1000	CCNA_00474	IncW plasmid conjugative relaxase protein TrwC (TraI homolog)		5
CAULONA1000	CCNA_02770	Conjugative transfer protein TrbL		5
CAULONA1000	CCNA_02769	Conjugative transfer protein TrbF		5
VCHO	VC_2424	Type IV fimbrial assembly, ATPase PilB		5
VCHO	VC_2428	FIG002842: hypothetical protein		5
VCHO	VC_2427	Dephospho-CoA kinase (EC 2.7.1.24)		5
VCHO	VC_2429	FIG003276: zinc-binding protein		5
VCHO	VC_2425	Type IV fimbrial assembly protein PilC		5
VCHO	VC_2392	Mutator mutT protein (7,8-dihydro-8-oxoguanine-triphosphatase) (EC 3.6.1.-)		5
VCHO	VC_1683	Peptide transport system ATP-binding protein SapD	peptide	4
VCHO	VC_1680	Peptide transport periplasmic protein SapA	peptide	4
VCHO	VC_1682	Peptide transport system permease protein SapC	peptide	4
VCHO	VC_1681	Peptide transport system permease protein SapB	peptide	4
VCHO	VC_1684	Peptide transport system ATP-binding protein SapF	peptide	4
VCHO	VC_1089	Phosphonate ABC transporter phosphate-binding periplasmic component (TC 3.A.1.9.1)	phosphonate	1
VCHO	VC_1524	ABC-type tungstate transport system, permease protein	tungstate	1
VCHO	VC_1523	ABC-type tungstate transport system, periplasmic binding protein	tungstate	1
VCHO	VC_1525	ABC-type tungstate transport system, ATP-binding protein	tungstate	1
VCHO	VC_1093	Oligopeptide transport system permease protein OppC (TC 3.A.1.5.1)	oligopeptide	4
VCHO	VC_A0589	Oligopeptide transport system permease protein OppC (TC 3.A.1.5.1)	oligopeptide	4
VCHO	VC_1092	Oligopeptide transport system permease protein OppB (TC 3.A.1.5.1)	oligopeptide	4
VCHO	VC_A0588	Oligopeptide transport system permease protein OppB (TC 3.A.1.5.1)	oligopeptide	4
VCHO	VC_A0590	Oligopeptide transport system permease protein OppB (TC 3.A.1.5.1)	oligopeptide	4
VCHO	VC_1095	Oligopeptide transport ATP-binding protein OppF (TC 3.A.1.5.1)	oligopeptide	4
VCHO	VC_1094	Oligopeptide transport ATP-binding protein OppD (TC 3.A.1.5.1)	oligopeptide	4
VCHO	VC_1091	Oligopeptide ABC transporter, periplasmic oligopeptide-binding protein OppA (TC 3.A.1.5.1)	oligopeptide	4
VCHO	VC_A1098	Oligopeptide ABC transporter, periplasmic oligopeptide-binding protein OppA (TC 3.A.1.5.1)	oligopeptide	4
VCHO	VC_1629	AttG component of AttEFGH ABC transport system		5
VCHO	VC_1628	AttH component of AttEFGH ABC transport system		5
VCHO	VC_1629	AttF component of AttEFGH ABC transport system		5
VCHO	VC_1630	AttE component of AttEFGH ABC transport system		5
VCHO	VC_0170	Dipeptide transport ATP-binding protein DppD (TC 3.A.1.5.2)	dipeptide	3
VCHO	VC_0173	Dipeptide transport system permease protein DppC (TC 3.A.1.5.2)	dipeptide	3
VCHO	VC_A1100	Dipeptide transport system permease protein DppC (TC 3.A.1.5.2)	dipeptide	3
VCHO	VC_0171	Dipeptide-binding ABC transporter, periplasmic substrate-binding component (TC 3.A.1.5.2)	dipeptide	3
VCHO	VC_0560	Signal recognition particle, subunit Ffh SRP54 (TC 3.A.5.1.1)		5
VCHO	VC_0147	Signal recognition particle receptor protein FtsY (=alpha subunit) (TC 3.A.5.1.1)		5
VCHO	VC_0088	Twin-arginine translocation protein TatC		5
VCHO	VC_0086	Twin-arginine translocation protein TatA		5
VCHO	VC_A0533	Twin-arginine translocation protein TatA		5
VCHO	VC_0087	Twin-arginine translocation protein TatB		5
VCHO	VC_1621	Type I secretion system, outer membrane component LapE		5
VCHO	VC_A1080	Type I secretion system, membrane fusion protein LapC		5
VCHO	VC_A1084	Type I secretion system ATPase, LssB family LapB		5
VCHO	VC_1622	T1SS peptidoglycan-associated lipoprotein LapL		5
VCHO	VC_A1081	T1SS associated transglutaminase-like cysteine proteinase LapP		5
VCHO	VC_A1082	Membrane bound c-di-GMP receptor LapD	c-di-GMP	1
VCHO	VC_A1083	Membrane bound c-di-GMP receptor LapD	c-di-GMP	1
VCHO	VC_2334	Magnesium and cobalt transport protein CorA	Mg/Co	2
VCHO	VC_0959	Magnesium and cobalt efflux protein CorC	Mg/Co	2
VCHO	VC_1655	Mg/Co/Ni transporter MgtE	Mg/Co/Ni	2
VCHO	VC_2534	Mg/Co/Ni transporter MgtE	Mg/Co/Ni	2
VCHO	VC_A0818	Mg/Co/Ni transporter MgtE	Mg/Co/Ni	2
VCHO	VC_1033	Copper-translocating P-type ATPase (EC 3.6.3.4)	Cu	1
VCHO	VC_1437	Copper-translocating P-type ATPase (EC 3.6.3.4)	Cu	1
VCHO	VC_2215	Copper-translocating P-type ATPase (EC 3.6.3.4)	Cu	1
VCHO	VC_A0597	Di-/tripeptide transporter	di/tripeptide	3
VCHO	VC_0988	Di/tripeptide permease DtpA	di/tripeptide	3
VCHO	VC_A1015	Na+/H+ antiporter NhaD type	Na+:H+	1
VCHO	VC_0678	Transcriptional activator HlyU		5
VCHO	VC_1627	Na+/H+ antiporter NhaA type	Na+:H+	1
VCHO	VC_0676	Sodium-dependent phosphate transporter	phosphate	1
VCHO	VC_0677	Transcriptional activator NhaR		5
VCHO	VC_A0704	Phosphoglycerate transport system transcriptional regulatory protein PgtA	phosphoglycerate	1
VCHO	VC_A0706	Phosphoglycerate transport regulatory protein PgtC	phosphoglycerate	1
VCHO	VC_A0707	Phosphoglycerate transporter protein PgtP	phosphoglycerate	1
VCHO	VC_A0705	Phosphoglycerate transport system sensor protein PgtB (EC 2.7.3.-)	phosphoglycerate	1
VCHO	VC_1332	Tricarboxylate transport membrane protein TctA	tricarboxylate	2
VCHO	VC_1333	Tricarboxylate transport protein TctB	tricarboxylate	2
VCHO	VC_1334	Tricarboxylate transport protein TctC	tricarboxylate	2
VCHO	VC_1546	Ferric siderophore transport system, biopolymer transport protein ExbB	ferric siderophore	3
VCHO	VC_A0911	Ferric siderophore transport system, biopolymer transport protein ExbB	ferric siderophore	3
VCHO	VC_0475	TonB-dependent receptor		5
VCHO	VC_1834	TPR repeat containing exported protein		5
VCHO	VC_1545	Biopolymer transport protein ExbD/TolR	biopolymer	4
VCHO	VC_1837	TolA protein		5
VCHO	VC_1548	TonB system biopolymer transport component	biopolymer	4
VCHO	VC_1547	MotA/TolQ/ExbB proton channel family protein	proton	1
VCHO	VC_1839	MotA/TolQ/ExbB proton channel family protein	proton	1
VCHO	VC_1543	TPR domain protein, putative component of TonB system		5
VCHO	VC_1544	Ferric siderophore transport system, periplasmic binding protein TonB	ferric siderophore	3
VCHO	VC_A0910	Ferric siderophore transport system, periplasmic binding protein TonB	ferric siderophore	3
VCHO	VC_1838	Tol biopolymer transport system, TolR protein	biopolymer	4
VCHO	VC_1835	Peptidoglycan-associated lipoprotein precursor		5
VCHO	VC_1836	tolB protein precursor, periplasmic protein involved in the tonb-independent uptake of group A colicins	group A colicins	2
VCHO	VC_0532	Protein-L-isoaspartate O-methyltransferase (EC 2.1.1.77)		5
VCHO	VC_1840	4-hydroxybenzoyl-CoA thioesterase family active site		5
VCHO	VC_A0576	TonB-dependent hemin , ferrichrome receptor	hemin, ferrichrome	2
VCHO	VC_1565	Type I secretion outer membrane protein, TolC precursor		5
VCHO	VC_2436	Type I secretion outer membrane protein, TolC precursor		5
VCHO	VC_0429	TRAP-type uncharacterized transport system, fused permease component		5
VCHO	VC_A0146	TRAP-type uncharacterized transport system, fused permease component		5
VCHO	VC_0430	TRAP transporter solute receptor, TAXI family precursor		5
VCHO	VC_A0144	TRAP transporter solute receptor, TAXI family precursor		5
VCHO	VC_0488	TRAP transporter solute receptor, unknown substrate 6		5
VCHO	VC_1273	TRAP transporter solute receptor, unknown substrate 6		5
VCHO	VC_1275	TRAP dicarboxylate transporter, DctM subunit, unknown substrate 6	dicarboxylate	3
VCHO	VC_1274	TRAP dicarboxylate transporter, DctQ subunit, unknown substrate 6	dicarboxylate	3
VCHO	VC_1928	TRAP-type C4-dicarboxylate transport system, small permease component	C4-dicarboxylate	2
VCHO	VC_1927	TRAP-type C4-dicarboxylate transport system, large permease component	C4-dicarboxylate	2
VCHO	VC_1929	TRAP-type C4-dicarboxylate transport system, periplasmic component	C4-dicarboxylate	2
VCHO	VC_A0120	IcmF-related protein		5
VCHO	VC_A0112	Uncharacterized protein ImpI/VasC		5
VCHO	VC_A0107	Uncharacterized protein ImpB		5
VCHO	VC_A0110	Protein ImpG/VasA		5
VCHO	VC_A0109	Uncharacterized protein similar to VCA0109		5
VCHO	VC_A0119	Uncharacterized protein ImpA		5
VCHO	VC_A0118	Type VI secretion protein VasI		5
VCHO	VC_A0115	Outer membrane protein ImpK/VasF, OmpA/MotB domain		5
VCHO	VC_0711	ClpB protein		5
VCHO	VC_A0116	ClpB protein		5
VCHO	VC_A0108	Uncharacterized protein ImpC		5
VCHO	VC_A0121	Type VI secretion-related protein VasL		5
VCHO	VC_1416	VgrG-3 protein		5
VCHO	VC_A0018	VgrG-3 protein		5
VCHO	VC_A0122	VgrG-3 protein		5
VCHO	VC_A0123	VgrG-3 protein		5
VCHO	VC_1817	Sigma-54 dependent transcriptional regulator		5
VCHO	VC_A0117	Sigma-54 dependent transcriptional regulator		5
VCHO	VC_A0114	Uncharacterized protein ImpJ/VasE		5
VCHO	VC_A0111	Uncharacterized protein ImpH/VasB		5
VCHO	VC_A0113	Type VI secretion lipoprotein/VasD		5
VCHO	VC_2424	Type IV fimbrial assembly, ATPase PilB		5
VCHO	VC_2630	Type IV pilus biogenesis protein PilQ		5
VCHO	VC_2633	Type IV pilus biogenesis protein PilN		5
VCHO	VC_0857	Type IV pilus biogenesis protein PilE		5
VCHO	VC_0858	Type IV fimbrial biogenesis protein FimT		5
VCHO	VC_2426	N-methyltransferase (EC 2.1.1.-)		5
VCHO	VC_2628	3-dehydroquinate synthase (EC 4.2.3.4)		5
VCHO	VC_2632	Type IV pilus biogenesis protein PilO		5
VCHO	VC_2425	Type IV fimbrial assembly protein PilC		5
VCHO	VC_2631	Type IV pilus biogenesis protein PilP		5
VCHO	VC_0462	Twitching motility protein PilT		5
VCHO	VC_0463	Twitching motility protein PilT		5
VCHO	VC_0861	Type IV fimbrial biogenesis protein PilV		5
VCHO	VC_2423	Type IV pilin PilA		5
VCHO	VC_2426	Leader peptidase (Prepilin peptidase) (EC 3.4.23.43)		5
VCHO	VC_0859	Type IV fimbrial biogenesis protein PilW		5
VCHO	VC_0602	Multimodular transpeptidase-transglycosylase (EC 2.4.1.129) (EC 3.4.-.-)		5
VCHO	VC_2635	Multimodular transpeptidase-transglycosylase (EC 2.4.1.129) (EC 3.4.-.-)		5
VCHO	VC_2634	Type IV pilus biogenesis protein PilM		5
VCHO	VC_0414	MSHA biogenesis protein MshQ		5
VCHO	VC_0412	MSHA biogenesis protein MshO		5
VCHO	VC_0404	MSHA biogenesis protein MshN		5
VCHO	VC_0402	MSHA biogenesis protein MshL		5
VCHO	VC_0405	MSHA biogenesis protein MshE		5
VCHO	VC_0413	MSHA biogenesis protein MshP		5
VCHO	VC_0401	MSHA biogenesis protein MshK		5
VCHO	VC_0407	MSHA biogenesis protein MshF		5
VCHO	VC_0406	MSHA biogenesis protein MshG		5
VCHO	VC_0400	MSHA biogenesis protein MshJ		5
VCHO	VC_0410	MSHA pilin protein MshC		5
VCHO	VC_0409	MSHA pilin protein MshA		5
VCHO	VC_0398	MSHA biogenesis protein MshH		5
VCHO	VC_0399	MSHA biogenesis protein MshI		5
VCHO	VC_0411	MSHA pilin protein MshD		5
VCHO	VC_0408	MSHA pilin protein MshB		5
VCHO	VC_0403	MSHA biogenesis protein MshM		5
VCHO	VC_0834	Toxin co-regulated pilus biosynthesis protein S		5
VCHO	VC_0837	Toxin co-regulated pilus biosynthesis protein F, putative outer membrane channel for TcpA extrusion		5
VCHO	VC_0831	Toxin co-regulated pilus biosynthesis protein C, outer membrane protein		5
VCHO	VC_0833	Toxin co-regulated pilus biosynthesis protein D		5
VCHO	VC_0825	Toxin co-regulated pilus biosynthesis protein I, chemoreceptor, negative regulator of TcpA		5
VCHO	VC_0836	Toxin co-regulated pilus biosynthesis protein E, anchors TcpT to membrane		5
VCHO	VC_0830	Toxin co-regulated pilus biosynthesis protein Q		5
VCHO	VC_0829	Toxin co-regulated pilus biosynthesis protein B		5
VCHO	VC_0827	Toxin co-regulated pilus biosynthesis protein H, transcriptional activator of ToxT promoter		5
VCHO	VC_0835	Toxin co-regulated pilus biosynthesis protein T, putative ATP-binding translocase of TcpA		5
VCHO	VC_0826	Toxin co-regulated pilus biosynthesis protein P, transcriptional activator of ToxT promoter		5
VCHO	VC_0838	TCP pilus virulence regulatory protein ToxT, transcription activator		5
VCHO	VC_0828	Toxin co-regulated pilin A		5
VCHO	VC_0839	TCP pilin signal peptidase, TcpA processing		5
VCHO	VC_0832	Toxin co-regulated pilus biosynthesis protein R		5
CBTQ1	CHV_d0034	Oligopeptide transport system permease protein OppC (TC 3.A.1.5.1)	oligopeptide	4
CBTQ1	CHV_d0033	Oligopeptide transport system permease protein OppB (TC 3.A.1.5.1)	oligopeptide	4
CBTQ1	CHV_d0036	Oligopeptide transport ATP-binding protein OppF (TC 3.A.1.5.1)	oligopeptide	4
CBTQ1	CHV_d0035	Oligopeptide transport ATP-binding protein OppD (TC 3.A.1.5.1)	oligopeptide	4
CBTQ1	CHV_d0032	Oligopeptide ABC transporter, periplasmic oligopeptide-binding protein OppA (TC 3.A.1.5.1)	oligopeptide	4
CBTQ1	CHV_b0040	Signal recognition particle, subunit Ffh SRP54 (TC 3.A.5.1.1)		5
CBTQ1	CHV_a0509	Signal recognition particle receptor protein FtsY (=alpha subunit) (TC 3.A.5.1.1)		5
CBTQ1	CHV_a0316	Mg/Co/Ni transporter MgtE	Mg/Co/Ni	2
ECOL199310	c4102	General secretion pathway protein J		5
ECOL199310	c4097	General secretion pathway protein E		5
ECOL199310	c4098	General secretion pathway protein F		5
ECOL199310	c4101	General secretion pathway protein I		5
ECOL199310	c3699	General secretion pathway protein M		5
ECOL199310	c4105	General secretion pathway protein M		5
ECOL199310	c4096	General secretion pathway protein D		5
ECOL199310	c4094	General secretion pathway protein A		5
ECOL199310	c4099	General secretion pathway protein G		5
ECOL199310	c4104	General secretion pathway protein L		5
ECOL199310	c4095	General secretion pathway protein C		5
ECOL199310	c3702	General secretion pathway protein K		5
ECOL199310	c4103	General secretion pathway protein K		5
ECOL199310	c4100	General secretion pathway protein H		5
ECOL199310	c0126	Type IV fimbrial assembly, ATPase PilB		5
ECOL199310	c0122	FIG002842: hypothetical protein		5
ECOL199310	c0123	Dephospho-CoA kinase (EC 2.7.1.24)		5
ECOL199310	c0121	FIG003276: zinc-binding protein		5
ECOL199310	c0125	Type IV fimbrial assembly protein PilC		5
ECOL199310	c0117	Mutator mutT protein (7,8-dihydro-8-oxoguanine-triphosphatase) (EC 3.6.1.-)		5
ECOL199310	c1768	Peptide transport system ATP-binding protein SapD	peptide	4
ECOL199310	c1771	Peptide transport periplasmic protein SapA	peptide	4
ECOL199310	c1769	Peptide transport system permease protein SapC	peptide	4
ECOL199310	c1770	Peptide transport system permease protein SapB	peptide	4
ECOL199310	c1767	Peptide transport system ATP-binding protein SapF	peptide	4
ECOL199310	c5109	Phosphonate ABC transporter permease protein phnE (TC 3.A.1.9.1)	phosphonate	1
ECOL199310	c5111	Phosphonate ABC transporter ATP-binding protein (TC 3.A.1.9.1)	phosphonate	1
ECOL199310	c5110	Phosphonate ABC transporter phosphate-binding periplasmic component (TC 3.A.1.9.1)	phosphonate	1
ECOL199310	c0875	ABC transport system, permease component YbhR		5
ECOL199310	c0878	Predicted membrane fusion protein (MFP) component of efflux pump, membrane anchor protein YbhG		5
ECOL199310	c0877	ABC transporter multidrug efflux pump, fused ATP-binding domains	multidrug	4
ECOL199310	c0879	Transcriptional regulator YbiH, TetR family		5
ECOL199310	c0876	ABC transport system, permease component YbhS		5
ECOL199310	c1709	Oligopeptide transport system permease protein OppC (TC 3.A.1.5.1)	oligopeptide	4
ECOL199310	c2716	Oligopeptide transport system permease protein OppC (TC 3.A.1.5.1)	oligopeptide	4
ECOL199310	c1708	Oligopeptide transport system permease protein OppB (TC 3.A.1.5.1)	oligopeptide	4
ECOL199310	c2715	Oligopeptide transport system permease protein OppB (TC 3.A.1.5.1)	oligopeptide	4
ECOL199310	c1711	Oligopeptide transport ATP-binding protein OppF (TC 3.A.1.5.1)	oligopeptide	4
ECOL199310	c1710	Oligopeptide transport ATP-binding protein OppD (TC 3.A.1.5.1)	oligopeptide	4
ECOL199310	c0561	Oligopeptide ABC transporter, periplasmic oligopeptide-binding protein OppA (TC 3.A.1.5.1)	oligopeptide	4
ECOL199310	c1707	Oligopeptide ABC transporter, periplasmic oligopeptide-binding protein OppA (TC 3.A.1.5.1)	oligopeptide	4
ECOL199310	c3761	Oligopeptide ABC transporter, periplasmic oligopeptide-binding protein OppA (TC 3.A.1.5.1)	oligopeptide	4
ECOL199310	c4248	High-affinity leucine-specific transport system, periplasmic binding protein LivK (TC 3.A.1.4.1)	leucine	1
ECOL199310	c4247	High-affinity branched-chain amino acid transport system permease protein LivH (TC 3.A.1.4.1)	branched-chain amino acid	2
ECOL199310	c4244	Branched-chain amino acid transport ATP-binding protein LivF (TC 3.A.1.4.1)	branched-chain amino acid	2
ECOL199310	c4246	Branched-chain amino acid transport system permease protein LivM (TC 3.A.1.4.1)	branched-chain amino acid	2
ECOL199310	c4253	Branched-chain amino acid ABC transporter, amino acid-binding protein (TC 3.A.1.4.1)	branched-chain amino acid	2
ECOL199310	c4245	Branched-chain amino acid transport ATP-binding protein LivG (TC 3.A.1.4.1)	branched-chain amino acid	2
ECOL199310	c4358	Dipeptide transport system permease protein DppB (TC 3.A.1.5.2)	dipeptide	3
ECOL199310	c5080	Dipeptide transport system permease protein DppB (TC 3.A.1.5.2)	dipeptide	3
ECOL199310	c4355	Dipeptide transport ATP-binding protein DppF (TC 3.A.1.5.2)	dipeptide	3
ECOL199310	c5077	Dipeptide transport ATP-binding protein DppF (TC 3.A.1.5.2)	dipeptide	3
ECOL199310	c4356	Dipeptide transport ATP-binding protein DppD (TC 3.A.1.5.2)	dipeptide	3
ECOL199310	c5078	Dipeptide transport ATP-binding protein DppD (TC 3.A.1.5.2)	dipeptide	3
ECOL199310	c0917	Dipeptide transport system permease protein DppC (TC 3.A.1.5.2)	dipeptide	3
ECOL199310	c4357	Dipeptide transport system permease protein DppC (TC 3.A.1.5.2)	dipeptide	3
ECOL199310	c5079	Dipeptide transport system permease protein DppC (TC 3.A.1.5.2)	dipeptide	3
ECOL199310	c4361	Dipeptide-binding ABC transporter, periplasmic substrate-binding component (TC 3.A.1.5.2)	dipeptide	3
ECOL199310	c5081	Dipeptide-binding ABC transporter, periplasmic substrate-binding component (TC 3.A.1.5.2)	dipeptide	3
ECOL199310	c5392	type 1 fimbriae regulatory protein FimE		5
ECOL199310	c1243	type 1 fimbrae adaptor subunit FimF		5
ECOL199310	c1933	type 1 fimbrae adaptor subunit FimF		5
ECOL199310	c5397	type 1 fimbrae adaptor subunit FimF		5
ECOL199310	c1242	type 1 fimbriae anchoring protein FimD		5
ECOL199310	c1934	type 1 fimbriae anchoring protein FimD		5
ECOL199310	c4212	type 1 fimbriae anchoring protein FimD		5
ECOL199310	c5396	type 1 fimbriae anchoring protein FimD		5
ECOL199310	c1239	type 1 fimbriae major subunit FimA		5
ECOL199310	c1936	type 1 fimbriae major subunit FimA		5
ECOL199310	c5393	type 1 fimbriae major subunit FimA		5
ECOL199310	c5394	type 1 fimbriae protein FimI, unknown function		5
ECOL199310	c1244	type 1 fimbrae adaptor subunit FimG		5
ECOL199310	c1932	type 1 fimbrae adaptor subunit FimG		5
ECOL199310	c5399	type 1 fimbrae adaptor subunit FimG		5
ECOL199310	c1245	mannose-specific adhesin FimH		5
ECOL199310	c1931	mannose-specific adhesin FimH		5
ECOL199310	c5400	mannose-specific adhesin FimH		5
ECOL199310	c1241	chaperone FimC		5
ECOL199310	c1935	chaperone FimC		5
ECOL199310	c4213	chaperone FimC		5
ECOL199310	c5395	chaperone FimC		5
ECOL199310	c2897	type 1 fimbriae regulatory protein FimB		5
ECOL199310	c5391	type 1 fimbriae regulatory protein FimB		5
ECOL199310	c0170	Outer membrane usher protein HtrE		5
ECOL199310	c0168	Fimbrial protein YadL		5
ECOL199310	c0167	Fimbrial protein YadK		5
ECOL199310	c0169	Fimbrial protein YadM		5
ECOL199310	c0172	Fimbrial protein YadN		5
ECOL199310	c0166	Fimbrial protein YadC		5
ECOL199310	c0171	Chaperone protein EcpD		5
ECOL199310	c2883	Fimbriae usher protein StfC		5
ECOL199310	c3590	Fimbriae usher protein StfC		5
ECOL199310	c5186	Fimbriae usher protein StfC		5
ECOL199310	c2880	Minor fimbrial subunit StfF		5
ECOL199310	c2884	Major fimbrial subunit StfA		5
ECOL199310	c2882	Periplasmic fimbrial chaperone StfD		5
ECOL199310	c2879	Minor fimbrial subunit StfG		5
ECOL199310	c2881	Minor fimbrial subunit StfE		5
ECOL199310	c2878	Uncharacterized protein YadU in stf fimbrial cluster		5
ECOL199310	c0405	FIGfam014588: Predicted regulator of CFA/I fimbriae		5
ECOL199310	c0402	CFA/I fimbrial subunit C usher protein		5
ECOL199310	c0403	CFA/I fimbrial auxiliary subunit		5
ECOL199310	c0404	CFA/I fimbrial major subunit		5
ECOL199310	c0401	CFA/I fimbrial minor adhesin		5
ECOL199310	c0400	CFA/I fimbrial chaperone		5
ECOL199310	c3131	Signal recognition particle, subunit Ffh SRP54 (TC 3.A.5.1.1)		5
ECOL199310	c4257	Signal recognition particle receptor protein FtsY (=alpha subunit) (TC 3.A.5.1.1)		5
ECOL199310	c4787	Twin-arginine translocation protein TatC		5
ECOL199310	c4785	Twin-arginine translocation protein TatA		5
ECOL199310	c4788	Deoxyribonuclease TatD		5
ECOL199310	c0717	Twin-arginine translocation protein TatE		5
ECOL199310	c4786	Twin-arginine translocation protein TatB		5
ECOL199310	c3619	Immunoglobulin A1 protease		5
ECOL199310	c3619	autotransporter domain, T5aSS type secretion		5
ECOL199310	c0350	Per-activated serine protease autotransporter enterotoxin EspC	enterotoxin	4
ECOL199310	c0393	Per-activated serine protease autotransporter enterotoxin EspC	enterotoxin	4
ECOL199310	c0362	Type I secretion system, membrane fusion protein LapC		5
ECOL199310	c0361	Type I secretion system ATPase, LssB family LapB		5
ECOL199310	c2752	Type I secretion system ATPase, LssB family LapB		5
ECOL199310	c0345	T1SS secreted agglutinin RTX		5
ECOL199310	c4319	Mg(2+) transport ATPase protein C	Mg(2+)	1
ECOL199310	c4737	Magnesium and cobalt transport protein CorA	Mg/Co	2
ECOL199310	c0743	Magnesium and cobalt efflux protein CorC	Mg/Co	2
ECOL199310	c2222	Magnesium and cobalt efflux protein CorC	Mg/Co	2
ECOL199310	c5341	Mg(2+) transport ATPase, P-type (EC 3.6.3.2)	Mg(2+)	1
ECOL199310	c4269	Nickel ABC transporter, periplasmic nickel-binding protein NikA (TC 3.A.1.5.3)	Ni	1
ECOL199310	c4274	Nickel responsive regulator NikR	Ni	1
ECOL199310	c4272	Nickel transport ATP-binding protein NikD (TC 3.A.1.5.3)	Ni	1
ECOL199310	c4271	Nickel transport system permease protein NikC (TC 3.A.1.5.3)	Ni	1
ECOL199310	c4270	Nickel transport system permease protein NikB (TC 3.A.1.5.3)	Ni	1
ECOL199310	c4273	Nickel transport ATP-binding protein NikE (TC 3.A.1.5.3)	Ni	1
ECOL199310	c0604	Copper-translocating P-type ATPase (EC 3.6.3.4)	Cu	1
ECOL199310	c4262	Copper-translocating P-type ATPase (EC 3.6.3.4)	Cu	1
ECOL199310	c2251	Copper resistance protein CopC		5
ECOL199310	c4295	Di/tripeptide permease DtpB	di/tripeptide	3
ECOL199310	c0788	Di/tripeptide permease YbgH	di/tripeptide	3
ECOL199310	c5139	Di/tripeptide permease YjdL	di/tripeptide	3
ECOL199310	c2026	Di/tripeptide permease DtpA	di/tripeptide	3
ECOL199310	c0024	Na+/H+ antiporter NhaA type	Na+:H+	1
ECOL199310	c4979	Sodium-dependent phosphate transporter	phosphate	1
ECOL199310	c0025	Transcriptional activator NhaR		5
ECOL199310	c5204	Phosphoglycerate transport system transcriptional regulatory protein PgtA	phosphoglycerate	1
ECOL199310	c5202	Phosphoglycerate transport regulatory protein PgtC	phosphoglycerate	1
ECOL199310	c5201	Phosphoglycerate transporter protein PgtP	phosphoglycerate	1
ECOL199310	c5203	Phosphoglycerate transport system sensor protein PgtB (EC 2.7.3.-)	phosphoglycerate	1
ECOL199310	c4774	Tricarboxylate transport membrane protein TctA	tricarboxylate	2
ECOL199310	c4775	Tricarboxylate transport protein TctB	tricarboxylate	2
ECOL199310	c4776	Tricarboxylate transport protein TctC	tricarboxylate	2
ECOL199310	c0022	Choline-sulfatase (EC 3.1.6.6)		5
ECOL199310	c4601	Choline-sulfatase (EC 3.1.6.6)		5
ECOL199310	c4602	Sodium-Choline Symporter	Na:choline	1
ECOL199310	c3509	ATPase component STY3232 of energizing module of queuosine-regulated ECF transporter		5
ECOL199310	c3508	Transmembrane component STY3231 of energizing module of queuosine-regulated ECF transporter		5
ECOL199310	c3510	ATPase component STY3233 of energizing module of queuosine-regulated ECF transporter		5
ECOL199310	c3507	Substrate-specific component STY3230 of queuosine-regulated ECF transporter		5
ECOL199310	c1374	Putative OMR family iron-siderophore receptor precursor	iron-siderophore	3
ECOL199310	c0669	TonB-dependent receptor		5
ECOL199310	c2436	TonB-dependent receptor		5
ECOL199310	c5174	TonB-dependent receptor		5
ECOL199310	c0822	TPR repeat containing exported protein		5
ECOL199310	c0823	TPR repeat containing exported protein		5
ECOL199310	c3740	Biopolymer transport protein ExbD/TolR	biopolymer	4
ECOL199310	c0818	TolA protein		5
ECOL199310	c3623	Aerobactin siderophore receptor IutA	aerobactin siderophore	1
ECOL199310	c0816	MotA/TolQ/ExbB proton channel family protein	proton	1
ECOL199310	c3741	MotA/TolQ/ExbB proton channel family protein	proton	1
ECOL199310	c1717	Ferric siderophore transport system, periplasmic binding protein TonB	ferric siderophore	3
ECOL199310	c0817	Tol biopolymer transport system, TolR protein	biopolymer	4
ECOL199310	c0821	Peptidoglycan-associated lipoprotein precursor		5
ECOL199310	c0819	tolB protein precursor, periplasmic protein involved in the tonb-independent uptake of group A colicins	group A colicins	2
ECOL199310	c3310	Protein-L-isoaspartate O-methyltransferase (EC 2.1.1.77)		5
ECOL199310	c0559	4-hydroxybenzoyl-CoA thioesterase family active site		5
ECOL199310	c0815	4-hydroxybenzoyl-CoA thioesterase family active site		5
ECOL199310	c2482	Colicin I receptor precursor	colicin I	1
ECOL199310	c2690	Colicin I receptor precursor	colicin I	1
ECOL199310	c3610	Colicin I receptor precursor	colicin I	1
ECOL199310	c4308	TonB-dependent hemin , ferrichrome receptor	hemin, ferrichrome	2
ECOL199310	c3623	TonB-dependent siderophore receptor	siderophore	3
ECOL199310	c3781	Type I secretion outer membrane protein, TolC precursor		5
ECOL199310	c5434	TRAP transporter solute receptor, unknown substrate 6		5
ECOL199310	c3755	TRAP-type C4-dicarboxylate transport system, small permease component	C4-dicarboxylate	2
ECOL199310	c3756	TRAP-type C4-dicarboxylate transport system, large permease component	C4-dicarboxylate	2
ECOL199310	c3754	TRAP-type C4-dicarboxylate transport system, periplasmic component	C4-dicarboxylate	2
ECOL199310	c4400	2,3-diketo-L-gulonate TRAP transporter large permease protein yiaN		5
ECOL199310	c4399	2,3-diketo-L-gulonate TRAP transporter small permease protein yiaM		5
ECOL199310	c4402	2,3-diketo-L-gulonate-binding periplasmic protein yiaO precursor		5
ECOL199310	c1883	VgrG-3 protein		5
ECOL199310	c1888	VgrG-3 protein		5
ECOL199310	c3385	Uncharacterized protein ImpB		5
ECOL199310	c3387	Uncharacterized protein ImpJ/VasE		5
ECOL199310	c3400	Protein ImpG/VasA		5
ECOL199310	c3402	Uncharacterized protein similar to VCA0109		5
ECOL199310	c3393	VgrG protein		5
ECOL199310	c3399	Uncharacterized protein ImpA		5
ECOL199310	c3767	Secreted protein Hcp		5
ECOL199310	c3114	ClpB protein		5
ECOL199310	c3392	ClpB protein		5
ECOL199310	c3386	Uncharacterized protein ImpC		5
ECOL199310	c1301	Curli production assembly/transport component CsgE		5
ECOL199310	c1302	Transcriptional regulator CsgD for 2nd curli operon		5
ECOL199310	c1307	Putative curli production protein CsgC		5
ECOL199310	c1305	Minor curlin subunit CsgB, nucleation component of curlin monomers		5
ECOL199310	c1306	Major curlin subunit precursor CsgA		5
ECOL199310	c1300	Curli production assembly/transport component CsgF		5
ECOL199310	c1299	Curli production assembly/transport component CsgG		5
ECOL199310	c0126	Type IV fimbrial assembly, ATPase PilB		5
ECOL199310	c4161	Type IV pilus biogenesis protein PilQ		5
ECOL199310	c4164	Type IV pilus biogenesis protein PilN		5
ECOL199310	c4106	N-methyltransferase (EC 2.1.1.-)		5
ECOL199310	c4159	3-dehydroquinate synthase (EC 4.2.3.4)		5
ECOL199310	c4163	Type IV pilus biogenesis protein PilO		5
ECOL199310	c0125	Type IV fimbrial assembly protein PilC		5
ECOL199310	c4162	Type IV pilus biogenesis protein PilP		5
ECOL199310	c3536	Twitching motility protein PilT		5
ECOL199310	c4106	Leader peptidase (Prepilin peptidase) (EC 3.4.23.43)		5
ECOL199310	c0127	Type IV pilin PilA		5
ECOL199310	c0183	Multimodular transpeptidase-transglycosylase (EC 2.4.1.129) (EC 3.4.-.-)		5
ECOL199310	c4166	Multimodular transpeptidase-transglycosylase (EC 2.4.1.129) (EC 3.4.-.-)		5
ECOL199310	c4165	Type IV pilus biogenesis protein PilM		5
CLOSSAC	Cspa_c16920	Flp pilus assembly protein TadB		5
CLOSSAC	Cspa_c16850	Flp pilus assembly protein RcpC/CpaB		5
CLOSSAC	Cspa_c16910	Type II/IV secretion system protein TadC, associated with Flp pilus assembly		5
CLOSSAC	Cspa_c16860	Type II/IV secretion system ATPase TadZ/CpaE, associated with Flp pilus assembly		5
CLOSSAC	Cspa_c16870	Type II/IV secretion system ATP hydrolase TadA/VirB11/CpaF, TadA subfamily		5
CLOSSAC	Cspa_c51990	Phosphonate ABC transporter phosphate-binding periplasmic component (TC 3.A.1.9.1)	phosphonate	1
CLOSSAC	Cspa_c13900	Oligopeptide transport system permease protein OppC (TC 3.A.1.5.1)	oligopeptide	4
CLOSSAC	Cspa_c14370	Oligopeptide transport system permease protein OppC (TC 3.A.1.5.1)	oligopeptide	4
CLOSSAC	Cspa_c21260	Oligopeptide transport system permease protein OppC (TC 3.A.1.5.1)	oligopeptide	4
CLOSSAC	Cspa_c56140	Oligopeptide transport system permease protein OppC (TC 3.A.1.5.1)	oligopeptide	4
CLOSSAC	Cspa_c03570	Oligopeptide transport system permease protein OppB (TC 3.A.1.5.1)	oligopeptide	4
CLOSSAC	Cspa_c13890	Oligopeptide transport system permease protein OppB (TC 3.A.1.5.1)	oligopeptide	4
CLOSSAC	Cspa_c13910	Oligopeptide transport system permease protein OppB (TC 3.A.1.5.1)	oligopeptide	4
CLOSSAC	Cspa_c14360	Oligopeptide transport system permease protein OppB (TC 3.A.1.5.1)	oligopeptide	4
CLOSSAC	Cspa_c14380	Oligopeptide transport system permease protein OppB (TC 3.A.1.5.1)	oligopeptide	4
CLOSSAC	Cspa_c21250	Oligopeptide transport system permease protein OppB (TC 3.A.1.5.1)	oligopeptide	4
CLOSSAC	Cspa_c21270	Oligopeptide transport system permease protein OppB (TC 3.A.1.5.1)	oligopeptide	4
CLOSSAC	Cspa_c56130	Oligopeptide transport system permease protein OppB (TC 3.A.1.5.1)	oligopeptide	4
CLOSSAC	Cspa_c56150	Oligopeptide transport system permease protein OppB (TC 3.A.1.5.1)	oligopeptide	4
CLOSSAC	Cspa_c03580	Oligopeptide transport ATP-binding protein OppF (TC 3.A.1.5.1)	oligopeptide	4
CLOSSAC	Cspa_c13920	Oligopeptide transport ATP-binding protein OppF (TC 3.A.1.5.1)	oligopeptide	4
CLOSSAC	Cspa_c14390	Oligopeptide transport ATP-binding protein OppF (TC 3.A.1.5.1)	oligopeptide	4
CLOSSAC	Cspa_c21280	Oligopeptide transport ATP-binding protein OppF (TC 3.A.1.5.1)	oligopeptide	4
CLOSSAC	Cspa_c56120	Oligopeptide transport ATP-binding protein OppF (TC 3.A.1.5.1)	oligopeptide	4
CLOSSAC	Cspa_c04660	Oligopeptide ABC transporter, periplasmic oligopeptide-binding protein OppA (TC 3.A.1.5.1)	oligopeptide	4
CLOSSAC	Cspa_c13880	Oligopeptide ABC transporter, periplasmic oligopeptide-binding protein OppA (TC 3.A.1.5.1)	oligopeptide	4
CLOSSAC	Cspa_c14350	Oligopeptide ABC transporter, periplasmic oligopeptide-binding protein OppA (TC 3.A.1.5.1)	oligopeptide	4
CLOSSAC	Cspa_c21240	Oligopeptide ABC transporter, periplasmic oligopeptide-binding protein OppA (TC 3.A.1.5.1)	oligopeptide	4
CLOSSAC	Cspa_c56110	Oligopeptide ABC transporter, periplasmic oligopeptide-binding protein OppA (TC 3.A.1.5.1)	oligopeptide	4
CLOSSAC	Cspa_c35440	High-affinity branched-chain amino acid transport system permease protein LivH (TC 3.A.1.4.1)	branched-chain amino acid	2
CLOSSAC	Cspa_c40150	High-affinity branched-chain amino acid transport system permease protein LivH (TC 3.A.1.4.1)	branched-chain amino acid	2
CLOSSAC	Cspa_c57600	High-affinity branched-chain amino acid transport system permease protein LivH (TC 3.A.1.4.1)	branched-chain amino acid	2
CLOSSAC	Cspa_c35410	Branched-chain amino acid transport ATP-binding protein LivF (TC 3.A.1.4.1)	branched-chain amino acid	2
CLOSSAC	Cspa_c40120	Branched-chain amino acid transport ATP-binding protein LivF (TC 3.A.1.4.1)	branched-chain amino acid	2
CLOSSAC	Cspa_c57630	Branched-chain amino acid transport ATP-binding protein LivF (TC 3.A.1.4.1)	branched-chain amino acid	2
CLOSSAC	Cspa_c35430	Branched-chain amino acid transport system permease protein LivM (TC 3.A.1.4.1)	branched-chain amino acid	2
CLOSSAC	Cspa_c40140	Branched-chain amino acid transport system permease protein LivM (TC 3.A.1.4.1)	branched-chain amino acid	2
CLOSSAC	Cspa_c57610	Branched-chain amino acid transport system permease protein LivM (TC 3.A.1.4.1)	branched-chain amino acid	2
CLOSSAC	Cspa_c27880	Branched-chain amino acid ABC transporter, amino acid-binding protein (TC 3.A.1.4.1)	branched-chain amino acid	2
CLOSSAC	Cspa_c30390	Branched-chain amino acid ABC transporter, amino acid-binding protein (TC 3.A.1.4.1)	branched-chain amino acid	2
CLOSSAC	Cspa_c35450	Branched-chain amino acid ABC transporter, amino acid-binding protein (TC 3.A.1.4.1)	branched-chain amino acid	2
CLOSSAC	Cspa_c40160	Branched-chain amino acid ABC transporter, amino acid-binding protein (TC 3.A.1.4.1)	branched-chain amino acid	2
CLOSSAC	Cspa_c57590	Branched-chain amino acid ABC transporter, amino acid-binding protein (TC 3.A.1.4.1)	branched-chain amino acid	2
CLOSSAC	Cspa_c35420	Branched-chain amino acid transport ATP-binding protein LivG (TC 3.A.1.4.1)	branched-chain amino acid	2
CLOSSAC	Cspa_c40130	Branched-chain amino acid transport ATP-binding protein LivG (TC 3.A.1.4.1)	branched-chain amino acid	2
CLOSSAC	Cspa_c57620	Branched-chain amino acid transport ATP-binding protein LivG (TC 3.A.1.4.1)	branched-chain amino acid	2
CLOSSAC	Cspa_c03550	Dipeptide transport system permease protein DppB (TC 3.A.1.5.2)	dipeptide	3
CLOSSAC	Cspa_c03560	Dipeptide transport system permease protein DppC (TC 3.A.1.5.2)	dipeptide	3
CLOSSAC	Cspa_c03540	Dipeptide-binding ABC transporter, periplasmic substrate-binding component (TC 3.A.1.5.2)	dipeptide	3
CLOSSAC	Cspa_c13130	Signal recognition particle, subunit Ffh SRP54 (TC 3.A.5.1.1)		5
CLOSSAC	Cspa_c13120	Signal recognition particle associated protein		5
CLOSSAC	Cspa_c13110	Signal recognition particle receptor protein FtsY (=alpha subunit) (TC 3.A.5.1.1)		5
CLOSSAC	Cspa_c40720	Twin-arginine translocation protein TatC		5
CLOSSAC	Cspa_c40730	Twin-arginine translocation protein TatC		5
CLOSSAC	Cspa_c40740	Twin-arginine translocation protein TatAd		5
CLOSSAC	Cspa_c32100	Mg(2+) transport ATPase protein C	Mg(2+)	1
CLOSSAC	Cspa_c33200	Magnesium and cobalt transport protein CorA	Mg/Co	2
CLOSSAC	Cspa_c35490	Magnesium and cobalt transport protein CorA	Mg/Co	2
CLOSSAC	Cspa_c15100	Magnesium and cobalt efflux protein CorC	Mg/Co	2
CLOSSAC	Cspa_c35970	Magnesium and cobalt efflux protein CorC	Mg/Co	2
CLOSSAC	Cspa_c17160	Mg/Co/Ni transporter MgtE	Mg/Co/Ni	2
CLOSSAC	Cspa_c42690	Additional substrate-specific component CbiN of cobalt ECF transporter	Co	1
CLOSSAC	Cspa_c42710	ATPase component CbiO of energizing module of cobalt ECF transporter	Co	1
CLOSSAC	Cspa_c30270	Transmembrane component NikQ of energizing module of nickel ECF transporter	Ni	1
CLOSSAC	Cspa_c30260	Additional substrate-specific component NikN of nickel ECF transporter	Ni	1
CLOSSAC	Cspa_c40670	HoxN/HupN/NixA family nickel/cobalt transporter	Ni/Co	2
CLOSSAC	Cspa_c42700	Substrate-specific component CbiM of cobalt ECF transporter	Co	1
CLOSSAC	Cspa_c30260	Substrate-specific component NikM of nickel ECF transporter	Ni	1
CLOSSAC	Cspa_c30280	ATPase component NikO of energizing module of nickel ECF transporter	Ni	1
CLOSSAC	Cspa_c42720	Transmembrane component CbiQ of energizing module of cobalt ECF transporter	Co	1
CLOSSAC	Cspa_c54700	Copper-translocating P-type ATPase (EC 3.6.3.4)	Cu	1
CLOSSAC	Cspa_c43820	Di-/tripeptide transporter	di/tripeptide	3
CLOSSAC	Cspa_c28630	Na+/H+ antiporter NhaA type	Na+:H+	1
CLOSSAC	Cspa_c57750	Sodium-Choline Symporter	Na:choline	1
CLOSSAC	Cspa_c44090	Substrate-specific component NiaX of predicted niacin ECF transporter	niacin	1
CLOSSAC	Cspa_c08390	Substrate-specific component ThiW of predicted thiazole ECF transporter	thiazole	1
CLOSSAC	Cspa_c42690	Additional substrate-specific component CbiN of cobalt ECF transporter	Co	1
CLOSSAC	Cspa_c47860	Substrate-specific component QueT (COG4708) of predicted queuosine-regulated ECF transporter		5
CLOSSAC	Cspa_c42830	Substrate-specific component FolT of folate ECF transporter	folate	1
CLOSSAC	Cspa_c42710	ATPase component CbiO of energizing module of cobalt ECF transporter	Co	1
CLOSSAC	Cspa_c30260	Additional substrate-specific component NikN of nickel ECF transporter	Ni	1
CLOSSAC	Cspa_c00770	Substrate-specific component ThiT of thiamin ECF transporter	thiamin	1
CLOSSAC	Cspa_c30260	Substrate-specific component NikM of nickel ECF transporter	Ni	1
CLOSSAC	Cspa_c02190	ATPase component of general energizing module of ECF transporters		5
CLOSSAC	Cspa_c02200	ATPase component of general energizing module of ECF transporters		5
CLOSSAC	Cspa_c42720	Transmembrane component CbiQ of energizing module of cobalt ECF transporter	Co	1
CLOSSAC	Cspa_c50830	Substrate-specific component PanT of predicted pantothenate ECF transporter	panthothenate	1
CLOSSAC	Cspa_c07150	Substrate-specific component RibU of riboflavin ECF transporter	riboflavin	1
CLOSSAC	Cspa_c24610	Substrate-specific component BioY of biotin ECF transporter	biotin	1
CLOSSAC	Cspa_c50330	Substrate-specific component BioY of biotin ECF transporter	biotin	1
CLOSSAC	Cspa_c50520	Substrate-specific component BioY of biotin ECF transporter	biotin	1
CLOSSAC	Cspa_c30270	Transmembrane component NikQ of energizing module of nickel ECF transporter	Ni	1
CLOSSAC	Cspa_c42700	Substrate-specific component CbiM of cobalt ECF transporter	Co	1
CLOSSAC	Cspa_c30280	ATPase component NikO of energizing module of nickel ECF transporter	Ni	1
CLOSSAC	Cspa_c02210	Transmembrane component of general energizing module of ECF transporters		5
CLOSSAC	Cspa_c50780	Substrate-specific component TrpP of tryptophan ECF transporter	tryptophan	1
CLOSSAC	Cspa_c08590	Substrate-specific component PdxU2 of predicted pyridoxin-related ECF transporter	pyridoxin	1
CLOSSAC	Cspa_c15780	TolA protein		5
CLOSSAC	Cspa_c43670	TolA protein		5
CLOSSAC	Cspa_c24950	TPR domain protein, putative component of TonB system		5
CLOSSAC	Cspa_c31080	TPR domain protein, putative component of TonB system		5
CLOSSAC	Cspa_c26500	Type IV fimbrial assembly, ATPase PilB		5
CLOSSAC	Cspa_c44500	Type IV fimbrial assembly, ATPase PilB		5
CLOSSAC	Cspa_c44460	Type IV pilus biogenesis protein PilN		5
CLOSSAC	Cspa_c52410	Type IV pilus biogenesis protein PilN		5
CLOSSAC	Cspa_c11950	N-methyltransferase (EC 2.1.1.-)		5
CLOSSAC	Cspa_c16940	N-methyltransferase (EC 2.1.1.-)		5
CLOSSAC	Cspa_c44510	N-methyltransferase (EC 2.1.1.-)		5
CLOSSAC	Cspa_c53090	3-dehydroquinate synthase (EC 4.2.3.4)		5
CLOSSAC	Cspa_c44450	Type IV pilus biogenesis protein PilO		5
CLOSSAC	Cspa_c44490	Type IV fimbrial assembly protein PilC		5
CLOSSAC	Cspa_c44520	Twitching motility protein PilT		5
CLOSSAC	Cspa_c11950	Leader peptidase (Prepilin peptidase) (EC 3.4.23.43)		5
CLOSSAC	Cspa_c16940	Leader peptidase (Prepilin peptidase) (EC 3.4.23.43)		5
CLOSSAC	Cspa_c44510	Leader peptidase (Prepilin peptidase) (EC 3.4.23.43)		5
CLOSSAC	Cspa_c44480	Type IV pilin PilA		5
CLOSSAC	Cspa_c44770	Multimodular transpeptidase-transglycosylase (EC 2.4.1.129) (EC 3.4.-.-)		5
CLOSSAC	Cspa_c44470	Type IV pilus biogenesis protein PilM		5
EREC	EUBREC_0043	Flp pilus assembly protein TadB		5
EREC	EUBREC_0042	Type II/IV secretion system ATP hydrolase TadA/VirB11/CpaF, TadA subfamily		5
EREC	EUBREC_1102	Type II/IV secretion system ATP hydrolase TadA/VirB11/CpaF, TadA subfamily		5
EREC	EUBREC_2555	Type II/IV secretion system ATP hydrolase TadA/VirB11/CpaF, TadA subfamily		5
EREC	EUBREC_0978	Oligopeptide transport system permease protein OppC (TC 3.A.1.5.1)	oligopeptide	4
EREC	EUBREC_0977	Oligopeptide transport system permease protein OppB (TC 3.A.1.5.1)	oligopeptide	4
EREC	EUBREC_0980	Oligopeptide transport ATP-binding protein OppF (TC 3.A.1.5.1)	oligopeptide	4
EREC	EUBREC_0979	Oligopeptide transport ATP-binding protein OppD (TC 3.A.1.5.1)	oligopeptide	4
EREC	EUBREC_0981	Oligopeptide ABC transporter, periplasmic oligopeptide-binding protein OppA (TC 3.A.1.5.1)	oligopeptide	4
EREC	EUBREC_2023	Oligopeptide ABC transporter, periplasmic oligopeptide-binding protein OppA (TC 3.A.1.5.1)	oligopeptide	4
EREC	EUBREC_1505	Signal recognition particle, subunit Ffh SRP54 (TC 3.A.5.1.1)		5
EREC	EUBREC_1504	Signal recognition particle associated protein		5
EREC	EUBREC_1502	Signal recognition particle receptor protein FtsY (=alpha subunit) (TC 3.A.5.1.1)		5
EREC	EUBREC_0415	Magnesium and cobalt transport protein CorA	Mg/Co	2
EREC	EUBREC_1962	Magnesium and cobalt efflux protein CorC	Mg/Co	2
EREC	EUBREC_2547	Magnesium and cobalt efflux protein CorC	Mg/Co	2
EREC	EUBREC_3095	Mg/Co/Ni transporter MgtE	Mg/Co/Ni	2
EREC	EUBREC_0615	Copper-translocating P-type ATPase (EC 3.6.3.4)	Cu	1
EREC	EUBREC_1234	Copper-translocating P-type ATPase (EC 3.6.3.4)	Cu	1
EREC	EUBREC_2968	Copper-translocating P-type ATPase (EC 3.6.3.4)	Cu	1
EREC	EUBREC_0613	Repressor CsoR of the copZA operon		5
EREC	EUBREC_0667	Sodium-dependent phosphate transporter	phosphate	1
EREC	EUBREC_2526	Substrate-specific component ThiW of predicted thiazole ECF transporter	thiazole	1
EREC	EUBREC_0834	Substrate-specific component RibU of riboflavin ECF transporter	riboflavin	1
EREC	EUBREC_2243	Substrate-specific component QueT (COG4708) of predicted queuosine-regulated ECF transporter		5
EREC	EUBREC_0096	Substrate-specific component FolT of folate ECF transporter	folate	1
EREC	EUBREC_0901	Substrate-specific component BioY of biotin ECF transporter	biotin	1
EREC	EUBREC_3289	Substrate-specific component BioY of biotin ECF transporter	biotin	1
EREC	EUBREC_2999	Transmembrane component of general energizing module of ECF transporters		5
EREC	EUBREC_3000	ATPase component of general energizing module of ECF transporters		5
EREC	EUBREC_3001	ATPase component of general energizing module of ECF transporters		5
EREC	EUBREC_3458	ATPase component BioM of energizing module of biotin ECF transporter	biotin	1
EREC	EUBREC_3477	ATPase component BioM of energizing module of biotin ECF transporter	biotin	1
EREC	EUBREC_0826	Substrate-specific component PanT of predicted pantothenate ECF transporter	panthothenate	1
EREC	EUBREC_0322	Substrate-specific component PdxU2 of predicted pyridoxin-related ECF transporter	pyridoxin	1
EREC	EUBREC_2839	TRAP-type C4-dicarboxylate transport system, small permease component	C4-dicarboxylate	2
EREC	EUBREC_2838	TRAP-type C4-dicarboxylate transport system, large permease component	C4-dicarboxylate	2
EREC	EUBREC_2196	Type IV fimbrial assembly, ATPase PilB		5
EREC	EUBREC_1110	N-methyltransferase (EC 2.1.1.-)		5
EREC	EUBREC_2180	N-methyltransferase (EC 2.1.1.-)		5
EREC	EUBREC_1492	3-dehydroquinate synthase (EC 4.2.3.4)		5
EREC	EUBREC_2178	Type IV pilus biogenesis protein PilO		5
EREC	EUBREC_1534	Type IV fimbrial assembly protein PilC		5
EREC	EUBREC_2194	Type IV fimbrial assembly protein PilC		5
EREC	EUBREC_1529	Twitching motility protein PilT		5
EREC	EUBREC_2195	Twitching motility protein PilT		5
EREC	EUBREC_1110	Leader peptidase (Prepilin peptidase) (EC 3.4.23.43)		5
EREC	EUBREC_2180	Leader peptidase (Prepilin peptidase) (EC 3.4.23.43)		5
EREC	EUBREC_2181	Type IV pilin PilA		5
EREC	EUBREC_0703	Multimodular transpeptidase-transglycosylase (EC 2.4.1.129) (EC 3.4.-.-)		5
EREC	EUBREC_3151	Multimodular transpeptidase-transglycosylase (EC 2.4.1.129) (EC 3.4.-.-)		5
EREC	EUBREC_2179	Type IV pilus biogenesis protein PilM		5
PDIF272563	CD630_26740	Oligopeptide transport system permease protein OppC (TC 3.A.1.5.1)	oligopeptide	4
PDIF272563	CD630_08530	Oligopeptide transport system permease protein OppB (TC 3.A.1.5.1)	oligopeptide	4
PDIF272563	CD630_26730	Oligopeptide transport system permease protein OppB (TC 3.A.1.5.1)	oligopeptide	4
PDIF272563	CD630_26700	Oligopeptide transport ATP-binding protein OppF (TC 3.A.1.5.1)	oligopeptide	4
PDIF272563	CD630_08560	Oligopeptide transport ATP-binding protein OppD (TC 3.A.1.5.1)	oligopeptide	4
PDIF272563	CD630_26710	Oligopeptide transport ATP-binding protein OppD (TC 3.A.1.5.1)	oligopeptide	4
PDIF272563	CD630_08550	Oligopeptide ABC transporter, periplasmic oligopeptide-binding protein OppA (TC 3.A.1.5.1)	oligopeptide	4
PDIF272563	CD630_26720	Oligopeptide ABC transporter, periplasmic oligopeptide-binding protein OppA (TC 3.A.1.5.1)	oligopeptide	4
PDIF272563	CD630_12520	Signal recognition particle, subunit Ffh SRP54 (TC 3.A.5.1.1)		5
PDIF272563	CD630_12511	Signal recognition particle associated protein		5
PDIF272563	CD630_12510	Signal recognition particle receptor protein FtsY (=alpha subunit) (TC 3.A.5.1.1)		5
PDIF272563	CD630_14250	Mg(2+) transport ATPase protein C	Mg(2+)	1
PDIF272563	CD630_32700	Mg(2+) transport ATPase protein C	Mg(2+)	1
PDIF272563	CD630_33750	Mg(2+) transport ATPase protein C	Mg(2+)	1
PDIF272563	CD630_18310	Magnesium and cobalt transport protein CorA	Mg/Co	2
PDIF272563	CD630_21220	Magnesium and cobalt transport protein CorA	Mg/Co	2
PDIF272563	CD630_10440	Magnesium and cobalt efflux protein CorC	Mg/Co	2
PDIF272563	CD630_28580	Magnesium and cobalt efflux protein CorC	Mg/Co	2
PDIF272563	CD630_24360	Mg/Co/Ni transporter MgtE	Mg/Co/Ni	2
PDIF272563	CD630_33730	Mg(2+) transport ATPase, P-type (EC 3.6.3.2)	Mg(2+)	1
PDIF272563	CD630_33770	Mg(2+) transport ATPase, P-type (EC 3.6.3.2)	Mg(2+)	1
PDIF272563	CD630_03240	Substrate-specific component CbiM of cobalt ECF transporter	Co	1
PDIF272563	CD630_03250	Additional substrate-specific component CbiN of cobalt ECF transporter	Co	1
PDIF272563	CD630_03270	ATPase component CbiO of energizing module of cobalt ECF transporter	Co	1
PDIF272563	CD630_03260	Transmembrane component CbiQ of energizing module of cobalt ECF transporter	Co	1
PDIF272563	CD630_05910	Copper-translocating P-type ATPase (EC 3.6.3.4)	Cu	1
PDIF272563	CD630_16370	Copper-translocating P-type ATPase (EC 3.6.3.4)	Cu	1
PDIF272563	CD630_21150	Copper-translocating P-type ATPase (EC 3.6.3.4)	Cu	1
PDIF272563	CD630_22600	Di-/tripeptide transporter	di/tripeptide	3
PDIF272563	CD630_30360	Di-/tripeptide transporter	di/tripeptide	3
PDIF272563	CD630_22620	Di/tripeptide permease YjdL	di/tripeptide	3
PDIF272563	CD630_17290	Sodium-dependent phosphate transporter	phosphate	1
PDIF272563	CD630_32860	Sodium-dependent phosphate transporter	phosphate	1
PDIF272563	CD630_03250	Additional substrate-specific component CbiN of cobalt ECF transporter	Co	1
PDIF272563	CD630_20970	Substrate-specific component QueT (COG4708) of predicted queuosine-regulated ECF transporter		5
PDIF272563	CD630_03270	ATPase component CbiO of energizing module of cobalt ECF transporter	Co	1
PDIF272563	CD630_04300	Transmembrane component BL0694 of energizing module of predicted ECF transporter		5
PDIF272563	CD630_01000	ATPase component of general energizing module of ECF transporters		5
PDIF272563	CD630_01010	ATPase component of general energizing module of ECF transporters		5
PDIF272563	CD630_03260	Transmembrane component CbiQ of energizing module of cobalt ECF transporter	Co	1
PDIF272563	CD630_16830	Substrate-specific component STY3230 of queuosine-regulated ECF transporter		5
PDIF272563	CD630_30730	Substrate-specific component STY3230 of queuosine-regulated ECF transporter		5
PDIF272563	CD630_32980	ATPase component BioM of energizing module of biotin ECF transporter	biotin	1
PDIF272563	CD630_35560	Substrate-specific component PanT of predicted pantothenate ECF transporter	panthothenate	1
PDIF272563	CD630_01470	Substrate-specific component RibU of riboflavin ECF transporter	riboflavin	1
PDIF272563	CD630_29710	Substrate-specific component BioY of biotin ECF transporter	biotin	1
PDIF272563	CD630_04310	Duplicated ATPase component BL0693 of energizing module of predicted ECF transporter		5
PDIF272563	CD630_03240	Substrate-specific component CbiM of cobalt ECF transporter	Co	1
PDIF272563	CD630_01020	Transmembrane component of general energizing module of ECF transporters		5
PDIF272563	CD630_04290	Substrate-specific component BL0695 of predicted ECF transporter		5
PDIF272563	CD630_19880	Substrate-specific component TrpP of tryptophan ECF transporter	tryptophan	1
PDIF272563	CD630_03930	Substrate-specific component PdxU2 of predicted pyridoxin-related ECF transporter	pyridoxin	1
PDIF272563	CD630_25310	Substrate-specific component PdxU2 of predicted pyridoxin-related ECF transporter	pyridoxin	1
PDIF272563	CD630_06320	TolA protein		5
PDIF272563	CD630_32960	Type IV fimbrial assembly, ATPase PilB		5
PDIF272563	CD630_35120	Type IV fimbrial assembly, ATPase PilB		5
PDIF272563	CD630_35040	N-methyltransferase (EC 2.1.1.-)		5
PDIF272563	CD630_18330	3-dehydroquinate synthase (EC 4.2.3.4)		5
PDIF272563	CD630_35110	Type IV fimbrial assembly protein PilC		5
PDIF272563	CD630_35050	Twitching motility protein PilT		5
PDIF272563	CD630_35040	Leader peptidase (Prepilin peptidase) (EC 3.4.23.43)		5
PDIF272563	CD630_32940	Type IV pilin PilA		5
PDIF272563	CD630_35070	Type IV pilin PilA		5
PDIF272563	CD630_35080	Type IV pilin PilA		5
PDIF272563	CD630_07810	Multimodular transpeptidase-transglycosylase (EC 2.4.1.129) (EC 3.4.-.-)		5
PDIF272563	CD630_35100	Type IV pilus biogenesis protein PilM		5
SHIGELLA	S0101	FIG002842: hypothetical protein		5
SHIGELLA	S0102	Dephospho-CoA kinase (EC 2.7.1.24)		5
SHIGELLA	S0100	FIG003276: zinc-binding protein		5
SHIGELLA	S0105	Type IV fimbrial assembly protein PilC		5
SHIGELLA	S0098	Mutator mutT protein (7,8-dihydro-8-oxoguanine-triphosphatase) (EC 3.6.1.-)		5
SHIGELLA	S1378	Peptide transport system ATP-binding protein SapD	peptide	4
SHIGELLA	S1381	Peptide transport periplasmic protein SapA	peptide	4
SHIGELLA	S1379	Peptide transport system permease protein SapC	peptide	4
SHIGELLA	S1380	Peptide transport system permease protein SapB	peptide	4
SHIGELLA	S1377	Peptide transport system ATP-binding protein SapF	peptide	4
SHIGELLA	S3611	Phosphonate ABC transporter permease protein phnE (TC 3.A.1.9.1)	phosphonate	1
SHIGELLA	S3613	Phosphonate ABC transporter ATP-binding protein (TC 3.A.1.9.1)	phosphonate	1
SHIGELLA	S3612	Phosphonate ABC transporter phosphate-binding periplasmic component (TC 3.A.1.9.1)	phosphonate	1
SHIGELLA	S0783	ABC transport system, permease component YbhR		5
SHIGELLA	S0786	Predicted membrane fusion protein (MFP) component of efflux pump, membrane anchor protein YbhG		5
SHIGELLA	S0785	ABC transporter multidrug efflux pump, fused ATP-binding domains	multidrug	4
SHIGELLA	S0787	Transcriptional regulator YbiH, TetR family		5
SHIGELLA	S0784	ABC transport system, permease component YbhS		5
SHIGELLA	S1332	Oligopeptide transport system permease protein OppC (TC 3.A.1.5.1)	oligopeptide	4
SHIGELLA	S2395	Oligopeptide transport system permease protein OppC (TC 3.A.1.5.1)	oligopeptide	4
SHIGELLA	S1331	Oligopeptide transport system permease protein OppB (TC 3.A.1.5.1)	oligopeptide	4
SHIGELLA	S2394	Oligopeptide transport system permease protein OppB (TC 3.A.1.5.1)	oligopeptide	4
SHIGELLA	S1334	Oligopeptide transport ATP-binding protein OppF (TC 3.A.1.5.1)	oligopeptide	4
SHIGELLA	S1333	Oligopeptide transport ATP-binding protein OppD (TC 3.A.1.5.1)	oligopeptide	4
SHIGELLA	S1330	Oligopeptide ABC transporter, periplasmic oligopeptide-binding protein OppA (TC 3.A.1.5.1)	oligopeptide	4
SHIGELLA	S4288	High-affinity branched-chain amino acid transport system permease protein LivH (TC 3.A.1.4.1)	branched-chain amino acid	2
SHIGELLA	S4291	Branched-chain amino acid transport ATP-binding protein LivF (TC 3.A.1.4.1)	branched-chain amino acid	2
SHIGELLA	S4289	Branched-chain amino acid transport system permease protein LivM (TC 3.A.1.4.1)	branched-chain amino acid	2
SHIGELLA	S4285	Branched-chain amino acid ABC transporter, amino acid-binding protein (TC 3.A.1.4.1)	branched-chain amino acid	2
SHIGELLA	S4287	Branched-chain amino acid ABC transporter, amino acid-binding protein (TC 3.A.1.4.1)	branched-chain amino acid	2
SHIGELLA	S4290	Branched-chain amino acid transport ATP-binding protein LivG (TC 3.A.1.4.1)	branched-chain amino acid	2
SHIGELLA	S4192	Dipeptide transport system permease protein DppB (TC 3.A.1.5.2)	dipeptide	3
SHIGELLA	S4195	Dipeptide transport ATP-binding protein DppF (TC 3.A.1.5.2)	dipeptide	3
SHIGELLA	S4194	Dipeptide transport ATP-binding protein DppD (TC 3.A.1.5.2)	dipeptide	3
SHIGELLA	S0825	Dipeptide transport system permease protein DppC (TC 3.A.1.5.2)	dipeptide	3
SHIGELLA	S1873	Dipeptide transport system permease protein DppC (TC 3.A.1.5.2)	dipeptide	3
SHIGELLA	S4193	Dipeptide transport system permease protein DppC (TC 3.A.1.5.2)	dipeptide	3
SHIGELLA	S4191	Dipeptide-binding ABC transporter, periplasmic substrate-binding component (TC 3.A.1.5.2)	dipeptide	3
SHIGELLA	S4466	type 1 fimbriae regulatory protein FimE		5
SHIGELLA	S1008	type 1 fimbrae adaptor subunit FimF		5
SHIGELLA	S1009	type 1 fimbrae adaptor subunit FimF		5
SHIGELLA	S4458	type 1 fimbrae adaptor subunit FimF		5
SHIGELLA	S1006	type 1 fimbriae anchoring protein FimD		5
SHIGELLA	S4048	type 1 fimbriae anchoring protein FimD		5
SHIGELLA	S4254	type 1 fimbriae anchoring protein FimD		5
SHIGELLA	S4465	type 1 fimbriae major subunit FimA		5
SHIGELLA	S4464	type 1 fimbriae protein FimI, unknown function		5
SHIGELLA	S4457	type 1 fimbrae adaptor subunit FimG		5
SHIGELLA	S4456	mannose-specific adhesin FimH		5
SHIGELLA	S0470	chaperone FimC		5
SHIGELLA	S4463	chaperone FimC		5
SHIGELLA	S4467	type 1 fimbriae regulatory protein FimB		5
SHIGELLA	S3342	Alpha-fimbriae usher protein		5
SHIGELLA	S3341	Alpha-fimbriae tip adhesin		5
SHIGELLA	S2847	Signal recognition particle, subunit Ffh SRP54 (TC 3.A.5.1.1)		5
SHIGELLA	S4281	Signal recognition particle receptor protein FtsY (=alpha subunit) (TC 3.A.5.1.1)		5
SHIGELLA	S3837	Twin-arginine translocation protein TatC		5
SHIGELLA	S3840	Twin-arginine translocation protein TatA		5
SHIGELLA	S3836	Deoxyribonuclease TatD		5
SHIGELLA	S0676	Twin-arginine translocation protein TatE		5
SHIGELLA	S3838	Twin-arginine translocation protein TatB		5
SHIGELLA	S4824	Immunoglobulin A1 protease		5
SHIGELLA	S4824	autotransporter domain, T5aSS type secretion		5
SHIGELLA	S3178	Per-activated serine protease autotransporter enterotoxin EspC	enterotoxin	4
SHIGELLA	S3965	Per-activated serine protease autotransporter enterotoxin EspC	enterotoxin	4
SHIGELLA	S3861	Magnesium and cobalt transport protein CorA	Mg/Co	2
SHIGELLA	S0646	Magnesium and cobalt efflux protein CorC	Mg/Co	2
SHIGELLA	S1527	Magnesium and cobalt efflux protein CorC	Mg/Co	2
SHIGELLA	S4510	Mg(2+) transport ATPase, P-type (EC 3.6.3.2)	Mg(2+)	1
SHIGELLA	S4269	Nickel ABC transporter, periplasmic nickel-binding protein NikA (TC 3.A.1.5.3)	Ni	1
SHIGELLA	S4264	Nickel responsive regulator NikR	Ni	1
SHIGELLA	S4266	Nickel transport ATP-binding protein NikD (TC 3.A.1.5.3)	Ni	1
SHIGELLA	S4267	Nickel transport system permease protein NikC (TC 3.A.1.5.3)	Ni	1
SHIGELLA	S4268	Nickel transport system permease protein NikB (TC 3.A.1.5.3)	Ni	1
SHIGELLA	S4265	Nickel transport ATP-binding protein NikE (TC 3.A.1.5.3)	Ni	1
SHIGELLA	S0436	Copper-translocating P-type ATPase (EC 3.6.3.4)	Cu	1
SHIGELLA	S4276	Copper-translocating P-type ATPase (EC 3.6.3.4)	Cu	1
SHIGELLA	S1917	Copper resistance protein CopC		5
SHIGELLA	S0601	Di/tripeptide permease YbgH	di/tripeptide	3
SHIGELLA	S1791	Di/tripeptide permease DtpA	di/tripeptide	3
SHIGELLA	S0018	Na+/H+ antiporter NhaA type	Na+:H+	1
SHIGELLA	S3644	Sodium-dependent phosphate transporter	phosphate	1
SHIGELLA	S0019	Transcriptional activator NhaR		5
SHIGELLA	S3986	Sodium-Choline Symporter	Na:choline	1
SHIGELLA	S3117	ATPase component STY3232 of energizing module of queuosine-regulated ECF transporter		5
SHIGELLA	S3115	Transmembrane component STY3231 of energizing module of queuosine-regulated ECF transporter		5
SHIGELLA	S3116	Transmembrane component STY3231 of energizing module of queuosine-regulated ECF transporter		5
SHIGELLA	S3118	ATPase component STY3233 of energizing module of queuosine-regulated ECF transporter		5
SHIGELLA	S3114	Substrate-specific component STY3230 of queuosine-regulated ECF transporter		5
SHIGELLA	S1341	Ferric siderophore transport system, periplasmic binding protein TonB	ferric siderophore	3
SHIGELLA	S0572	Tol biopolymer transport system, TolR protein	biopolymer	4
SHIGELLA	S0502	TonB-dependent receptor		5
SHIGELLA	S0569	Peptidoglycan-associated lipoprotein precursor		5
SHIGELLA	S0568	TPR repeat containing exported protein		5
SHIGELLA	S0570	tolB protein precursor, periplasmic protein involved in the tonb-independent uptake of group A colicins	group A colicins	2
SHIGELLA	S3253	Biopolymer transport protein ExbD/TolR	biopolymer	4
SHIGELLA	S0394	4-hydroxybenzoyl-CoA thioesterase family active site		5
SHIGELLA	S0574	4-hydroxybenzoyl-CoA thioesterase family active site		5
SHIGELLA	S2959	Protein-L-isoaspartate O-methyltransferase (EC 2.1.1.77)		5
SHIGELLA	S0571	TolA protein		5
SHIGELLA	S4052	Aerobactin siderophore receptor IutA	aerobactin siderophore	1
SHIGELLA	S0573	MotA/TolQ/ExbB proton channel family protein	proton	1
SHIGELLA	S3254	MotA/TolQ/ExbB proton channel family protein	proton	1
SHIGELLA	S3280	Type I secretion outer membrane protein, TolC precursor		5
SHIGELLA	S4052	TonB-dependent siderophore receptor	siderophore	3
SHIGELLA	S3153	TRAP-type C4-dicarboxylate transport system, small permease component	C4-dicarboxylate	2
SHIGELLA	S3155	TRAP-type C4-dicarboxylate transport system, large permease component	C4-dicarboxylate	2
SHIGELLA	S3151	TRAP-type C4-dicarboxylate transport system, periplasmic component	C4-dicarboxylate	2
SHIGELLA	S3152	TRAP-type C4-dicarboxylate transport system, periplasmic component	C4-dicarboxylate	2
SHIGELLA	S0215	Uncharacterized protein ImpF		5
SHIGELLA	S0217	Protein of avirulence locus ImpE		5
SHIGELLA	S0214	Protein ImpG/VasA		5
SHIGELLA	S0284	VgrG protein		5
SHIGELLA	S0212	Uncharacterized protein ImpH/VasB		5
SHIGELLA	S0213	Uncharacterized protein ImpH/VasB		5
SHIGELLA	S0211	Uncharacterized protein ImpA		5
SHIGELLA	S0288	ClpB protein		5
SHIGELLA	S0289	ClpB protein		5
SHIGELLA	S2831	ClpB protein		5
SHIGELLA	S1106	Curli production assembly/transport component CsgE		5
SHIGELLA	S1107	Transcriptional regulator CsgD for 2nd curli operon		5
SHIGELLA	S1113	Putative curli production protein CsgC		5
SHIGELLA	S1108	Minor curlin subunit CsgB, nucleation component of curlin monomers		5
SHIGELLA	S1105	Curli production assembly/transport component CsgF		5
ANTHRA	BA_3748	Phosphonate ABC transporter permease protein phnE2 (TC 3.A.1.9.1)	phosphonate	1
ANTHRA	BA_3749	Phosphonate ABC transporter ATP-binding protein (TC 3.A.1.9.1)	phosphonate	1
ANTHRA	BA_3747	Phosphonate ABC transporter permease protein phnE1 (TC 3.A.1.9.1)	phosphonate	1
ANTHRA	BA_0177	Phosphonate ABC transporter phosphate-binding periplasmic component (TC 3.A.1.9.1)	phosphonate	1
ANTHRA	BA_0190	Phosphonate ABC transporter phosphate-binding periplasmic component (TC 3.A.1.9.1)	phosphonate	1
ANTHRA	BA_0264	Phosphonate ABC transporter phosphate-binding periplasmic component (TC 3.A.1.9.1)	phosphonate	1
ANTHRA	BA_0580	Phosphonate ABC transporter phosphate-binding periplasmic component (TC 3.A.1.9.1)	phosphonate	1
ANTHRA	BA_0602	Phosphonate ABC transporter phosphate-binding periplasmic component (TC 3.A.1.9.1)	phosphonate	1
ANTHRA	BA_0760	Phosphonate ABC transporter phosphate-binding periplasmic component (TC 3.A.1.9.1)	phosphonate	1
ANTHRA	BA_0837	Phosphonate ABC transporter phosphate-binding periplasmic component (TC 3.A.1.9.1)	phosphonate	1
ANTHRA	BA_0925	Phosphonate ABC transporter phosphate-binding periplasmic component (TC 3.A.1.9.1)	phosphonate	1
ANTHRA	BA_1061	Phosphonate ABC transporter phosphate-binding periplasmic component (TC 3.A.1.9.1)	phosphonate	1
ANTHRA	BA_1090	Phosphonate ABC transporter phosphate-binding periplasmic component (TC 3.A.1.9.1)	phosphonate	1
ANTHRA	BA_1311	Phosphonate ABC transporter phosphate-binding periplasmic component (TC 3.A.1.9.1)	phosphonate	1
ANTHRA	BA_1601	Phosphonate ABC transporter phosphate-binding periplasmic component (TC 3.A.1.9.1)	phosphonate	1
ANTHRA	BA_1732	Phosphonate ABC transporter phosphate-binding periplasmic component (TC 3.A.1.9.1)	phosphonate	1
ANTHRA	BA_1948	Phosphonate ABC transporter phosphate-binding periplasmic component (TC 3.A.1.9.1)	phosphonate	1
ANTHRA	BA_1978	Phosphonate ABC transporter phosphate-binding periplasmic component (TC 3.A.1.9.1)	phosphonate	1
ANTHRA	BA_2056	Phosphonate ABC transporter phosphate-binding periplasmic component (TC 3.A.1.9.1)	phosphonate	1
ANTHRA	BA_2258	Phosphonate ABC transporter phosphate-binding periplasmic component (TC 3.A.1.9.1)	phosphonate	1
ANTHRA	BA_2605	Phosphonate ABC transporter phosphate-binding periplasmic component (TC 3.A.1.9.1)	phosphonate	1
ANTHRA	BA_2746	Phosphonate ABC transporter phosphate-binding periplasmic component (TC 3.A.1.9.1)	phosphonate	1
ANTHRA	BA_2766	Phosphonate ABC transporter phosphate-binding periplasmic component (TC 3.A.1.9.1)	phosphonate	1
ANTHRA	BA_2883	Phosphonate ABC transporter phosphate-binding periplasmic component (TC 3.A.1.9.1)	phosphonate	1
ANTHRA	BA_2898	Phosphonate ABC transporter phosphate-binding periplasmic component (TC 3.A.1.9.1)	phosphonate	1
ANTHRA	BA_3228	Phosphonate ABC transporter phosphate-binding periplasmic component (TC 3.A.1.9.1)	phosphonate	1
ANTHRA	BA_3383	Phosphonate ABC transporter phosphate-binding periplasmic component (TC 3.A.1.9.1)	phosphonate	1
ANTHRA	BA_3418	Phosphonate ABC transporter phosphate-binding periplasmic component (TC 3.A.1.9.1)	phosphonate	1
ANTHRA	BA_3750	Phosphonate ABC transporter phosphate-binding periplasmic component (TC 3.A.1.9.1)	phosphonate	1
ANTHRA	BA_4211	Phosphonate ABC transporter phosphate-binding periplasmic component (TC 3.A.1.9.1)	phosphonate	1
ANTHRA	BA_4236	Phosphonate ABC transporter phosphate-binding periplasmic component (TC 3.A.1.9.1)	phosphonate	1
ANTHRA	BA_4237	Phosphonate ABC transporter phosphate-binding periplasmic component (TC 3.A.1.9.1)	phosphonate	1
ANTHRA	BA_4573	Phosphonate ABC transporter phosphate-binding periplasmic component (TC 3.A.1.9.1)	phosphonate	1
ANTHRA	BA_4914	Phosphonate ABC transporter phosphate-binding periplasmic component (TC 3.A.1.9.1)	phosphonate	1
ANTHRA	BA_4930	Phosphonate ABC transporter phosphate-binding periplasmic component (TC 3.A.1.9.1)	phosphonate	1
ANTHRA	BA_5058	Phosphonate ABC transporter phosphate-binding periplasmic component (TC 3.A.1.9.1)	phosphonate	1
ANTHRA	BA_5062	Phosphonate ABC transporter phosphate-binding periplasmic component (TC 3.A.1.9.1)	phosphonate	1
ANTHRA	BA_5199	Phosphonate ABC transporter phosphate-binding periplasmic component (TC 3.A.1.9.1)	phosphonate	1
ANTHRA	BA_5237	Phosphonate ABC transporter phosphate-binding periplasmic component (TC 3.A.1.9.1)	phosphonate	1
ANTHRA	BA_5374	Phosphonate ABC transporter phosphate-binding periplasmic component (TC 3.A.1.9.1)	phosphonate	1
ANTHRA	BA_5634	Phosphonate ABC transporter phosphate-binding periplasmic component (TC 3.A.1.9.1)	phosphonate	1
ANTHRA	BA_0186	Oligopeptide transport system permease protein OppC (TC 3.A.1.5.1)	oligopeptide	4
[truncated: 1,072 more rows]

## Sheet: KEGG
genome ID	Locus	KO	Function	Substrate	Rank
10403S_RAST	LMRG_02451	K02794	PTS system, mannose-specific IIB component [EC:2.7.1.191]	mannose	1
10403S_RAST	LMRG_02452	K02795	PTS system, mannose-specific IIC component	mannose	1
10403S_RAST	LMRG_02453	K02796	PTS system, mannose-specific IID component	mannose	1
10403S_RAST	LMRG_02456	K02757	PTS system, beta-glucoside-specific IIC component	beta-glucoside	3
10403S_RAST	LMRG_02466	K20265	glutamate:GABA antiporter	glutamate:GABA	1
10403S_RAST	LMRG_02345	K02794	PTS system, mannose-specific IIB component [EC:2.7.1.191]	mannose	1
10403S_RAST	LMRG_02346	K02795	PTS system, mannose-specific IIC component	mannose	1
10403S_RAST	LMRG_02347	K02796	PTS system, mannose-specific IID component	mannose	1
10403S_RAST	LMRG_02356	K06147	ATP-binding cassette, subfamily B, bacterial		5
10403S_RAST	LMRG_02357	K06147	ATP-binding cassette, subfamily B, bacterial		5
10403S_RAST	LMRG_02384	K02035	peptide/nickel transport system substrate-binding protein	peptides/nickel	4
10403S_RAST	LMRG_02385	K02033	peptide/nickel transport system permease protein	peptides/nickel	4
10403S_RAST	LMRG_02386	K02034	peptide/nickel transport system permease protein	peptides/nickel	4
10403S_RAST	LMRG_02398	K09815	zinc transport system substrate-binding protein	zinc	1
10403S_RAST	LMRG_02399	K09817	zinc transport system ATP-binding protein [EC:3.6.3.-]	zinc	1
10403S_RAST	LMRG_02400	K09816	zinc transport system permease protein	zinc	1
10403S_RAST	LMRG_02414	K05340	glucose uptake protein	glucose	1
10403S_RAST	LMRG_02741	K05340	glucose uptake protein	glucose	1
10403S_RAST	LMRG_02744	K02025	multiple sugar transport system permease protein	multiple sugar	3
10403S_RAST	LMRG_02745	K02026	multiple sugar transport system permease protein	multiple sugar	3
10403S_RAST	LMRG_02746	K02027	multiple sugar transport system substrate-binding protein	multiple sugar	3
10403S_RAST	LMRG_02616	K02003	putative ABC transport system ATP-binding protein		5
10403S_RAST	LMRG_02617	K02004	putative ABC transport system permease protein		5
10403S_RAST	LMRG_02597	K10112	multiple sugar transport system ATP-binding protein	alpha-glucoside	3
10403S_RAST	LMRG_02588	K02072	D-methionine transport system permease protein	d-methionine	1
10403S_RAST	LMRG_02587	K02071	D-methionine transport system ATP-binding protein	d-methionine	1
10403S_RAST	LMRG_02586	K02073	D-methionine transport system substrate-binding protein	d-methionine	1
10403S_RAST	LMRG_00048	K11201	PTS system, fructose-specific IIA-like component [EC:2.7.1.-]	fructose	1
10403S_RAST	LMRG_00049	K02769	PTS system, fructose-specific IIB component [EC:2.7.1.202]	fructose	1
10403S_RAST	LMRG_00057	K07243	high-affinity iron transporter	iron	1
10403S_RAST	LMRG_00058	K07224	iron uptake system component EfeO	iron	1
10403S_RAST	LMRG_00059	K16301	deferrochelatase/peroxidase EfeB [EC:1.11.1.-]		5
10403S_RAST	LMRG_00065	K02761	PTS system, cellobiose-specific IIC component	cellobiose	1
10403S_RAST	LMRG_00066	K02760	PTS system, cellobiose-specific IIB component [EC:2.7.1.196 2.7.1.205]	cellobiose	1
10403S_RAST	LMRG_00106	K07238	zinc transporter, ZIP family	zinc	1
10403S_RAST	LMRG_00118	K02806	PTS system, nitrogen regulatory IIA component [EC:2.7.1.-]		5
10403S_RAST	LMRG_00140	K20265	glutamate:GABA antiporter	glutamate:GABA	1
10403S_RAST	LMRG_00148	K10974	cytosine permease	cytosine	1
10403S_RAST	LMRG_00184	K02773	PTS system, galactitol-specific IIA component [EC:2.7.1.200]	galactitol	1
10403S_RAST	LMRG_00200	K18926	MFS transporter, DHA2 family, lincomycin resistance protein	lincomycin	1
10403S_RAST	LMRG_00205	K18059	sulfate transporter 4	sulfate	1
10403S_RAST	LMRG_00225	K02782	PTS system, glucitol/sorbitol-specific IIB component [EC:2.7.1.198]	glucitol/sorbitol	2
10403S_RAST	LMRG_00226	K02783	PTS system, glucitol/sorbitol-specific IIC component	glucitol/sorbitol	2
10403S_RAST	LMRG_00255	K06901	putative MFS transporter, AGZA family, xanthine/uracil permease	xanthine/uracil	2
10403S_RAST	LMRG_00281	K03523	biotin transport system substrate-specific component	biotin	1
10403S_RAST	LMRG_00290	K06147	ATP-binding cassette, subfamily B, bacterial		5
10403S_RAST	LMRG_00291	K06147	ATP-binding cassette, subfamily B, bacterial		5
10403S_RAST	LMRG_00315	K11203	PTS system, fructose-specific IIC-like component	fructose	1
10403S_RAST	LMRG_00316	K11202	PTS system, fructose-specific IIB-like component [EC:2.7.1.-]	fructose	1
10403S_RAST	LMRG_00354	K01990	ABC-2 type transport system ATP-binding protein		5
10403S_RAST	LMRG_00355	K01992	ABC-2 type transport system permease protein		5
10403S_RAST	LMRG_00373	K02556	chemotaxis protein MotA		5
10403S_RAST	LMRG_00374	K02557	chemotaxis protein MotB		5
10403S_RAST	LMRG_00426	K02757	PTS system, beta-glucoside-specific IIC component	beta-glucoside	3
10403S_RAST	LMRG_00444	K01990	ABC-2 type transport system ATP-binding protein		5
10403S_RAST	LMRG_00445	K01992	ABC-2 type transport system permease protein		5
10403S_RAST	LMRG_00454	K02025	multiple sugar transport system permease protein	multiple sugar	3
10403S_RAST	LMRG_00455	K02026	multiple sugar transport system permease protein	multiple sugar	3
10403S_RAST	LMRG_00456	K05813	sn-glycerol 3-phosphate transport system substrate-binding protein	sn-glycerol 3-phosphate	1
10403S_RAST	LMRG_00469	K02796	PTS system, mannose-specific IID component	mannose	1
10403S_RAST	LMRG_00470	K02795	PTS system, mannose-specific IIC component	mannose	1
10403S_RAST	LMRG_02869	K02794	PTS system, mannose-specific IIB component [EC:2.7.1.191]	mannose	1
10403S_RAST	LMRG_00472	K11194	PTS system, fructose-specific IIA component [EC:2.7.1.202]	fructose	1
10403S_RAST	LMRG_00475	K11737	D-serine/D-alanine/glycine transporter	D-serine/D-alanine/glycine	2
10403S_RAST	LMRG_00483	K05786	chloramphenicol-sensitive protein RarD		5
10403S_RAST	LMRG_02868	K11733	lysine-specific permease	lysine	1
10403S_RAST	LMRG_02790	K11072	spermidine/putrescine transport system ATP-binding protein [EC:3.6.3.31]	spermidine/putrescine	2
10403S_RAST	LMRG_02789	K11071	spermidine/putrescine transport system permease protein	spermidine/putrescine	2
10403S_RAST	LMRG_02788	K11070	spermidine/putrescine transport system permease protein	spermidine/putrescine	2
10403S_RAST	LMRG_02787	K11069	spermidine/putrescine transport system substrate-binding protein	spermidine/putrescine	2
10403S_RAST	LMRG_02251	K03324	phosphate:Na+ symporter	phosphate:Na+	1
10403S_RAST	LMRG_02260	K06147	ATP-binding cassette, subfamily B, bacterial		5
10403S_RAST	LMRG_02261	K07784	MFS transporter, OPA family, hexose phosphate transport protein UhpT	hexose phosphate	2
10403S_RAST	LMRG_02262	K08151	MFS transporter, DHA1 family, tetracycline resistance protein	tetracycline	1
10403S_RAST	LMRG_02270	K02029	polar amino acid transport system permease protein	polar amino acid	2
10403S_RAST	LMRG_02271	K02028	polar amino acid transport system ATP-binding protein [EC:3.6.3.21]	polar amino acid	2
10403S_RAST	LMRG_02276	K11741	quaternary ammonium compound-resistance protein SugE	quaternary ammonium compound	3
10403S_RAST	LMRG_02277	K11741	quaternary ammonium compound-resistance protein SugE	quaternary ammonium compound	3
10403S_RAST	LMRG_02283	K10228	sorbitol/mannitol transport system permease protein	sorbitol/mannitol	1
10403S_RAST	LMRG_02298	K02759	PTS system, cellobiose-specific IIA component [EC:2.7.1.196 2.7.1.205]	cellobiose	1
10403S_RAST	LMRG_02300	K02788	PTS system, lactose-specific IIC component	lactose	1
10403S_RAST	LMRG_02321	K03321	sulfate permease, SulP family	sulfate	1
10403S_RAST	LMRG_02844	K02761	PTS system, cellobiose-specific IIC component	cellobiose	1
10403S_RAST	LMRG_02019	K18231	macrolide transport system ATP-binding/permease protein	macrolide	3
10403S_RAST	LMRG_02023	K01990	ABC-2 type transport system ATP-binding protein		5
10403S_RAST	LMRG_02024	K01992	ABC-2 type transport system permease protein		5
10403S_RAST	LMRG_02032	K20534	polyisoprenyl-phosphate glycosyltransferase [EC:2.4.-.-]		5
10403S_RAST	LMRG_02046	K03449	MFS transporter, CP family, cyanate transporter	cyanate	1
10403S_RAST	LMRG_02079	K01990	ABC-2 type transport system ATP-binding protein		5
10403S_RAST	LMRG_02086	K01990	ABC-2 type transport system ATP-binding protein		5
10403S_RAST	LMRG_02102	K11189	phosphocarrier protein		5
10403S_RAST	LMRG_02103	K08483	phosphotransferase system, enzyme I, PtsI [EC:2.7.3.9]		5
10403S_RAST	LMRG_02113	K03442	small conductance mechanosensitive channel		5
10403S_RAST	LMRG_02114	K02000	glycine betaine/proline transport system ATP-binding protein [EC:3.6.3.32]	glycine betaine/proline	2
10403S_RAST	LMRG_02115	K02001	glycine betaine/proline transport system permease protein	glycine betaine/proline	2
10403S_RAST	LMRG_02116	K02002	glycine betaine/proline transport system substrate-binding protein	glycine betaine/proline	2
10403S_RAST	LMRG_02117	K02777	PTS system, sugar-specific IIA component [EC:2.7.1.-]	sugar	3
10403S_RAST	LMRG_02123	K03499	trk system potassium uptake protein	potassium	1
10403S_RAST	LMRG_00500	K02017	molybdate transport system ATP-binding protein [EC:3.6.3.29]	molybdate	1
10403S_RAST	LMRG_00501	K02018	molybdate transport system permease protein	molybdate	1
10403S_RAST	LMRG_00502	K02020	molybdate transport system substrate-binding protein	molybdate	1
10403S_RAST	LMRG_00526	K03284	magnesium transporter	magnesium	1
10403S_RAST	LMRG_00535	K02016	iron complex transport system substrate-binding protein	iron complex	3
10403S_RAST	LMRG_00536	K09692	teichoic acid transport system permease protein	teichoic acid	1
10403S_RAST	LMRG_00537	K09693	teichoic acid transport system ATP-binding protein [EC:3.6.3.40]	teichoic acid	1
10403S_RAST	LMRG_00573	K06148	ATP-binding cassette, subfamily C, bacterial		5
10403S_RAST	LMRG_00574	K06148	ATP-binding cassette, subfamily C, bacterial		5
10403S_RAST	LMRG_00610	K02440	glycerol uptake facilitator protein	glycerol	1
10403S_RAST	LMRG_00650	K02007	cobalt/nickel transport system permease protein	cobalt/nickel	2
10403S_RAST	LMRG_00651	K02009	cobalt/nickel transport protein	cobalt/nickel	2
10403S_RAST	LMRG_00652	K02008	cobalt/nickel transport system permease protein	cobalt/nickel	2
10403S_RAST	LMRG_00653	K02006	cobalt/nickel transport system ATP-binding protein	cobalt/nickel	2
10403S_RAST	LMRG_00656	K09936	bacterial/archaeal transporter family-2 protein		5
10403S_RAST	LMRG_00657	K09936	bacterial/archaeal transporter family-2 protein		5
10403S_RAST	LMRG_00669	K02003	putative ABC transport system ATP-binding protein		5
10403S_RAST	LMRG_00670	K02004	putative ABC transport system permease protein		5
10403S_RAST	LMRG_00704	K02818	PTS system, trehalose-specific IIB component [EC:2.7.1.201]	trehalose	1
10403S_RAST	LMRG_00750	K03893	arsenical pump membrane protein	arsenite	1
10403S_RAST	LMRG_00841	K02056	simple sugar transport system ATP-binding protein [EC:3.6.3.17]	simple sugar	3
10403S_RAST	LMRG_00842	K02057	simple sugar transport system permease protein	simple sugar	3
10403S_RAST	LMRG_00843	K02057	simple sugar transport system permease protein	simple sugar	3
10403S_RAST	LMRG_00869	K06902	MFS transporter, UMF1 family		5
10403S_RAST	LMRG_00873	K05847	osmoprotectant transport system ATP-binding protein	osmoprotectant	4
10403S_RAST	LMRG_00874	K05845	osmoprotectant transport system substrate-binding protein	osmoprotectant	4
10403S_RAST	LMRG_00876	K03322	manganese transport protein	manganese	1
10403S_RAST	LMRG_00877	K05846	osmoprotectant transport system permease protein	osmoprotectant	4
10403S_RAST	LMRG_00878	K05845	osmoprotectant transport system substrate-binding protein	osmoprotectant	4
10403S_RAST	LMRG_00879	K05846	osmoprotectant transport system permease protein	osmoprotectant	4
10403S_RAST	LMRG_00880	K05847	osmoprotectant transport system ATP-binding protein	osmoprotectant	4
10403S_RAST	LMRG_00881	K16789	thiamine transporter	thiamine	1
10403S_RAST	LMRG_00898	K09816	zinc transport system permease protein	zinc	1
10403S_RAST	LMRG_00899	K09817	zinc transport system ATP-binding protein [EC:3.6.3.-]	zinc	1
10403S_RAST	LMRG_00926	K04043	molecular chaperone DnaK		5
10403S_RAST	LMRG_01465	K02003	putative ABC transport system ATP-binding protein		5
10403S_RAST	LMRG_01464	K02004	putative ABC transport system permease protein		5
10403S_RAST	LMRG_01454	K03320	ammonium transporter, Amt family	ammonium	1
10403S_RAST	LMRG_01431	K02440	glycerol uptake facilitator protein	glycerol	1
10403S_RAST	LMRG_01330	K01990	ABC-2 type transport system ATP-binding protein		5
10403S_RAST	LMRG_01316	K18890	ATP-binding cassette, subfamily B, multidrug efflux pump	multidrug	4
10403S_RAST	LMRG_01315	K18889	ATP-binding cassette, subfamily B, multidrug efflux pump	multidrug	4
10403S_RAST	LMRG_01296	K09815	zinc transport system substrate-binding protein	zinc	1
10403S_RAST	LMRG_02771	K14696	solute carrier family 30 (zinc transporter), member 9	zinc	1
10403S_RAST	LMRG_02552	K02759	PTS system, cellobiose-specific IIA component [EC:2.7.1.196 2.7.1.205]	cellobiose	1
10403S_RAST	LMRG_02551	K02760	PTS system, cellobiose-specific IIB component [EC:2.7.1.196 2.7.1.205]	cellobiose	1
10403S_RAST	LMRG_02547	K01990	ABC-2 type transport system ATP-binding protein		5
10403S_RAST	LMRG_02541	K02027	multiple sugar transport system substrate-binding protein	multiple sugar	3
10403S_RAST	LMRG_02540	K17238	inositol-phosphate transport system permease protein	inositol-phosphate	1
10403S_RAST	LMRG_02539	K02026	multiple sugar transport system permease protein	multiple sugar	3
10403S_RAST	LMRG_02533	K02030	polar amino acid transport system substrate-binding protein	polar amino acid	2
10403S_RAST	LMRG_02532	K02028	polar amino acid transport system ATP-binding protein [EC:3.6.3.21]	polar amino acid	2
10403S_RAST	LMRG_02531	K02029	polar amino acid transport system permease protein	polar amino acid	2
10403S_RAST	LMRG_02525	K11632	bacitracin transport system permease protein	bacitracin	1
10403S_RAST	LMRG_02524	K11631	bacitracin transport system ATP-binding protein	bacitracin	1
10403S_RAST	LMRG_02834	K02013	iron complex transport system ATP-binding protein [EC:3.6.3.34]	iron complex	3
10403S_RAST	LMRG_00986	K02824	uracil permease	uracil	1
10403S_RAST	LMRG_00993	K03327	multidrug resistance protein, MATE family	multidrug	4
10403S_RAST	LMRG_00994	K19971	manganese/zinc transport system substrate-binding protein	manganese/zinc	2
10403S_RAST	LMRG_00995	K19972	manganese/zinc transport system permease protein	manganese/zinc	2
10403S_RAST	LMRG_00996	K11710	manganese/zinc/iron transport system ATP- binding protein	manganese/zinc/iron	2
10403S_RAST	LMRG_01022	K15738	ATP-binding cassette, subfamily F, uup		5
10403S_RAST	LMRG_01031	K16169	xanthine permease	xanthine	1
10403S_RAST	LMRG_01104	K02015	iron complex transport system permease protein	iron complex	3
10403S_RAST	LMRG_01105	K02015	iron complex transport system permease protein	iron complex	3
10403S_RAST	LMRG_01106	K02016	iron complex transport system substrate-binding protein	iron complex	3
10403S_RAST	LMRG_01107	K02013	iron complex transport system ATP-binding protein [EC:3.6.3.34]	iron complex	3
10403S_RAST	LMRG_01111	K01990	ABC-2 type transport system ATP-binding protein		5
10403S_RAST	LMRG_01118	K03475	PTS system, ascorbate-specific IIC component	ascorbate	1
10403S_RAST	LMRG_01120	K02821	PTS system, ascorbate-specific IIA component [EC:2.7.1.194]	ascorbate	1
10403S_RAST	LMRG_01149	K10985	PTS system, galactosamine-specific IIC component	galactosamine	1
10403S_RAST	LMRG_01155	K17318	putative aldouronate transport system substrate-binding protein	aldouronate	1
10403S_RAST	LMRG_01156	K17320	putative aldouronate transport system permease protein	aldouronate	1
10403S_RAST	LMRG_01157	K17319	putative aldouronate transport system permease protein	aldouronate	1
10403S_RAST	LMRG_01192	K08152	MFS transporter, DHA1 family, multidrug resistance protein B	multidrug	4
10403S_RAST	LMRG_01209	K10716	voltage-gated potassium channel	potassium	1
10403S_RAST	LMRG_01212	K14166	copper transport protein	copper	1
10403S_RAST	LMRG_01214	K03282	large conductance mechanosensitive channel		5
10403S_RAST	LMRG_01243	K05020	glycine betaine transporter	glycine betaine	1
10403S_RAST	LMRG_01247	K20114	PTS system, galactose-specific IIC component	galactose	1
10403S_RAST	LMRG_01248	K02774	PTS system, galactitol-specific IIB component [EC:2.7.1.200]	galactitol	1
10403S_RAST	LMRG_01249	K20112	PTS system, galactose-specific IIA component [EC:2.7.1.204]	galactose	1
10403S_RAST	LMRG_01258	K04759	ferrous iron transport protein B	ferrous iron	1
10403S_RAST	LMRG_01268	K02003	putative ABC transport system ATP-binding protein		5
10403S_RAST	LMRG_01269	K02004	putative ABC transport system permease protein		5
10403S_RAST	LMRG_01277	K15772	arabinogalactan oligomer / maltooligosaccharide transport system permease protein	arabinogalactan oligomer/maltooligosaccharide	3
10403S_RAST	LMRG_01278	K15771	arabinogalactan oligomer / maltooligosaccharide transport system permease protein	arabinogalactan oligomer/maltooligosaccharide	3
10403S_RAST	LMRG_01279	K15770	arabinogalactan oligomer / maltooligosaccharide transport system substrate-binding protein	arabinogalactan oligomer/maltooligosaccharide	3
10403S_RAST	LMRG_02805	K02770	PTS system, fructose-specific IIC component	fructose	1
10403S_RAST	LMRG_02804	K02769	PTS system, fructose-specific IIB component [EC:2.7.1.202]	fructose	1
10403S_RAST	LMRG_02803	K02768	PTS system, fructose-specific IIA component [EC:2.7.1.202]	fructose	1
10403S_RAST	LMRG_02801	K01990	ABC-2 type transport system ATP-binding protein		5
10403S_RAST	LMRG_02800	K01992	ABC-2 type transport system permease protein		5
10403S_RAST	LMRG_01661	K08177	MFS transporter, OFA family, oxalate/formate antiporter	oxalate:formate	1
10403S_RAST	LMRG_01658	K18967	diguanylate cyclase [EC:2.7.7.65]		5
10403S_RAST	LMRG_01650	K02013	iron complex transport system ATP-binding protein [EC:3.6.3.34]	iron complex	3
10403S_RAST	LMRG_01649	K02015	iron complex transport system permease protein	iron complex	3
10403S_RAST	LMRG_01648	K02016	iron complex transport system substrate-binding protein	iron complex	3
10403S_RAST	LMRG_01640	K10823	oligopeptide transport system ATP-binding protein	oligopeptide	4
10403S_RAST	LMRG_01639	K15583	oligopeptide transport system ATP-binding protein	oligopeptide	4
10403S_RAST	LMRG_01638	K15582	oligopeptide transport system permease protein	oligopeptide	4
10403S_RAST	LMRG_01637	K15581	oligopeptide transport system permease protein	oligopeptide	4
10403S_RAST	LMRG_01636	K15580	oligopeptide transport system substrate-binding protein	oligopeptide	4
10403S_RAST	LMRG_01618	K01992	ABC-2 type transport system permease protein		5
10403S_RAST	LMRG_01617	K01990	ABC-2 type transport system ATP-binding protein		5
10403S_RAST	LMRG_01606	K01992	ABC-2 type transport system permease protein		5
10403S_RAST	LMRG_01605	K01990	ABC-2 type transport system ATP-binding protein		5
10403S_RAST	LMRG_01581	K02029	polar amino acid transport system permease protein	polar amino acid	2
10403S_RAST	LMRG_01580	K02028	polar amino acid transport system ATP-binding protein [EC:3.6.3.21]	polar amino acid	2
10403S_RAST	LMRG_01577	K06901	putative MFS transporter, AGZA family, xanthine/uracil permease	xanthine/uracil	2
10403S_RAST	LMRG_01508	K02770	PTS system, fructose-specific IIC component	fructose	1
10403S_RAST	LMRG_01497	K16960	L-cystine transport system ATP-binding protein [EC:3.6.3.-]	L-cystine	1
10403S_RAST	LMRG_01496	K16959	L-cystine transport system permease protein	L-cystine	1
10403S_RAST	LMRG_01495	K16958	L-cystine transport system permease protein	L-cystine	1
10403S_RAST	LMRG_01494	K16957	L-cystine transport system substrate-binding protein	L-cystine	1
10403S_RAST	LMRG_01480	K20265	glutamate:GABA antiporter	glutamate:GABA	1
10403S_RAST	LMRG_02716	K02004	putative ABC transport system permease protein		5
10403S_RAST	LMRG_02717	K02003	putative ABC transport system ATP-binding protein		5
10403S_RAST	LMRG_02718	K02760	PTS system, cellobiose-specific IIB component [EC:2.7.1.196 2.7.1.205]	cellobiose	1
10403S_RAST	LMRG_02723	K05565	multicomponent Na+:H+ antiporter subunit A	Na+:H+	1
10403S_RAST	LMRG_02724	K05566	multicomponent Na+:H+ antiporter subunit B	Na+:H+	1
10403S_RAST	LMRG_02725	K05567	multicomponent Na+:H+ antiporter subunit C	Na+:H+	1
10403S_RAST	LMRG_02726	K05568	multicomponent Na+:H+ antiporter subunit D	Na+:H+	1
10403S_RAST	LMRG_02727	K05569	multicomponent Na+:H+ antiporter subunit E	Na+:H+	1
10403S_RAST	LMRG_02728	K05570	multicomponent Na+:H+ antiporter subunit F	Na+:H+	1
10403S_RAST	LMRG_02729	K05571	multicomponent Na+:H+ antiporter subunit G	Na+:H+	1
10403S_RAST	LMRG_01833	K09013	Fe-S cluster assembly ATP-binding protein		5
10403S_RAST	LMRG_01831	K02073	D-methionine transport system substrate-binding protein	d-methionine	1
10403S_RAST	LMRG_01830	K02072	D-methionine transport system permease protein	d-methionine	1
10403S_RAST	LMRG_01829	K02071	D-methionine transport system ATP-binding protein	d-methionine	1
10403S_RAST	LMRG_01819	K02013	iron complex transport system ATP-binding protein [EC:3.6.3.34]	iron complex	3
10403S_RAST	LMRG_01818	K02015	iron complex transport system permease protein	iron complex	3
10403S_RAST	LMRG_01817	K02016	iron complex transport system substrate-binding protein	iron complex	3
10403S_RAST	LMRG_01753	K02036	phosphate transport system ATP-binding protein [EC:3.6.3.27]	phosphate	1
10403S_RAST	LMRG_01752	K02036	phosphate transport system ATP-binding protein [EC:3.6.3.27]	phosphate	1
10403S_RAST	LMRG_01751	K02038	phosphate transport system permease protein	phosphate	1
10403S_RAST	LMRG_01750	K02037	phosphate transport system permease protein	phosphate	1
10403S_RAST	LMRG_01749	K02040	phosphate transport system substrate-binding protein	phosphate	1
10403S_RAST	LMRG_01742	K09811	cell division transport system permease protein		5
10403S_RAST	LMRG_01741	K09812	cell division transport system ATP-binding protein		5
10403S_RAST	LMRG_01697	K20534	polyisoprenyl-phosphate glycosyltransferase [EC:2.4.-.-]		5
10403S_RAST	LMRG_01694	K07027	glycosyltransferase 2 family protein		5
10403S_RAST	LMRG_02699	K02035	peptide/nickel transport system substrate-binding protein	peptides/nickel	4
10403S_RAST	LMRG_02693	K16264	cobalt-zinc-cadmium efflux system protein	cobalt-zinc-cadmium	2
10403S_RAST	LMRG_02687	K02003	putative ABC transport system ATP-binding protein		5
10403S_RAST	LMRG_02686	K02004	putative ABC transport system permease protein		5
10403S_RAST	LMRG_02143	K16785	energy-coupling factor transport system permease protein		5
10403S_RAST	LMRG_02144	K16787	energy-coupling factor transport system ATP-binding protein [EC:3.6.3.-]		5
10403S_RAST	LMRG_02145	K16786	energy-coupling factor transport system ATP-binding protein [EC:3.6.3.-]		5
10403S_RAST	LMRG_02146	K07507	putative Mg2+ transporter-C (MgtC) family protein	Mg2+	1
10403S_RAST	LMRG_02179	K16785	energy-coupling factor transport system permease protein		5
10403S_RAST	LMRG_02194	K03475	PTS system, ascorbate-specific IIC component	ascorbate	1
10403S_RAST	LMRG_02195	K02822	PTS system, ascorbate-specific IIB component [EC:2.7.1.194]	ascorbate	1
10403S_RAST	LMRG_02196	K02798	PTS system, mannitol-specific IIA component [EC:2.7.1.197]	mannitol	1
10403S_RAST	LMRG_02210	K02775	PTS system, galactitol-specific IIC component	galactitol	1
10403S_RAST	LMRG_02211	K02774	PTS system, galactitol-specific IIB component [EC:2.7.1.200]	galactitol	1
10403S_RAST	LMRG_02212	K02773	PTS system, galactitol-specific IIA component [EC:2.7.1.200]	galactitol	1
10403S_RAST	LMRG_02228	K02760	PTS system, cellobiose-specific IIB component [EC:2.7.1.196 2.7.1.205]	cellobiose	1
10403S_RAST	LMRG_02229	K02761	PTS system, cellobiose-specific IIC component	cellobiose	1
10403S_RAST	LMRG_02230	K02759	PTS system, cellobiose-specific IIA component [EC:2.7.1.196 2.7.1.205]	cellobiose	1
10403S_RAST	LMRG_01989	K02761	PTS system, cellobiose-specific IIC component	cellobiose	1
10403S_RAST	LMRG_01981	K16012	ATP-binding cassette, subfamily C, bacterial CydC		5
10403S_RAST	LMRG_01980	K16013	ATP-binding cassette, subfamily C, bacterial CydD		5
10403S_RAST	LMRG_01963	K11200	PTS system, 2-O-A-mannosyl-D-glycerate-specific IIC component	2-O-A-Mannosyl-D-glycerate	1
10403S_RAST	LMRG_01955	K08161	MFS transporter, DHA1 family, multidrug resistance protein	multidrug	4
10403S_RAST	LMRG_01951	K18104	ATP-binding cassette, subfamily B, bacterial AbcA/BmrA [EC:3.6.3.44]		5
10403S_RAST	LMRG_01945	K18891	ATP-binding cassette, subfamily B, multidrug efflux pump	multidrug	4
10403S_RAST	LMRG_01944	K18892	ATP-binding cassette, subfamily B, multidrug efflux pump	multidrug	4
10403S_RAST	LMRG_01933	K02760	PTS system, cellobiose-specific IIB component [EC:2.7.1.196 2.7.1.205]	cellobiose	1
10403S_RAST	LMRG_01930	K02759	PTS system, cellobiose-specific IIA component [EC:2.7.1.196 2.7.1.205]	cellobiose	1
10403S_RAST	LMRG_01926	K16921	acetoin utilization transport system ATP-binding protein	acetoin	1
10403S_RAST	LMRG_01923	K02757	PTS system, beta-glucoside-specific IIC component	beta-glucoside	3
10403S_RAST	LMRG_01920	K07552	MFS transporter, DHA1 family, bicyclomycin/chloramphenicol resistance protein	bicyclomycin/chloramphenicol	2
10403S_RAST	LMRG_01914	K02761	PTS system, cellobiose-specific IIC component	cellobiose	1
10403S_RAST	LMRG_01910	K02779	PTS system, glucose-specific IIC component	glucose	1
10403S_RAST	LMRG_01900	K02773	PTS system, galactitol-specific IIA component [EC:2.7.1.200]	galactitol	1
10403S_RAST	LMRG_01898	K02800	PTS system, mannitol-specific IIC component	mannitol	1
10403S_RAST	LMRG_01882	K03535	MFS transporter, ACS family, glucarate transporter	glucarate	1
10403S_RAST	LMRG_01880	K08170	MFS transporter, DHA2 family, multidrug resistance protein	multidrug	4
10403S_RAST	LMRG_01861	K02026	multiple sugar transport system permease protein	multiple sugar	3
10403S_RAST	LMRG_01860	K02025	multiple sugar transport system permease protein	multiple sugar	3
10403S_RAST	LMRG_01859	K02027	multiple sugar transport system substrate-binding protein	multiple sugar	3
10403S_RAST	LMRG_02421	K06610	MFS transporter, SP family, inositol transporter	inositol	1
AGRO	AAL45698.1	K02006	cobalt/nickel transport system ATP-binding protein	cobalt/nickel	2
AGRO	AAL45699.1	K02030	polar amino acid transport system substrate-binding protein	polar amino acid	2
AGRO	AAL45750.1	K05813	sn-glycerol 3-phosphate transport system substrate-binding protein	sn-glycerol 3-phosphate	1
AGRO	AAL45751.1	K02025	multiple sugar transport system permease protein	multiple sugar	3
AGRO	AAL45752.1	K05815	sn-glycerol 3-phosphate transport system permease protein	sn-glycerol 3-phosphate	1
AGRO	AAL45771.1	K02025	multiple sugar transport system permease protein	multiple sugar	3
AGRO	AAL45772.1	K02026	multiple sugar transport system permease protein	multiple sugar	3
AGRO	AAL45816.1	K02052	putative spermidine/putrescine transport system ATP-binding protein	spermidine/putrescine	2
AGRO	AAL45817.1	K11071	spermidine/putrescine transport system permease protein	spermidine/putrescine	2
AGRO	AAL45818.1	K02053	putative spermidine/putrescine transport system permease protein	spermidine/putrescine	2
AGRO	AAL45821.1	K02003	putative ABC transport system ATP-binding protein		5
AGRO	AAL45822.1	K02004	putative ABC transport system permease protein		5
AGRO	AAL45837.1	K07507	putative Mg2+ transporter-C (MgtC) family protein	Mg2+	1
AGRO	AAL45867.1	K13888	membrane fusion protein, macrolide-specific efflux system	macrolide	3
AGRO	AAL45868.1	K05685	macrolide transport system ATP-binding/permease protein [EC:3.6.3.-]	macrolide	3
AGRO	AAL45907.1	K02000	glycine betaine/proline transport system ATP-binding protein [EC:3.6.3.32]	glycine betaine/proline	2
AGRO	AAL45908.1	K02001	glycine betaine/proline transport system permease protein	glycine betaine/proline	2
AGRO	AAL45909.1	K02002	glycine betaine/proline transport system substrate-binding protein	glycine betaine/proline	2
AGRO	AAL45923.1	K10040	putative glutamine transport system permease protein	glutamine	1
AGRO	AAL45924.1	K02029	polar amino acid transport system permease protein	polar amino acid	2
AGRO	AAL45925.1	K02028	polar amino acid transport system ATP-binding protein [EC:3.6.3.21]	polar amino acid	2
AGRO	AAL45926.1	K02030	polar amino acid transport system substrate-binding protein	polar amino acid	2
AGRO	AAL45943.1	K15581	oligopeptide transport system permease protein	oligopeptide	4
AGRO	AAL45945.1	K15583	oligopeptide transport system ATP-binding protein	oligopeptide	4
AGRO	AAL45946.1	K02032	peptide/nickel transport system ATP-binding protein	peptides/nickel	4
AGRO	AAL45953.1	K02025	multiple sugar transport system permease protein	multiple sugar	3
AGRO	AAL45999.1	K02014	iron complex outermembrane recepter protein	iron complex	3
AGRO	AAL46000.1	K02016	iron complex transport system substrate-binding protein	iron complex	3
AGRO	AAL46002.1	K02015	iron complex transport system permease protein	iron complex	3
AGRO	AAL46003.1	K02015	iron complex transport system permease protein	iron complex	3
AGRO	AAL46004.1	K02013	iron complex transport system ATP-binding protein [EC:3.6.3.34]	iron complex	3
AGRO	AAL46020.1	K07793	putative tricarboxylic transport membrane protein	tricarboxylic	2
AGRO	AAL46031.1	K02035	peptide/nickel transport system substrate-binding protein	peptides/nickel	4
AGRO	AAL46033.1	K02033	peptide/nickel transport system permease protein	peptides/nickel	4
AGRO	AAL46034.1	K02034	peptide/nickel transport system permease protein	peptides/nickel	4
AGRO	AAL46035.1	K02032	peptide/nickel transport system ATP-binding protein	peptides/nickel	4
AGRO	AAL46049.1	K06188	aquaporin Z	water	1
AGRO	AAL46060.1	K18967	diguanylate cyclase [EC:2.7.7.65]		5
AGRO	AAL46083.1	K08369	MFS transporter, putative metabolite:H+ symporter	metabolite:H+	4
AGRO	AAL46089.1	K02026	multiple sugar transport system permease protein	multiple sugar	3
AGRO	AAL46091.1	K02027	multiple sugar transport system substrate-binding protein	multiple sugar	3
AGRO	AAL46107.1	K11069	spermidine/putrescine transport system substrate-binding protein	spermidine/putrescine	2
AGRO	AAL46110.1	K11072	spermidine/putrescine transport system ATP-binding protein [EC:3.6.3.31]	spermidine/putrescine	2
AGRO	AAL46139.1	K02003	putative ABC transport system ATP-binding protein		5
AGRO	AAL46140.1	K02004	putative ABC transport system permease protein		5
AGRO	AAL46147.1	K15771	arabinogalactan oligomer / maltooligosaccharide transport system permease protein	arabinogalactan oligomer/maltooligosaccharide	3
AGRO	AAL46148.1	K02026	multiple sugar transport system permease protein	multiple sugar	3
AGRO	AAL46149.1	K10112	multiple sugar transport system ATP-binding protein	alpha-glucoside	3
AGRO	AAL46153.1	K03549	KUP system potassium uptake protein	potassium	1
AGRO	AAL46167.1	K02029	polar amino acid transport system permease protein	polar amino acid	2
AGRO	AAL46168.1	K02424	cystine transport system substrate-binding protein	cystine	1
AGRO	AAL46207.1	K01996	branched-chain amino acid transport system ATP-binding protein	branched-chain amino acid	2
AGRO	AAL46208.1	K01999	branched-chain amino acid transport system substrate-binding protein	branched-chain amino acid	2
AGRO	AAL46209.1	K01998	branched-chain amino acid transport system permease protein	branched-chain amino acid	2
AGRO	AAL46210.1	K01997	branched-chain amino acid transport system permease protein	branched-chain amino acid	2
AGRO	AAL46211.1	K01995	branched-chain amino acid transport system ATP-binding protein	branched-chain amino acid	2
AGRO	AAL46215.1	K01999	branched-chain amino acid transport system substrate-binding protein	branched-chain amino acid	2
AGRO	AAL46221.1	K11963	urea transport system ATP-binding protein	urea	1
AGRO	AAL46225.1	K15548	p-hydroxybenzoic acid efflux pump subunit AaeA	p-hydroxybenzoic acid	1
AGRO	AAL41061.1	K11189	phosphocarrier protein		5
AGRO	AAL41062.1	K02793	PTS system, mannose-specific IIA component [EC:2.7.1.191]	mannose	1
AGRO	AAL41088.1	K10552	fructose transport system substrate-binding protein	fructose	1
AGRO	AAL41089.1	K10553	fructose transport system permease protein	fructose	1
AGRO	AAL41090.1	K10554	fructose transport system ATP-binding protein	fructose	1
AGRO	AAL41147.1	K04043	molecular chaperone DnaK		5
AGRO	AAL41151.1	K02056	simple sugar transport system ATP-binding protein [EC:3.6.3.17]	simple sugar	3
AGRO	AAL41152.1	K02057	simple sugar transport system permease protein	simple sugar	3
AGRO	AAL41153.1	K02057	simple sugar transport system permease protein	simple sugar	3
AGRO	AAL41181.1	K02051	NitT/TauT family transport system substrate-binding protein		5
AGRO	AAL41182.1	K02050	NitT/TauT family transport system permease protein		5
AGRO	AAL41183.1	K02049	NitT/TauT family transport system ATP-binding protein		5
AGRO	AAL41185.1	K03561	biopolymer transport protein ExbB	biopolymer	4
AGRO	AAL41186.1	K03559	biopolymer transport protein ExbD	biopolymer	4
AGRO	AAL41195.1	K02042	phosphonate transport system permease protein	phosphonate	1
AGRO	AAL41196.1	K02042	phosphonate transport system permease protein	phosphonate	1
AGRO	AAL41197.1	K02044	phosphonate transport system substrate-binding protein	phosphonate	1
AGRO	AAL41198.1	K02041	phosphonate transport system ATP-binding protein [EC:3.6.3.28]	phosphonate	1
AGRO	AAL41211.1	K13893	microcin C transport system substrate-binding protein	microcin C	1
AGRO	AAL41212.1	K13894	microcin C transport system permease protein	microcin C	1
AGRO	AAL41213.1	K13895	microcin C transport system permease protein	microcin C	1
AGRO	AAL41214.1	K13896	microcin C transport system ATP-binding protein	microcin C	1
AGRO	AAL41219.1	K05846	osmoprotectant transport system permease protein	osmoprotectant	4
AGRO	AAL41220.1	K05847	osmoprotectant transport system ATP-binding protein	osmoprotectant	4
AGRO	AAL41221.1	K05846	osmoprotectant transport system permease protein	osmoprotectant	4
AGRO	AAL41222.1	K05845	osmoprotectant transport system substrate-binding protein	osmoprotectant	4
AGRO	AAL41225.1	K02012	iron(III) transport system substrate-binding protein	iron(III)	1
AGRO	AAL41231.1	K15270	S-adenosylmethionine uptake transporter	S-adenosylmethionine	1
AGRO	AAL41306.1	K05770	benzodiazapine receptor	benzodiazapine	1
AGRO	AAL41330.1	K05816	sn-glycerol 3-phosphate transport system ATP-binding protein [EC:3.6.3.20]	sn-glycerol 3-phosphate	1
AGRO	AAL41352.1	K02806	PTS system, nitrogen regulatory IIA component [EC:2.7.1.-]		5
AGRO	AAL41355.1	K06861	lipopolysaccharide export system ATP-binding protein [EC:3.6.3.-]	lipopolysaccharide	3
AGRO	AAL41356.1	K09774	lipopolysaccharide export system protein LptA	lipopolysaccharide	3
AGRO	AAL41357.1	K11719	lipopolysaccharide export system protein LptC	lipopolysaccharide	3
AGRO	AAL41369.1	K03980	putative peptidoglycan lipid II flippase		5
AGRO	AAL41412.1	K10112	multiple sugar transport system ATP-binding protein	alpha-glucoside	3
AGRO	AAL41413.1	K02025	multiple sugar transport system permease protein	multiple sugar	3
AGRO	AAL41414.1	K02026	multiple sugar transport system permease protein	multiple sugar	3
AGRO	AAL41415.1	K02027	multiple sugar transport system substrate-binding protein	multiple sugar	3
AGRO	AAL41427.1	K02010	iron(III) transport system ATP-binding protein [EC:3.6.3.30]	iron(III)	1
AGRO	AAL41428.1	K02012	iron(III) transport system substrate-binding protein	iron(III)	1
AGRO	AAL41429.1	K02011	iron(III) transport system permease protein	iron(III)	1
AGRO	AAL41430.1	K02014	iron complex outermembrane recepter protein	iron complex	3
AGRO	AAL41440.1	K02040	phosphate transport system substrate-binding protein	phosphate	1
AGRO	AAL41441.1	K02037	phosphate transport system permease protein	phosphate	1
AGRO	AAL41442.1	K02038	phosphate transport system permease protein	phosphate	1
AGRO	AAL41443.1	K02036	phosphate transport system ATP-binding protein [EC:3.6.3.27]	phosphate	1
AGRO	AAL41495.1	K06188	aquaporin Z	water	1
AGRO	AAL41497.1	K11936	poly-beta-1,6-N-acetyl-D-glucosamine synthase [EC:2.4.1.-]		5
AGRO	AAL41498.1	K02030	polar amino acid transport system substrate-binding protein	polar amino acid	2
AGRO	AAL41525.1	K05564	multicomponent K+:H+ antiporter subunit G	K+:H+	1
AGRO	AAL41526.1	K05563	multicomponent K+:H+ antiporter subunit F	K+:H+	1
AGRO	AAL41527.1	K05562	multicomponent K+:H+ antiporter subunit E	K+:H+	1
AGRO	AAL41528.1	K05561	multicomponent K+:H+ antiporter subunit D	K+:H+	1
AGRO	AAL41529.1	K05560	multicomponent K+:H+ antiporter subunit C	K+:H+	1
AGRO	AAL41530.1	K05559	multicomponent K+:H+ antiporter subunit A	K+:H+	1
AGRO	AAL41546.1	K03282	large conductance mechanosensitive channel		5
AGRO	AAL41577.1	K02556	chemotaxis protein MotA		5
AGRO	AAL41586.1	K02557	chemotaxis protein MotB		5
AGRO	AAL41608.1	K10232	alpha-glucoside transport system substrate-binding protein	alpha-glucoside	3
AGRO	AAL41609.1	K10233	alpha-glucoside transport system permease protein	alpha-glucoside	3
AGRO	AAL41610.1	K10234	alpha-glucoside transport system permease protein	alpha-glucoside	3
AGRO	AAL41612.1	K10235	alpha-glucoside transport system ATP-binding protein	alpha-glucoside	3
AGRO	AAL41626.1	K11073	putrescine transport system substrate-binding protein	putrescine	1
AGRO	AAL41627.1	K11076	putrescine transport system ATP-binding protein	putrescine	1
AGRO	AAL41628.1	K11075	putrescine transport system permease protein	putrescine	1
AGRO	AAL41629.1	K11074	putrescine transport system permease protein	putrescine	1
AGRO	AAL41630.1	K02011	iron(III) transport system permease protein	iron(III)	1
AGRO	AAL41708.1	K11747	glutathione-regulated potassium-efflux system protein KefB	potassium	1
AGRO	AAL41726.1	K03284	magnesium transporter	magnesium	1
AGRO	AAL41727.1	K03549	KUP system potassium uptake protein	potassium	1
AGRO	AAL41747.1	K16074	zinc transporter	zinc	1
AGRO	AAL41765.1	K03523	biotin transport system substrate-specific component	biotin	1
AGRO	AAL41767.1	K02006	cobalt/nickel transport system ATP-binding protein	cobalt/nickel	2
AGRO	AAL41834.1	K02048	sulfate transport system substrate-binding protein	sulfate	1
AGRO	AAL41835.1	K02046	sulfate transport system permease protein	sulfate	1
AGRO	AAL41836.1	K02047	sulfate transport system permease protein	sulfate	1
AGRO	AAL41837.1	K02045	sulfate transport system ATP-binding protein [EC:3.6.3.25]	sulfate	1
AGRO	AAL41905.1	K16264	cobalt-zinc-cadmium efflux system protein	cobalt-zinc-cadmium	2
AGRO	AAL41907.1	K02000	glycine betaine/proline transport system ATP-binding protein [EC:3.6.3.32]	glycine betaine/proline	2
AGRO	AAL41925.1	K05567	multicomponent Na+:H+ antiporter subunit C	Na+:H+	1
AGRO	AAL41926.1	K05568	multicomponent Na+:H+ antiporter subunit D	Na+:H+	1
AGRO	AAL41927.1	K05569	multicomponent Na+:H+ antiporter subunit E	Na+:H+	1
AGRO	AAL41929.1	K05571	multicomponent Na+:H+ antiporter subunit G	Na+:H+	1
AGRO	AAL41941.1	K06895	L-lysine exporter family protein LysE/ArgO	L-lysine	1
AGRO	AAL41989.1	K02198	cytochrome c-type biogenesis protein CcmF		5
AGRO	AAL42002.1	K04046	hypothetical chaperone protein		5
AGRO	AAL42013.1	K06213	magnesium transporter	magnesium	1
AGRO	AAL42014.1	K19577	MFS transporter, DHA1 family, inner membrane transport protein		5
AGRO	AAL42059.1	K02051	NitT/TauT family transport system substrate-binding protein		5
AGRO	AAL42061.1	K02050	NitT/TauT family transport system permease protein		5
AGRO	AAL42062.1	K09815	zinc transport system substrate-binding protein	zinc	1
AGRO	AAL42063.1	K03442	small conductance mechanosensitive channel		5
AGRO	AAL42071.1	K09771	small multidrug resistance family-3 protein	multidrug	4
AGRO	AAL42077.1	K06147	ATP-binding cassette, subfamily B, bacterial		5
AGRO	AAL42081.1	K05786	chloramphenicol-sensitive protein RarD		5
AGRO	AAL42119.1	K04744	LPS-assembly protein		5
AGRO	AAL42120.1	K11720	lipopolysaccharide export system permease protein	lipopolysaccharide	3
AGRO	AAL42121.1	K07091	lipopolysaccharide export system permease protein	lipopolysaccharide	3
AGRO	AAL42138.1	K01997	branched-chain amino acid transport system permease protein	branched-chain amino acid	2
AGRO	AAL42147.1	K07027	glycosyltransferase 2 family protein		5
AGRO	AAL42169.1	K03321	sulfate permease, SulP family	sulfate	1
AGRO	AAL42211.1	K02031	peptide/nickel transport system ATP-binding protein	peptides/nickel	4
AGRO	AAL42212.1	K02032	peptide/nickel transport system ATP-binding protein	peptides/nickel	4
AGRO	AAL42213.1	K02035	peptide/nickel transport system substrate-binding protein	peptides/nickel	4
AGRO	AAL42215.1	K03498	trk system potassium uptake protein	potassium	1
AGRO	AAL42247.1	K01991	polysaccharide biosynthesis/export protein	polysaccharide	4
AGRO	AAL42295.1	K09808	lipoprotein-releasing system permease protein	lipoprotein	3
AGRO	AAL42296.1	K09810	lipoprotein-releasing system ATP-binding protein [EC:3.6.3.-]	lipoprotein	3
AGRO	AAL42387.1	K07277	outer membrane protein insertion porin family		5
AGRO	AAL42394.1	K02030	polar amino acid transport system substrate-binding protein	polar amino acid	2
AGRO	AAL42396.1	K02029	polar amino acid transport system permease protein	polar amino acid	2
AGRO	AAL42397.1	K02028	polar amino acid transport system ATP-binding protein [EC:3.6.3.21]	polar amino acid	2
AGRO	AAL42402.1	K10010	cystine transport system ATP-binding protein [EC:3.6.3.-]	cystine	1
AGRO	AAL42403.1	K02029	polar amino acid transport system permease protein	polar amino acid	2
AGRO	AAL42405.1	K10039	putative glutamine transport system substrate-binding protein	glutamine	1
AGRO	AAL42407.1	K05847	osmoprotectant transport system ATP-binding protein	osmoprotectant	4
AGRO	AAL42409.1	K02025	multiple sugar transport system permease protein	multiple sugar	3
AGRO	AAL42410.1	K02027	multiple sugar transport system substrate-binding protein	multiple sugar	3
AGRO	AAL42416.1	K11958	neutral amino acid transport system ATP-binding protein	neutral amino acid	3
AGRO	AAL42417.1	K01995	branched-chain amino acid transport system ATP-binding protein	branched-chain amino acid	2
AGRO	AAL42455.1	K03499	trk system potassium uptake protein	potassium	1
AGRO	AAL42513.1	K05595	multiple antibiotic resistance protein	multiple antibiotic	4
AGRO	AAL42524.1	K09816	zinc transport system permease protein	zinc	1
AGRO	AAL42525.1	K09817	zinc transport system ATP-binding protein [EC:3.6.3.-]	zinc	1
AGRO	AAL42526.1	K09815	zinc transport system substrate-binding protein	zinc	1
AGRO	AAL42544.1	K03321	sulfate permease, SulP family	sulfate	1
AGRO	AAL42552.1	K06213	magnesium transporter	magnesium	1
AGRO	AAL42581.1	K09969	general L-amino acid transport system substrate-binding protein	L-amino acid	3
AGRO	AAL42582.1	K09970	general L-amino acid transport system permease protein	L-amino acid	3
AGRO	AAL42583.1	K09971	general L-amino acid transport system permease protein	L-amino acid	3
AGRO	AAL42584.1	K09972	general L-amino acid transport system ATP-binding protein [EC:3.6.3.-]	L-amino acid	3
AGRO	AAL42645.1	K18480	cholesterol transport system auxiliary component	cholesterol	1
AGRO	AAL42646.1	K02067	phospholipid/cholesterol/gamma-HCH transport system substrate-binding protein	phospholipid/cholesterol/gamma-HCH	3
AGRO	AAL42647.1	K02065	phospholipid/cholesterol/gamma-HCH transport system ATP-binding protein	phospholipid/cholesterol/gamma-HCH	3
AGRO	AAL42648.1	K02066	phospholipid/cholesterol/gamma-HCH transport system permease protein	phospholipid/cholesterol/gamma-HCH	3
AGRO	AAL42693.1	K11747	glutathione-regulated potassium-efflux system protein KefB	potassium	1
AGRO	AAL42717.1	K06076	long-chain fatty acid transport protein	long-chain fatty acid	3
AGRO	AAL42735.1	K03322	manganese transport protein	manganese	1
AGRO	AAL42737.1	K06147	ATP-binding cassette, subfamily B, bacterial		5
AGRO	AAL42773.1	K02035	peptide/nickel transport system substrate-binding protein	peptides/nickel	4
AGRO	AAL42788.1	K02058	simple sugar transport system substrate-binding protein	simple sugar	3
AGRO	AAL42789.1	K02057	simple sugar transport system permease protein	simple sugar	3
AGRO	AAL42790.1	K02057	simple sugar transport system permease protein	simple sugar	3
AGRO	AAL42791.1	K02056	simple sugar transport system ATP-binding protein [EC:3.6.3.17]	simple sugar	3
AGRO	AAL42795.1	K06196	cytochrome c-type biogenesis protein		5
AGRO	AAL42806.1	K00720	ceramide glucosyltransferase [EC:2.4.1.80]		5
AGRO	AAL42812.1	K02003	putative ABC transport system ATP-binding protein		5
AGRO	AAL42813.1	K02004	putative ABC transport system permease protein		5
AGRO	AAL42819.1	K09013	Fe-S cluster assembly ATP-binding protein		5
AGRO	AAL42834.1	K01999	branched-chain amino acid transport system substrate-binding protein	branched-chain amino acid	2
AGRO	AAL42851.1	K07552	MFS transporter, DHA1 family, bicyclomycin/chloramphenicol resistance protein	bicyclomycin/chloramphenicol	2
AGRO	AAL42859.1	K15268	O-acetylserine/cysteine efflux transporter	O-acetylserine/cysteine	2
AGRO	AAL42875.1	K02030	polar amino acid transport system substrate-binding protein	polar amino acid	2
AGRO	AAL42876.1	K02029	polar amino acid transport system permease protein	polar amino acid	2
AGRO	AAL42877.1	K02029	polar amino acid transport system permease protein	polar amino acid	2
AGRO	AAL42880.1	K15553	sulfonate transport system substrate-binding protein	sulfonate	1
AGRO	AAL42895.1	K10439	ribose transport system substrate-binding protein	ribose	1
AGRO	AAL42902.1	K01992	ABC-2 type transport system permease protein		5
AGRO	AAL42903.1	K01990	ABC-2 type transport system ATP-binding protein		5
AGRO	AAL43004.1	K02010	iron(III) transport system ATP-binding protein [EC:3.6.3.30]	iron(III)	1
AGRO	AAL43005.1	K02011	iron(III) transport system permease protein	iron(III)	1
AGRO	AAL43006.1	K02012	iron(III) transport system substrate-binding protein	iron(III)	1
AGRO	AAL43046.1	K03585	membrane fusion protein, multidrug efflux system	multidrug	4
AGRO	AAL43075.1	K05807	outer membrane protein assembly factor BamD		5
AGRO	AAL43133.1	K16238	ethanolamine permease	ethanolamine	1
AGRO	AAL43137.1	K02055	putative spermidine/putrescine transport system substrate-binding protein	spermidine/putrescine	2
AGRO	AAL43138.1	K02054	putative spermidine/putrescine transport system permease protein	spermidine/putrescine	2
AGRO	AAL43139.1	K02053	putative spermidine/putrescine transport system permease protein	spermidine/putrescine	2
AGRO	AAL43140.1	K02052	putative spermidine/putrescine transport system ATP-binding protein	spermidine/putrescine	2
AGRO	AAL43149.1	K16079	outer membrane immunogenic protein		5
AGRO	AAL43161.1	K03327	multidrug resistance protein, MATE family	multidrug	4
AGRO	AAL43184.1	K07300	Ca2+:H+ antiporter	Ca2+:H+	1
AGRO	AAL43218.1	K02030	polar amino acid transport system substrate-binding protein	polar amino acid	2
AGRO	AAL43230.1	K18893	ATP-binding cassette, subfamily B, multidrug efflux pump	multidrug	4
AGRO	AAL43231.1	K18893	ATP-binding cassette, subfamily B, multidrug efflux pump	multidrug	4
AGRO	AAL43234.1	K03324	phosphate:Na+ symporter	phosphate:Na+	1
AGRO	AAL43248.1	K08369	MFS transporter, putative metabolite:H+ symporter	metabolite:H+	4
AGRO	AAL43254.1	K05782	benzoate membrane transport protein	benzoate	1
AGRO	AAL43265.1	K01999	branched-chain amino acid transport system substrate-binding protein	branched-chain amino acid	2
AGRO	AAL43268.1	K02000	glycine betaine/proline transport system ATP-binding protein [EC:3.6.3.32]	glycine betaine/proline	2
AGRO	AAL43269.1	K02001	glycine betaine/proline transport system permease protein	glycine betaine/proline	2
AGRO	AAL43270.1	K02002	glycine betaine/proline transport system substrate-binding protein	glycine betaine/proline	2
AGRO	AAL43276.1	K16087	hemoglobin/transferrin/lactoferrin receptor protein	hemoglobin/transferrin/lactoferrin	2
AGRO	AAL43293.1	K17938	peptide/bleomycin uptake transporter	peptide/bleomycin	4
AGRO	AAL43308.1	K03297	small multidrug resistance pump	multidrug	4
AGRO	AAL43312.1	K07127	5-hydroxyisourate hydrolase [EC:3.5.2.17]		5
AGRO	AAL43335.1	K10547	putative multiple sugar transport system permease protein	multiple sugar	3
AGRO	AAL43336.1	K10548	putative multiple sugar transport system ATP-binding protein [EC:3.6.3.17]	multiple sugar	3
AGRO	AAL43337.1	K10546	putative multiple sugar transport system substrate-binding protein	multiple sugar	3
AGRO	AAL43351.1	K02029	polar amino acid transport system permease protein	polar amino acid	2
AGRO	AAL43352.1	K02029	polar amino acid transport system permease protein	polar amino acid	2
AGRO	AAL43353.1	K02030	polar amino acid transport system substrate-binding protein	polar amino acid	2
AGRO	AAL43354.1	K02028	polar amino acid transport system ATP-binding protein [EC:3.6.3.21]	polar amino acid	2
AGRO	AAL43376.1	K02049	NitT/TauT family transport system ATP-binding protein		5
AGRO	AAL43377.1	K02050	NitT/TauT family transport system permease protein		5
AGRO	AAL43378.1	K02050	NitT/TauT family transport system permease protein		5
AGRO	AAL43379.1	K02051	NitT/TauT family transport system substrate-binding protein		5
AGRO	AAL43398.1	K11963	urea transport system ATP-binding protein	urea	1
AGRO	AAL43399.1	K11962	urea transport system ATP-binding protein	urea	1
AGRO	AAL43400.1	K11961	urea transport system permease protein	urea	1
AGRO	AAL43401.1	K11960	urea transport system permease protein	urea	1
AGRO	AAL43402.1	K11959	urea transport system substrate-binding protein	urea	1
AGRO	AAL43410.1	K01999	branched-chain amino acid transport system substrate-binding protein	branched-chain amino acid	2
AGRO	AAL43412.1	K01996	branched-chain amino acid transport system ATP-binding protein	branched-chain amino acid	2
AGRO	AAL43413.1	K01995	branched-chain amino acid transport system ATP-binding protein	branched-chain amino acid	2
AGRO	AAL43414.1	K01998	branched-chain amino acid transport system permease protein	branched-chain amino acid	2
AGRO	AAL43415.1	K01997	branched-chain amino acid transport system permease protein	branched-chain amino acid	2
AGRO	AAL43446.1	K02013	iron complex transport system ATP-binding protein [EC:3.6.3.34]	iron complex	3
AGRO	AAL43447.1	K02015	iron complex transport system permease protein	iron complex	3
AGRO	AAL43448.1	K02016	iron complex transport system substrate-binding protein	iron complex	3
AGRO	AAL43457.1	K07795	putative tricarboxylic transport membrane protein	tricarboxylic	2
AGRO	AAL43461.1	K02016	iron complex transport system substrate-binding protein	iron complex	3
AGRO	AAL43462.1	K02015	iron complex transport system permease protein	iron complex	3
AGRO	AAL43463.1	K02015	iron complex transport system permease protein	iron complex	3
AGRO	AAL43464.1	K02013	iron complex transport system ATP-binding protein [EC:3.6.3.34]	iron complex	3
AGRO	AAL43469.1	K18298	membrane fusion protein, multidrug efflux system	multidrug	4
AGRO	AAL43470.1	K18299	multidrug efflux pump	multidrug	4
AGRO	AAL43493.1	K02025	multiple sugar transport system permease protein	multiple sugar	3
AGRO	AAL43494.1	K02026	multiple sugar transport system permease protein	multiple sugar	3
AGRO	AAL43495.1	K10112	multiple sugar transport system ATP-binding protein	alpha-glucoside	3
AGRO	AAL43503.1	K02034	peptide/nickel transport system permease protein	peptides/nickel	4
AGRO	AAL43505.1	K02035	peptide/nickel transport system substrate-binding protein	peptides/nickel	4
AGRO	AAL43512.1	K05548	MFS transporter, AAHS family, benzoate transport protein	benzoate	1
AGRO	AAL43521.1	K16079	outer membrane immunogenic protein		5
AGRO	AAL43532.1	K18138	multidrug efflux pump	multidrug	4
AGRO	AAL43542.1	K02020	molybdate transport system substrate-binding protein	molybdate	1
AGRO	AAL43543.1	K02018	molybdate transport system permease protein	molybdate	1
AGRO	AAL43544.1	K02017	molybdate transport system ATP-binding protein [EC:3.6.3.29]	molybdate	1
AGRO	AAL43558.1	K02021	putative ABC transport system ATP-binding protein		5
AGRO	AAL43567.1	K02032	peptide/nickel transport system ATP-binding protein	peptides/nickel	4
AGRO	AAL43568.1	K02035	peptide/nickel transport system substrate-binding protein	peptides/nickel	4
AGRO	AAL43569.1	K02033	peptide/nickel transport system permease protein	peptides/nickel	4
AGRO	AAL43570.1	K02034	peptide/nickel transport system permease protein	peptides/nickel	4
AGRO	AAL43581.1	K10111	multiple sugar transport system ATP-binding protein [EC:3.6.3.-]	sugar	3
AGRO	AAL43582.1	K02027	multiple sugar transport system substrate-binding protein	multiple sugar	3
AGRO	AAL43584.1	K15771	arabinogalactan oligomer / maltooligosaccharide transport system permease protein	arabinogalactan oligomer/maltooligosaccharide	3
AGRO	AAL43596.1	K07278	translocation and assembly module TamA		5
AGRO	AAL43597.1	K09800	translocation and assembly module TamB		5
AGRO	AAL43614.1	K05835	threonine efflux protein	threonine	1
AGRO	AAL43647.1	K07552	MFS transporter, DHA1 family, bicyclomycin/chloramphenicol resistance protein	bicyclomycin/chloramphenicol	2
AGRO	AAL43651.1	K05833	putative ABC transport system ATP-binding protein		5
AGRO	AAL43652.1	K05832	putative ABC transport system permease protein		5
AGRO	AAL43653.1	K01989	putative ABC transport system substrate-binding protein		5
AGRO	AAL43661.1	K02003	putative ABC transport system ATP-binding protein		5
AGRO	AAL43662.1	K02004	putative ABC transport system permease protein		5
AGRO	AAL43667.1	K02193	heme exporter protein A [EC:3.6.3.41]	heme	1
AGRO	AAL43668.1	K02194	heme exporter protein B	heme	1
AGRO	AAL43669.1	K02195	heme exporter protein C	heme	1
AGRO	AAL43686.1	K12536	ATP-binding cassette, subfamily C, bacterial exporter for protease/lipase	protease/lipase	3
AGRO	AAL43687.1	K12542	membrane fusion protein, adhesin transport system	adhesin	1
AGRO	AAL43689.1	K02511	MFS transporter, ACS family, 4-hydroxyphenylacetate permease	4-hydroxyphenylacetate	1
AGRO	AAL43693.1	K02062	thiamine transport system ATP-binding protein	thiamine	1
AGRO	AAL43694.1	K02063	thiamine transport system permease protein	thiamine	1
AGRO	AAL43695.1	K02064	thiamine transport system substrate-binding protein	thiamine	1
AGRO	AAL43697.1	K15738	ATP-binding cassette, subfamily F, uup		5
AGRO	AAL43709.1	K06147	ATP-binding cassette, subfamily B, bacterial		5
AGRO	AAL43730.1	K03643	LPS-assembly lipoprotein		5
AGRO	AAL43739.1	K03320	ammonium transporter, Amt family	ammonium	1
AGRO	AAL43748.1	K06902	MFS transporter, UMF1 family		5
AGRO	AAL43798.1	K10439	ribose transport system substrate-binding protein	ribose	1
AGRO	AAL43799.1	K10440	ribose transport system permease protein	ribose	1
AGRO	AAL43800.1	K10441	ribose transport system ATP-binding protein [EC:3.6.3.17]	ribose	1
AGRO	AAL43837.1	K10112	multiple sugar transport system ATP-binding protein	alpha-glucoside	3
AGRO	AAL43838.1	K17319	putative aldouronate transport system permease protein	aldouronate	1
AGRO	AAL43839.1	K17320	putative aldouronate transport system permease protein	aldouronate	1
AGRO	AAL43840.1	K17318	putative aldouronate transport system substrate-binding protein	aldouronate	1
AGRO	AAL43852.1	K02033	peptide/nickel transport system permease protein	peptides/nickel	4
AGRO	AAL43853.1	K02034	peptide/nickel transport system permease protein	peptides/nickel	4
AGRO	AAL43857.1	K02035	peptide/nickel transport system substrate-binding protein	peptides/nickel	4
AGRO	AAL43863.1	K02034	peptide/nickel transport system permease protein	peptides/nickel	4
AGRO	AAL43864.1	K02033	peptide/nickel transport system permease protein	peptides/nickel	4
AGRO	AAL43865.1	K02035	peptide/nickel transport system substrate-binding protein	peptides/nickel	4
AGRO	AAL43876.1	K02471	putative ATP-binding cassette transporter		5
AGRO	AAL43879.1	K10439	ribose transport system substrate-binding protein	ribose	1
AGRO	AAL43880.1	K02056	simple sugar transport system ATP-binding protein [EC:3.6.3.17]	simple sugar	3
AGRO	AAL43881.1	K02057	simple sugar transport system permease protein	simple sugar	3
AGRO	AAL43892.1	K09016	putative pyrimidine permease RutG	pyrimidine	2
AGRO	AAL43895.1	K07240	chromate transporter	chromate	1
AGRO	AAL43902.1	K02053	putative spermidine/putrescine transport system permease protein	spermidine/putrescine	2
AGRO	AAL43903.1	K02054	putative spermidine/putrescine transport system permease protein	spermidine/putrescine	2
AGRO	AAL43904.1	K02055	putative spermidine/putrescine transport system substrate-binding protein	spermidine/putrescine	2
AGRO	AAL43905.1	K02052	putative spermidine/putrescine transport system ATP-binding protein	spermidine/putrescine	2
AGRO	AAL43912.1	K05813	sn-glycerol 3-phosphate transport system substrate-binding protein	sn-glycerol 3-phosphate	1
AGRO	AAL43913.1	K05814	sn-glycerol 3-phosphate transport system permease protein	sn-glycerol 3-phosphate	1
AGRO	AAL43914.1	K05815	sn-glycerol 3-phosphate transport system permease protein	sn-glycerol 3-phosphate	1
AGRO	AAL43915.1	K05816	sn-glycerol 3-phosphate transport system ATP-binding protein [EC:3.6.3.20]	sn-glycerol 3-phosphate	1
AGRO	AAL43916.1	K02026	multiple sugar transport system permease protein	multiple sugar	3
AGRO	AAL43917.1	K02025	multiple sugar transport system permease protein	multiple sugar	3
AGRO	AAL43918.1	K02027	multiple sugar transport system substrate-binding protein	multiple sugar	3
AGRO	AAL43919.1	K10111	multiple sugar transport system ATP-binding protein [EC:3.6.3.-]	sugar	3
AGRO	AAL43922.1	K02027	multiple sugar transport system substrate-binding protein	multiple sugar	3
AGRO	AAL43927.1	K10112	multiple sugar transport system ATP-binding protein	alpha-glucoside	3
AGRO	AAL43928.1	K02026	multiple sugar transport system permease protein	multiple sugar	3
AGRO	AAL43929.1	K02025	multiple sugar transport system permease protein	multiple sugar	3
AGRO	AAL43930.1	K02027	multiple sugar transport system substrate-binding protein	multiple sugar	3
AGRO	AAL43947.1	K10112	multiple sugar transport system ATP-binding protein	alpha-glucoside	3
AGRO	AAL43949.1	K02025	multiple sugar transport system permease protein	multiple sugar	3
AGRO	AAL43964.1	K10191	lactose/L-arabinose transport system ATP-binding protein	lactose/L-arabinose	2
AGRO	AAL43965.1	K10190	lactose/L-arabinose transport system permease protein	lactose/L-arabinose	2
AGRO	AAL43966.1	K10189	lactose/L-arabinose transport system permease protein	lactose/L-arabinose	2
AGRO	AAL43967.1	K10188	lactose/L-arabinose transport system substrate-binding protein	lactose/L-arabinose	2
AGRO	AAL43970.1	K08223	MFS transporter, FSR family, fosmidomycin resistance protein	fosmidomycin	1
AGRO	AAL43972.1	K11690	C4-dicarboxylate transporter, DctM subunit	C4-dicarboxylate	2
AGRO	AAL43981.1	K10227	sorbitol/mannitol transport system substrate-binding protein	sorbitol/mannitol	1
AGRO	AAL43984.1	K10228	sorbitol/mannitol transport system permease protein	sorbitol/mannitol	1
AGRO	AAL43986.1	K10111	multiple sugar transport system ATP-binding protein [EC:3.6.3.-]	sugar	3
AGRO	AAL43987.1	K10112	multiple sugar transport system ATP-binding protein	alpha-glucoside	3
AGRO	AAL43988.1	K02026	multiple sugar transport system permease protein	multiple sugar	3
AGRO	AAL43989.1	K02025	multiple sugar transport system permease protein	multiple sugar	3
AGRO	AAL43990.1	K02027	multiple sugar transport system substrate-binding protein	multiple sugar	3
AGRO	AAL43994.1	K02077	zinc/manganese transport system substrate-binding protein	zinc/manganese	2
AGRO	AAL43995.1	K02075	zinc/manganese transport system permease protein	zinc/manganese	2
AGRO	AAL43996.1	K02074	zinc/manganese transport system ATP-binding protein	zinc/manganese	2
AGRO	AAL44001.1	K05813	sn-glycerol 3-phosphate transport system substrate-binding protein	sn-glycerol 3-phosphate	1
AGRO	AAL44002.1	K05814	sn-glycerol 3-phosphate transport system permease protein	sn-glycerol 3-phosphate	1
AGRO	AAL44003.1	K05815	sn-glycerol 3-phosphate transport system permease protein	sn-glycerol 3-phosphate	1
AGRO	AAL44004.1	K10112	multiple sugar transport system ATP-binding protein	alpha-glucoside	3
AGRO	AAL44018.1	K18296	multidrug efflux pump	multidrug	4
AGRO	AAL44019.1	K03585	membrane fusion protein, multidrug efflux system	multidrug	4
AGRO	AAL44028.1	K02035	peptide/nickel transport system substrate-binding protein	peptides/nickel	4
AGRO	AAL44029.1	K02033	peptide/nickel transport system permease protein	peptides/nickel	4
AGRO	AAL44030.1	K02034	peptide/nickel transport system permease protein	peptides/nickel	4
AGRO	AAL44031.1	K02031	peptide/nickel transport system ATP-binding protein	peptides/nickel	4
AGRO	AAL44032.1	K02032	peptide/nickel transport system ATP-binding protein	peptides/nickel	4
AGRO	AAL44038.1	K02058	simple sugar transport system substrate-binding protein	simple sugar	3
AGRO	AAL44039.1	K02056	simple sugar transport system ATP-binding protein [EC:3.6.3.17]	simple sugar	3
AGRO	AAL44040.1	K02057	simple sugar transport system permease protein	simple sugar	3
AGRO	AAL44041.1	K02057	simple sugar transport system permease protein	simple sugar	3
AGRO	AAL44052.1	K05816	sn-glycerol 3-phosphate transport system ATP-binding protein [EC:3.6.3.20]	sn-glycerol 3-phosphate	1
AGRO	AAL44053.1	K10119	raffinose/stachyose/melibiose transport system permease protein	raffinose/stachyose/melibiose	2
AGRO	AAL44054.1	K10118	raffinose/stachyose/melibiose transport system permease protein	raffinose/stachyose/melibiose	2
AGRO	AAL44055.1	K10117	raffinose/stachyose/melibiose transport system substrate-binding protein	raffinose/stachyose/melibiose	2
AGRO	AAL44061.1	K10001	glutamate/aspartate transport system substrate-binding protein	glutamate/aspartate	2
AGRO	AAL44062.1	K10001	glutamate/aspartate transport system substrate-binding protein	glutamate/aspartate	2
AGRO	AAL44078.1	K02031	peptide/nickel transport system ATP-binding protein	peptides/nickel	4
AGRO	AAL44083.1	K02034	peptide/nickel transport system permease protein	peptides/nickel	4
AGRO	AAL44084.1	K02033	peptide/nickel transport system permease protein	peptides/nickel	4
AGRO	AAL44085.1	K02035	peptide/nickel transport system substrate-binding protein	peptides/nickel	4
AGRO	AAL44088.1	K01991	polysaccharide biosynthesis/export protein	polysaccharide	4
AGRO	AAL44089.1	K07799	membrane fusion protein, multidrug efflux system	multidrug	4
AGRO	AAL44097.1	K10112	multiple sugar transport system ATP-binding protein	alpha-glucoside	3
AGRO	AAL44098.1	K02027	multiple sugar transport system substrate-binding protein	multiple sugar	3
AGRO	AAL44100.1	K02026	multiple sugar transport system permease protein	multiple sugar	3
AGRO	AAL44102.1	K15599	putative hydroxymethylpyrimidine transport system permease protein	hydroxymethylpyrimidine	1
AGRO	AAL44103.1	K15598	putative hydroxymethylpyrimidine transport system substrate-binding protein	hydroxymethylpyrimidine	1
AGRO	AAL44114.1	K11103	aerobic C4-dicarboxylate transport protein	C4-dicarboxylate	2
AGRO	AAL44115.1	K08978	bacterial/archaeal transporter family protein		5
AGRO	AAL44122.1	K00694	cellulose synthase (UDP-forming) [EC:2.4.1.12]		5
AGRO	AAL44135.1	K06148	ATP-binding cassette, subfamily C, bacterial		5
AGRO	AAL44139.1	K16552	polysaccharide biosynthesis/export protein ExoF	polysaccharide	4
AGRO	AAL44151.1	K02027	multiple sugar transport system substrate-binding protein	multiple sugar	3
AGRO	AAL44152.1	K02025	multiple sugar transport system permease protein	multiple sugar	3
AGRO	AAL44153.1	K02026	multiple sugar transport system permease protein	multiple sugar	3
AGRO	AAL44154.1	K10111	multiple sugar transport system ATP-binding protein [EC:3.6.3.-]	sugar	3
AGRO	AAL44162.1	K10112	multiple sugar transport system ATP-binding protein	alpha-glucoside	3
AGRO	AAL44163.1	K17317	glucose/mannose transport system permease protein	glucose/mannose	2
AGRO	AAL44164.1	K17316	glucose/mannose transport system permease protein	glucose/mannose	2
AGRO	AAL44165.1	K17315	glucose/mannose transport system substrate-binding protein	glucose/mannose	2
AGRO	AAL44173.1	K10010	cystine transport system ATP-binding protein [EC:3.6.3.-]	cystine	1
AGRO	AAL44183.1	K17214	inositol transport system permease protein	inositol	1
AGRO	AAL44184.1	K10542	methyl-galactoside transport system ATP-binding protein [EC:3.6.3.17]	methyl-galactoside	1
AGRO	AAL44185.1	K17213	inositol transport system substrate-binding protein	inositol	1
AGRO	AAL44191.1	K02034	peptide/nickel transport system permease protein	peptides/nickel	4
AGRO	AAL44196.1	K06148	ATP-binding cassette, subfamily C, bacterial		5
AGRO	AAL44198.1	K16152	heme acquisition protein HasR	heme	1
AGRO	AAL44201.1	K02013	iron complex transport system ATP-binding protein [EC:3.6.3.34]	iron complex	3
AGRO	AAL44202.1	K02015	iron complex transport system permease protein	iron complex	3
AGRO	AAL44204.1	K02016	iron complex transport system substrate-binding protein	iron complex	3
AGRO	AAL44207.1	K02013	iron complex transport system ATP-binding protein [EC:3.6.3.34]	iron complex	3
AGRO	AAL44208.1	K02015	iron complex transport system permease protein	iron complex	3
AGRO	AAL44209.1	K02016	iron complex transport system substrate-binding protein	iron complex	3
AGRO	AAL44222.1	K02035	peptide/nickel transport system substrate-binding protein	peptides/nickel	4
AGRO	AAL44223.1	K02033	peptide/nickel transport system permease protein	peptides/nickel	4
AGRO	AAL44224.1	K02034	peptide/nickel transport system permease protein	peptides/nickel	4
AGRO	AAL44225.1	K02032	peptide/nickel transport system ATP-binding protein	peptides/nickel	4
AGRO	AAL44230.1	K10010	cystine transport system ATP-binding protein [EC:3.6.3.-]	cystine	1
AGRO	AAL44246.1	K02035	peptide/nickel transport system substrate-binding protein	peptides/nickel	4
AGRO	AAL44247.1	K02033	peptide/nickel transport system permease protein	peptides/nickel	4
AGRO	AAL44248.1	K02034	peptide/nickel transport system permease protein	peptides/nickel	4
AGRO	AAL44249.1	K15583	oligopeptide transport system ATP-binding protein	oligopeptide	4
AGRO	AAL44250.1	K02032	peptide/nickel transport system ATP-binding protein	peptides/nickel	4
AGRO	AAL44255.1	K02035	peptide/nickel transport system substrate-binding protein	peptides/nickel	4
AGRO	AAL44271.1	K02034	peptide/nickel transport system permease protein	peptides/nickel	4
AGRO	AAL44272.1	K02033	peptide/nickel transport system permease protein	peptides/nickel	4
AGRO	AAL44300.1	K10559	rhamnose transport system substrate-binding protein	rhamnose	1
AGRO	AAL44301.1	K10562	rhamnose transport system ATP-binding protein [EC:3.6.3.17]	rhamnose	1
AGRO	AAL44302.1	K10560	rhamnose transport system permease protein	rhamnose	1
AGRO	AAL44303.1	K10561	rhamnose transport system permease protein	rhamnose	1
AGRO	AAL44314.1	K02045	sulfate transport system ATP-binding protein [EC:3.6.3.25]	sulfate	1
AGRO	AAL44315.1	K02047	sulfate transport system permease protein	sulfate	1
AGRO	AAL44316.1	K02046	sulfate transport system permease protein	sulfate	1
AGRO	AAL44317.1	K02048	sulfate transport system substrate-binding protein	sulfate	1
AGRO	AAL44356.1	K03893	arsenical pump membrane protein	arsenite	1
AGRO	AAL44386.1	K10545	D-xylose transport system ATP-binding protein [EC:3.6.3.17]	d-xylose	1
AGRO	AAL44387.1	K10544	D-xylose transport system permease protein	d-xylose	1
AGRO	AAL44388.1	K10543	D-xylose transport system substrate-binding protein	d-xylose	1
AGRO	AAL44418.1	K09812	cell division transport system ATP-binding protein		5
AGRO	AAL44419.1	K09811	cell division transport system permease protein		5
AGRO	AAL44499.1	K02014	iron complex outermembrane recepter protein	iron complex	3
AGRO	AAL44500.1	K02016	iron complex transport system substrate-binding protein	iron complex	3
AGRO	AAL44501.1	K02015	iron complex transport system permease protein	iron complex	3
AGRO	AAL44502.1	K02015	iron complex transport system permease protein	iron complex	3
AGRO	AAL44503.1	K02013	iron complex transport system ATP-binding protein [EC:3.6.3.34]	iron complex	3
AGRO	AAL44523.1	K03640	peptidoglycan-associated lipoprotein		5
AGRO	AAL44524.1	K03641	TolB protein		5
AGRO	AAL44525.1	K03646	colicin import membrane protein	colicin	1
AGRO	AAL44526.1	K03560	biopolymer transport protein TolR	biopolymer	4
AGRO	AAL44527.1	K03562	biopolymer transport protein TolQ	biopolymer	4
AGRO	AAL44548.1	K11105	cell volume regulation protein A		5
AGRO	AAL44554.1	K06147	ATP-binding cassette, subfamily B, bacterial		5
AGRO	AAL44556.1	K02557	chemotaxis protein MotB		5
AGRO	AAL44602.1	K11738	L-asparagine permease	L-asparagine	1
AGRO	AAL44610.1	K02002	glycine betaine/proline transport system substrate-binding protein	glycine betaine/proline	2
AGRO	AAL44611.1	K02001	glycine betaine/proline transport system permease protein	glycine betaine/proline	2
AGRO	AAL44612.1	K02000	glycine betaine/proline transport system ATP-binding protein [EC:3.6.3.32]	glycine betaine/proline	2
AGRO	AAL44614.1	K03445	MFS transporter, DHA1 family, purine ribonucleoside efflux pump	purine ribonucleoside	2
AGRO	AAL44628.1	K10441	ribose transport system ATP-binding protein [EC:3.6.3.17]	ribose	1
AGRO	AAL44672.1	K02471	putative ATP-binding cassette transporter		5
AGRO	AAL44689.1	K10551	D-allose transport system ATP-binding protein [EC:3.6.3.17]	d-allose	1
AGRO	AAL44696.1	K14347	solute carrier family 10 (sodium/bile acid cotransporter), member 7	sodium:bile acid	1
AGRO	AAL44699.1	K17321	glycerol transport system substrate-binding protein	glycerol	1
AGRO	AAL44701.1	K17323	glycerol transport system permease protein	glycerol	1
AGRO	AAL44702.1	K17322	glycerol transport system permease protein	glycerol	1
AGRO	AAL44703.1	K17325	glycerol transport system ATP-binding protein	glycerol	1
AGRO	AAL44704.1	K17324	glycerol transport system ATP-binding protein	glycerol	1
AGRO	AAL44711.1	K15578	nitrate/nitrite transport system ATP-binding protein [EC:3.6.3.-]	nitrate/nitrite	2
AGRO	AAL44712.1	K15577	nitrate/nitrite transport system permease protein	nitrate/nitrite	2
AGRO	AAL44713.1	K15576	nitrate/nitrite transport system substrate-binding protein	nitrate/nitrite	2
AGRO	AAL44714.1	K02049	NitT/TauT family transport system ATP-binding protein		5
AGRO	AAL44724.1	K16089	outer membrane receptor for ferrienterochelin and colicins	ferrienterochelin and colicins	2
AGRO	AAL44758.1	K02000	glycine betaine/proline transport system ATP-binding protein [EC:3.6.3.32]	glycine betaine/proline	2
AGRO	AAL44759.1	K02002	glycine betaine/proline transport system substrate-binding protein	glycine betaine/proline	2
AGRO	AAL44770.1	K10118	raffinose/stachyose/melibiose transport system permease protein	raffinose/stachyose/melibiose	2
AGRO	AAL44771.1	K17236	arabinosaccharide transport system permease protein	arabinosaccharide	3
AGRO	AAL44772.1	K10111	multiple sugar transport system ATP-binding protein [EC:3.6.3.-]	sugar	3
AGRO	AAL44818.1	K03761	MFS transporter, MHS family, alpha-ketoglutarate permease	alpha-ketoglutarate	1
AGRO	AAL44823.1	K02014	iron complex outermembrane recepter protein	iron complex	3
AGRO	AAL44824.1	K02016	iron complex transport system substrate-binding protein	iron complex	3
AGRO	AAL44825.1	K02015	iron complex transport system permease protein	iron complex	3
AGRO	AAL44826.1	K02013	iron complex transport system ATP-binding protein [EC:3.6.3.34]	iron complex	3
AGRO	AAL44831.1	K10440	ribose transport system permease protein	ribose	1
AGRO	AAL44832.1	K10440	ribose transport system permease protein	ribose	1
AGRO	AAL44833.1	K10441	ribose transport system ATP-binding protein [EC:3.6.3.17]	ribose	1
AGRO	AAL44834.1	K10439	ribose transport system substrate-binding protein	ribose	1
AGRO	AAL44845.1	K02000	glycine betaine/proline transport system ATP-binding protein [EC:3.6.3.32]	glycine betaine/proline	2
AGRO	AAL44846.1	K02001	glycine betaine/proline transport system permease protein	glycine betaine/proline	2
AGRO	AAL44850.1	K16554	polysaccharide biosynthesis transport protein	polysaccharide	4
AGRO	AAL44858.1	K16695	lipopolysaccharide exporter	lipopolysaccharide	3
AGRO	AAL44890.1	K16013	ATP-binding cassette, subfamily C, bacterial CydD		5
AGRO	AAL44891.1	K16012	ATP-binding cassette, subfamily C, bacterial CydC		5
AGRO	AAL44913.1	K12368	dipeptide transport system substrate-binding protein	dipeptide	3
AGRO	AAL44914.1	K12369	dipeptide transport system permease protein	dipeptide	3
AGRO	AAL44915.1	K12370	dipeptide transport system permease protein	dipeptide	3
AGRO	AAL44916.1	K12371	dipeptide transport system ATP-binding protein	dipeptide	3
AGRO	AAL44917.1	K12372	dipeptide transport system ATP-binding protein	dipeptide	3
AGRO	AAL44924.1	K01995	branched-chain amino acid transport system ATP-binding protein	branched-chain amino acid	2
AGRO	AAL44925.1	K01996	branched-chain amino acid transport system ATP-binding protein	branched-chain amino acid	2
AGRO	AAL44926.1	K01997	branched-chain amino acid transport system permease protein	branched-chain amino acid	2
AGRO	AAL44927.1	K01998	branched-chain amino acid transport system permease protein	branched-chain amino acid	2
AGRO	AAL44937.1	K07507	putative Mg2+ transporter-C (MgtC) family protein	Mg2+	1
AGRO	AAL44954.1	K15553	sulfonate transport system substrate-binding protein	sulfonate	1
AGRO	AAL44955.1	K15554	sulfonate transport system permease protein	sulfonate	1
AGRO	AAL44956.1	K15555	sulfonate transport system ATP-binding protein [EC:3.6.3.-]	sulfonate	1
AGRO	AAL44973.1	K08484	phosphotransferase system, enzyme I, PtsP [EC:2.7.3.9]		5
AGRO	AAL44986.1	K02035	peptide/nickel transport system substrate-binding protein	peptides/nickel	4
AGRO	AAL44987.1	K02033	peptide/nickel transport system permease protein	peptides/nickel	4
AGRO	AAL44989.1	K02032	peptide/nickel transport system ATP-binding protein	peptides/nickel	4
AGRO	AAL45000.1	K08151	MFS transporter, DHA1 family, tetracycline resistance protein	tetracycline	1
AGRO	AAL45002.1	K17237	inositol-phosphate transport system substrate-binding protein	inositol-phosphate	1
AGRO	AAL45003.1	K17238	inositol-phosphate transport system permease protein	inositol-phosphate	1
AGRO	AAL45004.1	K17239	inositol-phosphate transport system permease protein	inositol-phosphate	1
AGRO	AAL45005.1	K17240	inositol-phosphate transport system ATP-binding protein	inositol-phosphate	1
AGRO	AAL45028.1	K10009	cystine transport system permease protein	cystine	1
AGRO	AAL45029.1	K10004	glutamate/aspartate transport system ATP-binding protein [EC:3.6.3.-]	glutamate/aspartate	2
AGRO	AAL45037.1	K02055	putative spermidine/putrescine transport system substrate-binding protein	spermidine/putrescine	2
AGRO	AAL45038.1	K02054	putative spermidine/putrescine transport system permease protein	spermidine/putrescine	2
AGRO	AAL45039.1	K02053	putative spermidine/putrescine transport system permease protein	spermidine/putrescine	2
AGRO	AAL45040.1	K02052	putative spermidine/putrescine transport system ATP-binding protein	spermidine/putrescine	2
AGRO	AAL45043.1	K10112	multiple sugar transport system ATP-binding protein	alpha-glucoside	3
AGRO	AAL45044.1	K02026	multiple sugar transport system permease protein	multiple sugar	3
AGRO	AAL45045.1	K02025	multiple sugar transport system permease protein	multiple sugar	3
AGRO	AAL45046.1	K02027	multiple sugar transport system substrate-binding protein	multiple sugar	3
AGRO	AAL45050.1	K15583	oligopeptide transport system ATP-binding protein	oligopeptide	4
AGRO	AAL45051.1	K15582	oligopeptide transport system permease protein	oligopeptide	4
AGRO	AAL45052.1	K15581	oligopeptide transport system permease protein	oligopeptide	4
AGRO	AAL45053.1	K15580	oligopeptide transport system substrate-binding protein	oligopeptide	4
AGRO	AAL45054.1	K02050	NitT/TauT family transport system permease protein		5
AGRO	AAL45055.1	K02049	NitT/TauT family transport system ATP-binding protein		5
AGRO	AAL45056.1	K02051	NitT/TauT family transport system substrate-binding protein		5
AGRO	AAL45075.1	K02029	polar amino acid transport system permease protein	polar amino acid	2
AGRO	AAL45076.1	K02029	polar amino acid transport system permease protein	polar amino acid	2
AGRO	AAL45077.1	K02028	polar amino acid transport system ATP-binding protein [EC:3.6.3.21]	polar amino acid	2
AGRO	AAL45078.1	K02030	polar amino acid transport system substrate-binding protein	polar amino acid	2
AGRO	AAL45114.1	K10439	ribose transport system substrate-binding protein	ribose	1
AGRO	AAL45115.1	K10551	D-allose transport system ATP-binding protein [EC:3.6.3.17]	d-allose	1
AGRO	AAL45116.1	K10440	ribose transport system permease protein	ribose	1
AGRO	AAL45120.1	K03762	MFS transporter, MHS family, proline/betaine transporter	proline/betaine	2
AGRO	AAL45123.1	K01991	polysaccharide biosynthesis/export protein	polysaccharide	4
AGRO	AAL45155.1	K02027	multiple sugar transport system substrate-binding protein	multiple sugar	3
AGRO	AAL45163.1	K10439	ribose transport system substrate-binding protein	ribose	1
AGRO	AAL45166.1	K10440	ribose transport system permease protein	ribose	1
AGRO	AAL45194.1	K02014	iron complex outermembrane recepter protein	iron complex	3
AGRO	AAL45207.1	K06148	ATP-binding cassette, subfamily C, bacterial		5
AGRO	AAL45218.1	K02062	thiamine transport system ATP-binding protein	thiamine	1
AGRO	AAL45225.1	K02035	peptide/nickel transport system substrate-binding protein	peptides/nickel	4
AGRO	AAL45226.1	K02033	peptide/nickel transport system permease protein	peptides/nickel	4
AGRO	AAL45227.1	K02034	peptide/nickel transport system permease protein	peptides/nickel	4
AGRO	AAL45228.1	K02031	peptide/nickel transport system ATP-binding protein	peptides/nickel	4
AGRO	AAL45229.1	K02032	peptide/nickel transport system ATP-binding protein	peptides/nickel	4
AGRO	AAL45232.1	K02035	peptide/nickel transport system substrate-binding protein	peptides/nickel	4
AGRO	AAL45233.1	K02033	peptide/nickel transport system permease protein	peptides/nickel	4
AGRO	AAL45234.1	K02034	peptide/nickel transport system permease protein	peptides/nickel	4
AGRO	AAL45239.1	K02032	peptide/nickel transport system ATP-binding protein	peptides/nickel	4
AGRO	AAL45241.1	K10227	sorbitol/mannitol transport system substrate-binding protein	sorbitol/mannitol	1
AGRO	AAL45242.1	K10228	sorbitol/mannitol transport system permease protein	sorbitol/mannitol	1
AGRO	AAL45243.1	K10229	sorbitol/mannitol transport system permease protein	sorbitol/mannitol	1
AGRO	AAL45244.1	K10111	multiple sugar transport system ATP-binding protein [EC:3.6.3.-]	sugar	3
AGRO	AAL45262.1	K11606	manganese/iron transport system permease protein	manganese/iron	2
AGRO	AAL45263.1	K11605	manganese/iron transport system permease protein	manganese/iron	2
AGRO	AAL45264.1	K11607	manganese/iron transport system ATP-binding protein	manganese/iron	2
AGRO	AAL45265.1	K11604	manganese/iron transport system substrate-binding protein	manganese/iron	2
AGRO	AAL45272.1	K03543	membrane fusion protein, multidrug efflux system	multidrug	4
AGRO	AAL45281.1	K02071	D-methionine transport system ATP-binding protein	d-methionine	1
AGRO	AAL45282.1	K02072	D-methionine transport system permease protein	d-methionine	1
AGRO	AAL45283.1	K02073	D-methionine transport system substrate-binding protein	d-methionine	1
AGRO	AAL45310.1	K01995	branched-chain amino acid transport system ATP-binding protein	branched-chain amino acid	2
AGRO	AAL45317.1	K02034	peptide/nickel transport system permease protein	peptides/nickel	4
AGRO	AAL45318.1	K15585	nickel transport system permease protein	nickel	1
AGRO	AAL45319.1	K02035	peptide/nickel transport system substrate-binding protein	peptides/nickel	4
AGRO	AAL45320.1	K13892	glutathione transport system ATP-binding protein	glutathione	1
AGRO	AAL45327.1	K10041	putative glutamine transport system ATP-binding protein [EC:3.6.3.-]	glutamine	1
AGRO	AAL45330.1	K02029	polar amino acid transport system permease protein	polar amino acid	2
AGRO	AAL45331.1	K02029	polar amino acid transport system permease protein	polar amino acid	2
AGRO	AAL45345.1	K17213	inositol transport system substrate-binding protein	inositol	1
AGRO	AAL45346.1	K10540	methyl-galactoside transport system substrate-binding protein	methyl-galactoside	1
AGRO	AAL45351.1	K17236	arabinosaccharide transport system permease protein	arabinosaccharide	3
AGRO	AAL45353.1	K10111	multiple sugar transport system ATP-binding protein [EC:3.6.3.-]	sugar	3
AGRO	AAL45363.1	K15497	molybdate/tungstate transport system ATP-binding protein [EC:3.6.3.- 3.6.3.55]	molybdate/tungstate	2
AGRO	AAL45371.1	K02012	iron(III) transport system substrate-binding protein	iron(III)	1
AGRO	AAL45372.1	K02010	iron(III) transport system ATP-binding protein [EC:3.6.3.30]	iron(III)	1
AGRO	AAL45394.1	K06147	ATP-binding cassette, subfamily B, bacterial		5
AGRO	AAL45416.1	K02034	peptide/nickel transport system permease protein	peptides/nickel	4
AGRO	AAL45431.1	K18306	membrane fusion protein, multidrug efflux system	multidrug	4
AGRO	AAL45441.1	K02002	glycine betaine/proline transport system substrate-binding protein	glycine betaine/proline	2
AGRO	AAL45444.1	K10112	multiple sugar transport system ATP-binding protein	alpha-glucoside	3
AGRO	AAL45446.1	K02026	multiple sugar transport system permease protein	multiple sugar	3
AGRO	AAL45447.1	K17245	putative chitobiose transport system permease protein	chitobiose	1
AGRO	AAL45448.1	K10117	raffinose/stachyose/melibiose transport system substrate-binding protein	raffinose/stachyose/melibiose	2
AGRO	AAL45455.1	K02035	peptide/nickel transport system substrate-binding protein	peptides/nickel	4
AGRO	AAL45456.1	K02033	peptide/nickel transport system permease protein	peptides/nickel	4
AGRO	AAL45457.1	K02034	peptide/nickel transport system permease protein	peptides/nickel	4
AGRO	AAL45458.1	K02032	peptide/nickel transport system ATP-binding protein	peptides/nickel	4
AGRO	AAL45462.1	K01992	ABC-2 type transport system permease protein		5
AGRO	AAL45472.1	K02030	polar amino acid transport system substrate-binding protein	polar amino acid	2
AGRO	AAL45473.1	K02029	polar amino acid transport system permease protein	polar amino acid	2
AGRO	AAL45474.1	K02029	polar amino acid transport system permease protein	polar amino acid	2
AGRO	AAL45475.1	K02028	polar amino acid transport system ATP-binding protein [EC:3.6.3.21]	polar amino acid	2
AGRO	AAL45481.1	K02030	polar amino acid transport system substrate-binding protein	polar amino acid	2
AGRO	AAL45482.1	K10040	putative glutamine transport system permease protein	glutamine	1
AGRO	AAL45483.1	K10009	cystine transport system permease protein	cystine	1
[truncated: 4,602 more rows]
