# Supplementary material for: Combining multiple functional annotation tools increases coverage of metabolic annotation
Source: BMC Genomics. 2018 Dec 19;19:948. doi: 10.1186/s12864-018-5221-9 (PMC6299973; doi:10.1186/s12864-018-5221-9)
Supplement: Supplementary file 4 — Genome data. Zip file with the 27 reference genomes in Genbank format, cleaned to include only coding sequences and locus tags. (ZIP 68984 kb) [file 12864_2018_5221_MOESM4_ESM.zip]

Archive with 55 entries (54 files):
- 10403S_RAST_clean.gbk
- __MACOSX/
- __MACOSX/._10403S_RAST_clean.gbk
- AGRO_clean.gbk
- __MACOSX/._AGRO_clean.gbk
- ANTHRA_clean.gbk
- __MACOSX/._ANTHRA_clean.gbk
- AURANTIMONAS_clean.gbk
- __MACOSX/._AURANTIMONAS_clean.gbk
- BSUB_clean.gbk
- __MACOSX/._BSUB_clean.gbk
- BTHE_clean.gbk
- __MACOSX/._BTHE_clean.gbk
- CAULO_clean.gbk
- __MACOSX/._CAULO_clean.gbk
- CAULONA1000_clean.gbk
- __MACOSX/._CAULONA1000_clean.gbk
- CBTQ1_clean.gbk
- __MACOSX/._CBTQ1_clean.gbk
- CLOSSAC_clean.gbk
- __MACOSX/._CLOSSAC_clean.gbk
- ECO0157_clean.gbk
- __MACOSX/._ECO0157_clean.gbk
- ECOL199310_clean.gbk
- __MACOSX/._ECOL199310_clean.gbk
- ECOL316407_clean.gbk
- __MACOSX/._ECOL316407_clean.gbk
- ECOL413997_clean.gbk
- __MACOSX/._ECOL413997_clean.gbk
- ECOLI_clean.gbk
- __MACOSX/._ECOLI_clean.gbk
- EREC_clean.gbk
- __MACOSX/._EREC_clean.gbk
- EVA_clean.gbk
- __MACOSX/._EVA_clean.gbk
- HPY_clean.gbk
- __MACOSX/._HPY_clean.gbk
- MOB3B_clean.gbk
- __MACOSX/._MOB3B_clean.gbk
- MTBCDC1551_clean.gbk
- __MACOSX/._MTBCDC1551_clean.gbk
- MTBH37RV_clean.gbk
- __MACOSX/._MTBH37RV_clean.gbk
- PABTQVLC_clean.gbk
- __MACOSX/._PABTQVLC_clean.gbk
- PDIF272563_clean.gbk
- __MACOSX/._PDIF272563_clean.gbk
- SCO_clean.gbk
- __MACOSX/._SCO_clean.gbk
- SHIGELLA_clean.gbk
- __MACOSX/._SHIGELLA_clean.gbk
- SYNEL_clean.gbk
- __MACOSX/._SYNEL_clean.gbk
- VCHO_clean.gbk
- __MACOSX/._VCHO_clean.gbk
