# Supplementary material for: Combining multiple functional annotation tools increases coverage of metabolic annotation
Source: BMC Genomics. 2018 Dec 19;19:948. doi: 10.1186/s12864-018-5221-9 (PMC6299973; doi:10.1186/s12864-018-5221-9)
Supplement: Supplementary file 4 — Genome data. Zip file with the 27 reference genomes in Genbank format, cleaned to include only coding sequences and locus tags. (ZIP 68984 kb) [file 12864_2018_5221_MOESM4_ESM.zip › EVA_clean.gbk]

LOCUS       LM655252              357498 bp    DNA              BCT 15-AUG-2014
DEFINITION  Candidatus Evansia muelleri genome assembly CEM1.1, chromosome : I.
ACCESSION   LM655252
VERSION     LM655252.1  GI:672893175
DBLINK      BioProject:PRJEB4944 BioSample:SAMEA2500319
KEYWORDS    .
SOURCE      Candidatus Evansia muelleri
  ORGANISM  Candidatus Evansia muelleri
            Bacteria; Proteobacteria; Gammaproteobacteria; Oceanospirillales;
            Halomonadaceae; Zymobacter group; Candidatus Evansia.
REFERENCE   1
  AUTHORS   Santos-Garcia,Diego.
  TITLE     Direct Submission
  JOURNAL   Submitted (25-JUL-2014) ICBIBE, Evolutionary Genetics, C/
            Catedretico Jose Beltrenne 2, 46980 Paterna - Valencia, Spain
FEATURES             Location/Qualifiers
     CDS             1..1905
                     /locus_tag="CEM_001"
                     /protein_id="CDZ16279.1"
                     /translation="MVRIIGIDLGTTNSCVAILDQKKTIVIENVEGNRTTPSIVAYTKN
                     GEILVGQSAKRQAITNPINTVYSVKRLIGRKFKDKVVQKDLNMVPYKIVEADNGDAWIE
                     INKKKISPPQISAEILKKMKKTAENYLGEQITEAVITVPAYFNDVQRQATKDAGRIAGI
                     NVKRIINEPTAAALAYGINKISGEKKIAVYDLGGGTFDISIIELADVDGETQFEVLSTN
                     GDTFLGGEDFDIILINYLITQFKLESGINLSCDPLAMQRLKEASEKAKIELSSTKQSDI
                     NLPYITADKTGPKHLNIKITRAKLENLVENLINKSLIPCQTALTDANLSISDINEIILV
                     GGQTRMPLVQSKVEEFFGKKVRKDINPDEAVAIGAAIQGGVLGGEVKDVLLLDVTPLTL
                     GIETLGGVMTPLINKNTTIPTKKTQVFSTAEDNQRSVTIHILQGERRQATQNKSLGKFD
                     LSDIPPAQRGIPQIEVSFDIDANGILNVFAKDKSTNKEQSIIIKASGGLSDEEINQMVN
                     DAESHKESDKKFEEIVTLRNKSDTLIHMVQKTLNESSDQIPLEEKNKIKENISLLIESL
                     KTENLENIKNNLEKLENLYNILMQNINNLINKNKSDKDKAEKDKNDNISDAEYEEIND"
     CDS             2291..3460
                     /locus_tag="CEM_002"
                     /protein_id="CDZ16280.1"
                     /translation="MNILKYKFLIKFSITYENFIMVKRDYYEILGISKHADLTDIKKAY
                     RKLAQKYHPDRNPSKEAEIKFREISEAYDTLSVVKKRANYDKFGHSNNDSNSNSTGFGD
                     IFNDVFSDIFSNRNKNTQSKTGSDLHYEIEITLEEAVYGTNLDISIPRLIKCKICKGEG
                     SEPGTRKRTCNTCNGIGQIRIQQGFIIIQQTCHKCNGQGYKIDMPCYKCHGHGLLREKC
                     LLLINIPEGIDNGDKLRIHGKGDCGEKGSYPGDLYIKIKIKNHLIFERKFFDLYCDIHV
                     NFIDATLGGDLIVPTLKGRVKLKIPPETQTGKVFRLRRKGVKSLTNNSIGYLFCKIILE
                     TPMNLNKTQKKLLKDLKNNINGKIPETTPLPNRWFNEVKKFFENMFLRN"
     CDS             3478..4239
                     /locus_tag="CEM_003"
                     /protein_id="CDZ16281.1"
                     /translation="MILRVAVLGCNGRMGRKIVQIILKDKYFKLNGAIVRKNSKLIGID
                     IGELIGVGNIGLKISDSLTNIVNKIDILIDFTNPDFTMKNILFCKKYNKSIVIGTTGFS
                     KKQLDIIEKYKLYIPFIFCANMSTGINILCKLIKVTTNTLKKENLDIEIIEKHHINKLD
                     VPSGTTLMFARIINNTLTNYKLGISSIRLGDIIGEHKIIFYNKDEIIEISHKALNRYIF
                     ANGALIAANWLKNKQVGCYNMQDVLNLKNNM"
     CDS             complement(9330..10418)
                     /locus_tag="CEM_006"
                     /protein_id="CDZ16282.1"
                     /translation="MCFNQNLILISGKTIYKYNIIYENYGIIKYNNVILICHALASNHH
                     AAGFYPEDPKPGWWNVHIGYKKSINTNNYFLITLNNLGGCHGSIGPNIINKKNNNIWGP
                     NFPIITLNDLIKNQSKLAYNLGILKFLNIIGGSLGGMQVLEWSNKFPTKIYNAIIIAST
                     NKLNSQNIAFNELARQSIKFNLNFKKGWFYSYNLYKNISKYINLARMLGHLTYLSEIYL
                     TITFNRNLYKKFFKNFKIKSYLINKGYNFYHYFDSNSYIIMTKILDFFNYIKKFNLFIY
                     KTIKFIQCRFLIISFINDCRFSYKRSKKLVNILLTISNRVRYFNVNFNKGHDGFLLFNM
                     NYISILYGFINYKKNYCYIITP"
     CDS             10465..11682
                     /locus_tag="CEM_007"
                     /protein_id="CDZ16283.1"
                     /translation="MNLNYIIKTIKFGIYSILNEKKLIEKLKLGKKLRIKAGFDPTTSN
                     IHLGHIVLINKLIQFQKLGHEIQIIIGDFTARIGDPTGKNIFRKSLTKEEVNLNSIKFK
                     NNIINIFNNNIKIFFNSKWMDKLSASKLIDLSSNFSVARMLERDNFYKRYKSKYYISIQ
                     EFMYPIIQGYDSVILKSDIEIGGSDQIFNLLMGRNIQKKMFQDPQIIITMPILIGIDGY
                     KKMSKSLYNSININDNPGKIFQKIISIPDHLILKYLELLSLRPIIEIKYMIKQIIKGYN
                     PQIIKKILAKEIIKRFYGNDIAQNAHKLIGNIFNNGNLPINIPKIELYIDNIIIPLASV
                     LNISKLVKNSAQAKDLLLNKRVKVNGNIVDIRYNLKLGNYYIQAGKKNFAHIFIKNKKL
                     INIGEK"
     CDS             11685..12806
                     /locus_tag="CEM_008"
                     /protein_id="CDZ16284.1"
                     /translation="MIKKAILALEDGNIFHGISIGVDGLISGEIVFNTSMTGYQEILTD
                     PSYLKQIIVFTSSHIGNTGINKEDIESYNIFVSGLIIHDLPSYYSNFRSVMSLKKYLIL
                     NNIICISNIDTRKLTRLIRNKNIKNVTILSGEISYKNIKLAITAAKNFHVFNYININNI
                     THDYNHIQLILDKKSINLKNNYNIVYYDLGSKYNIFRILTKLGCKLHIINQNASLSEII
                     KFNPDGIFLSNGPGDPNDFKNTITVIKELCKKQIPIFGICLGHQLLAIASGAKTKKMKY
                     GHHGSNHPIQDIVTGKLMITSQNHNFIVDEKTLSNKLRVTHRSLFDGTLQGIERIDCPA
                     FSFQGHPEASPGPHDLFLLFSRFISIIKKYKLH"
     CDS             12832..16098
                     /locus_tag="CEM_009"
                     /protein_id="CDZ16285.1"
                     /translation="MSKRNDIKSVLIIGSGPIVIGQACEFDYSGAQACKALQEENIKII
                     LINSNPATIMTDPGMADVTYIEPINFQSIYQIINKEKPDAILPTMGGQTALNCALNLHN
                     LGILKKFNIEMIGANVNAILKAENRAKFDLAMKKIGLECPKSGIAHNMEEACNIISYIG
                     FPCIIRPSFTMGGSGGGVAYNIKEFKNICKNGFKLSPIHELLIDESLLGWKEYEMEVVR
                     DKKDNAIIVCTIENFDPMGIHTGDSITIAPAQTLTDKEYQIMRNASIAVLREIGVENGG
                     SNVQFGINYKTGRMIVIEMNPRVSRSSALASKATGFPIAKIATKLALGYTLNELKNDVT
                     GGLTPIYFEPVLDYVVTKVPRFNFEKFPKANKILTTQMKSIGEVMSIGRNFKESLQKAL
                     ISLEIGVTGIHSNLISLNIKNYYYKIKQELKYPGYDRIFYISYGFKYGMSINEIFNLSK
                     IDKWFLNQIKEIVTVDQHIFNHKFSTINYNNLFNYKKQGFSDARLAELLNITENSLRNY
                     RHNLNIYPVYKTVDTCSGEFPNFTNYLYSTYEEECEIKISNKKKIIILGGGPNRIGQGI
                     EFDYCCVHATLALQECGYEIIIINCNPETVSTDYDISDRLYFEPLTFESIIEIIIKEKP
                     IGVIIQFGGQTPLKLSNSLYKAGVKILGTIPDVIDTCENRERFKKLIQNLNLLQPKNII
                     AYNIKEANDRVKNFLGYPLIIRPSYVLGGRAMEIIYNNIELNYYFINNNEITNKNPILL
                     ELFLNNAIEIDIDVISDGKQVIIGGLMQHVEYAGVHSGDSACSLPAYFLSQKIQNKIRE
                     QIKIIALELNIIGMMNVQVALKDNQIYILEVNPRASRTIPFVSKCIGISLTQIAALCMI
                     GITLSQQNFTEEILPKLYCIKEAILPFYKFPGVDPILSPEMKSTGEVMGIGSSFEEAYY
                     KTQLESNKFLLKVNYKDIVLIYIQNCDIKFIIKICKLLISLGFTLIVMGINARLLLKYK
                     IPVIFISNIIKGVTNICNILKLNKINYIINIMESKIEIKKTFIIRCTALINQITLITTL
                     PALLANCIAINSYNNIYIKNLSDLYKKNNMPIPGFEPGTY"
     CDS             complement(16342..16590)
                     /locus_tag="CEM_013"
                     /protein_id="CDZ16286.1"
                     /translation="MIYIVFCKKYKKELIGLNSPILQGKIGIYIYYNISKIAWNEWTKI
                     QIKLINEKIINLIYLKNRIYLIKKMTDFFNNIKIDEL"
     CDS             16627..17235
                     /locus_tag="CEM_014"
                     /protein_id="CDZ16287.1"
                     /translation="MNKSVNYSRIACISRNTKETQIKLNVNLNGTGKFNLTCNVPFLEH
                     LISQFVQYSKIDLTIESNGDIHIDDHHIVEDIGITLGKAFYKALGNKSGINRYGYAYAP
                     LDEALSRVVIDFSGRAGLYMNTKFTRNIIGKFDTQLCFVFFKGFVNHAMVTLHIDNLKG
                     LNAHHQAETLFKAFGLAIRMGIDFDQNMVECIPSTKGYI"
     CDS             17260..17880
                     /locus_tag="CEM_015"
                     /protein_id="CDZ16288.1"
                     /translation="MVIAVINYGMGNLHSVVKALEYVTRERVIITYDPIIIKNATRIVL
                     PGQGAIRDCMKELKRTKLIYLLKTLMENNEKPILGICIGLQMLMDKSEENGGIQCLKYF
                     SGDVKKFCNINYKIPHIGWNHVYQYVSHPLWKNIPNGERFYFVHSYYVIEKNIQNISGY
                     TEYAGILPHVAICKNLVFAVQFHPEKSSIMGLKLLYNFVNWYP"
     CDS             17904..18644
                     /locus_tag="CEM_016"
                     /protein_id="CDZ16289.1"
                     /translation="MLIIPAIDIKDGRCVRLKQGRMDEFTNYDNNPIFIAEKFIKAGAR
                     RLHLIDLNGAIKGKPINENVIKQITKNYPDIPIQIGGGIRNRETIQYYLDAGVSHVILG
                     TIAVLNTNFVIKILEEFGNNIIISMDTRNEFLSINGWTENSNIIAIDLIRIFYNYGLYE
                     IIYTDINRDGMMQGLNIKSILKFAQEGGLPVIASGGVRDMTDIFELLNATKISSINGVI
                     IGRAIYEGNINLTEAQKLVDNFKK"
     CDS             18673..19446
                     /locus_tag="CEM_017"
                     /protein_id="CDZ16290.1"
                     /translation="MILANRIIPCLDINKGRVVKGVNFKGLRDAGDPVEIAKRYNDQNA
                     DEIAFLDITASQENRSTTLHIVSNIAKKVFIPLTVGGGIRNCNDICNLLNAGADKVSIN
                     TSAVFNPNFVSKAADRFGNQCIVIAIDAKRVNKDIKNPIWEVFTHGGKNPTGIDVVNWA
                     YKLSKYGAGELLITSIDRDGTKRGFDIDLIFAVSKIVSIPVIASGGVGNLNHLVHGIKL
                     GGANAVLAASIFHYGDYSIQEAKFYMAKHNLPIRI"
     CDS             complement(19447..20769)
                     /locus_tag="CEM_018"
                     /protein_id="CDZ16291.1"
                     /translation="MIKKNYICYECNTKYTKWLGKCINCLQWNKILEYKSSYYKNTLNK
                     IIDISTINLNKVNKISSKFEEFDRVLGGGFIPGSTILLGGNPGTGKSTLFLQIANKLII
                     QNLKVLYITGEETLLQLAFRANRLFINKGIKLLQETSVTKIIDIIECNPMDIVIIDSIQ
                     TMIVENINKYLTGGVIQIRQSAYILINFAKKKGIVLLLIGHVIKDGNLAGPKLLEHMID
                     VSLMLETNQDYRMLRSTKNRFGSINELGIFKMLESGMKEVKDPSSIFISQNKENTPGNV
                     VMIILEGTRPILVEIQALVEEHNKLINYKMISVGIDINRLSLLITILNKYTGLFIGNIF
                     INVVGGIKIIETSADLAVLAVIISSLHNRYIPMEFVILGEVGLNGEIRPIINIENRLLE
                     AIKHGFTKAIIPKNNIKSNFDFKKITIFCIEKISELLKIIL"
     CDS             20827..21885
                     /locus_tag="CEM_019"
                     /protein_id="CDZ16292.1"
                     /translation="MSKFWSNELNKLKPYVPGEQSNQIIIKLNTNENPYSTTHNVKKVL
                     KNFSIDNLKLYPDPDSKKLKIAIAKKFNINYYEIFLGNGSDEVLALAFLTFFRNNIPII
                     IPDITYSFYTVYCKLYNIKYKLVPLNNNWEVDLTAMNQKNGGIVFANPNAPTGNAHKKS
                     SIIKLLSDQKEHVILIDEAYVDFGSESTISLIHKYPNLLIIKTLSKSYSLAGIRIGFAI
                     GSKQLIDGLKIIKNSFNSYTINSISSAVALSAIKDEKYFNKNCIAIIYTREKIQFALEN
                     RKFELLYSKSNFIFVKPINISAVKLFIKLRKLGILVRYFSNKKLKKFLRISIGTELNMN
                     KFIKNIDYLIIN"
     CDS             complement(21871..22296)
                     /locus_tag="CEM_020"
                     /protein_id="CDZ16293.1"
                     /translation="MKILLINGPNLNLLGKREIDIYGNKTINDIENLIKKKFNEKANIT
                     FYQSNNEGDIINYIQKAYKDSYEAIIINAGAYTHTSIAILDALNIFNGKIIEIHISNIY
                     RRENFRHKSYISKRADAIIIGLGIYGYLLAVDYLINN"
     CDS             22487..23830
                     /locus_tag="CEM_022"
                     /protein_id="CDZ16294.1"
                     /translation="MFKKLKINFEIIFQKLKSEYKLTETNIKYILIEIKKILLESDVSL
                     PVIKELLNNINLNFLNKSFINSNLNPVQTFIKICYKELKKIMGDTSELNIKDTPSVILI
                     TGLQGSGKTTTVAKLAIFIKKNHNKKILLVSVDIYRPAAIEQLKILSTEISVDFFSSKN
                     NNTIEIAEEAIKYARKNNYDVVIIDTAGRLHIDNYMMNEIKILHTAINPVETLFIVDAM
                     TGQEAANISKVFNEKLSLTGIILTKIDGDNRGGAALSIRFITGKPIKFIGIGEQLTAFE
                     IFSPDSIIFNILGMVDLSSFIEETNRIIDTNKIKSFFKNKDKFNLNDFLDYMKQIKQLG
                     GINNLVSKFPFFNKSNNIINDLINDKDFIKFESIINSMTKLERKYPHLINDLRKLKICL
                     VSGTNICDFNNLMKHFKTLNKFMKNLSNKEYLNKISEFLNNVFNNITN"
     CDS             23849..24088
                     /locus_tag="CEM_023"
                     /protein_id="CDZ16295.1"
                     /translation="MISIRLTRRGNNKRPFYYIAVADSRFPIKGRFIEKIGFLNPIAKG
                     KEERFKIDLNRILYWKKIGAKISNSVVKLLKEIK"
     CDS             24122..24430
                     /locus_tag="CEM_024"
                     /protein_id="CDZ16296.1"
                     /translation="MNKILKKIEDKYITNKKLDFKPGDTIIVKLKIIEGNRYRLQLFEG
                     IVIAKRKTGLNLTFIVRKISYGIGVEWTFQAYSPLIKNIEIKRRGLNIHKSKLYYLR"
     CDS             24442..25740
                     /locus_tag="CEM_025"
                     /protein_id="CDZ16297.1"
                     /translation="MIILTPVKIGICGLGTVGIGTFNVLKRNINKIVYSAGKKIIIEQI
                     CACKTLFNKINFINKTNNIFDIVYNHNIDIVVELIGGCNIALKFVIESIKNGKHVVTAN
                     KYMIANYGTDIFSLANKKGVIVAFEAAVAGGIPIIKSLREGLVANSIKWLIGILNGTLN
                     YILTSMHNEYKSFKKILLKAKLLGYAEFNHILDIEGIDVAHKLVILASIAYCIPLKIHQ
                     IYIEGISKIISDDIIYADKLGYKIKHLGISIINKYGLELRVHPTMIKKTCLISNINDIN
                     NAIEIMGDAVGSNFYSGIGAGSEPTASSIISDLINITSYINIKKKISFKDYIEKNIKIL
                     SMDNIITAYYLRIIASYPKYDLLSKIFEIFNVNKISIKSIYKKYIISKKLINIIIITNL
                     VKELNMNISINNIELLDNVINSVYIRIGYLNNN"
     CDS             25762..27150
                     /locus_tag="CEM_026"
                     /protein_id="CDZ16298.1"
                     /translation="MRYISTRGKSPYVDFEEVVISGLARDGGLYVPETLPYFSYKELRS
                     LSGLSYIDIAFFIIRNFIGKSISEENLKYIIKKSYANFSHKAIVPIKQLGKNNFLLELF
                     HGPTLAFKDIALQLLGNLLDYFLKKRKEKAIIICATSGDTGSAAIEGCRYSENIDIFIL
                     HPYNMVSEVQRRQMTTVLADNVHNIAIEGNFDDAQAMVKACFINQSFLNGTRLIAVNSI
                     NWVRIMAQTVYYITSAINLGAPDREISFTVPSANFGNILAGYFARRMGLPIRQLVIATN
                     ANDIIHRIISNNDFSKRPLINTIAPSMDIVISSNFERLLYYLYSKNSYVINNLYNKYNK
                     ANILLSIKPLEKLRSLFSSGSVNDETILSFIIDTFKCTGEILDPHTTIAYYVSKLCNKY
                     TKLPMVILGTAHPAKFFESIKKTGINENKVPSAINNLLIKKEYFKKMPANIKVLQNYII
                     NKKY"
     CDS             27152..28384
                     /locus_tag="CEM_027"
                     /protein_id="CDZ16299.1"
                     /translation="MNLYNIKNIYFDIVIIGGGTAGVSLAASLLIRNSNFNICIIEPQS
                     IHYYQPAWTLIGNGILNSVNNIRPMYSVITPDISWIKSEVLELLPKSNKILLQNGKYVN
                     YKYLVVCPGLILAWEKIEGLIETLGKNGVTSNYSYNLADYTWKLVKKINKGTVIFTQPE
                     MPIKCAGAPQKVIYLSGDFWQKKHILSKININYYLNNNTLFGVKDFVPILMEYIKKYNV
                     KLIFNANLIKVDGKKKTALFKLIDKEGNFISNEYKSFNILHVVPPQISPDFIKNSLLAN
                     KKGWCDVDPVTLQHLSFQNIFGLGDVCGILNAKTAAAARKQIFVVAENLFDLIKRKSIL
                     KIYDGYGSCPLPVERGKVILSEFGYNDKLLPTFPINPKKPSKLAWLLKTKFLPWFYWHG
                     MLKGNDFLSTN"
     CDS             28429..29382
                     /locus_tag="CEM_028"
                     /protein_id="CDZ16300.1"
                     /translation="MITQLDSLKKLSTIVADTGDLIAIKKYKAMAATTNPSIILKSFDN
                     PVYKSLITSIIKEAKKEKSANKLITYILDKLSVAIGYEISKIIPGRVSTEIAAELSYDI
                     DASINKAHYLIDLYKYYNVYKNKVLIKLASTWEGIRAAEILEKEGIKCNLTLLFSDAQV
                     RACLEARVFLISPFVGRITDWYKKKTGNDYFIPENDPGVKFVKRVCKYTSDYAYDTIVM
                     GASFRNTGQILDLAGCNCLTISPQLLDDLDKKEGEVKCKIYNNKKYKIKKYKTISEDEF
                     NSLHSNDQMAKYSLYEGINKFSEDQEKLKKIIKELL"
     CDS             complement(29412..29975)
                     /locus_tag="CEM_029"
                     /protein_id="CDZ16301.1"
                     /translation="MSILNSKIIPFKTIAFHNNNFINISEDNLKGNWSIFFFYPADFTF
                     ICPTELGDLADNYIEFKQLNIEIYSISTDTHFTHKAWYDNSKTISKIKFPMLGDPTGKI
                     SRNFNVMIEEEGIAERATFIIDHELKIKFIEINDGNIGRNAKYILRNVKAIQYVDKNPG
                     EVCPANWLNGKPTLIPSINMVGKI"
     CDS             complement(30060..30713)
                     /locus_tag="CEM_030"
                     /protein_id="CDZ16302.1"
                     /translation="MKLAIFDLDNTLINGDSDHAWVEYLIKKGIIHLKYRKINDQFLKD
                     YTYGNLKIMDYFYFSLRILSKFSLIKLNNLHDQYMKEIIEPIILPKAELLIENHKSKGK
                     YILIITATNKFITQPIANRLKVDDIIATDIEIKEKKYTGNFIGVPSFKHGKIIKLKQWL
                     KNNKFDIKGASFYSDSINDLPLLKFVDYPITVDPDYKLRNIAKIKNWPIISLRN"
     CDS             30773..32617
                     /locus_tag="CEM_031"
                     /protein_id="CDZ16303.1"
                     /translation="MPQYRSRTTTYGRKNVGARALWRATSMKDEDFKKPIIAIANSYTQ
                     FVPGHIHLKNMGELVAEEIAIAGGVSKEFNTIAVDDGIAMGHDGMLYSLPSRDIIADSI
                     EYMVNAHCADALVCISNCDKITPGMLMAAMRLNLPVVFVSGGPMESGKTKLFDYNINLV
                     DAIVMAADEKINDETLEEIERIACPTCGSCSGMFTANSMNCLIEALGLAMPGNGTLLAT
                     HIARKQLFKVAGKKIVEITKMFYENNEKNILPRFIALKGALKNAMMLDIAMGGSTNTIL
                     HLLAAAQEAEIDFNISDIDKLSKIVPQLCKLAPNTRKYHIEDCHRAGGIMGILGELDRA
                     GILKTSIPTIYSKTLKEALDEWDIMRNKNSPIIEFYKSAPGRNITQTAFSQCNKWNTID
                     NDRIHGCIRNIKNAFSHEGGIAVLFGNIAHNGCLVKTAGVDDSIIIFKGPAHVVESQDQ
                     AVDNIIIGKVKPGDVIVIRYEGPKGGPGMQEMLYPTSYLKSNGLNKYCALITDGRFSGG
                     TSGLSIGHISPEAASGGSLGLIENGDLISINIPNRSINVIIDNIVFIKRRKLMELRGNK
                     SWKPKTFRSRKISYALKAYAMLVTSADLGAVRDIKKLV"
     CDS             32674..34239
                     /locus_tag="CEM_032"
                     /protein_id="CDZ16304.1"
                     /translation="MNKYSYSKDGINFNLNKTNLIEISLLRCETKLANNGAVCAETGIR
                     SGRSPDDRFIVYDQFTQWEIDWGEFNKPFDIKYFEALWLRLGNYLNNRESFISLLHVCA
                     DPIHYQPIRIIAESSWHMLFSKIMFISPKKFNPVNKQEWIIFIAPLFNCIPIRDNTNSE
                     YTTIIDFKKKRILIIMHYAGEIKKSMFSVLNFILPEQGILPMHCSANVGEDKNTTLFFG
                     LSGTGKTTLSSDPNRYLIGDDEHGWKNGSVFNYEGGCYAKTSNISINNDPVIWNAIKFG
                     TLLENVFIDENSIPDYDNMTISSNSRAAYPLEFIKNRVFYNYANEPIAIVFLTCDMTGI
                     IPMVSLLSKEAAAYHFISGYTAKIGSTEISANSNLILESTFSTCFGAPFFPRAYDIYAK
                     LLINRISLFKTNVYIVNTGWTGGFYGGKLGNRINISITRQIINAIQQGKLINTKNNYIP
                     GLNLFIPIYLECINSKFINPRNTWRNKKLYDKKAKKLILKFINNFSKFQNIDKSIINAG
                     PYIL"
     CDS             34266..35888
                     /locus_tag="CEM_033"
                     /protein_id="CDZ16305.1"
                     /translation="MLINKKLIWKVLKNHFNELKDIHIKTLFNKGHRFKFFSREAVGIT
                     LDFSKQKISLKTLNLLLELAKEAEVSKAINKLMSGNYINVTENRHVLHTALRSNKKAYI
                     ELNGKNIIPQIHASLNKMSNIVNLLNYGKWKGVNGKIITDVVNIGVGGSDLGPKMISMA
                     LRGFMSADICNINVHFASTIDGTQLFDILPNLNPDTTLFIYSSKSFTTIDTQINADTAL
                     IWLKNNLNKPEDIIKKHHFIGVSTNTDKMTKWGLNKENQLEFLDEVGGRYSLWGAIGLI
                     IAIRIGMKNFLRLLSGASNMDEHFRSASLENNLPVILALIGIWNINFLNIPSHVVLPYD
                     GHLKFLPSYLQQLEMESNGKSITNDSQLVDYFTCPIIWGEVGPNGQHAFYQLLHQGTQS
                     VSCDFIVSINPYHEIKPEYLRDRLNMQHLLVLANCFAQSRILMLGNNDNSHKHYFGNKP
                     SSTILLNTISPEIIGSLIALYEHKVFVQGIIWGINSFDQWGVELGKKIANETYSIMTSG
                     HGADILDDSSSNLIKYVWNNIKN"
     CDS             35939..37624
                     /locus_tag="CEM_034"
                     /protein_id="CDZ16306.1"
                     /translation="MKTSIHFASSFKKYRSFPNVHINRTWPSNIINKAPIWASVDMRDG
                     NQSLIDPMDVERKKRFFEMLVHIGFKQIEVGFPSASQIDFDFIRVLIEESMIPDNIIIQ
                     VLTPARASLIKRTFEAIKGVKKAIVHLYNATSPLFRNLVLKLDKQSCKNLAVHHTALIA
                     NLMKLHPETNWIFQYSPEHFTTTERDFSIDVCETVMDTFGATVDKPVIINLPATVEVST
                     PNIYADQIEWFCSHISERNRAIISLHPHNDRGTGIAAAELGIMAGADRIEGTLFGNGER
                     TGNVDIVTIAMNLYTQGIDPELDFSNVKLIMREVEYCNQLPIHPRHPYVGELVFTAFSG
                     THQDAIKKGLDKRCNDINSENLWEVPYLPVDPIDLGRSYKAVIRVNSQSGKGGISYILE
                     QDYGIILPRRLSIEFSKIVKEIADKTGKEITSEMIHTTFFEEYCRDIPYRLLLIKINNI
                     GKIKISAIIKNYQNGKKYYLNGLGIEPVSVFTNALIKNNFDISVIDYKESYRGAESITF
                     IEIREKSIDTYGVGFHTNTTISAIMAIISAINSNYIKFNFNKII"
     CDS             37626..39287
                     /locus_tag="CEM_035"
                     /protein_id="CDZ16307.1"
                     /translation="MNNKIKNINKINILSNYLTQQIAAGEIIERPSSVFKELVENSIDA
                     GSNNIYIELEGGGINMIKIIDDGCGIAKQELLLAISRHTTSKIKTIDDLKNITTLGFRG
                     EALAAIRSVSKLEIISNIYDIRTKGWRIYTEGMNVVNTIIPSPHYNGTSIIMRDLFFNT
                     PARRKFLCKVKTEYDHIEKIFRCLALSRFNINWTLKHNKKIIYKLFNSNNTYDREKYIS
                     DIMKCNFINNSLYVNFKESNLKLWGWLGLPTYTRYNSDQQYFFVNGRIVRNIIIQNAIR
                     NVYHDVLFRGREPMFLLYLELDPNQVDINVHPNKSKIRFHDSNRIYNFLFFNLNKVLAK
                     TYAGFNILNKDNTQLKNNKIPNLGYALAQLHNYILSQNINGLLIVDIHAAHERIIYERL
                     KNQINNRNIQTQILLIPISITVSELQLDIALNNKKIFKKFGIKISSAGPETIVVRQIPT
                     LIINMKHNLQIIIPKMIEEIHKFGQSNNIIIYFNKILSTIACYASVRANRILTIPEMNA
                     LLRDMEITERSNQCNHGRPTFIELSLNNLDKLFLRR"
     CDS             39319..40602
                     /locus_tag="CEM_036"
                     /protein_id="CDZ16308.1"
                     /translation="MVNNIVIIGTQWGDEGKGKIVDIFTEYVNAVVRFQGGNNAGHTLI
                     INGKKNILRLIPSGIIREDVICIISNGVVLYPEALLKEIKELEINHIPVRKRLRISIDC
                     TVIMPYHIHSDIKKEKIYENIGTTIRGIGPAYEDKVARRGLRIIDMLNPNQLKTKINNI
                     LEYYNFIIPNLNEKYFNFSKMVEKYINIFKELCSMLCDTISLVHNLRKTGRKILYEGAQ
                     GSLLDIDHGTYPYVTSSSTTVGGVLIGSGIGPMHIDYILGITKAYTTRVGLGPFKTELF
                     NKHGKYILYNGMELGSNTGRTRRCGWLDLVNMRYIIQINSISGICITKLDVLDGLEKIF
                     VCIGYKNKNGNLINNFINIEMLKELIPIYYDLPGWKESTLGVCNFDKLPYNAINYIYFI
                     EKELGIPIDIISTGPERLQTIFLSNPFD"
     CDS             40624..42048
                     /locus_tag="CEM_037"
                     /protein_id="CDZ16309.1"
                     /translation="MDAYPQITDIDYKQGFFTDIDSDTILPGLNENVIKFISKNKNEPQ
                     WMLNWRLDAYNQWLKMSPPKWANINIPLIDYQKISYFSAPMSKYNKNFDDLDPKLIETY
                     EKLGVPLRTDISGIAIDAVFDSVSVITTFKKKLYDAGVIFCSISEAITKYPEIVKKYIG
                     KIVPKYDNYFAALNSSVFTDGTFVFVPEYVTCPMELSTYFRINAQNTGQFERTLIICDK
                     GATVSYLEGCTAPVRSENQLHAAVVELVALEDAYIKYSTVQNWYPGDKNGNGGILNFVT
                     KRGDCRGDRSRISWTQVETGSAITWKYPSCLLTGNNSQGEFYSVAVTNGYQQVDTGSKM
                     IHIGKETKSTIISKGIAAGKSNQNYRGLIKIISIADNARNFTQCDSLLIGECCGAHTFP
                     YQEIKNSNSKVEHEATTSKIGENQLFYCRSRGISQEDAVSLIVNGFCKDVFKNLPLEFA
                     SEAKSLLEITLEGSIG"
     CDS             42055..42807
                     /locus_tag="CEM_038"
                     /protein_id="CDZ16310.1"
                     /translation="MLYIKNLHISINKKIILKGINLNILPGEIHVIMGPNGTGKSTLTA
                     VLSGKDGYKINCGSIIFSEKDLLNMKVEDRARAGLILSFQYPVEIPGVKNIYLLRAALN
                     AKRIAYGKKEISIANFMKLINENLAFMNMDSSFLHRCVNENFSGGEKKINEMFQMLILK
                     PKLALLDEIDSGLDIDALKIVANGINSLRTNNKSILLVTHYKRVLEYVEPDYIHILLNG
                     RIAKSGDKMLASEIESHGYKSIISGVLS"
     CDS             42804..44150
                     /locus_tag="CEM_039"
                     /protein_id="CDZ16311.1"
                     /translation="MNLFLKYNNLQANCNFINEKLHNHMQKFLFYAECTVLKLIDPLSY
                     KRKLAKKYFLKIGLPNLLGEAWKYTNIKKNIKNCFNLAINANFRKLHYNKIAININAHR
                     LVFIDGVFYPNFSSLNKLNNGVYIKTLSSFLASGNCPKWIGDFSKSTTIFNALNLLFTG
                     QGVVINIASNYIVDKPIYILYISRENNIAIMSNPHILIYSDKNSKANIIEHYVGEENSK
                     NFINVVTEAWLNTNAHISHYKIQESGNKESHIANIQVHQGKNSSFNSHNLNIGSGALTR
                     NDINVELNGKNSKTNLMGLFIGSGYQQIDNHTIINHNVPYTYSNEHYKGILNNYAHCVF
                     NGRVYIKRGAQKVVAYLKNDNILLSNNCEIYTKPELEIYANDVNCSHGATTGQIDKNSL
                     FFLQTRGIAKKQAQMLLMLGFIREILKSVNIYKIAEHVECIVGKVLKFN"
     CDS             44177..45427
                     /locus_tag="CEM_040"
                     /protein_id="CDZ16312.1"
                     /translation="MQNNKLKQKFDIKKIRKEFPILNRCVYNNYPLIYLDNAATTQIPQ
                     VVIDVIDDYYQRYNANIHRGIHCISDEATIAYEDARIIIRNFINAKDNREIIFTRGTTE
                     SINLVAQSYGRKEFKFGDEILISSMEHHSNIVPWQLLAHDLGLIIKVIPIDEQGCIDIQ
                     NYEELFTKRTRIVTITHVSNVLGTINPIKLLANIAHKNNTLIIVDGAQAVQHIDVDVQD
                     LDVDFYAFSGHKVYGPNGIGVLYGKLKLLELMPPWQGGGEMIESVNLEGKTKFSQSPHK
                     FEAGTPAIIEAIALGRALCWLTNYNFDFIKIWEKKLLFKAYKELQKIDGVYFIGKSYNK
                     TAVISFVIEGIHAQDIGLLIDQYGVAIRTGHHCAQPLLNLYGLNSTCRISFGIYNTLEE
                     VNYFINSLHNVISIMRG"
     CDS             45433..45903
                     /locus_tag="CEM_041"
                     /protein_id="CDZ16313.1"
                     /translation="MDNFFFKKKIVILRDVEACFIPNLKKTLLPKYVIGNLLKFNENLS
                     ASIIYKNNIYLINNLDVLSFYNKNYINVNDEMLKDYILKELHIFFKTEKQIYYNIFINN
                     LFKSGKRVNIIIIINYPNYNISNILVYKIQNKIMKIYTITQINININYIDLK"
     CDS             complement(45895..46959)
                     /locus_tag="CEM_042"
                     /protein_id="CDZ16314.1"
                     /translation="MYLRGWTTGCCATAATIAAYFALSNGYFPKKVIVNLPKGDNPLFG
                     LVIQKKGFKWASAGVVKNAGDDPDVTHGVLIISTVRTLFKKTGIIFKSGPGVGIVTKSG
                     LPIAPGEPAINPIPRKIIIDNIIKFIGYLPNIEIEISVPGGEKLVKKTLNERLGIIGGI
                     SILGTTGIVIPFSCSAWIYSIHQSIDVAIAEKITHIACSIGIVSENSIKKIYKTEKVAF
                     IKIGNFIWIMLKYLQKHPVKKLSLAGGIAKILKLAKGILDLNSQIGGSINLIFLASLAR
                     YKGASLKLCKCIIMANTVMEGFLLAISKNINLGDFIAKKAKELISYILKNNILVYVIIY
                     DRQGICIGKSNKLF"
     CDS             47078..48295
                     /locus_tag="CEM_043"
                     /protein_id="CDZ16315.1"
                     /translation="MQFKIINNINIPSLVDKNGFFGEFGGIFVAETLMPLILEIELAYT
                     KYKNDIKFQTDLSYYAKDYIGRPSPLYYANRITEFLSGAKIYFKREDLNHTGAHKINNC
                     IGQVILAKKLGKTRIIAETGAGMHGVATATVAAHFNIECVIYMGYTDIKRQQTNVFKMK
                     LLGAKVIPVNSGNGTLKDAMNEALRDWVTNIKNTFYIIGTVAGPHPYPTMVRDFQAIIG
                     KEVRKQIIEQEGKLPDYLIACIGGGSNAIGLFYPMLQDNVCMIGVEAGGHGIDSGKHAA
                     SINGGSPGILHGNRTYLLQDDDGQIKDAHSISAGLDYPGVGPEHSYLYENNRVEYVSVT
                     DQEAIDSFKLCCSLEGIIPALESAHAIAQVIKIAQNLPKTHIIVVNLSGRGDKDMESVD
                     DYNTLQ"
     CDS             48320..49126
                     /locus_tag="CEM_044"
                     /protein_id="CDZ16316.1"
                     /translation="MNRIKRCFDILKQEKRAALVSFIMAGDSSYEISFNILESLPKYGA
                     DIIELGMPFTDPIADGKIIQKAALRALASGQTQKKTLDMVRRFRDNNKYTPLLLMGYYN
                     PIYRYGKNQFIKDAYQAGVDGLIVVDLPPEHDKEICIHAYELNIDFIRLITPTTNFKRL
                     PKLLTNASGFLYYVSITGVTGKKLTNITFVKKAVINLRQYTMMPIAVGFGIRCREQVEI
                     ISKFSDAVIIGSALVELIEKSNNSKEAIQLVSELMNDLRKGIIKKN"
     CDS             49157..50473
                     /locus_tag="CEM_045"
                     /protein_id="CDZ16317.1"
                     /translation="MSIILQNIPYGKKIGIAFSGGLDTSAALHWMRKKGAIPYAYTANI
                     GQPDELNYEDIPKRAYQYGAEKAILIDCRLQLVREGLIALTCGAFHISTAGNIYFNTTP
                     LGRAVTGTMLVSAMKEDGINIWGDGSTYKGNDIERFYRYGLLINPNLKIYKPWLDQSFI
                     DELGGRYEMYKFMQQSGFNYRMESEKAYSTDSNILGATHEAKNIEYLNCNINTVKPIMS
                     VPFWCEDLTINKEKVSIYFEKGIPSAINGVKYIDEVELIIEANRIGGRHGLGISDQIEN
                     RIIEAKSRGIYEAPGLALLFIAYERLVTGIHNEDTIQQYRNSGQRLGYLLYQGKWFDPQ
                     AIMLRESLERCVASVITGEVTIELRRGNDYSILNTTSPNLTYNPDILTMEKSGEFLFSA
                     VDRIGQLTMRNFDISDTRKKLLIYKNTGVFIDYEIMNIL"
     CDS             complement(50975..52165)
                     /locus_tag="CEM_046"
                     /protein_id="CDZ16318.1"
                     /translation="MVFLSKLYKNKIIKIQNNKYDNTLNLAMDLISRRSITPKDAGCQY
                     IISKRLSNLGFNIETIKINNVTNLWATRGIGKTLAFLGHTDVVPSGPEYIWKTPPFTPT
                     LYERYIYGRGAADMKCSLAAMVTAIERFINNNPSHKGRIAILLTSDEEGKAIYGTKAVI
                     DKLYQRNEKIEYCIVGEPSCVYKFGDMIKNGRRGSLNSKIIIYGIQGHIAYEKSLINPI
                     HIAIPVILALITEKWNCGNKFFTATSFQISNFNAGIGAENVVPNKAIIVCNFRFSNDIK
                     ISQIRTRVKLIFANHGLFENVDYHIDWSLSGEPFITNEGELIDAVITGVKIICGMSPII
                     STSGGTSDGRFLSKLGSQVIELGLVGKTIHKINECVLVSDLYLLTTTYQTIIEYLL"
     CDS             complement(52183..53208)
                     /locus_tag="CEM_047"
                     /protein_id="CDZ16319.1"
                     /translation="MLSFGLGIGTKNSSGQLIEIYYPEPILNPNKLLTDTIQKILNFDA
                     NKGSIIFSPKDCIKVAKNFYSIGENNQAKIIEYFAKSKRPIIATFIIKDIPPINIAEVY
                     LKLHLISHRIVKPNSINLKNMFSQLKNIAWTNEGAIDVDEINIYQLKARLEGRTLSVNC
                     VDKFPKMTDYVVPKGIRIADTARVRLGAYIGEGTTIMHEGFCNFNAGTEGPAMIEGRIS
                     AGVLIGKNTDIGGGASTLGTLSGGGNIIIYIGQNCLIGANAGCGISLGDRCTIESGLYI
                     TPSAKIVILDKNNKFVKIVAARELSNKSDLLFIRNSIKGRIECRINKSYIMLNEELHKN
                     K"
     CDS             complement(53227..54015)
                     /locus_tag="CEM_048"
                     /protein_id="CDZ16320.1"
                     /translation="MIISKYTSKYDIEGLKFAGKLAASILEMIHSYIKPNISTGQLDQI
                     CKKFIENDIQAISATLGYNGYKHSTCISINNVVCHGVPNFNHKLKLGDIINIDVTIIKN
                     GYYADTSKMFILGENIIGKRISSVTQECLYKAIKIMRPGVKLSEIGSIIQQHAEYNGYS
                     IVRNYCGHGIGKNFHEPPQVLHYNGYNLFNDIILTEGMCITIEPIVNSGDSATKILNDG
                     WTVVTKDKSLSAQWEHTLLLISDGVIVTTARKEEDLSFIK"
     CDS             54058..54747
                     /locus_tag="CEM_049"
                     /protein_id="CDZ16321.1"
                     /translation="MEIKMHDLIKAGAHFGHKTNLWNPKMKKYLFGERNKLHIINLDLT
                     LLALNKVSFYIKNFINSTNIMFVGTKQVASKIIEEEAIRVNKPYVNHRWIGGMLTNNQT
                     ILNSIQNLNNLELMEKDGTFDKLTKKEILKLSREKKKLEFYVGGIKNMKNLPNAIFVID
                     VNNERIAIKEANKLNIPVIGVVDSNSDPSGVNYVIPGNDDSFNAIKIYTKFIANAIAPK
                     PAQHIIK"
     CDS             54764..55582
                     /locus_tag="CEM_050"
                     /protein_id="CDZ16322.1"
                     /translation="MININASIVKKLRDRTGIGIMECKTALIESKGNIDIAIYNLRKNA
                     KVKYEKKVSRIASEGVIFIKTYDNIAVMLEINSETDFVARSDDFISFTNYVANHVLEKR
                     CNDINVLMQGKLEYKRNNLIQKLGENINVRRLIIRQSKEKQTLGVYLHNNARIGAIVLL
                     NGVNKDVARDISMHVVAMNPMVTFPEEFSKEKIYYEKSIIRAQTSFSYKSIDLSEKIVQ
                     ARIKKYISENSLVNQVFIKKPDIKVADYAKMVGCDIVNFVRFELGEKHGV"
     CDS             55584..56141
                     /locus_tag="CEM_051"
                     /protein_id="CDZ16323.1"
                     /translation="MINNIKQSAEIRMKKTIDTLQDNLKKFRTTRANPDILDIIKVKYY
                     GLDIPLNKLANINIEDARTISITPWDNIMVNNIEKSILSSNLGLNPSILDSMIRISIPP
                     LNEETRKNYVRKLRIEAEQSRIAIRNVRRNAIGEVKSLLKNRKISEDKAIKAESILQDL
                     TNKYIDDIKKIIDKKEIDIMKI"
     CDS             56167..59601
                     /locus_tag="CEM_052"
                     /protein_id="CDZ16324.1"
                     /translation="MPSFIHLRVHTEYSLVDGLVRIKSLIKHAKDMGIPAICVTDENNL
                     FCLIKYYKYAQNMGIKPIIGSDIWIQNNQDKVHPYRITLIAINETGYRNLIKLISRGWK
                     EGQFNNKAILKKKWIFESSEGLIALSGAREGEIGRLMLLGKKKAARELLNDWNHLFKDR
                     FYLEIHRTGRPYDEECLHLSVSLAMETNIPVVATNDVRFMKRSDFFIHENRVSISECSI
                     LTDLKREKRYSEEQYFKSTAEMYDLFNDIPEALENTIMIATRCTVNLRLGKYFLPQLRL
                     KTNTEAFLYKISNYGLEKRLVYLFSKNDYNKNFIIEKHKYYERLNWELKIINKMGFTSY
                     FIIVMDFVRWAKKNKIIVGPGRGSGAGSLVAYAIEITNINPLEYDLLFERFLNPERISL
                     PDFDVDFCMDNRDKVIDYVTNIYGLNSVAQIITFNTMAAKAVLRDVVRVQGKHYSLGDK
                     LSKLIPYEFGITLYKAYNKVIALRKFLKNNEEAREIWEIACNLEGLTRGISKHAGGVVI
                     SPSELTDFAPLFCDHNGNGLVVQFDKNDIEEVGLVKFDFLGLRTLTVIDWAIKMINVKF
                     PQMCINIDKIPLDDKKTFNMLKSGETTAIFQLESIGMKKLIRRLKPSSIEDIIALIALF
                     RPGPLQSGMVDDFINRKHGNAKIFYPHPKYQHICLKPVLQSTYGIILYQEQVMQIAQLL
                     AGYTLGQSDILRQAIGKKNTQEMANQRGEFIYGCIKKGIKKDLAVNIFDLLEKFAGYGF
                     NKSHSSAYAILSYQTAWLKTHYPSQFMSAVISSEMNDIKKVVLLIHDCRRMRLNISPPD
                     INTGNYKFSVNDNGTVLYGLGAIRGIGKSSIEAIINAREKFGNFHNLFDLCQRIDRKRL
                     NKRTLEVLIKSGALDKLGPSRAILYANIDYALQSNKLLCIDDMFGLNIENKIYNYYASA
                     HNWTHSEKLYYEKQTLGLYISGHPIDEYKYELKYIVNNDINNIKLSYKLQIIAGVITDI
                     RNIKLKYGNTITIITLNDNTGFIETTIFGKLDNHNIYDNIFIVKGGVYLDEYSYKLRIR
                     VIEIFSIFEARKRFAKFIEIQIDGTKKNYLIFNKIIKILNKYIDKHGLPIKIKYKSYKI
                     RGLFYLYQYCKFNPYDELIINLKKLIGNNFINICYLN"
     CDS             59614..60894
                     /locus_tag="CEM_053"
                     /protein_id="CDZ16325.1"
                     /translation="MKNNPLYIILESKIFIEKILQLLGTPKILWIALSGGRDSVCLLYI
                     AIKVINRLREILSLSMILPKIYAIHINHHFHKDAAKFENFCHTLCAKFNVPLFVEHLHL
                     HKFNENIAREARYYFFYKHLNKNDVIWLAHHRDDQSETFIMRLMRRAGVKGLTGIPHIR
                     SLGKGKLMRPLLGVTGEVINAYALKYNLNWIDDISNLYINFDRNYVRHNIIPYIKIRWP
                     DAIESLALCVDYLKESDNLLNCFAKDMLQAISNNHSIIPIDKIIIIENARLKLLIRYCL
                     LCLKFPMPPKKRLDTLINQIKKTNGSMFCIRWENVEARCWRRIFFILYTKKKSLSIFYI
                     NLIKLQSSFLKKMDLSLLTIIHIKCSEFFFINGHKRNIKKILQFANIPIWERNSIMLLF
                     IINELIAIIGINFIFVSDNCNLKKLII"
     CDS             complement(60887..61243)
                     /locus_tag="CEM_054"
                     /protein_id="CDZ16326.1"
                     /translation="MNILKKLYFILEERRYAAPEISYVGNLHCKGINKILEKIGEETTE
                     LIIAAKDISINKKEENKTKVEIIKETADLWFHSLVMLSHFYISHQEVLDELAKRLGISG
                     LEEKASRVCLNFAK"
     CDS             61298..61492
                     /locus_tag="CEM_055"
                     /protein_id="CDZ16327.1"
                     /translation="MKALIHPNYKIVTAICSCSAKFKVSTTKKIYIDVCSQCHSFYTGK
                     NKKANIGGRIERFNKKFKY"
     CDS             61511..62050
                     /locus_tag="CEM_056"
                     /protein_id="CDZ16328.1"
                     /translation="MFNFKNIFLIGPMGSGKSTIGKLIKIDLQIPFYDSDNEIEQRCGF
                     DIKFIFNVEGEECFRFREAQVIKFISNKKGVIIATGGGTITHHDNIILLRKGIVIFLSV
                     SVELQFKRIHNNTNNRPLLQCKNPKKKLQELYLIREKIYSANAYIIVSTEFNLYTVVNN
                     INNNLFIYKNEKLKLY"
     CDS             62067..63149
                     /locus_tag="CEM_057"
                     /protein_id="CDZ16329.1"
                     /translation="MQKNIMVELGNRSYPIYIGPDLIYKGYIYTPYISGDKVLIVTNKL
                     IAYYYLERLKNQLREFDVYELILQEGESTKHIATVEKIWSILLIYKFNRSSTIIALGGG
                     VIGDISGFAAASYQRGITFIQMPTTLLAQVDSSVGGKTGVNHFLGKNMIGAFWQPSLVI
                     IDTQTLNTLSHRDISAGIAEVIKYGLIHDIAFFNWLEINMQHIRALNLYELNYIILKSC
                     TIKSKIISEDETEKGKRALLNFGHTFGHAIENDQGYGNWLHGEAISVGMIMSAKISHAR
                     GIISDADINRIYDIIISAGLPIYPPLGMMTNKFIYIMRIDKKVLYGNKLRVILLKKIGN
                     AIIDVNISENLLYNLIKNNI"
     CDS             complement(63169..64188)
                     /locus_tag="CEM_058"
                     /protein_id="CDZ16330.1"
                     /translation="MKNQINWNSLGFSYIKTDWRYISYYKNNKWDDGKLIEDNKLYISE
                     GSTALHYAQQCFEGLKAYRCRDGSINLFRPDQNAIRMQRSCSRLLMPKINCKKFIEACK
                     QIVIANEHYIPPYGTRGALYLRPYIIGVGDNIGIRSAPEFIFSVFCVPVGSYFKSGLTP
                     TNFIVSEYDRAATNGTGAFKVGGNYANSLLPGEKAKISNFGDCIYLDPKTHTKIEEVGS
                     ANFFAINYDNCFVTPKSPSILPSITKYSLLYIAKERLHLKVEECDIYINKLNYYKEAGA
                     CGTAAVITPIGGIKTGNIFHIFYSETEVGPITKRLYKELCGIQYGDIEAPKDWIIKVK"
     CDS             64224..65819
                     /locus_tag="CEM_059"
                     /protein_id="CDZ16331.1"
                     /translation="MYYKIFKLINKTKLLTPFNYKYFFIIWIANLFANIGMWAQSVASA
                     WIVTTYHASPFIVAMIQVSTAMPLVIFSIISGVLADNYDRRNLMLISITIECLVNILIT
                     IMSFLNCITPYFLLVSILGVSMGASFTVPAWQSAVNEQVPPSKLSYAVLLNGVNYNVAR
                     AIGPALGGIMINYIGPSYVFLFNFFCYIGIIFSLWQWRRDINKNNVEPERIFEGIITAL
                     KFIKHSSVIRYIMIRSFYFSFSASTIFALLPLIAHHHNNNVYGYMLGALGLGAILGSIF
                     VYKLRKLMGVSGLISFSSLIISLILLTIGYYNNICLLFIIIILIGIFWMAVIASCNSSI
                     HILIPYWIKARALALYQTALYAGIAFGSLLWGRLADIIDINCTFILSGILLILISIMLI
                     NTQLPEFSSNKFCRNDDAYIDFYKPSFIFNHERGGSIIVSIEYQIKDKDILEFINTVQL
                     IRKLRLRNGAYIWYIYRDIKKKEIWKEIYLVKNWLQHKRMLDRLTIYDKLILNKLINLL
                     NNPPIMKHGVIFNN"
     CDS             complement(65840..67243)
                     /locus_tag="CEM_060"
                     /protein_id="CDZ16332.1"
                     /translation="MPYFYIKKTDIMPLVWLSCSLAALAGLLFGMDIGLISGALRFITI
                     EFNLTPSIEGWIVGSMMFGAAIGAIIASSISSNFGRKNALLLSALLFFLGSLVAVLAVN
                     INIVIIARIILGLAVGVASFTTPIYLSEIAPECIRGTMISLYQLMVTIGILIAFISNLI
                     FSYIKSWRCMFGVLMVPAIILFIGVLIVPNSPRWLINQNRLLEARKILWKIRSSKNEIE
                     YEIKEIKECISSNSKTNGFNFFKSNYNFRRSVFLGITLQIVQQFTGINIMMYFAPHIFE
                     LTGFNDTAAQLWSTAIIGLVNLLATFIAIAFVDSIGRKALLYTSFSIMSLGMAILGVSL
                     HIGAKNNEFVKYTSMASLVIFVVGFAMAAGPIIWTLCAEIQPINGRDFGISCSTIANWL
                     TNMLIGTFFLSILNNIGGDITFSILAIFNILFIIFTRFFVPETIGVSLEQIEKNLMSGK
                     DLRKLGNKT"
     CDS             67284..68753
                     /locus_tag="CEM_061"
                     /protein_id="CDZ16333.1"
                     /translation="MSKFSAINLLLFGAMGDLALRKIYPALYHLDLECLLADNTRILCL
                     ARKEMFIDIFKIKIIDSLKKYVEKKYIYDKYITKFINKFFYIEIDFLNFFYYKKIYIWI
                     KERDELPNIIYLSVPSNLFGIICDNLNVSGCIKKDSRVVVEKPIGSNFETSIKINNIIG
                     KFFEEKNIYRIDHYLGKYTVQNILALRFANPVFYNQWNRKYISHVEITVAESVGIEGRW
                     SYFDHAGQLRDMVQNHIMQLLCIITMEPPRTIDANSIRDEKVKVLKALRTIEGKLLFSN
                     VVYGQYTNGICENKKVPGYNEEKEANIFSKTETFVALKTEILNCRWAGVPFYLRTGKRM
                     PKKLSQIVIHFRKKAYEVFNTNGKLYSNKLIIRLQPNEGISLEIINKDSLFSEKGINWC
                     GYMNIDFNSKYNRIPDAYENLFLEIIKGNQYLFVRRDEVEYSWRWIDKIIYGLKKCISQ
                     PEYYSAGSWGPNSSITMIHNSGHTWEDCSLY"
     CDS             complement(68750..69352)
                     /locus_tag="CEM_062"
                     /protein_id="CDZ16334.1"
                     /translation="MENFINIRHKKSMHKLKKHIDAKINFSTIDRGLILSFTGNGKGKT
                     TAAWGTVTRALGYGYNVGIVQFIKGSLECGEYKKLKNDTQLEVKTMSTNFTWETQNYDA
                     DRYACEFTWNYAKNMLINSSIYLLVLDEISYMIKFGYLNVNNVKTAIINRPPEQSVIIT
                     GRNIHSKLLEISDIITDMHEIRHAFNNRLKARKGIDY"
     CDS             69419..70660
                     /locus_tag="CEM_063"
                     /protein_id="CDZ16335.1"
                     /translation="MLDNKLLRSNLDNVAAILFTKRGFSLDIKRLRQIEALRKKLYAYI
                     EELNINKSKNLKYIKIYILKIINKRIKFLNKKLNDLNNEFNEIVIYFPNIPHNTVPIGK
                     NKIDNVEIIRVGIPRVFNFKLRNHIDIGNLNGKLDFKIASKITGSRFVILRNNLAKLHR
                     ALTQFMLDKQTMDHGYEEIYVPYIVNSNSLIGTGQLPKFGNDLFAIDNDQGYYLIPTAE
                     VPLINIVRNKIIENTNLPIKLTAHTPCFRREAGSYGNNIRGLIRQHQFDKIEIVQIVEP
                     ENSYNALEEMRIHAEVILKLLELPYRVVILCTNDMSFSAAKTYDLEVWIPSQNQYYEVS
                     SISNCEAFQARRIKARLIRKNRKNPVFVHTLNGSGIAVGRCLVAIMENYQNEDGSITIP
                     NILRKYMNNIDRIN"
     CDS             70685..71824
                     /locus_tag="CEM_064"
                     /protein_id="CDZ16336.1"
                     /translation="MDIIKIEYKARFLDNHLIGGGYHALALANHFACKCIRICLHYKYV
                     IPALLLIIERERWELTNLPPNIINLGQLWLIATGNINEDLYWSSIAIKAGIIFFSTAYP
                     VFSSIKNIFFKTKAKVQFNVLRHGHVSLIGAGPGDPGLLTIKALEHIYKAEILIYDRLV
                     SSEILALVNFEAKKIYVGKSCSQHSISQENINKTIVNWAKAGYYVVRLKGGDSFIFGRG
                     GEELENLVIQGISFDVIPGITAAIGVAAYTGIALTHRDYAKSVLFINGNLKNDSIDWYK
                     LISEQQTLVFYMGFSNIYTICTQLILYGMSQNTPIALIEQGTTAQQIVHIGTINNFYKT
                     IAGFNVISPTIIIIGKVVHLHNNLKFFYKNYAHSKIFIH"
     CDS             complement(71830..72774)
                     /locus_tag="CEM_065"
                     /protein_id="CDZ16337.1"
                     /translation="MAVFTQLSYDQVAVFIKRFDVGKLIQIKNVQLGTENSTFFINTEQ
                     QQLVLTLFEQCEYDELPFFIELLDFLSLHKLPVKGPLYDISSIALKRLAGRPALLFHRL
                     AGIHPNKPTSGQCSAIGETLGKLHFISQKYKVARPNPRDLLWIKAHHYKVLEYLRPDDK
                     KLMINQVYSLEKHIGYENNLPKGALHGDLFRDNTLVNGNIICGLIDFYNGCTGDLLFDF
                     AILINDWCSDENGNIIESRYSNVINNYVTYRPFTELEKIALPYMLRLTALRYWISRLLV
                     RYVSPIANPKDPNQYRNILHSRCIQGCPPIHKN"
     CDS             72888..74210
                     /locus_tag="CEM_066"
                     /protein_id="CDZ16338.1"
                     /translation="MFIDRRRKACPQLNFPMLTGDGYIIRLFPLLYQINSKAINNIAIT
                     SLHLGNGIIEITQRGNIQCRGILKVYIRKIIAILNLIQNYYNSILPIVLNPLILINEKK
                     NNLLTVFYKIQKLINNKNFSLRLSKCTIIIDKIGGFDYKLIQSYIRLILIKDNIYIGLY
                     GNFYYTHWLGNCGIWEVHYIIIKLLKKLSELGIKKFKKIIYNIPMLIFNSIAVHNIVLD
                     PGLHRIYYNYSILIISTKFGHICAKNLSMLAKTYQCITLLPLPEKKIMIIGLPIILQGI
                     LKKCKIYDIIYNKDVCLHIHPCIGYPRCKQAVFTSRNLAKYMISVMSIFDSSINIFLSG
                     CSKFCSRPSLIDLNIIYYENFYYLYQFTLAVVFEGMKNLKYMIIIKFSKIVMSINHILQ
                     ILAYYISKERIIKYKEIDCDVLYRIISTILYDNFENYINTN"
     CDS             74231..74869
                     /locus_tag="CEM_067"
                     /protein_id="CDZ16339.1"
                     /translation="MTIIPHYKYERNSPNIYANSFYIISKETNINKFDNKEQDIVIRMI
                     HACGIIEIVDNIEFGYDFSNIAYKAIINGAHILCDTEMVSLGIIRNRLSNNKVICTLND
                     HNVKYLSKSIINTRSAASIYLWKKKIYRSIVVIGNAPTALFHLLELINDGWAHPYAIIG
                     TPVGFVGAIESKEALANNLFNIPYVIVRGRMGGSAIAASIINALSIKNL"
     CDS             74884..75588
                     /locus_tag="CEM_068"
                     /protein_id="CDZ16340.1"
                     /translation="MGVGVGPGDPELLTFKAVKALQKADILCFFSKSGNRSYARDIVAE
                     NLPSALIEVPFEYPLTIEINRHHPNYRRIISNFYDIKAEIIAKHLMAGRNVVVLSEGDP
                     LFFGSYMHLHIRLAHRFKTKVIPGITGMSGAWSDVMIPICQGDDILSILPGTLDEITMK
                     KKLFNCEAAVIMKIGNNLYNIRKSLKATGLINKAIYVENATMDKAISKKLIDKIDDIAP
                     YFSIILVPGCKI"
     CDS             75623..76402
                     /locus_tag="CEM_069"
                     /protein_id="CDZ16341.1"
                     /translation="MCKLFNWLNNKKGKLSIIGLGPGKYIFRTLQAEYALKKADWLYGY
                     YSYINRLLLNKKKIYSDNHFEVTRAHEAIINATNGNRVAIVSGGDSGIFAMSAVVCEEI
                     DQGPAAWRNLYIEIIPGVTAMLAVAAACGAPLGNDFCAISISDNFKPWETIIRRLDIAA
                     KGGFIIALYNPVSNNRPWQLYAAFTIIRRHLSHNTIVIFGRAVGRKNEKIIFTTLANSP
                     PDWVDMSTLVIIGSEKTRIVKRNNGQPPLIYSSRIIL"
     CDS             complement(76409..77170)
                     /locus_tag="CEM_070"
                     /protein_id="CDZ16342.1"
                     /translation="MSIILPYKILILGGTYEARKLLLKITSFNKFNTILSLYGSTIYPI
                     VKYFNIRIGGFGGSTGLSAYIYQEKISAVIIATHPFSEIIFQNIMKVKRATGIPIIHLI
                     RPYWKYTHNKLINCKNIEDVLIVLNNFPTSKIFLTLGRNQIKIFEKVPQHFYLIRSIDP
                     INTKINLPKSKIIFARGPFYIKNEIKLIKKEAIDVIVTKNSGGTSVLPKINAARILGIP
                     IIMIERPYKPFIFPTVTYLYDVINWLKIFLK"
     CDS             77209..78447
                     /locus_tag="CEM_071"
                     /protein_id="CDZ16343.1"
                     /translation="MLPWLSIIGIGEDGLKGLIKAAIIAIAQSKILFGGQRHINLFKIY
                     GKETYNWSYPIEQGIKHLCYFRGNKVAILASGDPFFFGIGTILTQRIPIKEIRCYPSIS
                     VFSLVCARIGWTMQDVEVISLHGGRTQECIYPYLHDGARIILLTYNETSPAIISALLVD
                     RGFGKSKFIILEGLNGPYERVRAMTAHSFINYNNNDINPLNVIAIDVIANIEIITLPLT
                     FGRCDNWFDNNGQITKSDIRALTIAKLAPRRMELLWDIGAGSGSISIEWMLIHPSLEAI
                     AIEVNEKRAINIMQNAYRLGVNNLCIVNGDSMDIIYDLAFIKKPDAIFIGGGAGVANTK
                     IISFCMNILRHKGRLVINAVTLKSELALIRYYYIFGGTLIRVAIEQVSSLGNNWGWKSK
                     RTVTQWCWSNIFN"
     CDS             78457..79230
                     /locus_tag="CEM_072"
                     /protein_id="CDZ16344.1"
                     /translation="MKFTTVHFIGAGPGSYDLITIRGINIINNCQVCLYTGSTVNPYII
                     NYCPQNARIINTAFLDLNEIKLEYKRAYYYNNNVARIHSGDLSIYSTLAEQIRLLKNMN
                     TYYTITPGIPAFTAATSLIKIELTIPEIAQSIILTRLSGRASKVPFKERLEYFAYTQST
                     LVIYLSIHRIEEVVKRVKPFYGDNCPIILFYKVTWSDEKIIKGTLSDILLRIKKIYLFK
                     SSALIFISPALISNKFKNSYLYKIKYCRKFRSAKV"
     CDS             79256..80074
                     /locus_tag="CEM_073"
                     /protein_id="CDZ16345.1"
                     /translation="MIKKFQLLIMGIIFICGCGIINPKGKVGIEQKYLILTSTFLMLLV
                     VVPVIIMIFIFAWKYRASNKNAKYTPNWSHSNKLESVIWLIPIVIIFILGILTWNTTHD
                     LDPKKPISNITPIRINVVALDWKWLFIYPKEQIAIINEIALPVNVPVEFHVTSSTVMNS
                     FFIPQLGSQTYAMYGMQNILHLFPNEIGTYTGISSNYSGKGFSDMKFRVIINSNTDFKS
                     WIKKVKQNSKLFDFNAYKKIYESSIKNPVEYFNSIEPNIFEKIIKSNLLK"
     CDS             80092..82062
                     /locus_tag="CEM_074"
                     /protein_id="CDZ16346.1"
                     /translation="MYKLLLGKLSLDDIPYHEPIIMSAVVFMIMVGLFVISTVTYLKKW
                     NYIWTEWITSVDHKKIGVMYIILAFIMLLRGFSDAILMRIQQAIAFGGNKGYLPPNHYD
                     QIFTAHGVIMIFFMAMPFMVGLMNIIIPLQIGARDVAFPFLNSLSFWLTAMSAILINIS
                     LAIGEFAHTGWLAYPPLSETMFSPGVGIDYWIWSLQISGIGTLLTGINFFITILKMRAT
                     GMSLMKMPVFTWTTFCSNILIILSFPILTATITLLSLDRYLGMHFFTNELGGNQMMYVN
                     LIWAWGHPEVYILILPAFGIFSEVVATFCKKKLFGYNSLVYATIAITILSFMVWLHHFF
                     TMGAGANVNAFFGIATMIIAIPTGVKIFNWLFTMYRGSIEFSSPILWTIGFLVTFTIGG
                     MAGVLLAVPGADYVLHNSLFLVAHFHTVIIGGVVFGYIAGITYWFPKVFGFKLNETLGK
                     CAFWSWIIGFFIAFMPLYWLGLMGMTRRINYYDNSDWNIFLVIAAIGSLIIFLGIIFQF
                     LQIFYSIFSKNKKWDITGDPWNGRTLEWSVSSPAPFYNFSIIPTVTDRDAFWDMKEKGY
                     NIPKNYKTFNMPKSTASGFIISLFSLIVGFSLVWHIWWLVITSTLGIIITYIIHIFNDD
                     TEYSLNAEHIDQIENSIIYNI"
     CDS             82077..82676
                     /locus_tag="CEM_075"
                     /protein_id="CDZ16347.1"
                     /translation="MFKTLKKVNTDSENNSCNSSNVLGFWIYIMSDCVLFSILFATYAV
                     LCKNFAVGPTGKELFNLPFILIETFVLLVSSFMIGISIFYMQKKNKIKTIIYLLLTIIL
                     GTIFVSLESIEFHHFINKGATPNMSAFLSAFFTLVGTHCIHVIIGIFWGIILIIKLYHC
                     DFKKNNTGLICLSLFWHFLHIIWICVFTIIYLMGVI"
     CDS             82677..82973
                     /locus_tag="CEM_076"
                     /protein_id="CDZ16348.1"
                     /translation="MQNENLISYINCFILSIILTIIPFYIVICSNLSSRVIYPIILIMA
                     FIQIIIQIIYFIHLNNLPQQRWKLISLVFTCIIIFIILIGSLWIMHNLNHNII"
     CDS             82979..83830
                     /locus_tag="CEM_077"
                     /protein_id="CDZ16349.1"
                     /translation="MFKQIFLLIKPGIILGNLISVSCGFFLASKGSIDKKLFFYTILGS
                     ALIIASGCVLNNYIDQDIDRKMVRTHKRMLAKRSIYENYVIIYGCILGILSICILYIFT
                     NILSLSFALIGYIIYVILYSIYFKRCSVYGTILGGVAGAIPPLIGYCAVINKVNIEAII
                     LFMIFFVWQIPHFYAIAIFRITDYISASIPVLPVKKGISNTKNNILIYVLIFTITDLLL
                     SIMGYTGYIYFIISIIMGIYWIYLNLLGYKHCISYWSKKMFNFSIIIIIVLSLIMSIDY
                     QL"
     CDS             84255..84524
                     /locus_tag="CEM_082"
                     /protein_id="CDZ16350.1"
                     /translation="MIILYYILNNFLKSNIMVSFFIICIGIIIGFITTKLIEQKLKYAN
                     KEIKSFILPKLKETIQTTIFIIITVFILFFFIFLLDIIIKLYIC"
     CDS             84518..84946
                     /locus_tag="CEM_083"
                     /protein_id="CDZ16351.1"
                     /translation="MLKVKAYVKLQVAAGKATPSPPVGPALGQHGVNIMDFCKKFNDAT
                     KNIELGLPTPVVITIYSDRSFTFITKTHPAAILLKKAAGISSGSDMPHKNKVGTVTSKQ
                     IEDIARIKMNDMTAYNLDAAVRCIAGSARSIGLTVEGV"
     CDS             84969..85640
                     /locus_tag="CEM_084"
                     /protein_id="CDZ16352.1"
                     /translation="MKKFMNIIDYNKLYNIEEATTILNNISSVKFKESIDVAIKLGVDP
                     RKSDQLIIGSVIMPHGTGKPVRIAVFAKGSVADAARLAGAEIIGMNDLADKIKSGKIDF
                     DVVIASPDTMRFVSHLGSILGPRGLMPNTKYGTVTGDVTNAVKKIKSGQIRFRTDKNGI
                     IHASIGKLGFSTYAIKENIDVFIDALKKLKPSSSKGIFIKKVTISTTMGPGITIDHSYM
                     I"
     CDS             85677..86168
                     /locus_tag="CEM_085"
                     /protein_id="CDZ16353.1"
                     /translation="MILGIEKKKSIVYNVNKIAKVAYSLVIADYHGVAGEIMSKLRKQA
                     HVHCVYLSVIRNTLAKRAIYGTAFECLTKSLVGPTILVFSMKHPRDGAQLIKEFYKNNE
                     IFNIKALAYDGKFISGENIDKLANLPTYKEAIAKIMYVIKEASIVKLIRIIAAIKNKKI
                     "
     CDS             86179..86547
                     /locus_tag="CEM_086"
                     /protein_id="CDZ16354.1"
                     /translation="MILSKDNIIDAVAKMSVMEVIDLVAAMEHKFGVSAKPTIANNSEK
                     SLEAVEEKTDFDIILTAVGEKKINVIKVVREITSLGLKEAKAAVEGIPITLKESISKKD
                     AEIAKKKLEEAGATVELK"
     CDS             86616..90698
                     /locus_tag="CEM_087"
                     /protein_id="CDZ16355.1"
                     /translation="MIYSNTEKKVIRKHLGKIPQILGVPNLLSIQLDSYRYLLQNDVHH
                     NNRVNIGIHAVLKSFFPITSNSGNTYIEYKNYHINMPIDNLEYYKKQNYTYSASLIVLI
                     RIIVFKKNENSLNLKIKYINEQEVYMGDIPIMTENGTFIINGSERVIISQLHRSPGLYF
                     THDNGKTHSSGKLLYSARIIPKRGSWLDFEFDIKDNIYFRIDRNRKLPVTVFLYALGFT
                     TEEIMSYFCKKYVIYIDNGKFYIEFDQSNLYGNIAGFAIKNLQNKCIVQKGEIINHNHI
                     YKIENAGIKYIHIQEDFLLNKVLVLNVYDQKTGLLICPSNSIISKNILESLNAANIKYF
                     EILYTNEINAGEYISNTLKIDTSKSQIDALYDIYSILRPGETFKVNVASMLLNNLFFSS
                     KNYDLSLVGRMKLNTRLNRKKNHGPNILTLIDILDIIKELINIRNGYSKIDDIDNLGNR
                     RIRSVGEIVEQYFHNSLICIDRIIKERLLLLEKEKLMPQDIFNSKSIALKIKEFFILSP
                     LSQFIDQNNPLSEINHKRRITALGPGGLTRDRVVFDVRDVHITHYGRLCPIESPEGPNI
                     GLINSLAIYCLPNLFGFLETPYRKVFNCKLTNEILYLSANEEKNFAIAPATANIDENNC
                     LIDKFIQVRYNGEPTVIESDKINFIDISSYQMLSVAASLIPFLEHNDANRALMGSNMQR
                     QAVPLLKSEKPIVGTGMEYVVGKDSGVCIIARRGGKVAFVDSLSIIINVNETELINNDP
                     GIDIYKLIKYSRSNQNTLINQKPIVYVGNIVFRGDIIADGSAIDMGELALGQNMRIAFM
                     CWYGYNYEDSIIISEKVLQDDRFTSIHIQELTCICRDNYIVKDIISIKVSNKKEHIFNK
                     IDSSGIVYAGAQISPGDILVGKISPKIKKLTSEEKLLYAICDEEAYSIKDTSLRAPAGT
                     YGVVIDVNILIREYTEKEKRSILIDDKKSHLIYNSLIDTLYNYENIIINKIKEKLLHII
                     KNISLKLSTGDILDAEYINSQPIKNLLNLRLQDKNINNFIKKNKLYIINRYHETFNIYN
                     NLIKNTFKMNDLAPGILKIIKVTLAIKRTIKTGDKMAGRHGNKGVVSVINPIEDMPFDS
                     EGIPIDIILNPLGVPSRMNVGQILETHIGLAAYGLGRKIDNMIKDIRNKQISDIREFIK
                     KIFNNKFIKYKELDSLSDHDLIEFAKRLTRGVPVSIPVFDSINEYEIKDFLKSVDLPET
                     GKLILYDGYTGDKFDQPVTVGYMYMFKLNHLIDEKMHARSTGSYSLVTQQPLGGKALFG
                     GQRLGEMEVWALEAYGAAHILQEMLTIKSDDINGRIAIYNNIINNDHTMIPNIPESFNV
                     LINEIRALCLNIDLKTR"
     CDS             90722..94828
                     /locus_tag="CEM_088"
                     /protein_id="CDZ16356.1"
                     /translation="MNIFKNANNKLKINFEKTKKFQKQLESFNYIKISLASPKIIESWS
                     FGEIKTSDTINYRTLKPEHDGLFCTKIFGPVVDYECWCGKYNHKMFPTVICEKCNVEII
                     KAKSRRERMGHINLFTPVAHIWFIKSQPNMLSLLLNMSIFNIERVIYYESFIVLNPGIT
                     PLQKGQLLTNNQYSEARKEFNDEFEADMGAKAIKKLLIDINIDMEIFYLKKYESNLKNY
                     NKLKVLQAFKESGNNPDWMILDVIPVLPPDLRPLLPLEGGRFANSDINDLYRNIIHRNN
                     RLKKLFNIQSPDIIIKNEKRMLQEAVDALIDNGRNGRMVTNNKRPLKSIANLIKGKQGR
                     FRQNLLGKRVDYSGRTVITVGPKLRLYQCGLPKKMALELFKPFVFSILQSYEKALTIQS
                     AKKSFKLESKEVWDALKTVIKDHPIILNRAPTLHRLGIQAFEPVLIEEKAIKLHPLVCS
                     AYNADFDGDQMAVHIPLTLEAQLEARTLLMSSNNLLSPANGTPIIVPSQDIVLGLYYMT
                     HIKIHAKGEGLIFSNIDEIESALNTKKIDLHAIIKVRICEWRRNKNTGVLRKKCSIYQT
                     TVGRALLFRLLPHGIEFELVNKPLKKKAISKLINAVYRRSGIKETVIISDKLMEIGFNL
                     ATFSGTTIGVDDLIIPNSKKSTIDYAENTIKNLNLQFNKGLITENEKYNKTIDVWLKTN
                     ETIAKNMMGGISKEIFINKEGINIQQYSFQNIFIIADSGARGSETQIRQIAGMRGLMAK
                     PDGSIIETPIKANFREGLTVLEYFISTHGARKGLADTALKTANSGYLTRRLVDVSQDVV
                     ITEINCGSQSGLSMESIIDGSNVLVSLSDRVLGRVLSRDIVDSYNNVLIIKNTLIDETL
                     CKKIDYLKIRKIWVRSILTCNTMYGACAMCYGRDLARGSLVNVGEPVGVIAAQSIGEPG
                     TQLTMRTFHFGGAVSRSLIIDSITVKYGGIVKFNNIKLIYGVTNILVSRYSSISILDEE
                     FNLEIEYYKVPYGAEIFVNDAEHIDSGRIIAKWDPYMHPIITEFSGKVKFVNMEEGVTI
                     SSIVYENTISIRILYEKNRPYLGSYKQPRIILLDKNDNPVMYYKSNIPVQYILPGGAIV
                     LVINGLYINSGYILARIPIDLSVNKDITGGLTRVANIFEARRPQNAAILAEMSGTVTFG
                     NEIKGKRNLIITPDKGDPYESLLPISRNLNVLEGEIVKKGEIISDGLLDPHDILRLLGI
                     SELSKHITNEIQEVYRLQGVSINDKHIEVIIRQMLSKVEIIDPGDSEFLKGEKIEFLKV
                     IKKNLILKKNNMLPIKYNRIILGITKASLITESFISAASFQETTRILIDAALAGKCDYL
                     KGLKENVIVGRLIPAGTGLMTHQKF"
     CDS             94843..95214
                     /locus_tag="CEM_089"
                     /protein_id="CDZ16357.1"
                     /translation="MTTINQLVRIPRKKPINKSDVPALKSCPQKRGVCIRVYTTTPKKP
                     NSALRKVCRVRLKNGFEVTSYIGGEGHNLQEHSSVLIRGGRVKDLPGVRYHTIRGVLDT
                     LGVKNRKRGRSKYGTKSKS"
     CDS             95249..95719
                     /locus_tag="CEM_090"
                     /protein_id="CDZ16358.1"
                     /translation="MSRRRRKYTREILHDPKFQNLRISKFINHLMIDGKKSVAQKIIYS
                     VITKLEGYNNIAPLNLFEKSIDTIKPFLEVKSRKVGGATYQIPVEVHPERSETLAMRWI
                     IESARSRFEKKMVNRLYNEIIDILENKGNAIKKRDSAHRMAEANKAFSHVRF"
     CDS             95750..97858
                     /locus_tag="CEM_091"
                     /protein_id="CDZ16359.1"
                     /translation="MTRKTYINLYRNIGIVAHVDAGKTTTTERVLFYTGISHKMGEVHD
                     GTATTDWMEQEQERGITITSAAVTTFWKGMNQQFDNHRINIIDTPGHVDFTIEVERSLR
                     VLDGAVVVLCGSSGVQPQTETVWKQANKYEVPRIIFVNKMDRLGADLFRVVKQIKDRLK
                     CNAVLIQINWGIEDNFKGIIDLIEMKAISWNDENKGMTYKLSTIPDYLYNLASIYRDNM
                     IEAAAEASETLMEKYIETGELTKEEIKYGLRKRTLNNEIVLITCGSAFKNKGVQSVLDA
                     IIEYLPSPFEVKAIEGEGEDSIIEKREAKDDAPFAALAFKIANDSFVGNLTFIRVYSGI
                     LKLGDSVYNSTKKKKERISRLVQMHANYREEIKEIFAGDIAACVGLKNTTTGDTLCAID
                     AKIILEKMDFPNPVISVAVEPKSKADQEKMINALNKLAKEDPSFKVKIEKETGQTIISG
                     MGELHLDIIVDRMLREFQVEANIGKPQVAYRETIKEVVEQEGKFIRQSGGRGQFGHVWL
                     RIEPLTEKDKNGNEEMIFKFQSKIVGGVVPKEYIPAIEKGAFERLQTGIIAGYPMINVK
                     VTLFDGSYHDVDSNENAFKIASSIAIKEGAKRAGAILLEPIMLVEVITPDNFMGDVMGD
                     LTRRRGLVQGIEDSPSGIIIRAMVPLGEMFGYATDLRSQTQGRASYSMEFAKYNEAPYS
                     VVESLIKN"
     CDS             97965..99158
                     /locus_tag="CEM_092"
                     /protein_id="CDZ16360.1"
                     /translation="MAKEIYNRNLPNISVGTIGHVDHGKTTLTAALTRVASEAFGGELR
                     PFESIDNAPEERERGITISTAHVEYRSKIRHYAHIDCPGHADYVKNMITGAAQMDGAIL
                     VCSAADGPMPQTREHILLSRQVGVPYIVVFLNKADMVDDKELLELVEIEVRELLNNYDF
                     PGDNTPVIIGSALMALEGRDENGMGTTAVSNLIKALDNYIPEPKRLIDKPFLMPIEDVF
                     SISGRGTVVTGRIERGIVKNGDEVEIVGIKDTCKTTVTGVEMFRKLLDEGRAGENIGAL
                     LRGIKREEVMRGQILAKPGSITPHLKFEAEVYVLSKEEGGRHTPFFKGYRPQFYFRTTD
                     VTGICEFPKGVEMVLPGDNVKMVISLIAPIAMEEGLRFAIREGGKTVGAGLVLNIIQ"
     CDS             99178..99486
                     /locus_tag="CEM_093"
                     /protein_id="CDZ16361.1"
                     /translation="MQNKKLKIRLKSFDYHRIDNFAKVIINEIKSTGAKISGPIPLPTN
                     IKKYTVLISPHVNKDARDQYEIRTHNRILYILSPTIKTIDILLKMDIHIGVYLQVNI"
     CDS             99498..100139
                     /locus_tag="CEM_094"
                     /protein_id="CDZ16362.1"
                     /translation="MIGLVGKKQGMTRIFKKNGIYVPVTVIAIEYNRIIKIKTLMSDGY
                     SAIQVTIGSCKFKHLSKAILGKVKGIELGRSILEFNINEHDINNFNVGDNITASIFKIG
                     EKLDVTGISKGKGFQGVVKRWNFRTQDMTHGNSLSHRAPGSIGQCQTPGRVFKGKKMSG
                     HMGNKRITIQNLEIIDIDSNIILIKGAIPGAQGNNIIVRRTIKNSKVKAR"
     CDS             100139..100759
                     /locus_tag="CEM_095"
                     /protein_id="CDZ16363.1"
                     /translation="MKLTSIDINSDFFEIYSLILSKSFNKPMIHQLITAYLSNNRQGSS
                     AQKNRSDVRGGGKKPWRQKGSGRARVGTICSPLWRSGGVTFAARQQDHSKKMNSNMYRA
                     TIFSIFYELIHQNRLILINNFNIDLHQTKQFFINLQYIKSLIKIYKVLIITEFIERNII
                     FATRNIYNLSIIDLLSVNPVTLIKFDKVLITLQTWRKLEEYFI"
     CDS             100756..101043
                     /locus_tag="CEM_096"
                     /protein_id="CDZ16364.1"
                     /translation="MKQEIIFKALLGTHLSTKTNDFIKYNKYVFKVNKNLSKYEIKKSV
                     EILFKTKVKKLNVLNIHKKNRSRFHNNISKRYSKAYITLAQGKILQYYNI"
     CDS             101053..101880
                     /locus_tag="CEM_097"
                     /protein_id="CDZ16365.1"
                     /translation="MIIVKTKPTSPGRRHLVKIIKQGLYNGRPNELLIERQTSSGGRNN
                     NGRITTRHMGGRHRRHYRLIDFKRNKYNVPAIVERVEYDPNRSAHIAMLKYIDGERRYI
                     IAPKNVYIGDKLESGNNSAIRNGNNLQLRNIPIGTIIHCIELKPGKGAQLIRSAGTSAQ
                     LIAHTDNYATVRLCSGEVRLILLECRATIGEIGHSEHNLRKLGKAGAKRWKGLRPTVRG
                     VAMNPIDHPHGGGEGRTSGGRHPVTPWGVPTKGYKTRKNKCTDKLIIRRINIK"
     CDS             101901..102554
                     /locus_tag="CEM_098"
                     /protein_id="CDZ16366.1"
                     /translation="MIRSIKKGPFVDLHLLNKVNTVIKTNERKPIKTWSRRSIIIPIMV
                     GITIAIHNGRQHIPIYITENMVGHKLGEFSPTRTFNSHTADKKPQSQKSDDKTPQPPKS
                     DDKKPQPPKSDDKKPQPPKSDDKKPQTPKSDDKKPQPPKSDDKKTKPQKSDDKKHKKSD
                     DKTIKPQKSDDKKHKKSDDKKTQPPKSDDKKPKNPKSDYKKTKPQKSYDKKNKK"
     CDS             102577..102954
                     /locus_tag="CEM_099"
                     /protein_id="CDZ16367.1"
                     /translation="MEELASVKLYNARISTQKARLLADKVRGKLVYDALNILSFYNKKA
                     AIIIKKILKYAIYNVETKNINIDILYISTIYINRSVFIKRSYARAKGRTDRLMKPSCNI
                     IVKLRLIKDQLYGSKSQSYWN"
     CDS             102923..103615
                     /locus_tag="CEM_100"
                     /protein_id="CDZ16368.1"
                     /translation="MGQKVNPIGIRLGIIKDHMSIWFADRKNYTNKLKIDLQIRYFLEK
                     ILKDAYISNIKIMHNQNNMVYVTIYTDNPGIIIGKQGEDIDYIRNDLMLLTGVNVFINI
                     EEIPHPEIDAKIIAQNIANQLDRRILFRRVIKRSIQTAMRLGIKGIKIQLSGRLGGSEI
                     ARTEWQREGRVPLHTLRADIDYAQNESYTNYGVIGIKVWVFKNEIFGGIEEVRLKNNTI
                     KVNVNGDN"
     CDS             103616..104026
                     /locus_tag="CEM_101"
                     /protein_id="CDZ16369.1"
                     /translation="MLQPKRTKFRKQQKGRNRGIAHRGNNINFGEFGLKAITHGRLTAR
                     QIEAGRRAITHHVKRIGKLWVRSFPDKPISKKPMEVRMGKGKGSVEYWVDNIKPGRVLY
                     EIEGVSEILAREAFKLAAHKMPISTTFINRVI"
     CDS             104023..104208
                     /locus_tag="CEM_102"
                     /protein_id="CDZ16370.1"
                     /translation="MSKNKNFCKESKSLLKEKLLYFLGEQFKLRIKKNIGKLNNVHLLN
                     NMRINIARIKTLIREK"
     CDS             104272..104478
                     /locus_tag="CEM_103"
                     /protein_id="CDZ16371.1"
                     /translation="MEKSIVVLIERIKRHPIYGKYIKRYTKLHVHDDKNNAKFGDTVSI
                     LECGPISKKKSWTLLKIIKKAEN"
     CDS             104494..104865
                     /locus_tag="CEM_104"
                     /protein_id="CDZ16372.1"
                     /translation="MIQNQTTLDVADNSGARKVQCIKVLGGSNRRYANIGDIIKVTVKE
                     AIPRGRVKKGQVIKALIVRTRNGIRRYDGSLIKFDRNAAVLINNTSEQPIGTRVFGPVT
                     RELRNEKFMKIISLANEVL"
     CDS             104878..105168
                     /locus_tag="CEM_105"
                     /protein_id="CDZ16373.1"
                     /translation="MLKRKDNIRIISGKEKGNTGFVKDVIKNCKIIVKGFHIVKRNIKK
                     SNFNGKSQPGHQIYCEAPIHHSNLAINKSESQKSESKYNLYLKIKYKLRIK"
     CDS             105173..105709
                     /locus_tag="CEM_106"
                     /protein_id="CDZ16374.1"
                     /translation="MKKILFKKLYKNTLIKNKQNCGYINVMQVQKITKVTLNMGLGKTD
                     NKLIETSISDMKLISGQKPILTKCRKSIADFKIRQGWPIGIKVTLRNSRMWEFIYRLIN
                     IVLPRIRDFRGLNKKSFDGRGNYSIGIIEQIIFPEIEYDKLDKIRGLNITLTTNANNDN
                     EGYAILSALNFPFIK"
     CDS             105721..106023
                     /locus_tag="CEM_107"
                     /protein_id="CDZ16375.1"
                     /translation="MAKKSMIERELKRERLIKKYADMRSKLKKIIKSSTSNDERLNAQK
                     KLQSLPRNSSPVRKRNRCYITGRSKGYYSHFGLCRNKLREIAMRGEIPGLTKSSW"
     CDS             106084..106440
                     /locus_tag="CEM_108"
                     /protein_id="CDZ16376.1"
                     /translation="MLTRIRNSQKAYREIVFIPYSKIKGKIASILKEEGYIYNYIIEGK
                     KLYIYIKYFKGKPVIENLKIISKQSLRIYKRKHEIIKVANGLGTAIISTSKGIMTDRAA
                     RKIGIGGEIICTIF"
     CDS             106451..106981
                     /locus_tag="CEM_109"
                     /protein_id="CDZ16377.1"
                     /translation="MSRIAKKPINIPKDIEVTINKEQIIVKGNKGELKIKIKNDVFVSK
                     NNNKLIFNTSSSSKNWAIVGTTRALVNNMIIGVSNGFSRSLEIIGVGYRVNVCNGIINL
                     NIGFSHAIEYKLPKGITAETPSNTTIVLNGANNQKLGQVASEIRGLRSPDPYKGKGIRY
                     MNEIIRCKEAKKK"
     CDS             106994..107344
                     /locus_tag="CEM_110"
                     /protein_id="CDZ16378.1"
                     /translation="MHIKKTNRINRAKRIRANISILGINRLCINRNSRHIYAHITSYSN
                     ILISASTLEYLFKKENIYTGNIESAKKIGFILASRAKKSGISSVAFDRSGYKYHGRIKA
                     LANAARKGGLQF"
     CDS             107356..107856
                     /locus_tag="CEM_111"
                     /protein_id="CDZ16379.1"
                     /translation="MLNKDNDDYKDKLLRINRVTKVVKGGRIFGFTALTVVGDCKGKVG
                     FGNGKAREVPVAIKKAMDKARKNIININLKNGTLYYPIYSNYGASKIFMQPASEGTGII
                     AGGAMRAVLELLGVRNVLAKCYGSTNSINVVRATIKGLISMRSPLYIANKRGIPISNFL
                     DVS"
     CDS             107878..107982
                     /locus_tag="CEM_112"
                     /protein_id="CDZ16380.1"
                     /translation="MNYYCKKKYRFLIIIMINHTVNLKYTNAIKFYHK"
     CDS             107992..108423
                     /locus_tag="CEM_113"
                     /protein_id="CDZ16381.1"
                     /translation="MKMNTLHPLKYAKNIKTRVGRGIGSGLGKTAGRGHKGFKSRSGGK
                     INLGFEGGQMPIQRRIPKFGFISFKNRRFEEVRISDIMKSKCNIINIEKLKKINIIKNN
                     KKLIKIIYSKSIEKSVITSGIKLTKGARIAIEKFGGKVK"
     CDS             108454..108612
                     /locus_tag="CEM_114"
                     /protein_id="CDZ16382.1"
                     /translation="MYARVWDSFYINNVITIITPLFIIILHIHFCNYNTYCSYSYNILN
                     PITFNIA"
     CDS             108640..108771
                     /locus_tag="CEM_115"
                     /protein_id="CDZ16383.1"
                     /translation="MFGEYIIKIRASIKRMCRKCKIISRYGILRVICTDPKHKQRQG"
     CDS             108805..109161
                     /locus_tag="CEM_116"
                     /protein_id="CDZ16384.1"
                     /translation="MARIAGVNISDNKQAVFSLTSIYGIGYTISSKICNAVGIEYSAKI
                     GNLNYNQINALRKEISKYIIEGDLRREITKNIKRLIDLKCYRGIRHRRKLPLRGQRTKT
                     NARTCKFQRKFINK"
     CDS             109179..109562
                     /locus_tag="CEM_117"
                     /protein_id="CDZ16385.1"
                     /translation="MFIIKKKLKRSLIVLNAIAHIHASFNNTIVTITDKNGNTLSWATA
                     GGAGFRGSKKSTPFAAQIASERAAYLAHKYGIKNIDILVNGPGPGREYAIRALHVAGFN
                     IQSIKDVTPLPHNGCRPPKKRRV"
     CDS             109580..110194
                     /locus_tag="CEM_118"
                     /protein_id="CDZ16386.1"
                     /translation="MARYIGPKCKLSRREGTDLFLKSFNSDYTEKCNFETVPGQHVNIR
                     PQKSEYFNQLREKQKLRRIYGILEKQFRNYYKKAAIKKGATGELLLQLLETRLDNVVYR
                     IGFGVTRAESRQLVSHKAIAVNGKTVNIASFNVSVGDIITVNKKAKNQERIKKSIAKKS
                     EFVNWIKLDYKNLSGKIQSLPYRKDLDYEINENIIVELYSK"
     CDS             110216..111205
                     /locus_tag="CEM_119"
                     /protein_id="CDZ16387.1"
                     /translation="MGDYFMIKYPINLIFPKEIKIINLKNNHYQIIIEPFERGFGHTIG
                     NAIRRILISSIPGSAIVSTKIEGVEHEFSSISGVQEDVMNILLNLKEIAIKMYGDEESE
                     IIIYKEGPNILTANDIIIPKNIEIINKEHIIAHINDGGKININMLVKQGKGYDPAYTRI
                     EKSNKGEIKLDASFSPIIRVYYYIESYNLPNNTEKLIIELETNGTISAEEAMQYSAIIL
                     QKQLDVIVNLTKSDNSFKKVENDERKDILLQPIEYIKKLNRKQINLLKSENIYYIGDIV
                     QRNEKNLLNIRQFGIKSLKNIKIFIESHGLKLGMEIKTLKSILFNNIN"
     CDS             111215..111592
                     /locus_tag="CEM_120"
                     /protein_id="CDZ16388.1"
                     /translation="MRHCKIGRHLNRNASHRDAMFKNMCVSLIKSEIIKTTLPKAKELR
                     QYIEPIITLSKKDSISNRRLAFSRTNSSTAVYKLFNNIGIRYFNRPGGYVRVLKCGFRK
                     GDNAPMALIELVDRNVLINKD"
     CDS             111597..112040
                     /locus_tag="CEM_121"
                     /protein_id="CDZ16389.1"
                     /translation="MVIGINKVILIGYIGNDPKIRYLPSGNTVCNISIATKNRWKTPNG
                     QRQERTDWHSVVIFNKLSEIVQQYVKKGSLLYIEGYLKTKKWQSSDGKNRYSTDIIANE
                     IQILIFKETNTPEPTPVKINNNEKYKLNNINTNYDDFDDEITF"
     CDS             112071..113567
                     /locus_tag="CEM_122"
                     /protein_id="CDZ16390.1"
                     /translation="MIIRTRIAPSPTGDPHVGTAYIALFNYCFAQYYDGEFILRVEDTD
                     KDRSTYESEIMILDSLRWLGITWSEGPDIGGIYGPYRQSDRLHIYHKYVNKLILYGLAF
                     KCYRTFKELNEIKKKKTVLKVKDLKLNNEEYNRRELENYPYVIRMVVPNEGICIIQDLL
                     RGNINIDWTQIDAQILIKSNGMPTYHFANVIDDHIMKITHVLRGEEWINSAPKHQLIYK
                     YFGWKMPILCHMPLLRNTDKSKLSKRKNPTSINYYRRMGYLPQALINYLGHMGWSMSNG
                     IEKFNIKDMTDNFDIHRISLGGPVFDVEKLTWLNSKYIREDFDDRALIKEICKWSFNEA
                     YIYNILPKIRPRIHILSDIIHIAGHFFYGLPKLELKSFNEVNIEYSKQITIIQFFIWKL
                     EIIKIWKKEEIFFSVKSISEYFKIKLKILLCPIFIAITGSLISTSVIDSILIIGYDITI
                     ARLSNAIKIMGNISINKYKKFKTEFNSVFFKQLNIWENNY"
     CDS             113545..113946
                     /locus_tag="CEM_123"
                     /protein_id="CDZ16391.1"
                     /translation="MFGRIIINKNIVNLNITTINFPLPSIVSIIHRITGFILFIGIIFL
                     FVSFKISLSSEEGFNIVKHVLISNYLLAKFIVWGLLSTFFIHLIGGIRHIAMDLHLFDN
                     LKSGSYTSIVILIINLFIIILLWRIIWKI"
     CDS             113934..114281
                     /locus_tag="CEM_124"
                     /protein_id="CDZ16392.1"
                     /translation="MENINYIYCWIIQRISAIILTIYTIFIIIYILYHPNLDYTTWSLL
                     FYNFFMRMFTILAIISGVAHTWIGLFTIITDYIKCSYIRLCMNILIIIYLFLFLCGYIE
                     VVYGVFLCNSK"
     CDS             114266..116041
                     /locus_tag="CEM_125"
                     /protein_id="CDZ16393.1"
                     /translation="MQQQMIFDVIVIGGGGAGLRTALELTKSGINTAVISKVFPTRSHT
                     VSAQGGITCAIGSADSADDWRWHMYDTVKGSDYIGDQDAIEYMCKEGPSAIFELEHMGL
                     PFSRFPNGRIYQRPFGGQSKNYGKGGQAARTCAAADRTGHALLHTLYQNNLKNNTIFLD
                     EWYVINLVKNAHNDVVGVSAICIKSGQTFFIKSKATVLATGGAGRIYASTTNALINTGD
                     GIGMVLRAGFPVQDMEMWQFHPTGIYDAGVLVTEGCRGEGGYLINKYGDRFMERYAPTA
                     KDLAGRDVVARSIVLEVLEGRGCGEKGDHVLLKIDHLGEDILMKRLPGIIELSKTFAHV
                     NPLKEAIPVIPTCHYMMGGIPTNIHGQALFIDINGTEKPINGLYACGEVACVSVHGSNR
                     LGGNSLLDLVVFGKSVGIFIKNYLKECEGIERVEATKYDIENSLINIKRWNNSKLGGES
                     FYTLKGELQQIMQNNFGVFRKEDNMNKGLEELSKLRKRISNAYLADKSHIFNISRIEAL
                     ELDNLIEVSEATAISAIGRRESRGAHSREDYPTRDDKNWMKHSIYHPIGKILTQREVNF
                     APKKIKVFKPQIRNY"
     CDS             116051..116776
                     /locus_tag="CEM_126"
                     /protein_id="CDZ16394.1"
                     /translation="MYKINVSIYRYNPEFHKAPYMQYYEVETYGRDLMVLNVLQLIHQK
                     QDSTLSFRSSCREGVCGSDGMNINGKNGLSCITPISQLIKNNTNMLILRPLPGLPVIRD
                     LIVDMTLFYKQYKRVKPYLQPDKEVPTPAIERLQSPKDRDKLDGLYECILCACCSTSCP
                     SFWWNPEKFIGPAGLLQAYRFLVDSRDAATSKRLDNLKDPFSVFRCRGIMNCVNVCPKL
                     LNPTRVIGKIRSMLLSNTI"
     CDS             116819..119560
                     /locus_tag="CEM_127"
                     /protein_id="CDZ16395.1"
                     /translation="MQNSMLSTSHINVVNAQYIENIYEQYLNNVLVSEDWKNYFNSLIN
                     YNFNKNLNVNFNKINKKTYILKIIDIYRYHGNNKSNIDPLGLSPLGYMPEINLSFYDLN
                     NEDIQMVFKICELFIINDNIKTSIDELHLALNKTYCSSIGYEFMHIVNIEEKIWLQERF
                     EDIHYNKKFNKKQQRNIIKRLIAAECLENYLDKKYPGTKRFGIEGGDSFIPMFDEIINR
                     SGKHGIKEIVICMAHRGRINILINVLGKNPSELINEFEGNNSISAGSGDVKYHQGFSSN
                     VMTLYGKLHLTLAFNPSHLEIISPVVAGSARALQDMRNDNNGDEVIAICVHGDAAFSGQ
                     GVVLETLQMSQTSAFKIGGTVHIIINNQIGFTTDPQDARSSYYCTDVAKTIQSPIFHVN
                     GDDPESVIYVVQKALDYRQKFKKDVFIDFVCYRRHGHNEADEPSITQPIMYNIIKNHKN
                     TREIYANYLIIKGIVSSDEIKTFFLKYRNCLDNGSNVANKILIKQDKKNNWYSYSDRKI
                     ITNYDTSFDIVRLRELSIKMCEVSKKIEMQRQVNNIYESRKNMIAGDVALNWGFAEMLA
                     YATLLDEGYSVRITGQDSRRGTFSHRHAVIHNQKDGVVWIPMQHIKYDQPPFYIYDSLL
                     SEEAVLAFEYGYATTNPKMLVVWEAQFGDFANGAQVVIDQFISSGESKWGRLCCLTIIL
                     PHGYEGQGPEHSSARIERFLQLSAEQNIQVCVPTTPAQMFHLLRRQIIYKIMKPLIIMQ
                     TKSLLRNHNATSNFKDLAFGSFQKVILDNSYIHEKINRVILVYGKLYYDLSAYRDKNNF
                     DDTAILRIEQLYPFPEENIIEKLYLFTNAEKLVWCQDEPQNQGAWYQIQHYLHKIIEKR
                     KKLGFSAMKIHLSCRPASAATASGYMSVHIEQQNLLVYNAFK"
     CDS             119577..120743
                     /locus_tag="CEM_128"
                     /protein_id="CDZ16396.1"
                     /translation="MGPYISANYVTNKIHEIKAPTFPESVVEGVVSRLHKQQGDTVNRD
                     DLIVDIETDKVVLEVVAPADGIIIKIFTHTGAKIKSEEVIAFLEENCDAKSQYIDKIVT
                     PSARKIVSEHNTIDIKNINGTGKGGRIIKEDVQRALTYDEINYKVNNEKLISKFIRTER
                     RVPMSIIRQTIANRLVQVQKTAAILTTYNEVDMSIIIAIRKKYKNIYQYINNANLGFMG
                     FFVKACTEALKLFPDVNSYIDGNEIVYHDYQDISVAVSTPRGLVVPVLRNTNKMNITEI
                     EKNIAEFINRGTYGTLNIEEMTGGTFTITNGGIFGSMFSTPILNPPQTAILGMHNIKDR
                     PIAINGQVVIRPMMYLALSYDHRMIDGKDAVKFIVTVKKFIEDPYLFF"
     CDS             120813..122246
                     /locus_tag="CEM_129"
                     /protein_id="CDZ16397.1"
                     /translation="MSDKYDVIIIGTGPGGYVAGIRAAQLGLKTACIEKWVNIDGNIVY
                     GGTCLNVGCIPSKALLEISYNFVNAIEKFELIGINVSNITIDIIKMINSKNKTVATINR
                     GISAILKNNNITVIEGIGKVLSSNKVEVTGKNCIKNILNTDNIIIATGSVPIETSVAPV
                     NGDTIVDSSGALNFTAVPDHLGIIGAGAIGIEIGSVWNRLGSKVTILESESKFLHTVDE
                     DLSKEAYKLFTKQGIDIQLGAIVISSKINDKKIQVIYTKDNSIKTIVFDKLIVSIGRRP
                     CIDNILYSSAGVVIDEKKFIQVNEHCKTNVSGIYAIGDVVRGPMLAHKASEEGVMVANI
                     IAGHKSEINYNTIPNVIYTYPEIAWVGKNEQNIKTLGIEYKIGTFPFYSCGRSMATNST
                     EGFIKIIANAKTDRILGIHILGQHAGELIANGVIAMEFGASAEDIALTCFAHPTLSESI
                     REAALAVSGNAINIVNRNI"
     CDS             122303..123463
                     /locus_tag="CEM_130"
                     /protein_id="CDZ16398.1"
                     /translation="MNIHEYQGKQLLIEYDLPVSKGYVISSPKDVITACKNIGGNSWVV
                     KTQIHAGGRGKSGGIKLVNNYNEAKNFSEMWLGKRLLTYQTEKGQLVNKILIESYTKII
                     KELYISAIIDRSIKRIVFIASSEGGVEIEKIAKENPKKIIKTTIDPILGAMPYQAINIA
                     FKLGLNKIQIKQFTKIFINLLKMFKDNDLYFIEINPLVITNKGNLHCLDIKMSIDPNAL
                     YRHHDLYSMLDISQEDEREANAKNFDLNYVALNGNIGCIVNGAGLAMGTMDMIQFNGGK
                     PANFLDVGGSANNERVVEAFKIILSDKSVKAVLVNIFGGIVRCDMIAEGIISAINKIII
                     DIPVVVRLQGNNYEKGMKKLRESKLNNIIPEYNLLEAAKKVIKAAT"
     CDS             123478..124395
                     /locus_tag="CEM_131"
                     /protein_id="CDZ16399.1"
                     /translation="MSIIVNKNTKVICQGLTGVQGTLHSKQSIEYGTKIVGGVTPGRGG
                     QLHLGIPVFNTVYEAVSQTDAFASVIYVPAQYCKDSIIESANAGIKLIVCITEGIPTID
                     MLYIKVKCDDLNIRFIGPNCPGIITPGECKIGIMPCNIYKYGNVGVVSRSGTLTYEAVN
                     QITVNGFGQSTCVGIGGDPIIGYSFIDILKLFQEDPQTEAIVLIGEIGGTAEEEAADFI
                     KEYVNKPIISYIAGVTAPYGKRMGHAGAIISCGTGTANSKLLALKAANVNTVISIAHIS
                     EALIESTGWIKNKSLKLPLYESMG"
     CDS             124800..127358
                     /locus_tag="CEM_132"
                     /protein_id="CDZ16400.1"
                     /translation="MNRYYNHIDVERNAQQFWKNNRCFKVFEDMTIEKYYCLSMFPYPS
                     GNLHMGHVRNYSIGDAITRFNIMQGKNVLQPIGWDAFGMPAENAAIKQGISPNDWTKKN
                     IDYMRIQLNSLGFAYDWDREFSTCEVNYYYWEQWFFTKLIKKDLVYKKDSIVNWDPVDN
                     TVLSNEQVIDGYGWRSGAKIESRKISIWFLKITNYAEELLKDLDNLDWPERVKTMQRNW
                     IGKSSGVDIDFYVSEIPDALSKLTIFTTRPDTLMGVSYLAISSEHPIANFLYKNNPKLI
                     KFFKKYCNSLCGEADIENLGINIVYKANHPITKEKLPIYITNFVLMEYGHGAIMCVPAH
                     DKRDWDFANKYSLSKIPVIADINGNIPNIYNGPYTKQGSILINSGEFNFLKTYEAFDII
                     IKKLEKKYNSIKRVNYRIRDWGISRQRYWGTPIPIKYGKNGEIIALNIDELPVCLPTNI
                     KLKTNKSPLNTIPSFYNLRNLWTRETDTFDTFIESSWYYARFCCHDNNDLMLDERVKYW
                     LPVDIYIGGIEHAILHLLYARFFHKLLRDFGLVHCDEPFKRLLTQGMVVANTYYRKMND
                     GSNQWFNHIDVKVKSDGSAYLISDGKPVIMGGIQKMSKSKNNGVDPQSMINQFGADTVR
                     LFILFAAPSDQSLEWSYAGIEGAYRFLNRLWKFTYDHIALFGIINKNINVSLLNDRQRA
                     IRRITHITIKKTTYDINSANFNTAIAAVMKLNNTLLRFNDNSIQGLAVIIEALEVSLLI
                     LSPIVPHITHVLWNELGHKEAIINARWPKIDDQALFIEEMTLVIQINGKLRTKIKIPAD
                     TDLDIIKKIALSDYKIQIYIKCKFITKIFIVPGKLINIVF"
     CDS             127401..127718
                     /locus_tag="CEM_133"
                     /protein_id="CDZ16401.1"
                     /translation="MHKNIAEIVINALNQLNGQNIIEIDVTTLTNITDTMIIASGTSNI
                     HIFALANNMVKKLKEKGFIPLSIEGNKNDDWILVDISYVIVHIMLPDIRKKYNLEGIWI
                     I"
     CDS             127747..128433
                     /locus_tag="CEM_134"
                     /protein_id="CDZ16402.1"
                     /translation="MQEIYIYIYHIGICNYKTTLTAMQEYTYRRSLYDSDNIWLIEHDP
                     VFTQGGNIETLIKLDIPIIKSDRGGKITYHGPGQLIFYILFDLKRSRLGVRELVTIIEK
                     STILTLATHGIFSYTKESAPGVYVLIDGYEAKISSIGIRIKRGCSFHGLAYNVDMDITP
                     FEIINPCGYFGMQMTQLKDFMHYYSITIKIEYNRWIKCFYHKISSNYSFLIIEKKGLPE
                     ILTQAF"
     CDS             128450..129355
                     /locus_tag="CEM_135"
                     /protein_id="CDZ16403.1"
                     /translation="MRGAYKFGYRYINVIQTIKPNWLRVRIPNISDNIIGIKKILRKHK
                     LNTVCEEASCPNLSECFNNRTLTFMIMGAICTRRCSFCDVAHGRPDTPNVNESIELAKA
                     ISEMHLNYVVITSVNRDDLQYCGANKFIECIIEIRKLSQNIKIEILVPDFRGCMDTAIK
                     ILCKEPPNVFNHNIETVPILYRKVRPGANYQCSLNLLKRYKQLNPLRITKSGLMVGIGE
                     TNQQIIDVMNDLRTHGVDMLTIGQYLQPSRYHIPIARWVNPTTFNFFEKEGYAMGFTHV
                     ASGPLVRSSYHADKQVYSVN"
     CDS             complement(129352..132576)
                     /locus_tag="CEM_136"
                     /protein_id="CDZ16404.1"
                     /translation="MYKFKNYSLKNIPIYAWGLFIISLIKQSENYSIVIITNENFIINK
                     IKKAIIFLNINELLIIYFIEFNSFPYHSASQNRNIVLSRISTLYKLKNNKKILLLTIKN
                     LMQRIPIKENINKYLKLKLGQHITPKNLKLYINNMGYRKVKSIIEYGEYISLNESINIY
                     PLGNKFPLHINLFNNKIKFLYFFNPIYINIKKKNKIILLPMHEYNLKNHSIYIFKKNFK
                     NIHKSVKKTMYIEKEQYIQIFFNKTSTFFDNINDKLNIILFPNIYSYSKMYCKLFNEIY
                     KNLNINTILPPDNIFTTVPEIFNIINLYNPIQIKKNIFNFDKIPIILIDNYKKLNIIKK
                     FIDKQKSLGNRILFIYNTFFFKILLDKTLKKIKLILENVDNFKHFIKNNIYYGSTIDDS
                     IDNGVIINDIKLVIITYKEIIFENMFNNIFSQKFNNIKPCIPIFHNNHVVDRSVGDFIN
                     FEYAKKNNLYVNFKYRDISSRYLESQHNILDKTKVKNYHKKEKKIKNLAIKILDIYSIR
                     KIHKGVYYKNHNNVEYIKFLNQLLFEETPDQINAINEVFSDMIQKHPMDRLLCGDVGAG
                     KTEVAMRAAFIAINSEKQVAVLVPSTLLALQHYDTLCKRFSCTSINIELITRFKKKYII
                     QKINNIKSGKYNIIIGTHKLLNNNIKFYNLGLIIIDEEHRFGVLHKEKLKIMRIGIDVL
                     SMSATPIPRTLSMINIGIYNISIISKPPPGRIKIKIFIKTYSEFLIIEIINREINRGGQ
                     LYYIYNKVHSIQQQANIIRKIVPEARIGIVHGKLNKCNIEKVMNAFINREINILICSTI
                     IEMGINIQNANTIIIDRADKLGLAQLHQIIGRIGRSKQQAYAYLLIPKYSINNYAINRL
                     KTILNSNYLNDGLTIANFDLELRGGGQIFGEEQSGKIIKLGYDLYMEILNKAIKNISTG
                     KSLVNKINIGVFILGFIPESYIYKKYTRLIFYKRIINASNYDNLHKIKMELIEKFGLLP
                     TQVIYLFRLANIKLQAWRLGIKILKATSKNVKIVFSKKNNVYKKILNKEKNIFKIDDYQ
                     LFLNINIDQTDKSIYNIESILNKIEN"
     CDS             132591..133508
                     /locus_tag="CEM_137"
                     /protein_id="CDZ16405.1"
                     /translation="MKNTLNLFKVNKEKIGQRLDNYIIREFKKIPKSFIYRIIRIGKIR
                     LNGNIAKAKTRLQNGDQIKTPKFLITMVKKVYISDKLKKFLLESVIAESNDWLVINKPC
                     GISVHGGSKIKIGLIEAIKQARKDIDFIELVHRLDKDTSGCLLLAKSRTALLLFNKAFK
                     NRKIEKCYIALVYGHWPISINYVTASIKRFNTLNGEYKMQINQYGKYSFTLFKICKFFY
                     KSTLIKALPITGRTHQIRVHAAHVGNPILGDKKYYNNNSKIISYKLNINRLFLHAGSIK
                     FPDPTTGKIIHVKAKIDPVLKEFF"
     CDS             133544..133966
                     /locus_tag="CEM_138"
                     /protein_id="CDZ16406.1"
                     /translation="MSKFFFIKNKFKISILANNQYIDGIIYLAALQRLTEAIGIQQGFC
                     RVSINFIIDNYFRYYIKFLLKATLILSCNRCFNNIKNCIYSNFILSIINNNLFNLPNKY
                     DPILIKNGYIELLPIIEDYLILNIPAALSHSYICKL"
     CDS             134003..134179
                     /locus_tag="CEM_139"
                     /protein_id="CDZ16407.1"
                     /translation="MAVQKNRKTRSKIGMRRAHDHLPHITLFLNKKLNVVHLRHHIPDY
                     KLYCKYKNIYKIN"
     CDS             134262..134498
                     /locus_tag="CEM_140"
                     /protein_id="CDZ16408.1"
                     /translation="MIKIEKIVKNIIAEYFHIKKENIFNNCSFMDDLGADSIDTVELNM
                     AIEHEFGIYIPEKFAIKITNVQEMIDYIKLKII"
     CDS             134559..135752
                     /locus_tag="CEM_141"
                     /protein_id="CDZ16409.1"
                     /translation="MITPIGNTVSETWNNIKSGKSGISAVETFNFFEFNTSLMGAIKNF
                     DSSIYLKKKYARRMDLFIQYGLAAGIQAIKDSGLENTEINYNRIGIAIGSGFGGLSMIE
                     INYNAINNGVSNNIYPFFVPGSIINMLSGTLAIQYGFKGPNIAISTACTTGAHNIGYGA
                     RTIVYGDADIMLCGGAEAAAVSTLGLLGFSAVKVLSNRNDDPEKASRPWDRDRDGFVIS
                     DGAGVVVLEEYEHAKKRGAVIYAEIKGFGMSNDAYHVTAPNINGAELAMRNAIADAGIN
                     LNQIHYINAHGTSTQLGDIAESKAIERIFKNVSPPISSTKSMSGHLLGAAGAVEAIFSI
                     LAIKDQVAPPTINLDYPGDGCTLDYIPHTARDMKIENVMSNSFGFGGTNGSLIFSRI"
     CDS             complement(135829..135945)
                     /locus_tag="CEM_142"
                     /protein_id="CDZ16410.1"
                     /translation="MAVKLLMIRMHGLAADKQQFIVISFKICMPKMNLQSEY"
     CDS             complement(136256..136369)
                     /locus_tag="CEM_143"
                     /protein_id="CDZ16411.1"
                     /translation="MIFDMLFNNLKIDLFANHLPPDIITRAEVSSWQYNLI"
     CDS             complement(136483..137559)
                     /locus_tag="CEM_144"
                     /protein_id="CDZ16412.1"
                     /translation="MFKHRIINKNIVNPNLLKLHIPLSEYNNKTVINGRNTIQKILNGE
                     DHRMLLVIGPCSIHDIEAATEYALRLNNLQKRVKHSIFIVMRVYFEKPRTIMGWKGLIN
                     DPYMDNSFAIQEGLHIARRLLINITEIGLSLATEALDPIIAQYIEDTISWFAIGARTTE
                     SQIHREMASGLSGPVGFKNGTDGNIQIAINAIKAVSHPHQFLNVNNNGKVAIISTIGNH
                     YGHIVLRGGNGKPNYDNLNISITEKELKNANLPLNIMVDCSHANSNKNPGLQSIVVRNI
                     TEQIINGNCSIIGIMIESNINWGTQNINEYRKNLKYGVSVTDACIDWHTTEDIIIEMAN
                     KLEKVLKIRKRLINNQLF"
     CDS             137607..139424
                     /locus_tag="CEM_145"
                     /protein_id="CDZ16413.1"
                     /translation="MLNNVNLSKIKYIRNFSIIAHIDHGKSTLADRIIHICGGLINRAF
                     KEQVLDSMDIERERGITIKSQAVTINYHANNGNIYQFNLIDTPGHVDFSYEVSRSLYAC
                     EGAILVVDAAKGVEAQSVANCNTAINHGLKVIPVLNKMDLPQVDPDKVIYEIEEIIGIS
                     AKNACKISAKSGLGIKSLLERIIYDIPPPTGDTDGFLQALIIDSWFDNYLGIVSLVRIF
                     QGTLKVGEKVIIKSTGCSVEISKLGIFKPKSTLTNMLHAGEVGFVVTGIKNIHAAPVGD
                     TIIHAINPNVPRLPGFKKIIPQVYAGMFPINSEEYEKFKDALGKLALNDASIDYVNDNS
                     FYLGFGFRIGFLGTLHMEIVQERLQREYNIKLIITAPNVNYEIKMYSGEIIYISTPYQL
                     PNISSIKEIREPIVKATILVHQKYVGKIIRECENRRGIQLNMQVIGKQIQLLYELPMSE
                     IIIDFFNRLKAISKGYASLEYSFNRFKASKLIRLDILINGICVDALTMIIHINKSYLHG
                     RLIVEKLKELIPRHMFEIVIQAAVGSTIIARSTVKALRKNVIDKCYGGDVSRKKKLISK
                     QKDGKKRMKNIGRVIIPHDVFIVMLKNNY"
     CDS             139511..140170
                     /locus_tag="CEM_146"
                     /protein_id="CDZ16414.1"
                     /translation="MRYTFKDSNYLKLALTHRSFNKVNNERLEFIGDSVLNLIISEILY
                     FKFPQSQEGNLTILRSKLVNRNSLFKLAKKFNLGNYLYLGLGEIISGGKNRSSILANAM
                     ESIIGAIYLDGGIYSIKNCLLIWYNFCKIKPHNNYKNIIQEILQFYQFNFHIYTCFYKN
                     EKCKNKLFKIICKIDFLTKSVIKYGLNKRIAEKTTAKIVFKNIKKYTNIKFKIKKQ"
     CDS             140167..141093
                     /locus_tag="CEM_147"
                     /protein_id="CDZ16415.1"
                     /translation="MNIIKQKTLPVQRCGFVTVIGRTNVGKSTLINYILGKKISITSRR
                     PHTTRNKILGVKTEGNTQIIYVDTPGMHLMKKYKNYELNFIMNRTAFRAINDVDCIIFI
                     IDRLRWTEEDNLILNKINNISVPVIAAVNKIDWIKEKLSLLPWFETLYKKYKFVAILPI
                     SGKTGLGINKLESVLANYIPYSKYFFPKDQSTDKNNIFLSSEIIREKVIRYIGDELPYQ
                     ITVVIDDYKISQNIIYINALIVVERKAQKKIIIGAKGIMIKRIGRDARLDLERLLSAKV
                     ILKLWVKIKRSWYNDKQVLNKLGYDVN"
     CDS             141126..141770
                     /locus_tag="CEM_148"
                     /protein_id="CDZ16416.1"
                     /translation="MFYKLPKLSYAYDALEPYFDKKTMQIHHTKHHNTYITNANLALSK
                     IPEVMQNMSVEMLLTNLNKVPEKQRYILRNNAGGHANHSLFWRILTPNANNPHGAIKCA
                     IESNFINLENFRNQFDNYAKLHFGSGWIWLIINKYGKLLIKSTFNQDNPLAPKYLGGFE
                     STPLLCIDVWEHAYYLKYQNRRVDYINAFWNLINWDFIENLYTTTLSKISR"
     CDS             complement(141750..143462)
                     /locus_tag="CEM_149"
                     /protein_id="CDZ16417.1"
                     /translation="MRASKLLISTLKETPADAEIISHKLMLRSGMIRRIASGIYTWLPL
                     GLRILQKLERIIREEMACVGAQEILMPMVQPKDIWQESGRWKNYGNELLRFKDRNKREF
                     CLGPTHEEIITDLVRKEIISYKQLPVNFYQIQTKFRDEMRPRYGVIRSREFIMKDAYSF
                     HINHASLEQTYKLMYDTYTRILKRLSLEFIAVLADPGLIGGEKSHEFHVFANSGEDTIA
                     FSDESNYAANFKKAEALQINKRRSPTEYLRIIKTPIKSIYTLIKNYSIPIEKLVNTFIV
                     HGVNSKFVALLVRGDHILNNIKAEYQSEVASPLKIANEEEVRSVIGSYLSFIGPLGLNI
                     PIIADHSVAMMSDFVAGANIDYNFYLGINWGRDLPLPIVADIRNVVEGDHSPDGKGKIL
                     IRNGIEVAHIFQLGKKYSKAMNAIVIDNNGNKKIIYMGCYGMGITRLVAATIEQHHDHD
                     GIIWPINIAPFEVVLIPINTHKYKIVKNIADNLYLKLSIAGIDVLLDDRDISNGIKFSD
                     IDLIGIPHIIIIGGHGLKNNEIEYRCRKNNKPIIILQNKIIDYIRNKLSTNFG"
     CDS             complement(143498..147187)
                     /locus_tag="CEM_150"
                     /protein_id="CDZ16418.1"
                     /translation="MIIFDHYIDTLINTLSSRIVILDGGMGTMIQKYCLEEKDFKGYRF
                     INSNKEIKGNNDILNLTQANVIKSIHIAYIEAGADIIETNTFNSNRISQLDYSMEYIVP
                     ELNMESVIIARNVCDKFYYETGIPRYIAGILGPTSRTASLSPDVNDPSNRNISFDKLCE
                     NYSEAAIALIDGGVDLILIETIFDTLNAKAAIYALYDLFENIGKNIPIMISGTITDASG
                     RTLSGQTPEALWNSVRHANPISIGLNCALGAENIRPYIEELSKKADTFISVHPNAGLPN
                     EFGEYDQTAKDMSKIIYDFAKNKILNIIGGCCGSTPQHISAIKLAVTCLQPRQIPVIDK
                     ICRISGLEALNITSKSLFVNVGERTNVTGSSKFKRFIEEKDYNSALEIALQQIQNGAQI
                     IDINMDEGMLDSKTELVKFLNIIGSEPEICRVPIMIDSSKWDIIESGLKCIQGKSIVNS
                     ISLKEGEDKFRYQAILCRMFGAAIIVMAFDEYGQADTFDRKIEICSRAYHILVNELFFP
                     AEDIIFDPNIFSIATGINEHNNYAVDFINATLWIRKNLPYSMISGGVSNVSFSFRGNNF
                     VREAIHSVFLYYAIKSGMSMGILNAGQLSVYDDLTNELRNIVENVVLNRGKSGTEKLLE
                     IADQYKKEDIIQIKKDLEWRLFDVEKRIEYSMVRGITTYIEEDAELARKLYKNPINVIE
                     GPLMTGMNLVGDLFGAGKMFLPQVVKSARVMKQAVAYLIPYIKYKKNNDKNKGKIIIAT
                     VKGDVHDIGKNIVSVVLQCNNYEVIDLGVMVPAETIIKTAIDKKADIIGLSGLITPSLD
                     EMIYVAKEMERQGFKLPILIGGATTSKSHTAVKIAPYYSAPVVYVTDASRAVGVTSNLL
                     SKKKNTYVESIRKEYTNVRLRNAKRKPKLSDLTYAESKKRKFLIDWKNYTPQAPNFTGI
                     KILNKYDLHEITKYIDWTPFFISWQLIGKYPHIFNDKVIGESARNLFKDAKNMLYKLIN
                     NNNIYASGVVGFWLSAVVDDDIIEIYADESRNKVINCIYNIRQQSSKFNKIICYSLADF
                     IAPKHSGLIDWIGAFSVTTGHGVDEIAQQYEKFNDDYNAIMVKSLADRLAEAFAERLHE
                     RVRKEFWGYSPYEQFDNDALISEKYFGIRPAPGYPACPDHTEKSTLFDLLESKKNAGLT
                     LTDNFAMWPASTVSGWYYSNPQSRYFSTGNIGKDQIIFLSERKCISINETERWLAPILS
                     YNKA"
     CDS             147226..147849
                     /locus_tag="CEM_151"
                     /protein_id="CDZ16419.1"
                     /translation="MYYNSVLYDKKYKNIKITFLAQKYISDILFKKNIYGISVRVFVIY
                     PGTPNVETCLVYCSPGEEEINDIKIQLKKFNLYIEKKSLPFLNNAVIDFNTHNIGGNII
                     INAPNTQIPYLKTSTLENKVNYVLYNEINPQLAIHQGGIKLINITNENVVLLKFTGGCQ
                     GCNIVNITLKNNVERTLLERIPELTGVIDITDHTDNINSWNYTN"
     CDS             complement(147842..148693)
                     /locus_tag="CEM_152"
                     /protein_id="CDZ16420.1"
                     /translation="MEYKNIPLIILLIMSMLSIQSGASIAKNLFTIIGVQGTTMMRLFI
                     ASIIFTIIFKPWNSYYSIIKNWFLIMGYGISIGAMNLLFYMSLKILPLCISVSIEFIGP
                     LSLALFSSKRLIDFVWVFIVIISIIILIPLKLLFHKKNIIGIFYGLGSGFFWALYIIFG
                     KKATAKLDKKNILSIGIIIAFLFSLPFGLINSWKKLLSFKILYYACIISIFSTVIPYTI
                     ELIAINKLPIVTFGTLTSLEPVVAAISGLIFLHEKLSIIQGIALFAIILASIGSTLTIE
                     TN"
     CDS             148796..149203
                     /locus_tag="CEM_153"
                     /protein_id="CDZ16421.1"
                     /translation="MKNKLIKEFSLFENCMDRYQYIIDLGKNLPKFPNEWKIQKYVIEG
                     CQSNVWIHHTYNIKKIHFNGISDSSIVSGLIAILMQIYNDCTPNEIIAIPHNIIESIGI
                     NQHLSIKRNNGLHAMLKYIYATAYKYNNIKL"
     CDS             complement(149212..149628)
                     /locus_tag="CEM_154"
                     /protein_id="CDZ16422.1"
                     /translation="MHKNLVSKFTIYFIINYIQWNLYGIIPVITQQYDNSEVLMMAWMN
                     REALLETLGNGRVCYWSRSREKLWRKGELSGQIQLLKYAYLDCDGDSILLKVEQYGPSC
                     HSGRHNCFYMHIYIDGANIVNKPLIENKLLYKNY"
     CDS             complement(149679..150383)
                     /locus_tag="CEM_155"
                     /protein_id="CDZ16423.1"
                     /translation="MRQIVLDTETTGLDHNQGHRIIEIGAIEIINRRITDRYYHQYINP
                     ECNIEPEAIAIHGITNKKVLNEPVFYKIADKFWEFIKCTELIIHNASFDINFIEKEFTI
                     LNKGWKIHNSCTIVDTLKLARKYHPGQRNSLDALCKRYGINKHRVLHGALIDAKILAEI
                     YITMNCGQTVLFNDNIPCNKLNIINSIKRIKIKYGKLKVINPFNDEIIAHNEKLTKIRK
                     NKVKCIWDTTIS"
     CDS             complement(150389..150832)
                     /locus_tag="CEM_156"
                     /protein_id="CDZ16424.1"
                     /translation="MINSTQIYIDGGCLGNPGIGGWGVIILHKNHNIELKGSLQYTTNN
                     RMEIIAAIYALCAITKTSYVHIWTDSKYVSNGITKWIYNWIKRYWKNINNKPIKNYEIW
                     TKLFKYCKKHKIVWHWLKSHIGYPGNEYADMLANKAIKEFKIW"
     CDS             complement(150849..151334)
                     /locus_tag="CEM_157"
                     /protein_id="CDZ16425.1"
                     /translation="MYNRIDNIFEGQLFDVNGRYVIVSGRVNYFIVENLIKGAINSLLI
                     HGVDKKNIYIIYVPGAWEFPIVIKRILEILKPDAIIAIGAIIIGDTPHFEQIYSQCNSA
                     INSLQLIFDTPITNGVLTVNTIEQAIERSGTKIINKGIEAAIAAMEMVSLLRKLSIT"
     CDS             152200..153291
                     /locus_tag="CEM_159"
                     /protein_id="CDZ16426.1"
                     /translation="MRFRLLSKIGRARYGQLIFNRGIVDTPNFIPVGTYGAIKGLNHDD
                     LNAGGVEIILSNTFHLLLRPGLNSIIKHGGLHNFIQWKKPILTDSGGFQVFSFVNMIKI
                     IEEGVYFNINGKNIFIGPEESVLIQRILGSDIIMIFDYCPPYPMTYKNAKTSMELSLRW
                     AKRSHYAHVGSRSALFGIIQGSIYRKLRERSLLGLMDIGFDGLAIGGLSVGEPKQEMIK
                     VLNYLPMLMPDNKPRYLMGVGKPEDLVEGVCRGIDIFDCVIPTRNARNGHLYTFKGIIN
                     IRNSKHKHSNFTVEKYCDCYTCKYFSRSYLHHLYHCKDILGAKLNTIHNIRYYQRLMAN
                     LRNAIKNGTLDYFVSDFYKCRMH"
     CDS             153329..153655
                     /locus_tag="CEM_160"
                     /protein_id="CDZ16427.1"
                     /translation="MPNIFITSYAVNHINCAIKNRGTGIGIRISIKPSGCSGYSYNIDF
                     ADYINKYDYIFEQYGAKIIVDYNIIGILDFTELDYVIKGITHSFKFNNPNIKDECGCGE
                     SFSI"
     CDS             153688..154755
                     /locus_tag="CEM_161"
                     /protein_id="CDZ16428.1"
                     /translation="MINILGLCYEEMSDLFYRIGEKTYHATQLVRWIHYAGIIKFEKMT
                     NLSNTLRKKLIQIAYIFVPKLYYEYKSKDGTRKFIIETNSGSFIEMVLIPDKYKNRITL
                     CISSQSGCSIKCSFCSTGKQGLDGNLSSAEIIGQFWIAKHIINSKITNVVMMGMGEPLM
                     NFRPLISSINIMLYKNAYCISKRRITISTSGVVPMIDLLGKYLDINLAISLHASNDAIR
                     NTLVPINRKYNIQSLIDAGNRYLRKCSARMITIEYILIRGINDQNKHANELAKLLKKIK
                     CKINLIQFNKIKNSRYESPVYKEVLRFQSLLYKHGYNATLRVIRGLDINAACGQLVGNI
                     KYRTDRKNMYNINNN"
     CDS             154860..156143
                     /locus_tag="CEM_162"
                     /protein_id="CDZ16429.1"
                     /translation="MSNNIQSIRGMNDLLPEQSLIWQYVEMQLRLLVSSYGYLEIRTPI
                     IEKTALFNRSIGKYTDIVEKEMYTFKDRNDVSISLRPENTAAVLRAAIVHGLLHKTQRL
                     WYMGPMFRYERPQKGRYRQFHQFGIETFNMEGPDIDAELIIISYRLWKILGLSDYVTLE
                     LNSLGSKESLKAYSYDLVSYLKSNKNHLDDESIRRININPLRLLDSKNPDIVKILKGIP
                     SLLDYIDKKSAAHFDLLKTLLNDYGIKYRINPYLVRGLDYYSRTVFEWTTMGIGSKIAI
                     CAGGRYDNLVEEMSGKTAPAAGFAIGIERLILLLKSFNLIPIYTSKNIDIYITTLGDRA
                     KRNSINLADKLRDSLPYIRLQIHWGKENLKKQLKKADISKAYLAIIIGKEECETATVII
                     KYLREEREQQTISQSSLVDHLQRIFLKV"
     CDS             156171..157484
                     /locus_tag="CEM_163"
                     /protein_id="CDZ16430.1"
                     /translation="MNKLLKPVIAIIGRHNVGKSTLFNLITNSRNAIVDKFPGLTRDRN
                     YGTGIINRKYFTIIDTCGIEFLNCCIYEQTEFAIAEANIILFLVDAKLGVTPYDEEIAK
                     YLRIKEKNTWLVVNKIDCLLEETVILDFFSIGIGHPYPISASQGRNVNKLMKRVLEPFY
                     SEKQIHNKNDIIHIGIIGRQNVGKSTLINCLLGENRMLVLNKYGTTRDAIKINLEYNGK
                     KYVFFDTAGICKRSTNILEKLSILKTIDIVKYCNVVIMVLDAQLGVVNQDLHILNYILE
                     SGSAVVIVVNKWDKINNKNKKCIEIRNSIGFNYGADLHFISALHNTTVKNIYPSIERTF
                     KSTNSQWTTHCLTTILKIAVNEHQPPIVSGRRIKLRLAHQGGINPPIIILHGRQTKFLP
                     QYYKRYIINTYCKALKIIGTPIRFEYRSNITPYVINKN"
     CDS             complement(157471..158319)
                     /locus_tag="CEM_164"
                     /protein_id="CDZ16431.1"
                     /translation="MKNIFCVFGNPIKHSRSPLIHKAFAKQFNESIIYEARFVKIDSLY
                     EAWDIFRNDGGIGANVTVPFKQKAINLADIISYRAYLSGTINTLFVGYDGRVYGDTTDG
                     VGLVRDLKRLGIKLKSKRIAIIGAGGAVRSIIQPLIDEKPRYIFISNRTASKGKALAKY
                     FSIIKPHSTFLEGGGLDQLYGVFDILINGTSASLSGKLPCIHKNIIKKGAIAYDMTYAS
                     TQTVFNKWAQNNGALTFDGLGMLIEQAAESFFLWHNKRPNTIDIHKAIRLEINKNNTNF
                     C"
     CDS             158396..158890
                     /locus_tag="CEM_165"
                     /protein_id="CDZ16432.1"
                     /translation="MSNSEIIKYPNYNLRKFGKSVKNIDNEIQILLEKMLNIMYTEKGI
                     GLAANQINKILRIIIINISKNPILLINPIYYIIDDECEFTPEGCLSIPDYYAAIPRALK
                     IWAYGIGKNSENIEIMNEGIIARCIQHEIDHIDGKIFIDYLSSFKREYIKKKLHKRKNL
                     H"
     CDS             158894..159646
                     /locus_tag="CEM_166"
                     /protein_id="CDZ16433.1"
                     /translation="MIFSLRLALAGTTNFAAKTFNALLSTDHVIVFVYTQPDRPSVRGI
                     RILKNPVKKFAYDNKIIVYQPYKLIPTESSYNMINANIDILVVTAYCGIIPKELINIPK
                     LGAINVHASLLPRGRGAAPIQRTIEAIDNISCITITGIDTGNILLSRVISISEYTNGGE
                     LHDFLSIISGEALIDVLNIIGKCSALLLSTPQKFKNSDAVLDFNNDAKYIAAFNHLPVA
                     LSILDNKLVRIWYIKKYPGHYYNLHNIL"
     CDS             complement(159754..160758)
                     /locus_tag="CEM_167"
                     /protein_id="CDZ16434.1"
                     /translation="MSLRVAINGFGRIGRNILRAVYENGYRKNIQIIAINDIGKSNINA
                     HLLQFDTTHGTFKFKVYFNNKSILINKDNIAIFSERNPEKLPWKDLNIDLVMECTGIFT
                     KRIDAAKHIKGGAKRVLISSPSFDSDATVVFGVNDEKLTDKHHIVSNASCTTNCLAPIA
                     MVLNNTIGIETGIMTTIHSYTNDQNLCDVYHNDPYRARSASQSMIPTKTGAASAVGLVL
                     PELKGRLDGLAIRVPTLNVSILDLCFNATRETNKEEIHAIIDDAANNSKILDTNYLPLV
                     SIDFNHNTNSAIFDKNHTRVLGKLIKILAWYDNEWGFSNRMCDTAIAMQNHIN"
     CDS             160822..161775
                     /locus_tag="CEM_168"
                     /protein_id="CDZ16435.1"
                     /translation="MTRPFLVGDIGGTNIRLALLTKYHIHDIHKIKCTNYKSIIEAVRS
                     YIKMVKCKKPKEACLAFACPVNHDLIKMTNNSWIFNKSEFQIDLGLYNFKVINDFTAMA
                     LGLPHINKKYLYKIGNGVSKKENIRLVIGPGTGMGLSGLMPSNRFWLPLSTEGGHASFA
                     PTDNFEIKLWNWFEARYDRVSIERILSGQGLVDLYKAYTEFEKIIAICKTPADVTNAAI
                     QNNYIAYKAVMLFCKILGSVIGDFALTIGAIGGIYICGGILPRIIDLLDKSDFRKSFIS
                     KGRMGCYTYNIATWIVMDKWTGLIGAAEALYNEEVF"
     CDS             complement(161772..164171)
                     /locus_tag="CEM_169"
                     /protein_id="CDZ16436.1"
                     /translation="MKISEQWLREFVYPKLYTHELANQITIAGLEVTTIETKLALFSGV
                     VIACIININRHPKVNKLNIYKLYDGKIVHKVVCHRYKISQGNNIAFAPLGSFIFKNFRV
                     IKRKIHGVESYGIICRPYELGLETSYKEIIILPKKAIVGVDIRNWIKLDDVIIDVDLTP
                     NRGDCLSLRGFARELGVLNRIPVKFLNFENVHIHNSRVYPININNPKDCPCLVTRVIEN
                     IDFNTITPLWMQYRLNNIGILSINIIDDIINYVMLELGQPINTFDIDTINGKLNIRMAH
                     IGESLQLVNGSHIYLRDDTLVSTDKNHLLEITGIIKSKFSNISMDGNTRNILLKSEFLN
                     PLSLTGQARYYNLYTNSSQRFERGVDSTLQHIAIERATKLIIDITGGKAGPITSIQYEV
                     YFPCKRKIELSDKKIEKLLGTHIKTHEIETIISLLGIKIKHKIDCIWNVEVPHWRFDIN
                     NVPDLIEELARIYGYSNLISKINIFSISRMELKKNLSCIDICKQLITREYNEVITYSFI
                     SSELQYMFDPYVAALKIYNPINKDMSVMRTSLWPGLITTFIYNKNRHKTSIALFEKGMV
                     FIGDNAQYVKQIKKIGGILTGTRYSIWTSHSENLDFLDIKGDVESILHIGGNIESWYFE
                     YVEHPALHPGKSAKILYIDKDGTFNNTVGWIGAIHPDIATALNINFEVFLFELDIDLIL
                     TRKSIKVKKISRFPETSRDLSLIVKQEIPIIILIDSIRSISGDWLTDIKFFDIYQGHGI
                     KFGYKSITFSLTWQHPFRTLYDKDIEKIMLNIINYLNKNHEVTIRN"
     CDS             complement(164211..165197)
                     /locus_tag="CEM_170"
                     /protein_id="CDZ16437.1"
                     /translation="MYSKLVEKCRAEIVYANDIDSLEKIRIRYFGKKGELNLLFKSLVK
                     CANEDRIVNGDLINQAKNIILKYLEIKKENIKYQAVESKLLNERIDVSLPGIRSQKNIG
                     NLHPLTQTLQNIENIFVNIGYNVVHGPEIEDEYHNFEALNMPVSHPARAMHDTFYFSDC
                     QYLLRTHTSPVQIRTMEKNVLPIRIICPGRVYRCDYDTTHSPMFHQIEGLYIDKEVTFA
                     DLKGTIEEFIKIFFECDEIDIRFRSSYFPFTEPSVEVDIRRECFSNWIEVIGCGMVSHN
                     VLNVVGIPDIYSGFAFGIGVERLTMLRYGISDLRILFENDLRFLRQF"
     CDS             complement(165269..165622)
                     /locus_tag="CEM_171"
                     /protein_id="CDZ16438.1"
                     /translation="MPRVKRGVVAHRRHNKIIKKAKGYYGARSRTFRIAKQAVIKAGEY
                     AYRDRKKRKNKLRAIWIIRLNAVARIYGLSYSILISGLKKSKIIINRKILAYLAFNKKT
                     VFNAIVEKAKANK"
     CDS             complement(165640..165834)
                     /locus_tag="CEM_172"
                     /protein_id="CDZ16439.1"
                     /translation="MYKIKSNRGATKRFKKTAIGFKHKQSFRNHILTHKSSKRKRQLRK
                     LKPISAYDCKSVSRMLPNL"
     CDS             complement(165857..166348)
                     /locus_tag="CEM_173"
                     /protein_id="CDZ16440.1"
                     /translation="MNNNIRAEKVRLIDNKGEQLGVVDIKDALSRAKSVGLDLVQVSSN
                     TDPVVCKIMNYGKFIFEKKQKLSKPKRHKKMKIKEIKLRPVTDDFDYYVKIRKLIQFIK
                     EGDKIKVTIRFRGREINYKDIVQKIIERIENDLSKVAIIESPAKIEGLQITIIFAPKNF
                     "
     CDS             complement(166424..168310)
                     /locus_tag="CEM_174"
                     /protein_id="CDZ16441.1"
                     /translation="MFTIYESSIRTFYAPTKIRKIVQYIDIKNSVIAVNIDGMLVDTEY
                     IVNSDSAISIVTIKDIEGINIVRKSCAHILGNAVKHIYPDAKLAICKFIDNGFYYDIDF
                     SKPINLKAIEHRMNKLIDQDYKIIRLYLDHEEAIRIFIERNEPYKQEIINCIPEYENVI
                     LYYYNDYIDLCRGPNIQSTININAFKLLNLSGAYWHGNSKSTMLTRIFGTAWQEKQAMN
                     IYINGLKEAKKRDHRKIASKLDLLHIQKEAPGMIFWHYRGWTIWQVIEKYMRNVYKRCE
                     YYEIRCPQIMDVSIWKNSGHWENYYENMFFTESEKREYAIKPMNCPNHIQIFNSGLYSY
                     RMLPIRYGEFGSCHRNELSGALHGLMRTRAFTQDDGHIFCLYEHLEYEIIAFHNQSIKV
                     YNDFGFNDIDVKIALRPNKRIGKEADWDIAEEVLRCALYKSKVQWKEHPGDGAFYGPKI
                     EYHIKDSIGRSWQLGTIQVDFIMPNRLGAQYIDKYGLKSVPVMLHRAIIGSFERFIGIL
                     IEHYAGNLPIWLSPLQAVVMNITNAHNNYTKKLLKKIENCGVRIKSDLRNEKIGFKIRE
                     HTLKKVPYILIVGDKEVEFGNISVRLRGNNLGTIHVNEFINFIINECAVLSY"
     CDS             168384..171458
                     /locus_tag="CEM_175"
                     /protein_id="CDZ16442.1"
                     /translation="MSIILNKKYNLNELMQKLSEHYIISENEYVKKLISMIDISHKNIN
                     IINAKTYELICNVRNTHYASDAIDELLQEYKLDTYEGIQLMCIAEALLRIPDNATADAF
                     IKDKLCVADWKSHLGNSKSWLVNAATWGLFITGRVVYKFKYDHPITFIISIVNKIGEYL
                     VRKAMKQAIKIIGWQFVQGRDINEALNRSQSLFKKGYTYSYDMLGEAALTINDAERYFN
                     NYVCAIRSVGKYSKLIYNNIPDPSISIKLSALHPRYNFANRNRVIVELVATFIEIVKIA
                     REHNVSITIDAEEADRLELSLEVFYEVYISEICKYWGGLGIVVQAYSKRALPTLHWLTQ
                     LSNLYDTPIPVRLVKGAYWDAEIKYSQQLGLEGYPVFTIKACTDISYIACVTYMLSKNT
                     LGKIFPQFATHNAHTISTIINIAEYSNRTFEFQRLHGMGEALYDIVLTKSPVGTYCRIY
                     APVGTNKDLLPYLVRRLLENGANSSFVHQLFDPNVSVESISVHPFEILKKKKQYTNENI
                     PIPQLNYNGRITAHGINTNISSQYNALIIQINHFIYKQWEAMPLLGNKNKINKDARMVM
                     VRNSLDYYKFIGKVYFSSKEQIINAIDIAYNAFPRWNRTSVKERINIIERFADALEANM
                     PELIAICALEAGKHIVDGIADIREAIDFCRYYAIIARELLINKTPLPGPTGEINFLSLE
                     GKGVFATISPCNFPVAIFCGQIVAAALTGNTVIAKPAEQTSIIAYRSIQLLYESGMPRD
                     VVQLLLGDGYSIGKLLTSDTRIIGIAFTGSNENANLINSAIALRNNAHLTTIIAETGGI
                     NAMIVDSTALLEKVVIDVIESAFRSCSSLRILYLQEEIYTKIITLIKGAMHELIVGDPT
                     QINTDVGPVININVRDNLLKYIENRKIKGELIFETPFIDNKRSALIAPVAIIFKGLTSI
                     KLDNFGPILHIATFKYNDIDSLISSINENGYGITFGIHSRNEKLTQYIVDRIQVGNIYV
                     NRNLIGAFGVRKSSGPKAGGHNYLLRFVNEKKYSN"
     CDS             complement(171505..172218)
                     /locus_tag="CEM_176"
                     /protein_id="CDZ16443.1"
                     /translation="MQKTLHCLKLAPSILAADFAKLGKEVEDVILSGADIVHFDVMDNH
                     YVPNISFGPMVCKSIYMYMQKTGIIAPIDVHLMVSPVDDRIITEFINAGAKYITFHPEA
                     SLHIDRSISLIKDGGCEAGLAFNPATPLSYLKYVLYKVDLILIMSVNPGFSGNSFIPST
                     IKKIAEVRNIIDKSGYKILIEVDGGIKTSNINKVAQTGTDICVVGSAIFSAHNNTDKHG
                     YDSILCALRKNSLRI"
     CDS             172292..173626
                     /locus_tag="CEM_177"
                     /protein_id="CDZ16444.1"
                     /translation="MKKIFIKTHGCQMNEYDSKFIENLLIETNNFELTLNENEADILLL
                     NTCSIREKAQDKVFHQLGRWKKLKYYKPKLLICVVGCVASQEGYNILNKAPYVDIICGP
                     QTIHRIHNMLEANKIFPIVDISFTELEKFSHLPYNKIYAATAYVSVMEGCSKYCSFCIV
                     PYTRGEEISRSFDSIITEVKYLANQGVREITLLGQNVNAYCVYNEHGQKIDLSKLINYV
                     ANINGIDRIRFTTSHPIEVNNNLINAFNEIPELVSHFHLPVQSGSNAILAAMKRGHTIE
                     EYIYTIDKIRAIRQNISFSSDFIVGFPGETDSDFEKTMYLIKHIGFDKSFSFIYSKRPG
                     TPAAYLQDDIPEQLKKERLIKLQLQINNQSLMISNAMVGNIERILVTGFSPKDPILLSG
                     RTENNRVVTFYAKNPIKLIGNFVDVKITEAYIHSLRAKIVSYVVY"
     CDS             173654..174136
                     /locus_tag="CEM_178"
                     /protein_id="CDZ16445.1"
                     /translation="MQLYNKLNMPIVTIQKALLNFKEILPTNKAIISWVCLVLNTHPKE
                     KRYEVTVRLVEENEIRLLNRKYRGKNSSTNVLSFPFVYKCGIEGPFIGYILISPHVVAR
                     ESIKQNKSFLAHFTHIVIHGSLHLLNYDHIKKSDANNMEKMECKLLAKLGISNPYR"
     CDS             174145..175167
                     /locus_tag="CEM_179"
                     /protein_id="CDZ16446.1"
                     /translation="MNINIFDSRRVSVAPMMGCTNRDYRVFARCLTQHALLYTEMVTTN
                     ALLYCNNLVRNRLLNYNVVEHPLALQIGGSDAGALSECAAMAESWKYDEVNLNVGCPSK
                     RVMNNMIGVCLMANPKLVAKAIKKMREYTSLPITVKCRIGIENNPDVDLTNFVDIVSDA
                     GCSTFIVHARKAFLNCISPKDNRNIPYLNYKTVYNLKKKYPNLYIGINGGIKTLSECHN
                     HLCFVDSVMIGREAYKNPYFLSKIDNIFFDKLENINSRLDVIKKFRQYIVHRISEGINL
                     NCITRHILGIFRGQPGGKKFRDLLTNNIHDKNYKLSIIIFDNAISMMREYYNECIKGGK
                     "
     CDS             complement(175137..177002)
                     /locus_tag="CEM_180"
                     /protein_id="CDZ16447.1"
                     /translation="MKIFTVLNQWLKIGWLRNIDVQFAQFIKLRSIAMGNICDEAVILA
                     AALVSHQLSIGHICLNLKNVLNNPNKTLDFYPYVVNICPPSTLFNYLSLNKITHWKIRL
                     KNSQLVTSIDNLNINDSIFLKNAITMILDGNRLYIRRLWHIEGIIAQNLIKFLIQHYNE
                     VDHNILNYLLEIYESLQKYKTCKINLKIKNNYKLLKLLIQQKLIIISVNTIQGTKSLMT
                     CFLVLIQEYVYAINIYNFKIIITTPPIGKYLKIIYEAINMFKKLTNHIIKYINIELSTL
                     HSIMDKIIIDTLLSVDIIFIYEASMINLDIMQTILENIPKTARIILIIDKDQLYSFDTG
                     AILNDIIYKNKIINYNVFFNLDKKIYCFNENSGIFALSNAINSGNTKKISDCWTHGYKD
                     IAFFSLEPNILAYKIFIKHAVNGYLEYFKLIAQCSDPTKVIKAFSNFKILCAFNFGHLG
                     VYKINKAIAFALYSEKLIINPHGWFPGRPVIVTRPNHKLGLYNGDIGIFMFDKKSNSLR
                     VFFDTHIGIRSFTTKSLHYIETVFAMTIYKSQFSYFNSVLIVLQDNPIINRHLVYTGVT
                     RAKHFCEIVASSKLVIEKAAKNCVYRESNVIGRLIRYLPPLIHSL"
     CDS             complement(177014..180646)
                     /locus_tag="CEM_181"
                     /protein_id="CDZ16448.1"
                     /translation="MNKLLDSNRFPLHCRRLIEANAGTGKTFTITTLYVRLILGHGTEK
                     SAYPRNLMPYEILVVTFTNTTSIELKNRIRARLIYARDVLLGNTPPDSIFKNLFIFLNS
                     KISSLYVIRLDKAIRIMDSAAILTIHGFCYNVLKRYALHIPKVFNPVINTVKITEQQVQ
                     DYWRRYLYPLPKESQKIIQKHCKTPLKLFNMLIPLISNKKFIWKGNLIKTPSSIDEILE
                     YAIVNKEYFIKCINKIKSYNAHKAIECLSIAIDNKILNLRKFNLVTFKEKSTILIQWMA
                     GDYLDLPSSLRLQTGQPWFSQLRIKTATKKKFNTPTNPIFTAFDIFFELEKKQSYLLPK
                     LLAHARYVIKKNIIHNKQTIGLCEFDELLNNLYEALHKSNIPIANSLRQEFPITMIDEF
                     QDTNQVQFSIFNKIYPLFKIATNSKYNKFYSLIMIGDPKQAIYGFRDADIYTYIIARDT
                     IDTCYTLSRNFRSTIHMVEAVNWLFCNVQNPFINKKILFNISKANGIKSQLLLYGKPIT
                     AINLWLPKSNANISTRKYIKIMSTTTINHIKYIIERSKKKEAGFIIDNNISTLKPIKLS
                     DIAILVRTGLEAIRIQYALSQYCINSIYINKSSIFSTKEAFWLIKILEAAVHPYNYNII
                     KSALATRLLSDSLEKFTILIENELIWEKIVDRFEQYHCDWQNFGLLTMIKRIIHDFDVN
                     NRLLRRKEGMRSLNNIFHLIEIAQNVSNKFYNHNALLRWFYGGLANNFPEGMDPESLIQ
                     RFLEIDNSLIRIVTIHNSKGLEYPIVYMPFICNYYKIKNSIVNLNKHHYFGNVTIMNPN
                     SDDLIFAETARLEEDLRLLYVGLTRAIYTCYLGIAPLYKNNSALCTIFNTHTLNYSILY
                     NQILSISDKIIKIKIINPTKALEEKKIMLKEKFHLNLQNRYFNGNIDLSLGINSYTSLT
                     NNLKHVLSQHNFINKEKVSILKKTTQFKYINEFPSGLIYGSFLHSILKKINFDNINFGK
                     VKCLYEYKNELEKIISLKLMHSGYDKEWKNILLDWIFNIFNTPMISYIPIPNIVKFYKI
                     EKWQVELEFFISNSYFSTTILDSLIREYEIFNEPYSEILPCKIKGMLCGYIDLVFKNKG
                     RWYLLDWKSNYLGKSYEDYNKNALLKSIIVHRYDIQYVIYTLALHRLLRLRIPKYDYNK
                     DMGGVFYVFIRGFFNKININNKSIYYCRPSIDLINKLDKLFSTN"
     CDS             complement(180675..181877)
                     /locus_tag="CEM_182"
                     /protein_id="CDZ16449.1"
                     /translation="MLKYNYQQYEKNISIDTIAIRFGHNRTNEQEHSEPIFLTSSFVYN
                     SAAEAAGKFSGDIQGNVYSRFDNPTVQIFERRLAACEYGENCVATSSGMSAIMSLVMGI
                     LKSGDEIVASRSMFGSTISLLQKYLVKFGIITHFVQLSNIEAWEKAITYNTRLLFAETP
                     SNPLSELVNIQALSKISHYYNTWLVIDNCLCTPTLQRPITLGADIVVHSATKYLDGQGR
                     ALGGAVVGRNILIKEIYGVIRICGPCMSPFNAWIFLKGLETLNLRMRVQSKKAIELAKW
                     LEKHTAVEKVYYSGLKSHPQHFLAVKQQKGFGAIIGFEIKGGKMGAWSVIDAIKLISIT
                     ANLGDIKTTITHPSTTTHGKLSDDQKKESGIKDGLLRISIGLENIEDIRSDLSNGLNNL
                     Y"
     CDS             complement(181907..183178)
                     /locus_tag="CEM_183"
                     /protein_id="CDZ16450.1"
                     /translation="MNKLSDWLNIIYENNKIYKNRGLNQVREVANRMKLMNGPIAKNVI
                     IVSGTNGKGSTVAIIDYIARIYGFSIARYSSPHLIRYNERLILNGNEVSDTALINAFEQ
                     INKARLLNPEINLSYFEFGTLAAALIISKGYFDIAVLEVGLGGRLDAVNIFDADVAVIT
                     TVSQDHADYLGNDIEVIGFEKAGIMRSQAPVILGSSTFPKSVTNYAYTIGVSTIRQITY
                     DFHIIEHKNMWHWQGLDAQGFTIKINNIPKCSLPINNAATALQALILTTNIININGVRN
                     AFKYVNLPGRLQWLGNWCLDVAHNPQAANYIAHYFYIKDKNISRGIRVALLAMLCDKDA
                     ECFIKALLHTVDLWVVASLHGARARSGESLSQIINKQGGEVIYVANSVLDGIIWIQSSK
                     NMFKEVLVCGSFFTVAAVIDFFKK"
     CDS             complement(183181..183810)
                     /locus_tag="CEM_184"
                     /protein_id="CDZ16451.1"
                     /translation="MKIKTRVRIKYCGITSQESLDAAVISGADALGFVLWKGSKRAIDI
                     NSLAVLKIPAFISRVGLFVDQNENFIYNCLPYLDILQFHGNEPPDECSKYNKPWIKALS
                     MHSGIDIYEKEKIYAKASGLLIDTYEKDTPGGTGKTFDWSLVSKNIKLPLILAGGLNAN
                     NVKKAIRIVKPYAVDVSSGVEISLGIKDIKKMMYFYKSVNNSFNNL"
     CDS             complement(183846..184679)
                     /locus_tag="CEM_185"
                     /protein_id="CDZ16452.1"
                     /translation="MLIHYLNKKNNRLALCIEYDGSAYKGWQRIKYGISIQETIETAIK
                     IIAGHYVKIYATGRTDTGVHATRQIAHFDSIVNRSPTTWLMAVNANLPKDIRLHWVFPV
                     KNNFHARNSAIARRYRYLIYNSKIQSALFRNTMTFCKQSLDEKLMHKAAQSLVGEHDFS
                     AYRSAKCQSKTPWRNIHIIEVRRYGKIILIDVQANSFLHHMIRNIVGVLIEIGNQRKSI
                     EWCNYVLKKGIRAKAGITAPAHGLYLVNAYFYGKENLPKEIIGPPVIIFRHELTI"
     CDS             complement(184688..185770)
                     /locus_tag="CEM_186"
                     /protein_id="CDZ16453.1"
                     /translation="MVGSVLLKRMIEDGDFKNINPNFFSTSQILHTGPQLGKKKFILHD
                     AFDIDALTAMDIIVSCHSSNYTNIVYKKLIKNKWKGYWLDASSTLRMNNDAVIVLDPIN
                     SNLIYKYLDMGIKTFIGGNCIVSIMLMTLGGLFKAKIIDWINSITYQAASGAGSQYMRE
                     LINQMYNISNIFYNDFNSVDSKILDIDKKLNRVMYSGILQTKKINLPIAVSLLPWIDQQ
                     INNGQSREEWKSNIETNKILGYLQNTITIDGICVRIGTMRCHSQALIIKLRKNIPINDI
                     ETIINEHNDWVNIVPNNKKASIEYLTPASVSGNIKILIGRMRNLIIGDEYLTAFSVGDQ
                     LIWGAAEPIKRMLNIIINYI"
     CDS             complement(185824..186894)
                     /locus_tag="CEM_187"
                     /protein_id="CDZ16454.1"
                     /translation="MTNEILILPGDGIGPEIMNEAIKIIDVCKKKGLEVILRYAKIGGD
                     AIDTFGVPLPNETINMAKNARAILLGAVGGAKWDCLDIYNRPEKGLLKLRKSLNLFCNI
                     RPIFLYKQLSEASSLKIEVISGLNIIIVRELIGGIYFGQPRGFNNYSGIRCGYNTCIYD
                     ETQIRNIGRVAFEIAINRKKRLCSIDKANVLETSMLWREVMCSLAYEYKDVELSHMYID
                     NAAMQLVREPKQFDVIVTDNMFGDIISDEAAMLTGSIGMLPSASLNNEGKGIFEPCHGS
                     APDIAGKNIANPLAMILSLAMMLRYSLFNTKLAERIENAVSNVLDWNLRTYDIAGDFKT
                     RIISTKELGNMILEAF"
     CDS             complement(186921..187562)
                     /locus_tag="CEM_188"
                     /protein_id="CDZ16455.1"
                     /translation="MEKLVKIHGLVVPIDRYNVDTDLIIPKQFLKSINRIKYGQYLFDE
                     IRYLDEGYIGKDCSKRIINQSFVLNKKRYIGGSILLSRANFGSGSSREHAIWAIKDYGF
                     KVIIAPSFADIFFNNSFKNGLLPIKLSTGCVNDLFISVLSNEGYSLTVNLIEQLIIMPD
                     RNKIKFKIDQFRKYCLLNGLDDINLTLNEADSIIKFEINHRNKNNWLFND"
     CDS             complement(187578..188999)
                     /locus_tag="CEM_189"
                     /protein_id="CDZ16456.1"
                     /translation="MTGHTLYDKLWLSHIVENREDGTSLLYIDRHLLHEVTSPQAFDGL
                     NLHLRKPWRVDSNIATSDHNIPTMFNERNKGVLGINDDMAKIQVKTIEDNCQKFNIKIF
                     SINDINQGIVHIIGPEQGLTLPGMTIVCGDSHTSTHGAFSALSHGIGTSEVEHVLATQC
                     LLQKKMKNMLIRIDGTINQWVTPKDIILAIIGIIGNSGCVGYAIEFTGNTIRKISMEGR
                     MTICNMAIEAGAIVGLVAVDEKNIDYLYNRPFTPIGKIWHKAVKTWKKLFSDNDAHFDK
                     IININVDNIEPQVTWGTSPEMVTSIKGTVPNPNDIENIEKRINIERALEYMGLDSGQKI
                     TDIIIDRVFIGSCTNARIEDLREAANIAKGKYIASKLKQAIVVPGSGLVKLQAEKEGLD
                     KIFIDAGFEWREPGCSMCLAMNADKLGKEEHCASTSNRNFEGRQGYRGRTHLVSPAMAS
                     AAAINGYFIDISNYI"
     CDS             complement(189026..190108)
                     /locus_tag="CEM_190"
                     /protein_id="CDZ16457.1"
                     /translation="MAGNTFGKNFTITTFGESHGPALGAIVDGCPPGLYICESDIQRDL
                     NSRRPGSSHYTTQRRENDEVKILSGVFEGITTGTPIGLLIYNEDSRSKDYSEIKYKFRP
                     GHADYTYNHKYGIRDYRGGGRSSARETVMRVAAGAIAKKYLATLGIRVMGYISKLGSIE
                     LPFVTWEYINENPFFCADPTKISQLKNYMDSLRRDKDSIGAQISIIADGLPTGIGDPIF
                     DRLDADIANCLMSINAVKCVEIGGGGKVVSQLGSKNRDEITPQGFISNNAGGLLGGIST
                     GQPIIVHIALKPTSSITTLCKSIDVNGNYVDVVTKGRHDPCVGIRATPIAEAMIALTII
                     DHLLRNRAQNYDVKINTNII"
     CDS             complement(190109..192007)
                     /locus_tag="CEM_191"
                     /protein_id="CDZ16458.1"
                     /translation="MYKKKFLSFQTEVKQLLHLMINSLYSNREIFIRELISNAVDACDK
                     LHYNALNNDALYEGDQNLFIEIEVNNKNNILVIRDNGIGMTKEEVISNLGTIAKSGTAD
                     FLAKLSEQQKKDAKLIGQFGVGFYSAFIVSSEVTVRTRLAGTKFKNGTQWYSKGEGEFS
                     IEPLMLNKHGTEIILKLKNNAKEFSEEYKIKEIIKKYSDHINIPVKMITVQNSKIKDKY
                     GKNLPTWLSVNEANALWKKNKNEISDDEYKNFYKHITNDYMEPLTWSHNKVEGNLEYTS
                     LLYLPSRAPIDIYQKEGIRGLKLYVQRIFIMDNIDQFLPIYLRFIKGVIDSNDLSINVS
                     REILQKNPQVEKIKSALTKRVLDMFNKLAKDEKNYQKFFDQFGSILKEGLSEDYVNHAN
                     IASLLRFYTTYNDKHIQNQTLDNYISRMKEGQHKIYYVVSDSFKSACNSPHIEIFRKKG
                     IEVLLLVDRIDEWVMMNHLTEFKNKKFSDISKGDLDLGNIEDDKEKKNLIEHTKSKENL
                     ISRIKKVLGDRVADVRFTHRLVDSPACIVISEKDMGFQMRRIMEAANQILPNTKPIFEI
                     NPQHLIIIKLEKNIDQKFNDLIEVLFNQAILAKGGTLEDPVNYIKRINNLLLNDSI"
     CDS             192122..192325
                     /locus_tag="CEM_192"
                     /protein_id="CDZ16459.1"
                     /translation="MATGTVKWFNNNKGYGFITPDCGGDDLFAHFSEIQSDGFKSLEDG
                     QKVSFEITEGKKGLQASSIKVM"
     CDS             complement(192502..193890)
                     /locus_tag="CEM_194"
                     /protein_id="CDZ16460.1"
                     /translation="MSNNRIEFDSMGNIEVPANAYYGAQTQRAVQNFNISGHNLPIQFI
                     YAIARIKRAAAYVNCDLGLLDKLRANSIIIAADSIIAGNHNDHFPIDVFQTGSGTSSNM
                     NVNEVISYLAYSEKIKISANDHVNMSQSSNDTIPSAINISSVLEINGRLLPALRHIHNV
                     IIYKAKYVDDVVKTGRTHLMDAMPIRMSQELYGWAEQVNQSIERIEHCLISFMNISQGG
                     TAVGTGINAHPKFASNIIDKLSEDTGLCFKLCKNFFANQSSQDTSVEMSGHLKAFACAL
                     MKISNDLRLMNSGPISGFSEIEIEALQPGSSIMPGKVNPVIPETAAQVAAQVIGNDTVI
                     TIGGQSGNFQLNVMLPLIANNLLESITILSNVTILLADKCIKTFKIHREKIKAPINKNP
                     VLITALNTIIGYEKSSKIANKAYKNGRFIIDVAHEDTNFSRVALECYLDPAKLTLGGIP
                     SIKK"
     CDS             194023..195672
                     /locus_tag="CEM_195"
                     /protein_id="CDZ16461.1"
                     /translation="MRKILVTSAFPYANGELHLGHLLEYVQTDIWVRFQRILGNICYYV
                     CADDTHGAAIMLSAEKEGISIKELIYSIIKQHKNDFTTFGIVFDNYHSTNSYENRINSE
                     SIYNRLYERGHIFTREIKQMYDPIKKMFLADRFIKGNCPKCNSQNQYGDNCEVCSATYM
                     PIDLINPISIITGAKPIIKKSKHYFLNINNFYNFIKIWINYAVQSQITNKINEWFKVGL
                     ENWDISRDAPYFGFDIPYTNGKYFYVWFDALICYLTSFKNLCDRKGIDFNYFWNKNSDT
                     EIYHFIGKDIVYFHTLFWTAILKGTDLRTPTGINCHGFITINGQKMSKSRGTFIKANTY
                     AKFLNPEYLRYYFAAKLNSRIDDFDINFEDFIKRVNSDLVGKIINIASRCAKFINKLGY
                     NRLSCNIAEPELIAYFIDIGEPIAKYFEKIELSCAINLIIKLADKANAYISNKAPWDLY
                     KKKGNEKEIIDICSLGLNLFRQLIIYISPIIPKLATKAKIFLNIKSIDWENRKFLLINH
                     LIKKFQPIIKRIKSENLKNLMEYSIKKYVHKN"
     CDS             195656..196378
                     /locus_tag="CEM_196"
                     /protein_id="CDZ16462.1"
                     /translation="MYTKINKVDSELPQIQCKKCGYYGIVKGEKINKCSPGGQKPVNAK
                     LINSNKIIIEKPEEVPKIALIRENKCIGCTKCLRVCPVDAIIGTKKNMHTVIELLCTGC
                     ELCVTACPVNCIDMIINPQWIKSNNIYKKTIINTRYNNSISIYNQKQSIKNIKIYKKNN
                     NNFNINKIEHINRCYHQVRIAIIAVQKSIINAERYLSIYKKHEILKKEAKIKLQHAYSN
                     EKKALKILHNMIPYINNL"
     CDS             complement(196401..196712)
                     /locus_tag="CEM_197"
                     /protein_id="CDZ16463.1"
                     /translation="MKKTLDIIKNQIRNNSVLLYMKGTPENPQCGFSAKAVQILNICCK
                     HFSYINILENHSIRLDLPKYANWPTFPQLWINGDLIGGCDIITEMYNNGTLKRLLKNK"
     CDS             197053..197298
                     /locus_tag="CEM_200"
                     /protein_id="CDZ16464.1"
                     /translation="MLHWRSRRGMHELDILLISFFENCFNKLSLKDKLAYKDLLKYEDN
                     EIFNWLMCINSNNDINLKRIINHIKNYAKTYRPSRT"
     CDS             complement(197417..197863)
                     /locus_tag="CEM_202"
                     /protein_id="CDZ16465.1"
                     /translation="MKKALDQAWLAYKYNEVPVGAVIVNSNGTIIGTGYNAMIKNLDPS
                     GHAEIIAMKKAASIISNYRLLECTLFVTLEPCMMCIGASINARIKSIFYGTKDPKTGMI
                     ESRANLINQPWHNHCINVEGGLLAIKSKRLLKKFFKMRRKIDNY"
     CDS             197947..199425
                     /locus_tag="CEM_203"
                     /protein_id="CDZ16466.1"
                     /translation="MNEFYEQNIVLIGAGIMSATLAILLKLFDPTLKIEIIESLDFAAA
                     ESSNALNNAGTGHAALCELNYTPQCKNGSINIEKAININTMFEVSKQFWSYLIQDGKLN
                     CKFINKIQHISFCNGIADTNYLEHRYISLKNHHCFSDIEFTRNKKTITDWAPLIMDGRN
                     INELVAATRFQQGTDIDYGELTQQLLKTFKQYSNSNIFYNQNVIEIKKEINGYWRLIVE
                     CKKFEYNRNIIASLVFIGAGGGSLPLLQKSGIPEGKLFAGFPISGQWLKCDDKELVKRH
                     KAKVYSKASVNAPPMSMPHLDTRIVNGKSSLIFGPFAGFSTKFLKNGSLLDLPRSLRFS
                     TILPILYVAINNIDLIKYLIKQLIQTNNQRIKVLRKFYPNAIKEDWRLEVAGQRVQIIK
                     KDYNQGGILLFGTELVLAKDRSLAALLGASPGASISVSIMLQLIEHCFKEKFNTFEWKN
                     RLKEIIPFNAYNLANNKNSMKIIRKKNNEILNIL"
     CDS             complement(199412..200110)
                     /locus_tag="CEM_204"
                     /protein_id="CDZ16467.1"
                     /translation="MYKSIILIVSLYKFVILDNYVELKEHLFKKLVFYKLKGTIILSKE
                     GINGTISGNNINIYSIIAWLRIDARLININYNISFYNKHPFSKNQVKLKKEIVTLGVQN
                     INPNKQYGNYVNPENWNDLIKKQNILLLDIRNIYEIALGSFKGAINLKIKKFSDFTKYV
                     QNFKKKKIAIFCTGGIRCEKAYSYMLNIGFKKVYQLKGGIIEYLRLIPKLKSKWYGECF
                     VFDSRIFIKY"
     CDS             complement(200362..201627)
                     /locus_tag="CEM_207"
                     /protein_id="CDZ16468.1"
                     /translation="MSLYIQKFGGTSVSTLKKIKTIVNNISNFLKNGHKIVLVISAMSG
                     DTNRLIRFSKKLNKKPTPREIDMLVSTGEQITISLITIALNTLDIEAISYTGPQLGILT
                     SNNYTCARINNINLNMLHNDLNENKVIVVAGFQGINILGNITTLGRGGSDTTAVALSAA
                     LQAKECQIYTDVEGIYTTDPRVCTKAKYILFLTVEEMLELSSLGSKVLQIRSIEYAGKY
                     NVKLRVLSSFNKNYGTLIIPDYLFLSNLYMENPMISGIAFNINESKITVCNIQDIPGMA
                     YKIIKPISNANINIDMIIQNISNINNITDFTFTIEKNDFIKSYKILKKKVVNNIGGLLN
                     IDEKITKISLVGVGMKSQSGVASHMFNILGNEGINIRMISTSEIKISILIDDKYLEKAI
                     CSLHTAFGLNIKQIIQQNNINN"
     CDS             complement(201671..204319)
                     /locus_tag="CEM_208"
                     /protein_id="CDZ16469.1"
                     /translation="MKSEYIRKAFLNFFERHGHTKVNSSSLIPDNDPTILFTNSGMVPF
                     KNIFLGKNYRYYSRATSVQRCVRAGGKHNDLNNVGYTGRHHTFFEMLGNFSFGDYFKYN
                     AIILAWKFLIEELKIPKEKLWVTVHNNDYESLAIWVYKIGIPINKLIRLNKDNFWQMGK
                     TGPCGPSTEIFYDYGNNVFGSPPGTKNAEGNRYIEIWNIVFMQFEKDVNGNLKNLPIHS
                     IDTGMGLERISAVMLNIKLGLGYSNYEIDLFQNIIKATINLLGNLKINYHSLRVISDHI
                     RSSSFLISDGIRPSNKGRGYVLRRIIRRAVLHGKKLGISNFFFYKLVKVLDLDMGYIYP
                     ELRKSINIIEIILLKEEKQFINTLYNSINIFKKLINSLKENNVIKGKTIFKFHDTYGLP
                     YDLIYDIAIEYNLKLDKIGFERELNDQRKRIRSSNKFYNNDFVNKLNIKEKTIFTGYDN
                     IKNSGKIIAILNNYNKLIKYIKMGEYVNIILDKTPFYAESGGQISDIGYIINDKGYFKV
                     IYTQNNNINYLHYGLMVKGKFKLNEKIEAIVNKSFRIAIMKNHSATHLLHEALRQVIGE
                     HVQQKGSLITSDYLRFDINHFNAINTEQIKEIENIVNKEIITNTIVNTRLIKINEAKNI
                     IGSRALFENKYNKIVRVVIMGNNDFSIELCGGTHVSRTGNIGVFNIISESSVAFGIRRI
                     EAVTGELAINKLRKIKLILKNLSLQFKVSINKIENQFIKIFKINQLLEKKIIKLKFNYN
                     SKLNKNELCYINEIKILLKKIYNCSNTELICILNKFKKKIFSGLVILINFDYIFKIIIG
                     VTKNLINIIKANEIVNFIIKKLGVEIKGGGNFYIAQLLYLKSYQLKLILYNINLWLKLN
                     IRIKNMNKTLY"
     CDS             complement(204346..205341)
                     /locus_tag="CEM_209"
                     /protein_id="CDZ16470.1"
                     /translation="MNQEEFRKQALSEVLSQIERQFGKGAIMRMDGPPIITMPVVSTGS
                     LGLDIILGIGGLPYGRIVEIFGPESSGKTTITLSVIAQAQKQGKTCAFIDAEHALDLNY
                     VEKLGIKRNKLLVSQPDTGEQGLEICDMLVRSGSVDIIVIDSVAALTPRVEIEGEMGDT
                     HIGLQARLMSKALRKVTGHIKQANCLVIFVNQIRMKIGIIFGNPETTTGGNALKFYSSV
                     RLDIRRIGTIKQGEEIIGNDTRVKVVKNKIAPPFRQTEFKILYGKGIYRVEEIINIGVQ
                     CGLIDKSGNWYIYNNKKICQGKVNLAQFLEENIDIMNDIEKKIRSKLLNL"
     CDS             205436..207877
                     /locus_tag="CEM_210"
                     /protein_id="CDZ16471.1"
                     /translation="MNIKTATPIIEQYLQIKKNHMDVILFFRMGDFYELFFEDAKCVSV
                     LLDITLTSRGKLGGIPIPMAGIPYHSLDVYISKLVRSGKSVAICEQIGEPTESKKIMDR
                     QVVRIITPGTLHEESLLNARYENILISIYCDNIFYKNINCKKINIGLSWLEISSGRFGA
                     LELEKVDDLLSEISRISPSEILISESLTQFSNLFPDIENHNGLRRISNYNFNFDNAKDI
                     ICKQLKVINLNGFGVENMHNGICAAGALLNYVFDKQRTALPHIMDFCVENRDDIIIIDS
                     ASRKNLEINYNLQGGTTNTLFTIMDTTMTAMGSRLLRRWLNSPLRNINIIETRQNAISL
                     ILKYNIIDKLRNSLKKIGDIERIISRIALKSASPRDIARLRDALIALPEIFNILSNLEK
                     GSFLDDLCKYIVPYPYLEQLLCNSIVKNPPTGIREGGVIKKGYDQELDDINNLHNQSAN
                     YILNIENKEKARTGFSKLKVSYNRVNGYFIEIPKEKTKYVPDNYIRKQTLKNSERFIIT
                     ELKIFEEKILSSKYRALTREKFLYEKIIDIINFKLNNLYKSAKALSNLDVLTTFAERAL
                     TLNLIRPKLNVNINFGIKILEGRHIIVENICKNTFISNDLLFDEKNNMKIITGPNMGGK
                     STYMRQNALIVLLSYTGSFVPAKYVEIGSIDKIFTRIGSSDDIASGRSTFMIEMNETAN
                     ILHNATSQSLVLIDEIGRGTSTFDGLALAWASAEDLANRGTFTLFATHYFEITELENKI
                     YGVSNIHMSSLQHENEIIFMYKIKKGPINHSYGIHVAKLAGIPINVILRAREILVKLEN
                     K"
     CDS             207895..208218
                     /locus_tag="CEM_211"
                     /protein_id="CDZ16472.1"
                     /translation="MAFVVTENCILCKYTTCVEVCPVDCFYEGPNFLVINPDECIDCAL
                     CEPECPAKAIYSENEIPQNQKKFIELNSELSYIWPNINKKKDQLKYAEKWDGILGKIKF
                     LEK"
     CDS             complement(208613..209788)
                     /locus_tag="CEM_212"
                     /protein_id="CDZ16473.1"
                     /translation="MSKIIDIHARELIDYRGNTNIYLEILLQNGVRSFSYVPINEKYDK
                     YFVKKLIKLINTKICKYLLGLDSNYQYKIDKLMIEIDGNNKYNLEAILAVSIAVTKVSA
                     KNNGLEIYEYISELYGKPGKYCMPVPIMNIINFDIHANNIDIIELMIQPIKAKNFSEAL
                     RIVAYIIYNLKNILYTKGLYKFCINNILYNTDILEIIHNFVNKSGYNLEKEIVIAINCA
                     SSKFYKNGKYIFDGKIFNTISFINYLLELIKKYNIFYIEDAINELDCTGLKLLNDKINK
                     KIQIVNDNLFIKKELEKGKDNYNSILIKLNKIGTITETINVIKIAKKLNYTVIISNKGE
                     PDDTIIYDLSVGTCTGQIKFFFNSAYKYNRLLLIENQLKINHIPYGWGLIN"
     CDS             complement(209794..211005)
                     /locus_tag="CEM_213"
                     /protein_id="CDZ16474.1"
                     /translation="MNFIPQREDFDRYILHTYYPQYAIPIKGYGSILWDQHGKEYIDFS
                     SGIAVNSLGHCNPALISILKNQSNKIWHISNVYTNEPAIQLANKIIYNTFADKVFFCSS
                     GAEANEAAIKLARRYANNINKKKYQIISFIKSFHGRTFLTMSIGGQKKYSNGFGPLPNG
                     IIHAEFNNLESIYQLINNNTCAVILEPIQGEGGVITANNDFLNGIRKLCDAYNALLIFD
                     EVQCGMGRTGKLYSYMHYNIIPDILTSAKAIGGGFPLAAMLTTNNIADIFIVGNHGSTY
                     GGNPLACALGNTSFEIISSIEIISCIQNLNDFFLQCINEINYEFNIFKDIRGIGLLIGV
                     EIKEKYNKKVRNIIKETFNQGVMVIVAGGNSVLRFTPPLIIKLEEIEEGMIRFCNALNI
                     INYN"
     CDS             211116..212600
                     /locus_tag="CEM_214"
                     /protein_id="CDZ16475.1"
                     /translation="MKISIVEFNYNKYYTPCLIIFLFKSYNDNKKNFKKFDDNLVNIII
                     RLIKNGYFTANIGVTLLIHEIKLSYTKIILLIGLGKNINIYNIRNIINTMFKDIIKLTI
                     NRIAIVINEHTFTNYEIEFQTRIISELAIIYSYNYNFKNKSKQFNVSLQHIDLLFNNSS
                     KIQIIENAIFIGKAVGEGINYARKLSNLPSNICTPQYISDEALKLSKKNNLNITIYDEF
                     DIKNLGANAIYAVGKGSEQPPRLIIIEYIGSKKTDSPHVLVGKGVTFDTGGISIKPSNN
                     MEKMKFDMCGAASILGTMKTIITTKIKINLVAIIVAAENMPDGKSIKPGDIIKTLNGIT
                     VEIINTDAEGRLLLCDALTYAERFKPASVIDIATLTGACVVALGHHAIGLFSNDNNLTV
                     NLIKAANKTWDRVWPMPLWKDYQNKINSCLADIANISSGSDSGAITAACYLLRFAQKYP
                     WAHLDIAGVALNENNEATGRPVGLITQYLFDREKYK"
     CDS             212619..215480
                     /locus_tag="CEM_215"
                     /protein_id="CDZ16476.1"
                     /translation="MYKNNLEKNYQPKFIEMKLYNKWDSGGLFLPSGIGHSFSIMIPPP
                     NITGNLHMGHAFQHTLIDTLVRWKRMQGYNTLWQFGTDHAGIATQILVEKNLFYDEKKS
                     RNDIGRNEFIKKIWEWKIKYNENITRQIKRMGSSVDWSRQRFTLDKNFSKLVQKIFISL
                     YDEGLIYRGKRLVNWDPFLLTAISDLEVINIEENSSLWYFRYPFFDKYITTKEGKNYIV
                     VATTRPETILGDTCVAVNPKDKRYEYLIGKFIKLPLVDRKIPIIADTYVKPEFGTGCIK
                     VTPAHDFNDYDIGKRNDSILINILTKEAKIRSKLEIYSYKNKIINKLNTNLPQRYIDLY
                     IKDARKIIINDMNKMGLLEKIEDYTLKVSYGERSGVIIEPLLTDQWFINIESLSKPAIK
                     AVEKGYIQFIPNNYENMYLSWMKNIKDWCISRQLWWGHRIPAWFDDKDNIYIARNENEV
                     REKYKLKMNINLRQDNDVLDTWFSSGLWIFGAMDWPNLTEDLFNFYPTTTLITGFDIIF
                     FWVARMIMMSLKFTKQVPFNIVYVHGVVIDNKGKKMSKSKGNVLDPIDLIDGITIDDLI
                     KKRIINIKNSKKIKEIIKNTKIEFPYGIKKYGTDALRYNFLSIASTGRDIQFNIKTLDG
                     YNNFCNKLWNAARYVLLNIKGKDCGKYNTSIKLTLLDIYIISIIQKLKIKITNALKEYR
                     FDNAAKVLYEFIWNEYCDWYIEYSKFILEDKKNNIYKLGTRNILIYVLENILLLAHPMI
                     PFITEEIWQCFIQLYSNTDNRNNFSIMNNKWPVAYINKINKYAIEDIEWLKNVIHTIRN
                     IRSEINIYPNKLLVIYILGGNEKDQLRFIENMHLIYKFTKLSYVNFVKKIINISFFNRV
                     GNMELHILINKMIINKQTEIEIIKKNIIKKKIIIKNIAYKLINQYFMNKAPILLLKKDI
                     LILKENKYIYIHFIKKFKIIENI"
     CDS             complement(215477..216493)
                     /locus_tag="CEM_216"
                     /protein_id="CDZ16477.1"
                     /translation="MQVFYDKDCNISLIKKKKVTIIGYGSQGNAHANNLKDSGVDITVA
                     LRKTSLSWNKAKSAGIKVAEITDAIYNADVVMILIPDELQKIIYYKYIESKIKKGATLA
                     FAHGFNIHFQQIEPREDLDVIMIAPKAPGHTVRATYKKGYGVPTLIAVYQDKSKKAKDL
                     ALSYASANGGGKAGIIHTTFKEETETDLFGEQAVLCGGLTALIKAGFETLVEAGYAPEM
                     AYFECLHELKLIIDLIYEGGMSDMRYSISNTAEYGDYLIGPRIITEETKNIMRNILKEI
                     QNGSFAKDFILDNQAGFATLKAKRRINEEHEIEKVGYKLRKMMPWISSNKMINRNIN"
     CDS             complement(216506..218233)
                     /locus_tag="CEM_217"
                     /protein_id="CDZ16478.1"
                     /translation="MELLSGADIIIRFLKDEGIKYVYGYPGGAALHIYDALFRQNFIKH
                     ILVRHEQAATHMADGYARATGNPGVVLVTSGPGATNAVTGIATAYMDSIPMIVICGQVA
                     SNMIGEDAFQEIDIIGITRTIVKHSFTINHPLDIPIILKKAFYISKTGRPGPVLIDIPK
                     DMTLPTELYEYIYPQKIEISYYNNNNLNFYNDTQIKKAIKIILNSKKPVLFAGGGVIID
                     NASKELFTLVQYLNLPVITSLMGIGSYPQDNSQYIGWVGMHGSFEANNAMHYADLIICI
                     GARFDDRVTNNVIKFCPLAKIIHIDIDPSSISKTVYADIKIIGYAKDVLNDIIIILNNY
                     KYIKNRKIFLEYWWKCIQEWRKKIKVYELYDKNDLLNPKKVIESVHKITNGDAFVVTDV
                     GQHQMFVAQYYKFNKPRFFITSGGLGTMGFGLPAAMGIKLCFPKKHVILFTGEGSFQMM
                     MQELSTCKQFNIPIKIINLNNGTLGMVRQLQNLNYDSRYSNSNIESLPNFKHLFNAYGF
                     KTMSIKTLSELDYTLKKAFFKNELIFIDIYIDHNKHVYPMQIPLGSINDLIINIEKTI"
     CDS             complement(218251..219147)
                     /locus_tag="CEM_218"
                     /protein_id="CDZ16479.1"
                     /translation="MLNNIKYKKYIPHFMKGMRLDNAANLLFNKFSRENIKRWIKEGNL
                     TINGIIVKPSYNINYGQLIILSVYLKTIYEFEYKPELIEFNIVYEDKSVIVINKSYGLI
                     VHPACGNITGTLFNALLYYNSNFTKLPRAGIVHRLDKNTTGLILIAKTLNAYISLVNQF
                     KKKYIIREYDAIIIGNITGNGYINAPIDRNPKYRKKQSVIYNGKIAITHYRVIENFNGY
                     TYIKCYLETGRTHQIRVHMNYCKLPLLGDPIYNIKLHKNFKRQALHACRLRFIHPIYYK
                     NISIYAPMPQDMYKLLK"
     CDS             complement(219164..219607)
                     /locus_tag="CEM_219"
                     /protein_id="CDZ16480.1"
                     /translation="MIKSLWIKIILILFFLDYLSKIIAKILLSFNFPIKFKFLTLILIY
                     NYSTAFNLFKNLNYIIIFISIIIIYNLYKLLLNINNKNLLGIAISIIIGSILGNLSERI
                     LHGYVTDFISFKLNKFCYIVFNLSDIGILIGLYIIIYDIIYNN"
     CDS             complement(219604..222426)
                     /locus_tag="CEM_220"
                     /protein_id="CDZ16481.1"
                     /translation="MINNINKYKNTLNLPITNFPMRGKLPIQEPKRIINWRDIKLYEKL
                     RKARKKCKKFILHDGPPYANGNIHMGHAFNKILKDFIIKYKTLSGLDTPYIPGWDCHGL
                     PIEHKIDTIYGKTLSSKKKREYCRIYAKNQVINQKLDFMRLGVLGNWTNPYLTMNFINE
                     ACEIRALSELFKKGYIFNGLKPVNWCFDCKSAIAEAEVEYNDKESDAIDVAFPIIEKNK
                     LEKVFGIKIYKSTLAVIWTTTPWTIPVNQVLNVNPEVLYALVDVGNYLLLLAEILVKTC
                     LTRYGLKGNIIATNKGNTLYDIKYIHPFINKFSIICLANYVQCTSGTGIVHSAPAYGTD
                     DFYNYNLINNKIINPIQSNGYFIKSFPIVGGMLIWKANFKIIEKLNKLGYLLYHKKIIH
                     NYMYCWRHKSPLIYRVTPQWFINIDKKNSEGKSLRNIALKKINSIIFLPHWGKSLLYNM
                     IKTRPDWCISRQRNWGVPIPFFIHNKTGKLHPNTIEILELVAKNIEKCGIEAWFNIDKN
                     DLLGYDLKDYNKFEDILDVWFDSGTTHYHVFSGSHPMKNNYSDLYIEGLDQYRGWFQSS
                     LLTSIAIYNAIPYNYVITHGFIVDANGKKMSKSENNIIRPMEVIEKLGADVLRLWVAST
                     DYSGEITISNEILKNTVEAYRKIRNTARFLLANIYDFDPQYNIISFEKMISLDKWAIDC
                     TALSQLQIKNAFEKYNFKDIYKYIYIFCNKYMGAFYFDIIKDRQYTTKKNSIARRSCQT
                     ALYHILKSLNIWITPILSFTADEIYEKIPGKRLESVFLETWYDDLFMLSDNDYMNRDFW
                     NNIILVKQAVNKCIEDYRLSGLIKASIDTEVILYVDKYYYKILSKLKNELRFVFITSEA
                     KIFPIDLGMSAIKTEIHGLKLNIKLSSYCKCERSWERRSDVGTNYKHPTLCARSILNLP
                     EGPGEDRYYV"
     CDS             complement(222446..222715)
                     /locus_tag="CEM_221"
                     /protein_id="CDZ16482.1"
                     /translation="MKNIKKSRNREKNKIKKRLHNTSQRSMLRTFIKRILKAIEQKNYN
                     ISMLEFKKSQSILDRIADKDIISKKKIARIKKRIQYKIKKLIIN"
     CDS             complement(222744..223829)
                     /locus_tag="CEM_222"
                     /protein_id="CDZ16483.1"
                     /translation="MQFIDKALIFIKAGQGGNGCLSFRREKFISKGGPNGGNGGNGGNI
                     FIIGDNSINTLSNLKSKYFYKAEDGHPGQHNNMSGKKGKNLYIKVPIGTTVIDIETSEI
                     IFDIIISGQYFKIAQGGFKGLGNTCFKSSINQIPIKITNGKKGQHRKLILELKLIADVG
                     ILGLPNIGKTTLISVISRAHPKIANYPFTTLYPNLGVIKMGAYDNFIIIDIPPLIKGAF
                     KGAGLGITFIKHLIRSRVLFHFIDISYSNPIESFKIIINELKKFSLNMFIKFPNWLILN
                     KIDLLNEKKRYIFVKYIIKHINWKGPIFPISSITGEGCKELVEAIYLWLNKQYKIIMKD
                     KKYLEKEKNTRNIIQKESLKY"
     CDS             complement(223843..224094)
                     /locus_tag="CEM_223"
                     /protein_id="CDZ16484.1"
                     /translation="MAQKKATGSSRNGRDSKSKRLGLKLFGGESVVAGNIIIRQRGTKF
                     HPGNGVKLGKDYTLFSTKNGIIEFKNKGIKNNKIVNII"
     CDS             complement(224133..224453)
                     /locus_tag="CEM_224"
                     /protein_id="CDZ16485.1"
                     /translation="MYAIINILNKQYHVKIGQYIKIEKYIGKFINIKILLIYSNNNNNI
                     NIGYPYINNNYVITEIIFNKKEKKIKIIKFHRRKHHMKCQGHRQNFTIIKINKLNNNFI
                     NC"
     CDS             complement(224573..225415)
                     /locus_tag="CEM_226"
                     /protein_id="CDZ16486.1"
                     /translation="MILTKLDISFEFFPPITKLGKKNLLISIDKLIKFNPKFFSITFGA
                     CGNKNTFDTVLKIKNKCLYVNIVPHLSCISIKRNELINLLYKYKVSGIKSIVVLRGDKY
                     YNNYIAELHYANELIQFIRDESGNYFELIVGAYPEMHSEAFNFEKDLNNFANKMKVGAN
                     KAITQYFYDARAYFNFIECLKKIGFEKPIIPGIMPINNFNKISHFSNICGASIPRWICK
                     KFEAYGDDNKSAIEFSKEIMIKICKNLIEGGAPGLHFYTLNNVEPSIAILHELKNIIY"
     CDS             225459..227459
                     /locus_tag="CEM_227"
                     /protein_id="CDZ16487.1"
                     /translation="MLYINRRQLANAIRIISIDSIQKANSGHPGMPMGMADIAEVLWNN
                     HLKHNPNNPNWENRDRFIISNGHGSMLHYSLLHLTGYNLSIHDLKNFRQLESKTPGHPE
                     YNQTLGIEATTGPLGQGLANAIGMAIAERILSAKFNRKNYKIIDHRIWTFVGDGCLMEG
                     ISHEVCSLAGTLGLGNLIVFYDNNGISIDGNTNGWFTDDTYKRFESYNWNVIGPINGHN
                     AEEINKAIIKAKIITKKPSLIICNTIIGFGSPNKYGTSECHGAPLGDIEIKLVRKQLNW
                     NYAPFKIPKKIYNAWNAIDKGNKLEYNYNKNFEEYKKKYPQLANELKRRYRKNLPEYLD
                     SNKIIKEIQEKCEYIASRKASQNILNILGPSIPELLGGSADLTPSNLTMWKGAKPISKE
                     NFNGSYIHYGVREFGMGAISNGIAYHGGFIPYDATFLVFMEYMYNAIRMSAISKLHIIH
                     VFTHDSIGLGEDGPTHQPIEQLEALRAIPELNVWRPADSTETAAAWLSAIENKEGPTAI
                     ILSRQELSINKRNSNQITNIKLGGYIIRDCQYLPDLIIIGSGSEVIIAIEAAKYLEKKN
                     KKIRVVSMPCTSIFDKQKIIYRNFVLPPYIRARVAIEAGSPTGWYKYVGLDGEVLGINN
                     YGYSGKPKDLFKKFGFTVSNLIKTCEKMLFN"
     CDS             complement(227448..228314)
                     /locus_tag="CEM_228"
                     /protein_id="CDZ16488.1"
                     /translation="MVINLSNKLRKKFRKLLQSESCYDAASIFDPISSRMAFDLGFEVG
                     IIGGSVISLQVLGAPDFTLISLSEFVEQVNRIGRLAQFPIIVDANHGYGNAINVMRTVN
                     ELERTGISALTIEDTLLPIQFNKKFNIIISIEEAFYKIYSAIKARTDTALYIIARININ
                     NLIYEDIIERIIAYQSAGADAICICGIKNINHLKKIFIYINIPIILLTYSNTKLSNLIL
                     LSKNGVKIIIKKHTVYLESIKAIYNYYIKQRNINKFYFKNIMNKYSILNKYCFWFFEYM
                     SNFKLIK"
     CDS             complement(228319..230697)
                     /locus_tag="CEM_229"
                     /protein_id="CDZ16489.1"
                     /translation="MIKYDSSSIQVLKGLDAVRKRPGMYIGDTNDGSGLHQMVFEIVDN
                     SIDEALAGYCNNISIIIYSDESITVNDNGRGIPTDIHKEEGISAAEVIMTILHAGGKFD
                     NNSYKISGGLHGVGISVVNALSEKLNLIIYRNGKIYEQNYINGKPVNPLKLIGKTKKSG
                     TKIHFKPSSKIFSKIKFYYEIIEKRFRELSFLNPGIYIKLVDKRKKKKNIFYNLGGLCE
                     FLNYLNKDKYVISHIIFFSNYCKKYNIEINFVMQWNNSYKENIYCYTNNIPQISGTHLV
                     GFKTGLTRTINNYINNKHLQKKRKIITNGEDIREGLTAIISIKLPDPKFSSQIKDKLVS
                     SNVKIAVEKEISNKFYDYLLKNKKQSKIIVKKIIKSAMARYAASKAREITRKTGIFNIS
                     NLPVKLSDCQIKDPKKAELYIVEGDSAGGSAKQSRDRSNQAILPIKGKILNVEKSNFDK
                     ILSSDEINFLISTLGCGIGKNFKPHKLRYHSIIIMTDADIDGSHIRTLLLTFFFRYMPY
                     IIKKGYLFIAQPPLYKVNNGKNTIYLKNDFFLKEYLINKSINITKLHINNKLILGQELK
                     VLIFQYINIFTKNNSLYYIINILYKIIYINNLTLDLLKNKKSVEIWINELKCKLTDKEL
                     KTYNFQIYYDYKNQIYLPLIIIKIYSKIKKYLINLNFIFSYDYFKINCLRIRDIFKNNS
                     YILYNGYKKNIYNFNELINYLINETKSKLNIQRYKGLGEMNPQQLWETTMNPNKRMLLK
                     ITIKNVATADNIFNILMGKEVEPRFNFIKKYALFANINI"
     CDS             complement(230712..231848)
                     /locus_tag="CEM_230"
                     /protein_id="CDZ16490.1"
                     /translation="MKFTILRELLIKIIYLVVTIVENKQTLNILSNIFLKVKDKILTIS
                     STDLEIELTGYVKIYNIEINGNINIPAYKLLKICKSLSPGAKINIFIEETNRVVIKSGY
                     SIFRLSTLSYKKFPKLNNIKKSLTDIKISIKKKILKKLIDYTYFAMANKDIRYYLNGML
                     IEICKNILSFVATDGHRMAICSTYLNRIDNYKKIIIPRKSIIKIKKLLNDNNNDNDIIT
                     IIFGSNYINLYMNNYLFTSKLIYGNFPDYKNLILINMATKLFVNRKKLLKSISRISVIL
                     TEKNSGIILRIINNKLIVQLNNIQKDEAEENIKINYKIYNLEIGLNINYLIDILNVFDN
                     EYICIIFSKYNKSILVIQEQNNYFYKIESKHIIMAMLL"
     CDS             231934..232068
                     /locus_tag="CEM_231"
                     /protein_id="CDZ16491.1"
                     /translation="MKRTFQPSIIKKNRNYGFRYRMSYKNGIKILSRRRKKMRYYLTI"
     CDS             232070..232357
                     /locus_tag="CEM_232"
                     /protein_id="CDZ16492.1"
                     /translation="MKYNCHKKILKIFSNNFIIFINLNKKILLIFKKKHHKKAIDRNLL
                     KRLSREYIRLHKNKLSSIIIISRKSFIINKKKIFKILKFIFQLIYFYNKK"
     CDS             232362..233732
                     /locus_tag="CEM_233"
                     /protein_id="CDZ16493.1"
                     /translation="MYHKLFTKIKDTITAQSTPSGRGGIGIVRVSGNKVKSIAKGILGF
                     QPKPRYAHYGSFIGNKYEIIDEGIALFFLKPHSLTGEDILEIQSHGGPIIIDYIIERTI
                     NLGARLARPGEFLERAFINNKIDLIKAEGINDLIEANSRIAAQNAIYCIQGNLSNILNT
                     LIKEFIKLRINLEYAINFPDENIDFLKYNIFKKFSFLKKNLSNLLNKSTQNLKIREGIN
                     VVIIGQPNVGKSSLLNALTEKESAIVTDIAGTTRDVIHEYIYIHGIQINLIDTAGLCET
                     LNTVEKIGIKRAWTEIKKADHILLVIDASKAININLNHPSIKILLNLPDLNKITIIYNK
                     IDLINPQINEYLSSSIPTIIPLSTKNGVGIEKLKIHLKKIMKLNTIYGKFYTNRRHINV
                     IENALKILEKNKIKKIDYIELLAEDLRYAQNIISTITGEFTSENLLNEIFNNFCIGK"
     CDS             233760..234101
                     /locus_tag="CEM_234"
                     /protein_id="CDZ16494.1"
                     /translation="MKNLHKSLIITNKAANCLKKLINEKNYKILRIGIIGGGCSGLKYN
                     FYFTKNLNNDDIRIKNINNIEIIIDSFSYQYLLGSTLDYEEELLGSKFIIKNPNAITTC
                     SCGASFSIS"
     CDS             234126..236003
                     /locus_tag="CEM_235"
                     /protein_id="CDZ16495.1"
                     /translation="MSINKFDVIVIGGGHAGTEAALASARIGVKTLLITHNINTIGKTS
                     CNPAIGGIGKSNLVKEIDAMGGVMALATDLAGIQFRILNSRKGSAVHATRAQIDCNLYK
                     LAIQYFIKKQKNLSILQQTVIDLIIKHGQVYGVICLKEIFFYSKTVILCTGTFLSGKIY
                     IGLYNYTGGRAGDPSTKMLSIRLRELTNIARLKTGTPPRIDARTVDFSSLEIQKGDIPT
                     PIMSYIGNIKLHPSQINCFITHTNEHTHEIIRANLNYSPMYCDLIEGIGPRYCPSIEDK
                     ISKFPNKLSHQIFIEPVGLNTYELYPNGISTSLPFNIQIKMIRSIKGFENSHIINPGYA
                     IEYDFIDPRYLYPWMETRFIKNLFLAGQINGTTGYEEAGAQGIIAGLNAARRGKNLYMW
                     YPRRDEAYMGVMIDDLICKGTQEPYRMFTSRSEYRLLLREDNADLRLTEIGRKLLLVDD
                     IRFLAFDLKYKALKIEKELFIKNCINIEHLNILENKLFIISKKYSLFYLLHNTELNYKN
                     IIFLKKGYFIKIDVISKQIQIKEKYAGYIERQKKEIKNLHIYEKTIIPLNIDYNNIYGL
                     SIEIKQQLNRIRPQTLAQAGRITGVTPSAINLIIFYIKNYNNIKIQNVL"
     CDS             235993..236265
                     /locus_tag="CEM_236"
                     /protein_id="CDZ16496.1"
                     /translation="MFYNDNSSIVINCILGGCINIIIIVFYYIYLFKTKYNIYIAEYGK
                     FFLNIALFYLVFKFFYISHPIFFFGTYIFISFINFVLFFLINTYQ"
     CDS             236278..237105
                     /locus_tag="CEM_237"
                     /protein_id="CDZ16497.1"
                     /translation="MTGNEPYYTEYINHHLENLTFGFYHEKGIWTIAHTAEQAKNMGFF
                     SINIDSIALSIILGCIFLFVFRKVAKSITINAPKGLQNVVEYFIQFVNKLVTDCFNGKS
                     NFLAPLSLVIFLWILLMNILDILPLDLLPYICSKFGINNMKCLPTSDININLGMSISVF
                     FIILFYNFKKKGINGVIYELTRKPFKHWSLIPFNLILELVSLFVKPLSLALRLFGNMFA
                     AEVIFILISLLPFYLQWILGVPWAIFHILVIPLQAFIFMMLTIVYINQANEKN"
     CDS             237210..237449
                     /locus_tag="CEM_238"
                     /protein_id="CDZ16498.1"
                     /translation="MEIIYISSSILIGLGAIATGIGFGILGGKLLESTARQPELSNLLL
                     NRTFLITGLLDAVPMIGVGIALYLIFVVAPHYHT"
     CDS             237459..237929
                     /locus_tag="CEM_239"
                     /protein_id="CDZ16499.1"
                     /translation="MNVNLTIIGQIITFIIFLLFFLKYVWPPIYKNLNERTQKISEGIK
                     SADLANKEFYNVKKTINKILNKTIKESNKIIINANLKSNLIITEGREIAFIENKRILKN
                     AKILIYNEIVHVKQVLRNHISEIIIMCTDQILQSASDYKSHSKIINKFLLFF"
     CDS             237941..238513
                     /locus_tag="CEM_240"
                     /protein_id="CDZ16500.1"
                     /translation="MIQYKIIAIQYAKAAFEFALEHNNLDLWYNMFKFLTKLINNNCCI
                     KYIIKNIKIESNKKLELLINIYNDFMHNKSDIYHLNFIKIIAKQNRITLLPIIEEQYKI
                     LYDSYYKYFSIKLVSAYELSTYEKIEILKSLKKRYNSKNIYIINISINKSLIGGLIIYI
                     NNTVIDCSLLSKILKLKYILKGNILCK"
     CDS             238504..240060
                     /locus_tag="CEM_241"
                     /protein_id="CDZ16501.1"
                     /translation="MQIDNSEISNIIKKRIKQGNIKYAESHNEGTIISIIDGIVSIYGL
                     DDAMYGEMILFPGNIYGMVLNLERYSVGVIVLGDYKQLQEGMIAKCTGKILEIPVGPEL
                     VGRVVDALGNPIDNKGEIYTKVMDAVEKIAPGVISRKSVTQPIHTGLKAIDAMVPIGMG
                     QRELIIGDRQIGKSSIAIDTIINQKYKDIICIYVAIGQKQSNIANMVSKLEEYGAMNHT
                     IVVIAGASDPAALQYLAPYSGCTMGEYFRDRGQDALIVYDDLTKQAWAYRQISLLLKRP
                     PGREAYPGDIFYLHSRLLERASRVSAKYVENFTNGEIKGKTGSLTALPIIETQGGDVSA
                     YVPTNVISITDGQIFLETSMFNSGIRPAINAGLSVSRVGGSAQTNIIKKLGGHIRLSLA
                     QYRELAAFSQFASDLDENTRKQIEHGKRVTELMKQKQFRPMSVSEIAISLFAANENFLS
                     NISVDNILNFESKLLEYMHMEHKSLIYEINITGDYNNQIENELRKCIKKFQKIYKKCNN
                     E"
     CDS             240409..241263
                     /locus_tag="CEM_242"
                     /protein_id="CDZ16502.1"
                     /translation="MIITKEIKTQIKSIESIKKITNAMEMVSASKMRRSQERMYACIPY
                     MHKITKICKNIAINNNNNTYFINRPIKNIGYILITSDRGLCGGLNINVFKIILNDIQKM
                     YKLNINHSFCVLGNKGIDFFKKYGGKLIATKEDIGYTPSINNIIGPVKVMLNAFNEGKI
                     DCLMLVSNKFLNTMIQKPFLQKLLPIHFKNLKKNNQNNYIYETTNYSNLIDCIIVRYIE
                     SQVYKSIIENIACEQAARMMAMKNATENAFNIIKELKLIYNKARQAAITQEISEIVNGA
                     AAV"
     CDS             241289..242683
                     /locus_tag="CEM_243"
                     /protein_id="CDZ16503.1"
                     /translation="MIRGRIIQIIGAVIDVEFSHDSIPKIYDALNIKNCNIVLEVQQQL
                     GDGIVRTIAMGPTEKLKRNMIVYNTNSPIKVPVGIKTLGRIINVLGQPIDDGISLSEEE
                     HMSIHRNPPKYSDQSIYNEILETGIKVIDLLCPFSKGGKIGLFGGAGVGKTVNMMELIR
                     NIAIEHSGYSVFTGVGERTREGNDFYYEMKESNVLDKVALVYGQMNEPPGNRLRVALTG
                     LTIAEKFRDEGNDVLLFIDNIYRFTLAGTEVSALLGRMPSAVGYQPTLAEEMGMFQERI
                     TSTNTGSITSVQAIYVPADDLTDPSPATTFAHLDATVVLSRQIAELGIYPAIDPLDSTS
                     RQLDPLIIGEEHYNVARKVQKTLQRYKELKDIIAILGMDELSEEDKRLVARARKIQKFL
                     SQPFFVAEIFNGIPGKYVSIKETISAFSLILNGDYDHIPEQFFYMVGNINEVIIKYNNS
                     LKLNKL"
     CDS             242680..243099
                     /locus_tag="CEM_244"
                     /protein_id="CDZ16504.1"
                     /translation="MINIVKCDIVSAESTIFSGNIIKIIVTGIEGELCIMPGHAPLLTT
                     LLPAPVKIFCEGGEKEIFYISSGFLEIQPNLISILSDVALRAIDLDEYDSKKAYEQAKQ
                     LINNVYSNLEFKNALIEIAKALARLRTIKMLKNNH"
     CDS             243103..244104
                     /locus_tag="CEM_245"
                     /protein_id="CDZ16505.1"
                     /translation="MFWCLRNKNILSFLNHTRKEIIHLLDLTCELKHAKKLGIEKTCLI
                     GKNIALIFEKTSTRTRCSFEIAAYNQGAHITYINKTSQIGEKESIEDTAKVLSRIFDAI
                     VYRGFSHLNIELLSKYANIPVFNALTNEFHPTQILADIFTMIENSEKKINNISYAYLGD
                     ARSNVGRSLIIIGAKLGMDVRIASPKLLWPSLDFIIACEKIAWFSGANLNFMEDPFLAV
                     KGVDFIYTDVWVSIGESIQCWSDRIKLLMPYQVNNNLIKNSNNPIVKLMHCLPSFHNIE
                     TILSKQIINKYNYLDKGIEISEEVFKSSANIAFEQSENRMHTIKSILISSLI"
     CDS             complement(244313..244615)
                     /locus_tag="CEM_247"
                     /protein_id="CDZ16506.1"
                     /translation="MIINLENCFKRIKNRFQLIYISCNRSRELSKGSSYSKLPNENNKP
                     IIVALKEISRGYIHGSIPKNYKFNLKSEFGQNIKVQKLKLLEIQFQHLMSFNLIK"
     CDS             complement(244681..246756)
                     /locus_tag="CEM_248"
                     /protein_id="CDZ16507.1"
                     /translation="MSVKITLLIELGCEELPQYDSYNLSYNLEKNIINYFNLYKIIFDK
                     SYVYNTPRRLSIIINNIEYNILDNYIEIIGPDIKIAIKNNQLTKKGIGFIKSKNINLKN
                     LIIINTNKGKKIGYKYIKKSVSIKNILPKIIKISIEKISINNCMRWNIYNNKFCRPIRW
                     LVILYGYDIIRIKLFGLLSNRITYGHRIHCFSPIILNNAKEYIYKLATLGNVIVDYNHR
                     RKIIYNLIRQQALKINANIIIDNNLLNEVTGLVEWPIALIGNFNKYYLNIPYECIISTM
                     KLNQKYFHIFDNKNKLLPKFLTIANIKSIDYKKIISDNERVINSRLCDAFFFFNSDIKI
                     KLDYYRLNLKDIIFHPKLGSIAEKSNRLEIISANIANLIGGIKINAIRAAQLSKCDLVT
                     KMVYEFPELQGIMGAHYAQKYGEKNDVVIAIYNQYLPKFSNDKIPQNKTSIAIALADKI
                     DTIIGIFSIGLQPTGTKDPFALRRYTIGILNILIKSKYNLDLKNLLNLSINQYNILNKK
                     KILIKVINYFYDKLCYWAINHGISKKFFFAIKALNVTNIFDFVKRMYILKQFNKNKYFL
                     ILVTSIKRILNILKKNNFFYKKYKLKINNNFFINNDEYYLFKIIIRIQSEIKILINNKN
                     YYQALYILLSLITPIYNYFNNNIIIKKNKYVKYNIFALLNNLILLFFKVADISIFD"
     CDS             complement(246778..247665)
                     /locus_tag="CEM_249"
                     /protein_id="CDZ16508.1"
                     /translation="MFLYKKLITFQQIILNLKKYWSEQGCIIIEPLDLEVGAGTFHPAT
                     FLKAIDPKSKIWNAAYLQSCRRPSDSRYAKTPNRIQHYYQFQVIMKPSPENLQELYINS
                     LYNLGINPNIHDIRFVKDNWKSPVLGAWGLGWEIWINGMEVTQFTYLQQVGGIECNPII
                     GELTYGIERLAMYLQNVNDIYEIIWYFTLDGNQITYGNIYLQNEIDQSNYNLKYTNSKF
                     LYNNFDYHENMCLQLIKFNLIYPAYEQIIKASHIFNIIDAKKSISITERQRYILRIRTM
                     SCNLAKKYYNLRLK"
     CDS             complement(247670..248395)
                     /locus_tag="CEM_250"
                     /protein_id="CDZ16509.1"
                     /translation="MIFKIHKSYIKRYFKILNNMNNLKFAAANAAIEEIRSYLQKETII
                     GIGTGTTINFFIDLLKKLKGKFLGAVASSQSSAIRLKKYGILLFELNDIKYLPFYIDSA
                     DEIDINLSMIKGGGAALTREKIIAKYANRFICIADETKLVKNLGKFPIPIEFIPIAKNY
                     IINKMYLIGANPIYRKGLLTDNGNHIIDLYNLINYINPVYIEKLLNNISGIVSNGIFAQ
                     RSADLLLLSKFNGVDYINR"
     CDS             248378..248974
                     /locus_tag="CEM_251"
                     /protein_id="CDZ16510.1"
                     /translation="MDLKNHLKDIFVLRSKIDNYRSRASYKLLEICKKYKILKNVMLII
                     DLGSYPGGWSQILKKYLGSNSTIIALDIKQMESLPGVKFIKGDINNFKIHKKIFLYLNG
                     KKVDLIISDMSPNISGHNIIDQSLMINLFNSALKLNKKILKINGNFIIKVFQGYNFKNY
                     INNLKNYFKLVKIFKPYASKTFSKEIYLICLGFYK"
     CDS             249041..249514
                     /locus_tag="CEM_252"
                     /protein_id="CDZ16511.1"
                     /translation="MENKIKQFRLLNFNKLIGKRRIMSFDFGMSKIGIAIGNEVSKNIT
                     SIKTIIAKKGKPDINNITYLILKWKPDMFLIGIPKYKKNYKSKLIRIIKEFANFMKYYF
                     SRPCKIINEFGSTLEAKSIAKERSNFFKCKYNKMDINSISAEVICYMFFEKIF"
     CDS             249553..251313
                     /locus_tag="CEM_253"
                     /protein_id="CDZ16512.1"
                     /translation="MFLYKIYFLFFKIIFKIKKNIIKILFLLFLSYKFYIKKKIKIIIY
                     SDFLNELYKKNVKKILIDGDYIYGITTNNLEFKTIFNKIYLSKLIKILIKNNINIEFFR
                     QFQFFNFIYCKYFYIIIFILFIIYQIFFNKSNIKKKKNKNKIKFNDIVGCNEAKLEVKE
                     IIDFLRKPVKFLKLGCKIPKGVLLIGPPGTGKTLLAKSISGEANVPFLYISGSDFIEMF
                     VGIGAARVRDIFNKAKKIFPCIIFIDEIDAIGRKRNLNINNEEREQTLNQLLVEMDGFE
                     SNNKIIILAATNRPEILDLALLRPGRFDRKIFMNLPDINNRKKIIELYFSKIPLFYNVY
                     SKMLSKTTYGFSGAEIYNIINEAAINSTNKNLRLISMYEIEEAKDKNLIGLKNQSYIID
                     KCNTAYHESGHTIIALLVYKHNPVYKVTIIPRGKTLGVTMFFSIKDNYNLSLINLKNHI
                     CTLLAGRIAEEITSGLNYITIGASNDIKQATELAYNMLAKWGFSSKLGPIMYIPDNDNL
                     NIKYGKFSSSKTYNKFDLEIQKIINNCYLDTKIVLKTKRNLLNIMSKALILYETIYYNQ
                     IINIMKCIFI"
     CDS             251535..253640
                     /locus_tag="CEM_255"
                     /protein_id="CDZ16513.1"
                     /translation="MIKNKVKNFQNQTFYKKIIFDLDYMEMLYFNVDFNCEKNIENNIK
                     KNIKKNIKKNIKKNIENNMENIKKNIEKNIKKNIKKNLENNIKKNIENNIENNIENHIK
                     KNIKKNIKKNIKKNLENNIENNINEKPQFISKEIKIPNYIIITDLAQKMSINVSELIKV
                     IFNMGYIITINDKIDKNTACLIVKNIGHTPILDNNDNDIEKIKVIKKNYTYKDTDFYRA
                     PIVTFMGHVDHGKTSLLDYILSKKNTEKEVGGITQYLSVFNIIYNKTPITFIDTPGHAA
                     FSYMRIISIKATDIIVLVIAADDGIMPQTIESIKYIKKSNISLIIAINKIDITDASENI
                     KMIHKKLLVYNIISDDKYNGNTKFVLVSAKTGEGINDLLKAILSVSEKIKLIYVPTAPA
                     QGIVIESKMDKGYGLIIKGLVLNGTLKKRDMLRIGNYYGKVRILINDEGKKVNEVGPSI
                     PIEIIGINGIIESGDEFNTINNENKIIKIINLTNNNILPLNNIKNIYKLHFLIKTDVKG
                     ILKAINNALKNFSNDKINIIILSSNIGNINVADVKLVRSYNGIIIAFNVKAETAAIEII
                     KRESIIILYHNIIYKLLDEIKKILNFLISPEIITTIVGVAIVKNIFNQNKLGIIAGCII
                     TEGTIYKGNKIRIIRDNQLIFQGILESIRYLKENIKEAKLGNECGIIIKNFNTIKIGDK
                     IEVLQKN"
     CDS             253660..253944
                     /locus_tag="CEM_256"
                     /protein_id="CDZ16514.1"
                     /translation="MILFNKSLKIAKKIKKEIILIFKYKIKDPRLTNINISFININNDL
                     KYIDIYFFKNFNFIKNFKKISGFLKYQLSCRLKISYIPELRFFYDNSII"
     CDS             254063..254332
                     /locus_tag="CEM_257"
                     /protein_id="CDZ16515.1"
                     /translation="MTISFTHKIKIIKNFGLSINNTGATEVQIALLTANIIKLQYHFKT
                     NKNDFHSRRGLMGMVNKRRKLLIYLKNKDKDNYLSLIKNLKIRR"
     CDS             254551..255306
                     /locus_tag="CEM_258"
                     /protein_id="CDZ16516.1"
                     /translation="MKGFYPEKILNIYHWNKTLFSFKTTRERTLHFKNGQFLMIGIFIN
                     KNLIIRAYSIVSPNYINYFEFLSIKVINGKLTSILQNIKIGDIIFISNKPTGTIVIDNL
                     HNGRYLYMFSTGTGIAPFISLIQDHELYYRFDKIILIHGTRYINDLVYNYFIKKELPQN
                     KYIGKKLIKNLIYYTTVTREKYLNIGRITEHINSGKLFQDIAIPIINPKYDIAMICGSP
                     NMIKEITNILNYKGFKSSIGDYVIERAFI"
     CDS             255310..255975
                     /locus_tag="CEM_259"
                     /protein_id="CDZ16517.1"
                     /translation="MYKKKIISIKSYVLRCGKNITLLHKYIIKKKFNKFKLNINKYINF
                     KQLFGFKKIVIDIGFGMGDSLINQAINNPNIIYIGIEVYLPGIIRIINILNKNNIKNVK
                     IIIGDAVLILKKFFNNSIDNIQIFFPDPWPKIKHNKRRIIFLSGFIINIIRCLKKEGIL
                     HIVTDNKNYALKIINFLENTKLYYIKKKNISRPITKYEQISKKLGNKIWEMIFYKYIY"
     CDS             256020..256394
                     /locus_tag="CEM_260"
                     /protein_id="CDZ16518.1"
                     /translation="MILQYYGIFFFILVTIILLILIISISSLLGGISVGYQKNIPFESG
                     ILETGNARIRFPIKYYLVGIIFVIFDIETIYLLNWSISVRELGWQGFWCATIYIIILLI
                     GLYYDINLGILNWNSEKKFK"
     CDS             256413..257027
                     /locus_tag="CEM_261"
                     /protein_id="CDZ16519.1"
                     /translation="MFNLSEDIIKQQLCRNILMAKLEDFIRLIVNWGRKNSLWPYNFGL
                     SCCYVEMTTAFTSPHDIARFGSEVIRASPRQADFMVIAGTCFIKMAPVIKQLYDQMLEP
                     KWVISMGSCANSGGMYDIYSVVQGVDKFLPVDIYIPGCPPRPEAFLEGLQLLQNSIKEE
                     RRPLSWIIGNQGIYRSELYKNKLSLHNNSLKKKYFRKTNEI"
     CDS             257046..258782
                     /locus_tag="CEM_262"
                     /protein_id="CDZ16520.1"
                     /translation="MNSKILKVIYKKFGDCFIYQKTLMNIPVIWINRNMLLNIMKFLRK
                     GKYSFDMLFDLHAIDERFRNNRDGLPKSAFTVFYHILSFNYNDLMIKVSLLDESDIWLP
                     SITNIWKNANWYEREVFDMFGINFKGHPDLRRILMPFTWKGHPLRKDYYSRATECDPFN
                     MTNEKQYIEQEALRFYPEKWGMKLENNNQDYMFLNFGPNHPSAHGAFRIFLQLYGEEIV
                     DCVPDIGYHHRGAEKIGERQTWHSYIPYTDRIDYTGGVINNLPYILAVEKLANIEIPER
                     AKIIRVMMSEISRINSHLLFLGTYLQDLGAMTPVFFTFTDRQKAYEIIESITGSRMHPA
                     WFRIGGVAQDLPKGWDRLIKSFIKYMPKRLNEYKLAMMDNAIIKKRTRFIAIYNTKEAL
                     EWGITGPNLRSTGFSFDVRKHRPYSGYENFDFEIPIGNNGDVYDRGIIRIEEMYQSLII
                     IEQCIKNMPEGNYKSDNLFTIPPLRKKMMYNIEDLINHFLQVSWGTIFKPNESFQMIEA
                     TKGINSYYLISDGNNTSYRTRIRTPSYPNLQHIREVIKGACFQDMIAHIASIDFVMSDV
                     DR"
     CDS             258802..259293
                     /locus_tag="CEM_263"
                     /protein_id="CDZ16521.1"
                     /translation="MDNKNYLYNNVKSKERDEIISIIKNYEHPRAAIIEALKIVQKYRG
                     WVPDNLIFFIAKLLNITTIDVEEVATFYSHIFRQKVGRNIILICDSITCYINGYKEIYN
                     KLKLELKIVFGQTSPDKRFTLLPVCCLGNCDKSPTMMINKDTYNNINIKNIMNIIEMYK
                     "
     CDS             259290..260618
                     /locus_tag="CEM_264"
                     /protein_id="CDZ16522.1"
                     /translation="MNYKLINKMPSFGKINLIEKNQEKNPLTWRLNNDGQPVYLKEYKF
                     KNGYIGAQYALIKLKPNQIIEKIIKSGLKGRGGAGFPTGIKWNLTVKCDGIQRGYLICN
                     ADEMEPNTYKDRMLIEQQPHLLIEGMIIAGYANNSKIGYIFLRGEYIIAYKNIKFALEE
                     ARSVGLLGENILDSGYNFDIFIHVGAGRYICGEETALMNSLEGRRANPRAKPPFPGQSG
                     VWGKPTVINNVETLCNIPSILALGVKWYHSLCRPCSEDHGTKLMGFTGKVKNPGLWELP
                     LGITARELLENFAGGMQDGYTLKAWQPGGASTGFLLPKHLDIEMYSNGISKLGTRIGTA
                     LALAIDNTINIVSLICNIEEFFSRESCGFCTPCRDGLPWIVKLLQSLEEKKGKKEYIDI
                     LLDLTNKLSSGNTFCAHAPGAMEPLKSAIYYFYKDFENGIKKI"
     CDS             260648..263386
                     /locus_tag="CEM_265"
                     /protein_id="CDZ16523.1"
                     /translation="MNIINIDGKNYKVNSKNNLLHSCLSIGINIPYFCWHPSLGSIGAC
                     RQCAVKLYKNKYDINGKIIMSCMTGITNNMYISINDIDVITFRKNVIEWMMINHPHDCP
                     VCEEGGNCHLQDMTIITEHKNRRYNFNKRTHENQNLGPFISHEMNRCISCYRCIRYYKD
                     YAGGKDLGVFGMNNNIYFGRINDGMLESEFSGNITDICPTGVFTDKTYSYHYTRKWDLQ
                     YAPSICNACSVGCNISPGERYGKIRKIENRYNGLINKYFICDRGRFGYNYLNNNRPYYP
                     KYKKNNNNLKIEDIFFSFDTAIKRGAFLLRNASRIIGIGSTRASIESNFALLMLVGLEN
                     FSTGIKEEELQRLKLMIKINQEFYSPSVRDIEEHDVIIILGEDVTQTAARIALAIRQSA
                     NNYRINKISNETNIPKWNINAINNCLQDYKSPIYIASVYETKLDDIARGTFYGTPEDIT
                     NLGYTLANAIDKKAPKVIDEFYYNIIDDIVESLKYSTRPLIITGESLNSISILHAAANL
                     TKALKVIGKSVSLTFISKAANSTGLAILDGKSIDWALKNIVNKNADTVIILENDLYLHN
                     KPLLVDKALNTANTIIVIDHQKTKTWEKAHLVLPTANFVESNGTLVNYEGRAQRFFKVY
                     DPIYYNPNCLIKESWQWLHTLNVTIKNSLIEWKNFDNVVNACSKFKQELYNIKKAAPLS
                     SFRIKGKKLSRSPSRYSGRTSMLSNININEPGQTKDKDTAFAFSMEGYFGHNEFYSQIP
                     FTWSPGLNSSQACNKFHNVVGGNLRFGDPGIILFNKKKKIKNLKLNYFKYSHNIFKKQI
                     NNWQIIPIYHLFGSEETSSISKPIQKCIPEPYVLFNYKDIIKLGLNKYSKIYINVNTYK
                     LNLSIRISNVLPHGIIGIPILSSIPSDIFGSWATITTEIII"
     CDS             263386..264345
                     /locus_tag="CEM_266"
                     /protein_id="CDZ16524.1"
                     /translation="MNKNIIIVITHALIILIVILIIAAFMSFIERRMLALWQDRYGPNR
                     VGFFGFLQVFADMIKLMFKEDWIPPFADKKLFIISPIIGIGSILLSFMIIPITPNWCIA
                     DFNIGILFFIAMVGINVYSILFAGYASANKYALIGAMRAAAQTISYEIFLSLSLMGIIA
                     LTGSFNLRNIIEAQHNLWFIIPQFLGFLTFLIAGLSITHRHPFDQPEAEQELADGYHIE
                     YSGIKWGLFFIGEYLSLLLISSLIVILYFGGWLGPFLPPFAWFLIKIFIFITFFILLRA
                     SLPRPRYDHVMIFNWKICLPLTLINLLFTGLLILFHIY"
     CDS             264360..264899
                     /locus_tag="CEM_267"
                     /protein_id="CDZ16525.1"
                     /translation="MIIKLIYNIWTLLYTILIIFKHTFHKRKTLRYPEDSVYLAPRYKG
                     RIILTNDPDGEERCVGCNLCAVVCPVSCISLQKSEKKDGRWYSKFFRINFSRCIFCGLC
                     EEACPTSAIQLIPDFEMGEYNRKHLIYEKENLLISGPGKDYNYNFYKVTGISINKKNKG
                     NAENETKPINVKSIMP"
     CDS             264909..265391
                     /locus_tag="CEM_268"
                     /protein_id="CDZ16526.1"
                     /translation="MEYIFYISSIIAMITTVCVVICFNPMYAIVNLIISIIAISIIFFS
                     LGAYYASIIEIIIYAGAIMILFVFVMMMLNLGKKTILQESNWFNIKTVIFSLIISIILL
                     YNIITLLYNPYYNIKGVYKLPPKVGSLLFKTPYLLIVELSAILMLIALITASHIAI"
     CDS             265417..265725
                     /locus_tag="CEM_269"
                     /protein_id="CDZ16527.1"
                     /translation="MFLIKIKYGLILSIILFVIGITGILIRRNIFFIFMCLEIILNSIA
                     LAFIVAGSAWNQSESQIIFIIIMTIAACEASIGLAFIIKFYRSFKTFDINIISRMKG"
     CDS             265722..267572
                     /locus_tag="CEM_270"
                     /protein_id="CDZ16528.1"
                     /translation="MNLLFLVFIFPLLSTILLIVFNNISKNFYANISILFLGISTIITN
                     YIIYNIDTPIVKPFVQHLCNWINVGDFKIGFNLYVDGLSLTMIWIITGVGFLIQMFSYW
                     YMVEDSKKNKGYSLNRYFIYVNLFIFSMLILVLADNLLLLFLGWECVGLCSYLLIGYYY
                     KKKKNNWASFKAFIINRIIDIILAICLFLIWVQFGSLNIQYILIMANHIWTKCDILINF
                     TTILLLGSAIGKSAQVPFQTWLADAMVGPTPVSALIHAATMVTAGVYIIARMHIFFELT
                     PLILNLISIIGISTILIASISAIIQSNIKRILAYSTMSQLGYMFLAMGIKAWNVAIYHL
                     MIHAFFKALLFLSVGSIIINCNHEQNIFKLNLQLLKNKLTYISFIFGSLALSAFPILSA
                     GFYSKEEIIKISLINGHLLLCILAIIGTIFTSIYTFRMIFILFNIDLKLYKINLPNNLL
                     HDFPLIILIILSTFMGAYITPPILGIFRTYNIVTSNTIIDKIFSIITYIILLILFKYIF
                     YNKLFINKLLKFKFIIKIYFFLKKSLGFDYIYNKLFVNTYIILIKYNRKDWINKFINSL
                     NIFLKKINVILTLFHNGNLRWYIFIFILSVIIFIKKATFI"
     CDS             267580..269073
                     /locus_tag="CEM_271"
                     /protein_id="CDZ16529.1"
                     /translation="MSLLFLIILPFIGGLLCLISNNINNFLPRIISLFTMILLLWTSLY
                     LYKNGKGQISLKHLYWIEQYQIKWINKLGISIHLAIDGLSIIMILLTILLGILSIICSW
                     KEINKNVGKFHFYLMWIITSVIGLFLSIDLFLFFVFWELMLLPMYFLISFWGFNQFNNN
                     RIKSATIFFIYSQISGLLMLISIISLVLIYYYKTGILTFDYVNLLHSNICGILGFIIMI
                     VFFIAFAIKLPIVPFHGWLPNTHIYSPTAGSIDISGILIKTAAYGMLRFLIPLFPIQSL
                     IFSNIALTVSIFTIYYGAFQAFTKNDIKEVIAYSNISHMGFILIAIYSKSILALQGLLI
                     FMISNAFTASGLFIISGQLYERLKTRDIRYMGGLFEKLCALSSFTLVFIIASLAIPGTG
                     NFIGEFLILFGSFHKIPCVIILASFSLVLTAIYYIILLHRIFYNYIKIVPLFYNLSKRE
                     FYILLILIILIILFGFYPNIIFNISFIPIKEIIYRYNIL"
     CDS             269070..270539
                     /locus_tag="CEM_272"
                     /protein_id="CDZ16530.1"
                     /translation="MNIKFNIFITLIILIITILMNIFNINNFSKYFKNSILTIIGLFLT
                     FLSFVYIYKVTIVPILFMNLLFFDKYILLYILIILFISIICYHLAYVYLKTIENHREEF
                     YILLISSTFGAIITISSIHAISLILGIEIMSISIYGMIYYNSNDLISLESVIKYMILSS
                     IASSFFLLGIAIIYAYSGTLSFFKLSLFFIYKNKLNYYILLSIIMIFIGIAFKLSIVPW
                     HMWTADIYEGAPIPVSAFIATINKIVFLYLLLRFFLILPNLNIYFFKIISIFSILSIII
                     GNISALYQNNLKRLLGYSSIANMGYLFSIIRVLQLSYNNYYIIIIPINIYLFIYLLNTL
                     GIFCILTILSSKSYNNYDGDISSYSAMFNKRPIITLILTYFLISQLGFPLTAGFLCKFY
                     LYYLIINAKLILLIIINLIGHIFSIYYYIRIIRLLYLNKINLIEKNIKFHWGIIIIITL
                     IILMLLIIGFYPMFLIKLINSAKLINFIKLY"
     CDS             complement(270526..271362)
                     /locus_tag="CEM_273"
                     /protein_id="CDZ16531.1"
                     /translation="MLLYFSKMHGLGNDFMVIDLITQNISLTTKFIKKFSDRNLGVGFD
                     QLLIIEKSKSSNVDFNYRIFNNDSSEVENCVNGSRCLAKFIFDNYLTYKKKIKVKTINN
                     IITLKKKKKNILVEMDNPIFNPLYIPFLRYKDKLIHKIKIYINNIYIEIYISVVSIGNP
                     HSIILFKNLKKLPLNELGYALQISKYFPKKVNVSFIQIISCNIIIMRVFERGVGETLAC
                     GTAACAAAVTGIRRGLLTNNVYIYLPGGKLNVCWNGNNINIIGPAEKVFDGYINII"
     CDS             complement(271384..272658)
                     /locus_tag="CEM_274"
                     /protein_id="CDZ16532.1"
                     /translation="MNFFKRCKNGILHIEEISLNTIAKLIGTPCYVYSKNAIINQFIIY
                     QQALKNYPHIICYAIKTNSNLAILNMLSKLGSGFDIVSGGELERVLMAGCDPSKIVFSG
                     VAKRADEIIQALNVNIKCFNVESCSELQRINNIAKSIGKTAKISIRVNPNIDPKTHPYI
                     STGLKDNKFGIPIKQAPLIYAYAKTLNFIKIIGINCHIGSQITNFSPILNTIDHLIELI
                     SILKNKQNIKIQHINLGGGLGVDYFNLYPPPIKLYIKKILNKLNNKETVNIPLIIEPGR
                     SIAADAGILLTRIEYIKINEKKKFAIIDAGMNDIIRPSLYNAWQNIDQVDIRIHNDKGF
                     IRKKAYYDIVGPICESSDFVGKSRLLSITEGDYLAIRSAGAYGFVMASNYNTRIRPSEI
                     MVEENEIYLIRKKELLKKLLYYEQF"
     CDS             complement(272685..274067)
                     /locus_tag="CEM_275"
                     /protein_id="CDZ16533.1"
                     /translation="MKLINKSWGARFNEYTDKFVKKFNASIDFDKRLYYHDIITSKAHV
                     TMLNLIGVINKNELNRIKNGLLEIEQDIKKNIFYWSISLEDIHMNIEYNLIKKIGIVGK
                     KLHTGRSRNDQVATTIRLYLRDEIDIISKQLKELRLILIKKANNEYKTIMPGFTHLQIA
                     QPITLGHHLLAWQEMLSRDHDRLLDCRKRINILPLGSAALAGTTYQINRYITADLLYFD
                     RPSENSIDSVSDRDFAIEFTAFCSILLMHLSRISEEIIMWTSYQFNFINLPDKFCTGSS
                     IMPQKKNPDVPELIRGKTGRIYGNLLSLLTIMKSQPLSYNKDNQEDKEPIFDSIDTVKN
                     CILAFCKIIPGIKVNKKNMYKAALLGYSTATDIADYLVNKNVTFRDAHEIVGKLVYYAI
                     KKKKKICELKIKELQNFSYKIKKDIFYIQKPEGSVSVRNHIGGTAPDQVRFAAIRAFKK
                     IK"
     CDS             complement(274179..275297)
                     /locus_tag="CEM_277"
                     /protein_id="CDZ16534.1"
                     /translation="MKNKLKIIVAMSGGVDSSVAAVLLIKQGYNVEGLFMKNWTKDDNT
                     KYCTAKIDLLYAQQVCSNLNIHLHINNFSKEYWEKVFKNFINEYNIGKTPNPDILCNKE
                     IKFKVFFYYAKNFLGADLIATGHYARKYISNITGNVYLFKGLSKKKDQSYFLYSINNFA
                     LKHTLFPLGNLEKSTVRKIAEKESLITSKKKDSMGICFIGKRKFKNFISQYINAVPGNI
                     ETYKGIIIGKHNGLIYYTIGQRKGIGIGGNSNFIESPWYVIKKDLNRHVLIVIQGKYNP
                     LLYHNTIISESLSWILGTPPIINNFLKLKAKIRYSQKDQICKVFFKNNGSIYVMFYKHQ
                     RAITPGQSIVLYDGENCLGGGIIKYSFNNECR"
     CDS             complement(275299..275514)
                     /locus_tag="CEM_278"
                     /protein_id="CDZ16535.1"
                     /translation="MIRKEYIEMDGTVISLLPNTMFRVKLDNGHIILAHISGKIRKNYI
                     RILIGDKVKLEINTYDLNKGRIIYRI"
     CDS             275880..276773
                     /locus_tag="CEM_279"
                     /protein_id="CDZ16536.1"
                     /translation="MFKFNLCLLMNISILIIFYIILKILGIFNILNKYYLIFIIIYGFI
                     GSLISLLYSKYINLHELKLIKTHSNLKEKWLIEAVKKLSYLLKIKTPDIGIFKSKLTNA
                     YATGWHKNHSLIAFSDSLLINLNKNEISAVICHEMAHIITGDMITLGLLQGTINVFVIL
                     VTIIIEELLLLFIVSNKKLNKNKVIKFIILNIQNYTYVFINTILGIISQMILSWFSRTR
                     EFRADAISAKLIGKENMIGVLNKLKLEKNIKNTLPKSILAFGINDGKQIGNFLNYLLNT
                     HPPIDDRINELKKLKI"
     CDS             277351..277686
                     /locus_tag="CEM_283"
                     /protein_id="CDZ16537.1"
                     /translation="MNNIDVIKTNFDIEVIKSKKPVFLKFWAPWCNHCKLINPLIDEIK
                     EERADTLKVVYINIDNARDLALEQNVKSIPTFIMFNNGKKIDTLRGNMYKKEILNFIDK
                     NLKKNNT"
     CDS             complement(277706..278623)
                     /locus_tag="CEM_284"
                     /protein_id="CDZ16538.1"
                     /translation="MRLGIIGLGKMGSNIARRLLNNKHNCVVFDLNIYIIKLFEEYGGE
                     ITFFFKDLLKKLYTPRSIWIMLPYGNITAKTIYQLIKYLNTGDTIIDGSNANFKDDISR
                     FKLIYKKGINYLDVGVSGGIWGLSRGYCLMIGGDQPIFKIHTYIFESLSSLEKNIKFSI
                     FNKKDYIYCGNTGSGHFVKMIHNGIEYGMMESYAEGFNIMRNHKNLNLKNISEVWIHCS
                     VISSWLLYIIYIILKKDENLYNFIGYVNDSGECRWTINTAIEKSVSAEVLTASLYSRFR
                     SRNNNNYADKLLSAMRYKFGGHIE"
     CDS             complement(278640..280043)
                     /locus_tag="CEM_285"
                     /protein_id="CDZ16539.1"
                     /translation="MSITKMGVIGMATMGRNIAINIAKKGYKVYIYNRSKEKTNKIINQ
                     NLYKNIIPTYNLKEFIKSLSYPRIILIMIKSGNAIDKIIYELKNYLIIGDIIIDGGNTL
                     YLDTIIREKYIYKIGINFIGAGISGGEEGALKGPSIMPGGNKISYKLISQLFKKVAAKI
                     NKNTCIKYIGPNGSGHYVKMVHNGIEYGDMQIIAESYLILKNILNLNNEELATIFKKWN
                     KGDLNSYLIEITYYILRKRDEKTGKYLIDIILDIANQKGTGKWSSKNALDLCIPLPLIT
                     QSVFSRYFSYLKNERVNASKFLIAPPKKIIGNKISFIESVRRALYMSKITSYAQCFAQL
                     KFASNKYFWNMNYEEISKIFSAGCIISAKLLKKISEAYNNMPNINNLLMAPYFQKLTSK
                     FQSALREIVAFSVINGIPIPAFSSAINYYDSYRSKFLPANIIQAQRDYFGGHTYKRIDA
                     IGNFHTNWV"
     CDS             280082..281572
                     /locus_tag="CEM_286"
                     /protein_id="CDZ16540.1"
                     /translation="MFTYKNFIELSKAGYNRIPIYRDIFADIDTPLSTYMKIDKKSWTF
                     LLESVEGGDKKGRYSTIGLPCNERIEIRGKIVYFYKKNLLFKIIKVNNPLLWIEEFKLY
                     YKSPIIDNNLSFYGGLVGYFGYDTIFYIEPNILNINKPDPINVPDILLLVVNNLLVFDN
                     ISGRITLLTHANPADNKAFENAIKYLNELEFQLRNNFIKKHNSINKNIYNINKNVFYSF
                     TENGYKNAVNRIKDYILAGDIMQCVLSQRISMNFNASGIDLYRALRSINPSPYMFYFNM
                     DDHEIVGASPEIMIRLEGKNITLRPIAGTIHRGKTIEEDSLLEEELLSDPKERAEHIML
                     IDLGRNDISKVSKNCMVKLTDKMIIERYSHVMHIVSNITGVIKPEYSSIDLLKATFPAG
                     TLSGAPKIRSIEIINEIEPIKRCIYSGIVGYISWQGNMEMAIAIRTAVIKNGKIHVQAG
                     GGIVADSDHEKEWQETLNKRVAIFNAIIMAEKGLDNIN"
     CDS             281581..282177
                     /locus_tag="CEM_287"
                     /protein_id="CDZ16541.1"
                     /translation="MILNKKVLIIDNYDSFTFNIVQYLGVLGVEVYILRNNILNIKEIE
                     NLYFTHIIISPGPSTPYESGISLKAIKYFTGKFPILGICLGHQAIAQAFGGKIIRSPKI
                     MHGKTSIIYHKNEGIFYGLKNPLKVTRYHSLIIDKKSLPNCFNITALTNNNYINQSIIM
                     GIKHKIFYIEGIQFHPESIMSIQGHELFKNFLKYP"
     CDS             282201..283214
                     /locus_tag="CEM_288"
                     /protein_id="CDZ16542.1"
                     /translation="MQLCDLLIKKKNNYKQMYFLIKYIFTGNINKLKIATLLTALTIKC
                     ENHIEIIAAVEIMRKLMLHITINNSPYNIIDIVGTGGDYFSIFNVSTTSSFIGAVAGGY
                     IAKHGNRSISSTSGSADLLSNIGSNINISIKNIIYCIKNIGIGFIFSQKYHNVINYFSK
                     LRNNIGIRTIFNIIGPLINPVKVKYHIIGVYNKNLLIIFAESLYKLGSNHVIIVNSQDG
                     LDEISIASATNIAEVYNDKIMTYTITPEMFDIDRNYINKLQIKNTTQSIALFIYVLKGK
                     KCTATDIVLLNSGSALFISGITNDLESGIALARYILITALGYKKLQNLIIIINSFY"
     CDS             283281..284066
                     /locus_tag="CEM_289"
                     /protein_id="CDZ16543.1"
                     /translation="MNLNYSVLKKIINFKYQEYFIEKKIYLKYIEINNIISNQFIYKFN
                     IKINNYYIALIAEIKKTSPSLGLICNSFNPINIAKNYEKVGMTCLSIITDNYFFHGNKE
                     SLFYARIICKIPILRKDFIINEYQIYESKALSADCILLIVAALSDKKLYKLYKIAISLG
                     LDVIIEIHNLHEFERIIKLNLKFLGINNRDLHTFETFLEITNFIYENMYKNIILITESG
                     IINKYYLLSMLLNKINIFLIGEYFINYNEIIKNFKNFIN"
     CDS             complement(284322..285779)
                     /locus_tag="CEM_292"
                     /protein_id="CDZ16544.1"
                     /translation="MIQGTTSNAGKSVIITAICRILSIQGFQVAPFKSQNMSLNSAITI
                     NGGEISRAQLIQSIAAQVPAINDFNPILIKPESENKNQIIVNGNFFFNINGYYYQILKH
                     NFKYLIIQAFNRLKHTYDFILIEGAGSPAEINLRKNDIVNMGLAEAIDCPVILVADINS
                     GGVFAHIIGTLNLLSHSEKKRIIGLIINKFRGDLSIIKSGLNWLEKYTGKPVIAVIPYL
                     YNLNIEAEDELVYNINKKILFIKIIILLFPKISNATDFDVLYLYPKINLYFAINPNEIS
                     IINLIILPGSKNIFTDLIWLINKGWHEYIIKHLQYGGKLIGICGGFQILGKNIIDPLGI
                     EGNYMIIKKGLSLFKNSTVITKKKKLIKIYGYCLLNKTYNYVNGYEIHLGITLNEITDF
                     TKSVFLMEEGQYIDGKISHNNQILGSYIHGLFNKLDIYKNILYWVGLKINNSLNYLSIR
                     EKEINRFSKHVKYFLYFEKIINILNIY"
     CDS             complement(285813..289589)
                     /locus_tag="CEM_293"
                     /protein_id="CDZ16545.1"
                     /translation="MRVLASKKCKNEEIINLNQTPGELIIFSAADSSISLLSNIAEKLP
                     IKYPSIRLVNWINLIKPASFDLYKSRVIEKCTLDAPKGTVLIILSLLGGINYWQYGFIK
                     LKQWVKKFKYRILIIVPGEYYEDSSLFKKNTVSYLQSYRIWRYLREGGKKNIIYFFKYI
                     YALCFKKYNKQIAFYKPYILPRALIYHTKLGKTTLKEWQFIWQYTWPIAILLLYRSHIQ
                     SENTYVFNQLIDVFNFHCINILPIAIYSLKELTCIKTLEELIKITNSYLILNTTGFALL
                     NNYKTISSISNFNKNIPILQLILASNRREYWKKKKQGISIRDIAMHIVLPELDGRIITR
                     VIAFKANYINNIRTQSSIIHFVLHEERAHIVANIANNLISLNKLNNNEKRIAIILSNYP
                     NSNAKIGNGVGLDTPASILNILQSFKNDGYIINNIPKNSNELVNLIKQFQNIKIKNYLN
                     YFATLTPQNRKEVIILWGEPNKDPFYKNINGKYLLIPGIKLNNIFIGIQPARGFNINIE
                     ANYHDPELIPPHNYIAFYFWLRNIFKINAIIHIGKHGNLEWLPGKSNALSITCWPDIIL
                     GTIPNFYPFIVNDPGEGAQAKRRTQAVIIDHLMPPLSKANIYGQIYEIELIIDEYYQAI
                     NIDLFREIYLKNLIIKKTRENNLLEEINLYKKNNYNLIMNNIDAYLCEIKETQIRNGLH
                     ILGTIPNKNLLKETLILLLRLPRGINKEDIGIFHALAKDFNLPNDFDPIGITIYHWKGP
                     KPYILKNISSRPWFTNAHTKERLEIFANKLLENILYYTKHKNTILYKKYFYTSIVIEYV
                     QKTLLPLLYNSANNEIRALLNGLRGKFVPPGASGSPTRGKLEVLPTGRNFYTIDSFAIP
                     SKPAWILGKKSAELLISRYLKIYGDYPSSIGISIWGTTTIRTGGDDIAQALALIGVEPK
                     WVYQRVIDFEIIPIKILGRPRIDVTLRVSGFFRDAFLNIINLFDAAIKKIFNYIEIGYN
                     NTIKSIIEKRRIKLITQGLSKNKAFRKASYRVFSSKPGTYGAGIKGLINGRNWKKKKDL
                     ACAYIKWGGYAYGKTEINDGIEEFDEFEERLSNMDIIIQNQDNREHDILDSGDYAYFHG
                     GMANAVKIFRGKLPQIYLGDHSNPNKIKIINLKDELNRIIRNRLINPNWIKAMHRHGYK
                     GAFEMLSSIDYLFTFDATTNFIKDYQYLEITKTLIFSSYNQNFLKKNNYKALIEMSERL
                     LEANKRGFWKADDNIISKIETLLLNLEYVKEKI"
     CDS             complement(289629..290084)
                     /locus_tag="CEM_294"
                     /protein_id="CDZ16546.1"
                     /translation="MCIYILSRLIKIINIIKLFMQNYLIIGIGVRKNCILQELLELIMQ
                     LLILISINSNEIIFITTINYKYYESTIKKISKYLNCFIEYCPYNFYYILNYKNYQYSNR
                     IYEKFNIYNVSENSAVYTNINLINTFSTLLFNIKTNFANITIINLII"
     CDS             complement(290057..291358)
                     /locus_tag="CEM_295"
                     /protein_id="CDZ16547.1"
                     /translation="MYYKQISCPALFITSLASNQGKTILTSALAYYYIKKKHSVSVFKT
                     GPDYLDPMILEKVSDNLVEQLDLWMNGEEYCYNILYKASQKTDIILIEGAMGIFDGTPS
                     SADLAINFNIPIVLIINVRGMAQSIASIIIGIKKYKNNLLLYGIFINNLGSYYHYKLIK
                     SILPVNISLLGMFPKYNKIIFKNRHLGLIPPNEQNNFNKNIKNISKFIIKSKIINSIPI
                     VNFKNKKKISIPILLKGIKIGIAKDLAFSFIYNANIKLLEYMGAKVFFSPLIDKYIPNI
                     DALWLPGGYPEIHAHKLSINKSMHESIKNFFLKNKPILAECGGMLYILESISDLNNKFY
                     IMAGILPGHSELTNFLGCQGMQSLILPEGIIRGHSHHNSYSFATIKPIGYGIRSSYYTF
                     IGEAIYRIGRLTASYLHMFFPSNPIVCASIFYPD"
     CDS             complement(291358..292008)
                     /locus_tag="CEM_296"
                     /protein_id="CDZ16548.1"
                     /translation="MTNILLQIIIIQKYINKINFDKIYINNNNIIKKKYINLRISKAKK
                     NNGVFILIKGYGKGKSSSALGTVVRTLGHNYKIAVIQFVKGYKITGEYLFFKNHPFIDI
                     YIMGYGFTWETNNKIQDLKASQTAWKLAESKLSNTYYKLLIFDEISYPINNCYIDIKRV
                     AYKILTRSYLQNVIVTGRMIPVELQYIADTISTINNNKHALGLYIKSQDGIEY"
     CDS             complement(292001..293728)
                     /locus_tag="CEM_297"
                     /protein_id="CDZ16549.1"
                     /translation="MLYLFYINMQPQGNLNKIFPFSAVNGQTLIKRALLFTLIDPQLGG
                     ILISGPRGVAKSTLVRGLADLLPNKNSTFINLPLGASEEQLIGSINLEQALSNKKIIFQ
                     PGLLYRAHKGILYIDEVNLLPDNMVDILLDVASSGLNIIERDGISHTHPAEFILIGTMN
                     PDEGEIRPQLRDRFGLCVYFNECLSIKERINIVRSRIAFEKNPQKLISSVEKNQKNLSN
                     RIRNAIIKLHQIILKYKFEYQIAEQCIKSGVEGLRADIAWQHAAIANSALEGRLIVNQL
                     DIDYVKNLILNHRYIEQVNNYENKIKLPHTFTNIIKSNKNGEKLKIKNIQEEFYKQVES
                     FNKKIVFINLKKCIQYSKKKFKKKNYFNAYFSKNGYNYLKKINLNINWYLTLINPQNLE
                     NLINIKYKNYKKNKYNLDCIIIDISASIFYTLNKTKKIVSYLIEHAYLMKRKLAILIFS
                     GLKIKWLFRFGRASRICINKINKITASGTTPLQQALEKALYFIKKEYSKKNNLNIQTWI
                     FTDARTNYLIKYMQWPTPITIIDTDQNLIKIRRAKKLAISLNGYYQKISNFFKTVIND"
     CDS             293797..294561
                     /locus_tag="CEM_298"
                     /protein_id="CDZ16550.1"
                     /translation="MFFLKQLRLIILAISFITCLDMSYFIFNVSEIKNCRKYFGLIGLL
                     IGIFSSIIYIIIYFFPCYIAIFFSLISTIILTGALHEDGLADSIDAIMGGWGVKNKLNI
                     MKDSRIGTYGTLALIISLLFKIILIFYLSLNNRLLSLIYIFIIANSLSRIIPTLFMDIL
                     PYIFFKNSKIYYLSMPLSLSDKIIILIPNIFLYIFFIGIIKTISLLFILFIIFIYFIKF
                     IKYNLGGYTGDILGTIQQISEIFIYIIFNIYA"
     CDS             294554..295069
                     /locus_tag="CEM_299"
                     /protein_id="CDZ16551.1"
                     /translation="MLEFIIGGIRSGKSRYAEWLAQESNFEVYYIATCKSIDNDLKYRI
                     KNHRKRRPLFWNLIEEPIDIEKIIIKFDNKKKIFIIDCLTLWINNNLFYNPNTIKFKCI
                     EIIKLLKYIKGRILIISTEIGEGIIPINKLSRKYIDIIGEFHQQITFLVDRVWSLCSGI
                     PKLIKYNL"
     CDS             295081..295992
                     /locus_tag="CEM_300"
                     /protein_id="CDZ16552.1"
                     /translation="MIYLFIFAFILDQLLGELNYKYNPIILLGKYINKIEFFFNGNYLK
                     IKGILSIFFVILPFLLIIIYIYIIFKYNFFYFNIFGFILYLSIAWRSLIEHGLNIEMSI
                     IEGNINMSKAALSMIVSRTVNNLNINQIYIATIESIFENGNDAIFAPLFFLFTGPLGVI
                     FYRIINTLDAMWGYKNNRYIYFGWSVAKLDDLLNFIPAILTGVIYACCSFKYKYFKQSF
                     LCSFKKFLKWKSKNAGYVMSAGAGSINIILGGISIYNNKYQYRPQLGINKIPNINDITK
                     TCSLINYSMFFIILSFYFLNNI"
     CDS             296189..297085
                     /locus_tag="CEM_301"
                     /protein_id="CDZ16553.1"
                     /translation="MENIDFIYFKIQKNIKYIKLSIYKKYKLILEKIKYEIDIIEKKIY
                     NLEFNKLFKTKIDYNNAYIDIKAGSGGNEAQDWASILLRMYLKWAENHNFQTELIEFSL
                     GDMAGIKSATIHVKGDYVFGWLRTESGIHRLVRKSPFDYSGRRHTSFASIFVSPELDES
                     IKIDINPGDLRIDTYRSSGSGGQHVNTTDSAVRITHELTGIVVCCQSERSQHANKEHAM
                     KILKSKLYEREIKKKIENKKITNLKLDIGWGSQIRSYILDNQIIKDLRTGVQNSNCNKV
                     LSGDIDFFIKESIKYGF"
     CDS             297095..298612
                     /locus_tag="CEM_302"
                     /protein_id="CDZ16554.1"
                     /translation="MIIKNNINSENYLINIRKKKLFKLREKYNNLGISVFPNDFRRDNF
                     AYFLQKKYLNKTKLELIKLNYFVSVAGRIMRKRGPFIIIQDVTGQIQIYLKKNLDNLEE
                     IKNWDIGDIIYAYGIINKSNMGDLYILVTKTKLLTKSLRSLPDKYHGFIDKESRYRQRY
                     VDLIMNVNTRKLFYIRTSIIIAIREFLFNLEFLEVETPILQNIPGGAFSRPFITHHNAL
                     NSDMYLRISPELYLKRLVIGGLERVFEINRNFRNEGLSTIHNPEFTMVEFYWAFANYYD
                     LIKLTENLICYVAKKTLGYTIISLNYDNKKIVLDLTEPFNILTMRQSILVYGIKYNIYD
                     SDIVSLETIKLLAKKLNIIININWGMGKILNEIFSLIVEHKIIKPTFITEYPVEISPLA
                     RCNDKNPEFCDRFELFIIGHELANGYSELNDPEEQSNRFKTQLIEKSDGNLESMFYDID
                     YINALEYGMPPTAGEGIGIDRLVMLLTNSVSIRDVLFFPIMRNNKFI"
     CDS             298625..299785
                     /locus_tag="CEM_303"
                     /protein_id="CDZ16555.1"
                     /translation="MLNLLKINTIKKKIKFTEIYFYFDIINNINKIYNKNYIKNNKIKN
                     KFLFYLKNINYNVNIIKKNFYINWKNKYFIYLKNKSNFLYNNLYKGLIKTRNNFKYGLF
                     KIFKNKTIIDNNIIYKIETQLLMADIGIETTTKIISIIKKKIIKNNIYNVKDIYIILKN
                     ELNLILKSVEKPLNLENLIFKKPFLIIIVGVNGVGKTTTIGKLTKYYKNLGKSVLLAAG
                     DTYRVAAIEQIQILGENNNVPVILKNLGADSAYVIYEALMAARFNNIDILIADTAGRLQ
                     NNKILMDELKKIYNLLNKIDRNIPNEIMLILDASIGQNAIYQTSIFNNAVPINGITLTK
                     LDGTSKGGVIFSIANKFNIPIRFISLGESINDLYVFKSKNFIETIF"
     CDS             299800..300024
                     /locus_tag="CEM_304"
                     /protein_id="CDZ16556.1"
                     /translation="MKNICKITGKKKIVGNNVSHSNKKTKKNFFINLQNYKFYLEKEKY
                     LLKLRISCKGKRFIYKNGIYKYFKKIFYK"
     CDS             300031..300183
                     /locus_tag="CEM_305"
                     /protein_id="CDZ16557.1"
                     /translation="MIEKIKLISSSKTGHFYTTTKKKNISKKLELKKYDPIIRKHVLYK
                     EKNIK"
     CDS             300189..301208
                     /locus_tag="CEM_306"
                     /protein_id="CDZ16558.1"
                     /translation="MKKYKILTGIMTTGTPHLGNYIGAIKSAIKVSKNNNIKSFFFLAD
                     LHALIKLYDSYKINRSLLEISATLLALGLNTKNTIFYRQLDVPEITEIMWILSCVCAKG
                     LMNRAHAYKAAVINNKNLKYYDIDNKINMGLYNYPILMAADILLFNVNYVLVGIDQIQH
                     IEIARDIAIRFNYIYNEKCFLLPKALINKNINLINGIDGQKMSKSYNNTIPIFCTELEL
                     KNYIRKIKTNSLAPGTPKNHNNCTLFEIFKAFANNNEINYLKNCYYEGISWIEIKILVF
                     EYLNKILIEPRKKYNYLLNNPNYIQNLFKIGSEKARLEIAPLVYRLRNVTGLGNFKKN"
     CDS             301626..302531
                     /locus_tag="CEM_310"
                     /protein_id="CDZ16559.1"
                     /translation="MIKGSIVALITPMKINGEIDWDALHRLVNLHLYNKTDAIVAVGTT
                     GEPTTMTVDEHFDVIRAIVSEVNGRIPVIAGTGANASWEAVNLTRYAKEAGADCCLSVT
                     PYYNIPTQEGLYQHFKLIAEVGLPVILYNVPKRTGVDISNETVLKLSKIKNIVGLKEAT
                     GNLDRAIELIKIFKNNGFAIYSGDDQTACEFMLAGGHGVISVASNIVPKAMHELAVAAI
                     SGKPEKAHQINTKLMPLYSVLGIEANPIPVKWSLNQLGLIEKGIRLPLTWLSEKYHSTV
                     KKNLQLFRILNKFGDNNLWV"
     CDS             302522..305179
                     /locus_tag="CEM_311"
                     /protein_id="CDZ16560.1"
                     /translation="MGLENLNYLENNDWIKAFKSIIFYSGNKRALFILKKLINFIRYNG
                     IQSTIFVNTHHRNTISIEKQVQIPGDMILERKIRSAIRWNSMALVVKANIKNKGIGGHI
                     ASYMSICTLYEVGFNHFFRAANNKFKGDLIYFQGHSSPGIYARSYLEGRFSKEQMDNFR
                     QEINKNGLSSYPHPYLMPEYWQFPTVSMGLGPIQAIYQARFMKYLHIRGIENMVNRKVW
                     AFIGDGECDEVETLGAIQVASREKLNNLIFVINCNLQRLDGLVRGNSRIMDEIEAIFTG
                     AQWKVIKVVWGSKWDKLFKTDYKGFLQKRLNEIIDGECQNFKSQNGKYIREKIFGKYKE
                     TAKLVELMSDEEIIALDHGGHDPKKIYAAYYEAVNNTEYRPTVILAHTIKGYGMGGSAC
                     SMNVHNIKSMSINSIKLFRDRFNIPISDDKIKIDNLPYYKPAENSLEMLYLHEKRKNLN
                     GYLPKRNYYFQSIIIPSLEDKIFYTQIKGTGNRKISTTMAFVRILSSLLKDKIIGSKIV
                     PIIPDEARTFGLECLFRQVGIYSPEGQKYKPIDANQLMYYREDKKGQLLEEGINEAGAM
                     ASWISAATSYSNYNETLIPFYIFYSMFGFQRIGDLAWAAGDLNARGFLLGGTSGRTTLN
                     GEGLQHQDGHGHLLALTIPNCISYDPTYAYELAVIIQYGLKRMYQYKDNCYYYLSIMNE
                     NYYHPKMPNNCETGIIKGMYLLHEFKNSTNKHIQLLGSGTILREVEYAAKILFNDFNVT
                     SDVWSVTSFNELRKEALEIDKKNFLNFENNKTPWIIKCLENRKGPIIASTDYMKLYADQ
                     IRAWVKNDYYVLGTDGFGMSDTRENLRKFFEIDRYFITIFALKALYNKNIIDINVIKLA
                     IKKYGINNENYVFK"
     CDS             305194..306756
                     /locus_tag="CEM_312"
                     /protein_id="CDZ16561.1"
                     /translation="MKTEIIKLVNIGDYKNVEVIEIPIKEGDIINAEDTLIVLESDKAN
                     MDIPSPIYGKVLKILIKEGDKVSPGDEIVEIENLKNDKVSTDDELIEIENLKNDKVSTD
                     DEIVEIENLKNDKVSTDDEIIEIENLKNDKVSTDDEIIEIENLKNDKVSTGDENNFEII
                     IPINILEKYYNIFVMDILIKEDYEIKINDKIIILKSDNHLIYIISPYKGKIISIFIKKG
                     EKIKGGELICNFKLNEKIFIYAGPAVRLLARELSINLISIKGSGPKGIILKEDIYNYKK
                     KFTIDFQQFGEIEEKPMNSILKIGSENLYKNWINIPHVTQFDDADITELEKFRKLIQLE
                     LNNDVKITLLHFIIKACSILLKKFPQFNVSIDFKKKNLIWKKYINISIAVDTPNGLIVP
                     VLKNVDKKSILEIAIEVNDLIKRTKNRKLKHQDIIGGCFSISSLGSIGGTAFTPIINSY
                     EVAILGISKAQIKPIWYENNFKPRLILPLCLSYDHRALNGAESARFVSKLSQLLSDIRR
                     LLF"
     CDS             306763..307473
                     /locus_tag="CEM_313"
                     /protein_id="CDZ16562.1"
                     /translation="MITIIAIDASTIACSVALLYGYNNNYSIIGCYEIINKKQMYKIIP
                     MVNILLYKAGINIKKIDCIAYGKGPGSFTGIKIASSIAQGLALGVDCPLFAISTLEAIA
                     LNAWHKYNVKYIISIINNTLNQVLFLSLFKINNKFILPLPIISKNIFFLKNKKECFFLK
                     KILDNLIKKNFFFMGSGLYILNTIKINTSIINMIDINCEPDAAYIVRIAAKLFLSGSFN
                     KLSFLEKLPCYLYI"
     CDS             307742..308551
                     /locus_tag="CEM_316"
                     /protein_id="CDZ16563.1"
                     /translation="MHKINIIYWKKKIPNDSEIIYNIHIIKTILLNAKIFGTPPPILLW
                     IKNNINKYYYKILSLIEQLSIKIENPPNEIFKLITNGKIRNNQSIIAFCKMVFTKNEKT
                     LINRLLNWKESVAPLFLILNGITDTYNLGACLRSVDAAGAHGIIIPKTKNAHINNIVRK
                     VSSGATEVVLIYIVNNLYNTINKLRNLGIWILGTTNKAKKFLFDIDLKIPCAIIMGSEG
                     YGLSNLIKKNCDYLISLPMLGKISSLNISVAAGICLFEAVRQRNFKI"
     CDS             308573..308908
                     /locus_tag="CEM_317"
                     /protein_id="CDZ16564.1"
                     /translation="MRNYEIILLTYHYINLTDIINDYTYLIKTNGGIIHKFENLGIRLL
                     SYIIKKVYKANYVLINLECNLIFINKFKQILNLNKNILRIMIISNKKNKLLEFIKILIH
                     LIYILMK"
     CDS             308854..309021
                     /locus_tag="CEM_318"
                     /protein_id="CDZ16565.1"
                     /translation="MIGIYKDIDTLNIYINEIGKIIPSRISGLKIKYQRQISLAIKRAR
                     YLSLLPYITK"
     CDS             309051..310391
                     /locus_tag="CEM_319"
                     /protein_id="CDZ16566.1"
                     /translation="MIELDQKSKLAPHSLEAEKSFLGCLIIDNSAWDKISDKIVDLDFY
                     FLKHRHIFIAIKFLINKDSVIDIITLSEILELQNKLETIGGLNYLADIARNTPSANNII
                     AYAEIILDKSTIRKLIKSANKILNNAFNPNGVTSNDLLNEAESLIFKISEKCTKFNEPI
                     GINKLLTKTLDRIDNLYNMKNSISGLSTGFKDFDKITSGLQSSDLIIIAGRPSMGKTTF
                     AMNIVENTIVNTEKLVIVFSLEMPSDHLIVRIISSLGNIDQMHIRTGQLNDNDWERLTT
                     TVNLLRDRKLFIDDTPAISPSEIRNKIRRLSRDIGVNIGLIIIDYLQLMEVHGISENRT
                     AEISEITRSLKVIAKEFNCPVVALSQLNRSLEQRPNKRPIMSDLRESGAIEQDADLIIF
                     IYRDEVYNRDNIDNKGIAEIIIGKQRNGPIGIVPITFIGKYTKFENI"
     CDS             310412..311224
                     /locus_tag="CEM_320"
                     /protein_id="CDZ16567.1"
                     /translation="MIKNFLSIKLYPFIIKKNLSQTFLCDIKIINNIIKYICPKPGQSI
                     IEIGPGYGAITKILLQAVGEIEIIEFDKNLINILKNNFFLYTGLNIYKANILFFDFYKL
                     KKNENLRIIGNIPYNISTNLIFNIFKKIEIIKDIHFMLQKEVYLRIIANPGNKKRGILS
                     LIVQYYCKIFLLFDVPPNVFFPKPNVNSTFIKLEPYKKLPYIAKNYNFFINLVKKSFLN
                     RRKNLRNNLKGLIDESIIYFIGIDPNRRPETLTIAEFVNLANGYLCMY"
     CDS             311212..312237
                     /locus_tag="CEM_321"
                     /protein_id="CDZ16568.1"
                     /translation="MYVLGIETSCDETGVAIFNSQYGLLYNVLHSQIKIHNKFGGVVPE
                     IASRYHLCKLLPLIIQVLYKIKLKKNEINAIAYTSGPGLINTLMIGALIANGLGRALSI
                     PVIGVNHMEGHLFSTMLEDDPPEFPFVALLISGGHTELIDVKNIGKYNLLGKSLDDAVG
                     EAFDKVAQMLGLNYPGGPSISNIAIKGNPKRFFFTRPMTKNKTELNFSFSGIKTCVLNT
                     INKIKLIDLQTKADIAIAFEEAIVDTIIIKSIRSLKKTKYSRLVLAGGVSANIRLIQKL
                     EKILIKYNTKFYYPKKKFCTDNGAMIAYAGAIRINYIKSYYKSYKIHLNPIWKIATINN
                     L"
     CDS             312255..312425
                     /locus_tag="CEM_322"
                     /protein_id="CDZ16569.1"
                     /translation="MYINTESFEFILRKFKRSCEKLGIISEIRRREFYEKPNSVRKRKA
                     LAAKTRYDKQI"
     CDS             312431..314050
                     /locus_tag="CEM_323"
                     /protein_id="CDZ16570.1"
                     /translation="MIIESYKKIIKYIILNIDIVEFISEKIKLKKYGKNFIGSCPFHKE
                     KNPSFTVYKNFYHCFGCCDHGNVIKFIMKYDKLNFFNVISILANKLGIKIENFKKNESN
                     LKNLEGYNLLFFVTKYFCNMLNDSSFESKKARAYLKFRGINKEMIKNYSIGYANKSWDS
                     LKKYLNKYNFSEKLQIKYGLLIKNSNTLCYDIFRNRIIFPIKNFIGRTIGFGGRVLVDK
                     TPKYINSPETPIFFKGHELYGLFELRQKILDIKWLLIVEGYIDVITLSQRGIYNVIATL
                     GTTITIDQLKIIYKLVDKIIFCFDGDIAGYNASCKALDVVLLTINNNLNKTIKFIILPF
                     GEDPDSLIIKEGLESFKIRIKKANNLSDFIFKIASKGLNIKLIEDQQFFIKKVLEYLIN
                     IPECIFKLLIFNKLEKISNISINILKKIYNNLINKYNSKTNINKNIFYYPSLRLLQLLL
                     HYPYLIKYLPKNNYLYPTDEYGILLVKVIKLFKYNNFKFSNKILNNFILKKHILNNLLK
                     INNIIQIQFIIKEINNWVNFFY"
     CDS             314177..315988
                     /locus_tag="CEM_324"
                     /protein_id="CDZ16571.1"
                     /translation="MYNNLPLFIYKFLVKAKNHGFLTYSEIYNVYKKSNEINYSLEEVL
                     FILEKKKVKIIENINDNLLKKNKKYINKNTSENNVLNSENNLKINPIRLYMREIGNIKL
                     LSYEDEIKIYNKREILKKKIMFIFSYWEYAINFICETYDNLKKEKKLLNTFIKGFLNIN
                     YIYLINNKDKINKNLFINNLYFSNNNIKQYNQQYFFLVKEIDQINIKLAHIFFKLLKER
                     KNSLKTTIEKYGYKSNHVKTEQKFFTQIFMKIKLTHKYLYKLIYYIYNCNTKINIEEKK
                     IIQILNNCNISNNYFKNNENNIKWLDNFISKNVEYSKDLKINRTYILESQNKIKIEENL
                     IKLSNINIKNIYKKIVFIEQLLFKNKNKIIEANLRLVIFIAKKYINRGLSFSDLIQEGN
                     IGLIKAVDKFEYNLGYKFSTYATWWIRQSITRSIADNGRTIRLPVHLIEIINKIKKVMH
                     IIYQKTGKEATYKDLSKYLCISEDKIRKIIKLSKEPISLDFKVNENDKSTIGDLIPDNS
                     QPTQLDFVKRNNLIVSINNALKDLTAREAKVICMRFGLNNNNIHTLEEIGKIFNVTRER
                     IRQIEAKALQKLSDPLKYKILKSFLED"
     CDS             316202..317110
                     /locus_tag="CEM_325"
                     /protein_id="CDZ16572.1"
                     /translation="MKNFLTTSVIYLNNLAILEVVGIDSILLIQGQGSAQINHATEYFS
                     PLCSFCTPLGKIIANSRLIRVNKYCYWILIHSTILKTLFIHLKKYTNFYKKVKINFRND
                     IYLLGIIDINRKYFKKKTNIKKLPFLPGELNIENNFYLIYHNGINRIIVITYKYNMKYL
                     ISKFSKLELKYWLLNDIQSGFIFLDITKSNMLLPQMINWETLGGISFKKGCYTGQEIIA
                     RVHYIVKFQKRLMRFYKENNSILYIKKYSVLLFSNTEYGIIELIGLIQNIKNIYLNNTI
                     NILSLPYDIKRLNPEELIIHI"
     CDS             complement(317107..318321)
                     /locus_tag="CEM_326"
                     /protein_id="CDZ16573.1"
                     /translation="MIYCSFCGKDQNECNKLVMGPSVYICNECTDICNDIMKYNLDTNN
                     IFFNPIDFLLTPNQMCQFLNKNIIGQNYAKKVISVAVYNHYKRLKNSLCYRSKNFVHIG
                     KSNILLIGPTGSGKTLIAQNIAEMLNVPFAMADATTLTEAGYVGEDVESLIQKLINNCD
                     YDLDKAQQGIIYLDEIDKLSRKPDNTSGNRDVSGEGVQQSLLKLIEGTIASIPQYGFRK
                     NTPQEFLQINTSNILFIFGGAFNGIEKIIMERLNKGSIGFNAKLKKSNKNKVNDILYKI
                     ESNDLIKYGLIPELIGRLPIITHLTDLNEFSLMQILNNPTDSLINQYIRLFELDGVELE
                     FQEDAIIAIAQQAIKRKSGARGLRSIIEKYLLNTMYDIPNIQYICKVIITKDVILNNKQ
                     PIYVY"
     CDS             complement(318343..318954)
                     /locus_tag="CEM_327"
                     /protein_id="CDZ16574.1"
                     /translation="MKDIKNFIPTVIENTSKGDRYNDIYSRLMQERIIFIIGPIMDSMS
                     NLIIAQLLFLESLNPDQDIYLYINSPGGSVTAGLAIYDTMQFINSDVSTFCIGQACSMG
                     ALLLSAGAKGKRYSLPNSRIMIHQPLGGYEGQAKDIEIHSKEILTIRNNLSKILAFHTG
                     KKIETIISDTDRDYFMGGTKAIDYGIIDIVLKNRSQIITK"
     CDS             319295..320161
                     /locus_tag="CEM_331"
                     /protein_id="CDZ16575.1"
                     /translation="MIAKLINGNVIANIIYKNISKKIIKRKLLGLRPPGLAVILIGNNP
                     ASKVYIRNKHSVCKMLGIMYFQFLFSNNCSENDIIKIIDKLNLDTNIDGIIIQLPLPKN
                     FNYIKVLERIFPDKDVDGFHPYNMGRLAKRIPMMRSCTPKGIMTLLKEYKINVQGINAT
                     IIGASNIVGRPMALELLLAGSTITVCHRFTNNIQKQIGQADLLVVAIGKPSLIKGTWIK
                     TGAIVIDVGINKLKDGSITGDVEFNSAINIAKYITPVPGGVGPMTIASLIENILFATEL
                     HDNFKKN"
     CDS             complement(320163..321539)
                     /locus_tag="CEM_332"
                     /protein_id="CDZ16576.1"
                     /translation="MQIYNTLKNFTENFFTKEKGKINIYVCGITVYNYCHIGHARIMIV
                     FDVITRYFRTLGYKVNYVRNITDIDDKIINQAFKNKEKFNILTERMIKAMHEDEKTLRI
                     LPPNNVPYATNHINEIIVMIKKLLKKGYAYLADNGNIYYRIKCFKSYGNLNNINFDNLK
                     SSKRIELDKYKENQLDFILWKKYKSNEPYWSSFFGKGRPGWHIECSVMANIYLGDTLDI
                     HGGGIDLTFPHHENEIAQSEAVTGKKYVKIWMHVGIIKFNNEKMSKSLNNFFTIREILK
                     KYHPEVLRFFLISSHYRTPINFKIKSLEFAYKSLNKFYIALSKIKVVKRSFNDFFLKKF
                     FIAMDDDFNTPKAISILFDILHKLNLKLKLKSEEASFLAFDLINLGGILGILQNKPYNF
                     INYCKFNLPLNVKEIEKQIKLREIARNSKNFDESDRIRKELNNLGIFLKDYNNFTEWNI
                     "
     CDS             complement(321526..323256)
                     /locus_tag="CEM_333"
                     /protein_id="CDZ16577.1"
                     /translation="MDLFFIVKKYIIIYLIILNQLLNINLYFMKKSNFISNQIYKDIKK
                     LNIKILTRFPPEPNGFLHIGHIKSIWINFGIAKKFNGQCNLRFDDTNPSIEKDIYVKAI
                     QEDIKWLGFKWNGQVKYASDYFEQIYDWSKYLIHNGKAYVDDLSYKEIHEYRGTLTKPG
                     INSPYRNRSVKENIDLIERMRQGEFLEGNKVLRAKIDMSSPNINLRDPIIYRIRNIKHH
                     KLGYKWKIYPSYDFAHGQSDAIEGITHSICTLEFEDHRPLYNWFLNNLPVPSKPRQIEF
                     ARLNIQYTITSKRKIKLLIDLKIVNSWDDPRLSTISGLRRRGYTPESLHKLCEMTGITR
                     SNAIINIKMQYHAIRSNLEEKAPRAMCIIKPIKLIITNIDKKYEEILQIPIHPKKYMGI
                     RNIPFNKELWIDIDDFMLDPPNKFYRLTLGNKVRLRNAYVITCNKVVFDKNGRVYNLLA
                     NVDFNTLGVNPKGYKIKGVIHWVSIKHGVFLEIRKYNNLFKIEDPEKEKNFLDYINYNS
                     IEIIKAIGEPYLKNALPENCYQFERVGYFCADRYDHNKEKLVFNKTVNLKDSWNNYANI
                     "
     CDS             complement(323183..326434)
                     /locus_tag="CEM_334"
                     /protein_id="CDZ16578.1"
                     /translation="MFTVIHANNIEDLIDIVIEIIHSNPIEPLETETFIIQSHCMGQWL
                     RLAIADKKSIAASLEFKLPLSFICNLYNIVLGNDNIYEYSHFDYSSLIWILFKLIPKII
                     FLPEFKLLYEYIQQDKTVLNKELFDIKIYEQSKLYFVCKKIAYIFNKYLLYRYDWINAW
                     SEKKNILKLDFNQQWQPKLLQELLKNINIKNSAFLHKNYCKIVTKLKTRPIGLPSRLFV
                     FGISTLPAKIIEALYAVSHIINVFVFVNNPCKYYWEDVINKKYIKDNNPLLMNWGKQGC
                     NFIKILNEFEYKNTYKLEYHIFRDKIFSKNSLLLHQLQQDILDLNNPYYILKNGCKRIL
                     NENDKSIRFICTYSTLIEVEILRDQLLEKFEIDHNLKPNDIIVLAPDINDYTAFINAVF
                     GSININDPTYIPYGIIDKKNSIYNPILICLLELIKLPIIRLELNELLNWLYIPEFRRRF
                     EIKKESIKKIKYLLKSNGVRWGINSEHRYIIGLPALNNNTLRFGIDKIILNYAINNKFI
                     TDSFNIDLFEFDAKLIGNLIKLIQNLEHYLHVIYKPANYLEWEQRIKNIYKNFFLKQNN
                     EYELINEAINTLSNSCEIANFDENITFYIVHDVISKNLDEKICKFFYGKVNFATFLPMR
                     NIPFRYTYLLGMNEGNFPRPYFTLSIDIMKKYTRNDDLSSIIDDSYLLLEVLLSTRDCL
                     TISWVKKSNNNYKYNNPSVLINELRNIINIGWTLNKSQTKNVSPIDILTIEHIKQFYKT
                     SFEARQEYKKVKNFYKFTEIPFISKINPPIKLGLNELEKFLYEPFKIYFKYRIKINFKN
                     NINIYDTEPFILDNIQLYNIKNILINNFYKGYSLNYTIYKLKKSGQLPFLGFSDTYFYN
                     ILEKFKFQINIWKKYIENKKKEQKFLRFSISINKYNVCFEQILKNLYEDYKGNINYYSI
                     EPYNYIYNNQIFRLFRGYLIQLALSIATKRPGNVILIFENCTLVLPTCKHKIAKIQLIN
                     LIYLWYKAWKLPIPTNPHMAFDLFFICEYISENKIIKINKILSKKYKKFKNIQKNFFIK
                     EIWPDFKSLLNNGFIFYSKKIYNNIFDYIKSIIKY"
     CDS             326483..328237
                     /locus_tag="CEM_335"
                     /protein_id="CDZ16579.1"
                     /translation="MRRYCGKINENMVGENITICGWVNSSRNHGGLIFIDLRDYTGIIQ
                     IVVNPLNLKAFSNANKVRNEYVIKITGILSIRPKGTINTTKLTGKIEVLANNIEILNIS
                     KTPPFQIDEHINVNEDIRLKYRYIDLRRSEMINRFYLRSKILNNIREFLENEGFLNIET
                     PILTRATHEGARDYLIPSRTHCGEFFALPQSPQIFKQLLMISGFDRYYQFAKCFRDEDL
                     RADRQPEFTQIDIEASFIEEKDIMLISEKMISKLFFELINIQLPIFKTIKYSEAIYRYG
                     SDKPDMRIPLELIDITDIIKKVKLQVLREPAYLKDGRVATIIVNGGAKFSRKEIDEYTR
                     FVCSYGAKGLAWIKINNISAPYNEGLQSPIIKFIENIIEELIVRTNAKNGDIIFFCADK
                     KCIVNASMGALRIKLGKDLNLYTSNWSPIWVINFPMFERDDNGKLVSYNHPFTAPICNN
                     IEELRFNPIDKFSRSYDLVINGIELGGGSIRIHDKYLQQAIFEIIGFSKLDYYENFGFF
                     LEALQYGAPPHGGIALGLDRLLMLITGTSSIRDVIAFPKTQKASCLLTKAPNKVSDLQI
                     KELNIKRR"
     CDS             328240..328479
                     /locus_tag="CEM_336"
                     /protein_id="CDZ16580.1"
                     /translation="MSGHSKWSNTKHRKAIQDAKREKLFNKLIRELIIAVKIGGSSDPD
                     NNPRLRTAINKALLNNMEKNRIKRAIDRGLNVKI"
     CDS             328479..328949
                     /locus_tag="CEM_337"
                     /protein_id="CDZ16581.1"
                     /translation="MIILGIDPGYSRIGFGIIERYLYYPYYIDSGYINISAINLGQKLI
                     KIYTGMSEIINRYCPSEIAIEQVFISKNADSALKLGQTRGCTIVCISNNGLPIFEYTPS
                     FIKKSITGYGIADKLVVKKNIYINLKIEKHPQSDASDAIAIALTHCYKKNNY"
     CDS             complement(329192..330268)
                     /locus_tag="CEM_341"
                     /protein_id="CDZ16582.1"
                     /translation="MGISLNCGIIGLPNVGKSTLFNALTKSNVNAKNFPFCTIDPNIRI
                     VSILDPRLKQLFNIVNTIKIIPNTMKFIDIAGLVSGASKGEGLGNKFLEKIRETNALVH
                     VVRCFDDKNIIHIYNKVNPKHDIEIINIELVISDIDTMNSIKKNKLIKLDNKEALILKT
                     LLEKIKPHLENGLSLRKFKLYEWERILLNKYGFLTIKPLIYIANVNENGFEKNKYLNII
                     KNISYAENAPILVICNKIESEISKKEKNIFEEINKNSVINKLICMSYDLLNLHTYFTVG
                     LKEIRAWAISIGATAIESANIIHTDFAKGFIRAEVISFNDFIKYKGEIGAKKAGKWRLE
                     GKKYIVKNGDIIHFRFKV"
     CDS             complement(330286..330867)
                     /locus_tag="CEM_342"
                     /protein_id="CDZ16583.1"
                     /translation="MNTTISAIIGLRNYGNKYIGTRHNVGAKFVYKLANLLGIKLYPKY
                     KYLCEYARISLSNKELDLFVPLTYMNNNGKVLYLLTKFYNFKKNFLIAHDDLDISIGKT
                     KLKLNGGHGGHNGLRDIIYTLGTKNFPRIRIGIGHPSKNELISNYVLSIPNKNDKIYIN
                     ISIKKAIDILPLVIQGYWEKAMTHLHTINK"
     CDS             complement(330891..331475)
                     /locus_tag="CEM_343"
                     /protein_id="CDZ16584.1"
                     /translation="MKIKYEITALQRIYLGKSANRKIRRIYNRIPAIIYGNNKKNLPIS
                     IETNLLNNIIEYKYFLNSIIKINIKNNIETVLVLFIQYHSIKTFILHIDFIRITENTQL
                     KLNIPFKFINIDTCKGIKEGGIIKILKKNIEITCFPKYIIYYLEININNLNLGENIKIT
                     DIKLPKGVNLIKKQDNIIITIINKKKIDKID"
     CDS             complement(331490..332431)
                     /locus_tag="CEM_344"
                     /protein_id="CDZ16585.1"
                     /translation="MSKLLIFSGNANPKLSNKIIEYLDINLGKLTITKFSDGEISIKIN
                     ENVRGKDVFVIQSTCMPTNNNIIELILIIDALQRASANRITAVIPYFGYARQDRRVYSA
                     RVPISAKVIANMIVKAGVNRVMTMDLHSEQIQGFFDVPVDNIYGNPVLINDIYHQNYKN
                     MLIVSPDIGGVIRARAAAQELNLDLAIIDKRRPKINESQVMHIIGDVNNRICILLDDII
                     DTANTICKAAEALKLHGAKRIVAYSTHAILSGSAIDNILKSNIDELVVSDTIPLAEKAI
                     LCSKIRQITVSSIIAEAIRRVNNEESVSAMFT"
     CDS             332481..333533
                     /locus_tag="CEM_345"
                     /protein_id="CDZ16586.1"
                     /translation="MKKLLSINFEIYEKRFKYLSIFIYIYDIINDPILFRKYSIEYYKL
                     KEIIIGCKNYQKCENSMIEINSIKNDDIRNIFIDEIIQINYKIKILYLKLKQVLITKDP
                     NDEKNIFIEVRAGSGGDEAAIFAGDLFRMYVKYIELQCWNIEIISINTGEHGGFKEIIA
                     RIEGIGVYGNLKFESGVHRVQRIPTTESQGRIHTSACTVAILVETTLGEIIINPADLRI
                     DTYRSSGAGGQHVNTTNSAIRITHIPTGIVVECQDERSQHKNRSRTMSLLYARIKQYTE
                     NVQNKKTSEIRKSLIGSGDRSERIRTYNFAQDRLTDHRINFHINLSDILSGNLYKLINV
                     LINEYKSENF"
     CDS             complement(333583..335067)
                     /locus_tag="CEM_346"
                     /protein_id="CDZ16587.1"
                     /translation="MKWETVIGLEVHVQLSTQSKIFSGAIAKFNNKPNTNICAIDLGMP
                     GTLPVLNENVIAMAIRFGLALGAEINDISIFERKHYFYPDLPKGYQTSQMTQPIIGPCK
                     INLELDNCENKIVRINHIHIEEDAGKSIHNYIGGMSGIDFNRAGIPLVEIVSEADMHSH
                     KEALAYLHAIYNIINYIGISDCNMAKGAMRCDINISIRPIGTKKLGTRTEIKNVNSFRF
                     VERAIIVEVERQINILNKGNKILRETRIFNPEKDKTEALRTKEQTNDYRYFPCPDLLPL
                     KISKNYIDLQKKFIPQLSNVRKEYFIKNLGISEYMAKFLSLSRDKADYFECVYKICGDA
                     NLAANWIQCNLTAKLNSYNLCIKDSPISAYKLGGLLLRIKDKTITNKAAKDVFTDLWTH
                     PFKNADQIINSKCFLQVNDENIIKNTINKIISENNIQVDEYINSNDKKRKKMFGFFIGK
                     IMKRSNSNINPQKANVLLKKKLDDLYLIKNIKFKCL"
     CDS             complement(335064..336503)
                     /locus_tag="CEM_347"
                     /protein_id="CDZ16588.1"
                     /translation="MLNLTIKEIINGLNYGEFLSIDLIYYLLTRINLIDPEINSFITVT
                     AEQAITDAHIADKIRKKGKANLLTGVPIAYKDTFCIEGVRTTCASKMLLNFKAPYTATV
                     VNKLKKAGIICLGKTNMDEFSMGSSNESSYFGPVKNPCNLNLIPGGSSGGSAAAVAAGL
                     VPAALGTDTGGSIRQPAAFCGITGIKPTYGRISRYGMIAYASSFDQCGPMAKTVEDCAI
                     LLNIMAGHDKYDSTSARSFVPNYIKNINNSIKGLKIGLPIEYFNKYLDKNMELVIREAI
                     NVYKSLGVNIIEVSLPYTQFSLPSYYVIAFAEAASNLARYDGVRFGYRSNKNVNFEDMY
                     KITRSEGFGEEVKRRILIGTYMLSNKCYDIYYRKAQKIRRLIYEDFLNIFKKVQILICP
                     TTNTQNSKMYLDDIYTISANLAGVPSINIPAGFINNNTVGLQLMAPHFHESLLLNIAHL
                     FQKNTNWHKYYPKLKFIREKI"
     CDS             complement(336529..336807)
                     /locus_tag="CEM_348"
                     /protein_id="CDZ16589.1"
                     /translation="MTIKLEEISHWACLLLKEKDKYNYKNYFNKFINMIYYMNKLYTKD
                     IIPMLHPLEATQILRSDKVTEYNKEKICKSCAPIIIDDLYLIHKFLE"
     CDS             336833..338254
                     /locus_tag="CEM_349"
                     /protein_id="CDZ16590.1"
                     /translation="MNKYIEKAIMLLFAKNEIYLEDLEKCLYYAMGPGIDYADVFFQRT
                     WGESLLESNGKITASYYIDGGVGIRSLAKDKTGFAYSNEISFKNLKELGNITSSIIKKG
                     SSNKISINKYNDNLKFYSEINPILKTNLYDKIDIIKKIENLAYLLDPAIIKVNVSLKSF
                     FDVILIKSSDGILNSDIRPLIQFYISVIAERNFIRASGNAIFSGRFNFSEFKIKNYVKR
                     AVHQALINLDAINTPIGQLPVVLGNGNPGVLIHESIGHGLEGDFNRKGNSIFYNKIRKQ
                     VAAKGVTIVDNSTINNLSGSLSIDDEGTPGQNTLLIDDGILINYMNDKLNSRLMGMKST
                     GNARRQSYSFLPIPRMTNTYMLNGDSKPEEIIKSVKRGIYAVSFEGGQVDITSGKFVFS
                     TNEAYMIEDGKITFPVKCVTLIGDALNVMQNISMIGDDIAFDSGICVKNGQYIHVNVGQ
                     PTIKVDNLTIGGTQF"
     CDS             338273..339592
                     /locus_tag="CEM_350"
                     /protein_id="CDZ16591.1"
                     /translation="MNKNELEYYVKYSLEYAMKKGVNDCEININIYKGINVNVYKGKID
                     NFKLSKNYEINISVYIDNCKINVLCKDINISSIKESIDKACIIAYLNKKKEYEDIGLAD
                     PSILAIKFPDLDIYHPWNINSDEAIYLSKYIENSVLKIKNIVNSEGVFMSTNKKLNIYA
                     NSNGFIGKKKSTYHFISCILIAGYGKNMYKGYDYINNCNMKYIQFPEIIGISAALKAKS
                     QVGAIKPKYGKMPILFIPELARELISFFFKAISGNYLYMKQSFLNDCLGERIFPSWFSI
                     IEKPLEIGCIDSASFDNEGVYTRNNIFIKNGILISYMLSNYSANRMGLLSTGNAGGARN
                     VYIKAHLTYYASLIKNIDNGIMVTELFGQGVNIINGDYSRGAVGFLIKNGKIIRPLEEF
                     TIASNLRKMFINILAVGDNIDYRNNIKIGSLLINEMVVSS"
     CDS             339664..340326
                     /locus_tag="CEM_351"
                     /protein_id="CDZ16592.1"
                     /translation="MNNQQFIIAISKGRILQETIPLLVSAGILSIESIKKNSRTLIFDT
                     LIKDIKVIILRAKDILTYIKLGAADIGVIGKDILLEYGSNEVLETLDLKISCCKLMTAG
                     LKGKNIFNQQPPIRIATKFVNIAKKYYTNKGIKVEIMKFNGAMELTPLMNIADEIVDIV
                     NTGETLRENGMETRDLITEISSRLVIKAYIKKYKYTKIYNIIENLRSVVLKKKIIIK"
     CDS             340334..341632
                     /locus_tag="CEM_352"
                     /protein_id="CDZ16593.1"
                     /translation="MITVIKLSYNDINFYDHLKKILYNENIFDIKKKYVDKIIKKVKIS
                     GDIALVELTKKLDNIDVKTMESLIIKRDILKIAYDTLSINQKESLKLAANRIKHYHEHQ
                     SKFHISWKYEEAPGILLGQKVTPIDRVGVYVPGGKASYPSSVLMNIIPAIIAGVNEIIM
                     VVPAPNGILNKMVLAAAYIANINYVFTIGGAQAIAALAYGTESVPKVDKIVGPGNIFVT
                     IAKRAVFGQVGIDMLAGPSEILILSDGNTNPDWIAMDILSQCEHDEKAQAIFITWDINH
                     LNAVYASIKKFLLKMNRINIIKKSLSKRGALIKVEDEIQAIELINYIAPEHLELSINNP
                     EKLLNNINHSGSIFMGRYTSEVFGDYCAGPSHVLPTSRTSRFSSPLSIYDFQKRSSILQ
                     CSLEGAQYLSKNSSILARSESLIAHAISAEYRI"
     CDS             341661..342746
                     /locus_tag="CEM_353"
                     /protein_id="CDZ16594.1"
                     /translation="MKLSPLEQYYLDIKKNIIKYDETQNNAVKHLQILYNKLISSFWNY
                     LKYKIFCKFYSKLKIKSLYFWGGVGRGKTYLMDLFYNCLPFKEKVRMHFNRFMLHINKE
                     LDKYKGQKNPLKLIAKFFANKVRIICLDEFYVENIVDAMILGNLLKYLFYEEVVIVITS
                     NIYPDRLYKNGLYRERVIEYINLLFIYCDIINIDSGIDYRKRPIKQDNIFYIKNYNFSE
                     KILYKKFINLTKNKGFINKDIIINNRILNVKRFYKGVIWMDFYKLCDGTISKYDYIELS
                     KKYHTVIISCIPSMSKNQISRFITMIDEFYDRAVKIIMTIEVDINCIYKNDEDLIVEVE
                     RTISRLNDMCSKEYISLYHKL"
     CDS             342755..343174
                     /locus_tag="CEM_354"
                     /protein_id="CDZ16595.1"
                     /translation="MNNLILKNINPVWYIVDAKYQILGRLASKLSIYLLGKNKKEYIYN
                     FDKGDYIIVINANQIHFKGNKNKKYYYHHTGYPGGLRSIKLKQLLTKSPCYVIKHAVKG
                     MLPKNLLGNLIFKKLKVYENAEHPHVSQQPKNLII"
     CDS             343205..343594
                     /locus_tag="CEM_355"
                     /protein_id="CDZ16596.1"
                     /translation="MSQQYYGTGRRKTSSARVFISLGTGKITVNKYDLNKYFNGLWATK
                     YILQPLKITNTINLLDIYVTVNGGGINSQVIALRHGLTRALIVYNKKFRNALRSAGFVE
                     RDSRKVERKKVGCKKARRSPQFSKR"
     CDS             343988..344848
                     /locus_tag="CEM_357"
                     /protein_id="CDZ16597.1"
                     /translation="MKHVSVLLKDAVNALVYDYNGYYLDCTFGGGGHSNAILKKISYKG
                     KLLAIDKDPISIDYCKIKDFRFSINNIDYCNIYKIAIEKGILGKISGVLFDNGISAFQL
                     NDHKRGFSFINNGPLDMRINNKIGITAKEWLNKTNENDIAYILKIYGEERYAKKLANAI
                     CEYRRKFKITHTVELANIIKKAHPSWEYNKHPATRTFQAIRIHLNNELKNLDLALNAAS
                     KILIKGGRIVVISFHSLEDRLVKRFINANSNKFKHLGKFRPSKNEIYINPSARSAIMRI
                     AQKIS"
     CDS             345004..345534
                     /locus_tag="CEM_358"
                     /protein_id="CDZ16598.1"
                     /translation="MLIVGLNGGFAKLKNTVLSAFSFIGIKFINMDELAYKIIEKYFHK
                     ILNRSILRSIIFKNSNFIKCIINKHLISLLKKIKSTYILLVSPILFETYQYKLLDRILI
                     IDLSCNITINRIILRDYNINQSNLRIFREQLIFRADDILNTIWYFTNIKKIIINLDKFY
                     CKICYTKLIFNII"
     CDS             345572..348058
                     /locus_tag="CEM_359"
                     /protein_id="CDZ16599.1"
                     /translation="MIKNFIKIDIEDELKKSYLDYAMSVIIGRALPDVRDGLKPVHRRI
                     LFAMYKLKNFWNRSFLKSARVVGNVIGKYHPHGDNAVYDTIVRMAQKFSMRYLLIDGQG
                     NFGSIDGDSAAAMRYTEIRMNYITNELLVDLDKETVDWVNNYDNSEIIPKIFPTRIPNI
                     LINGSSGIAVGMATNIPPHNLCEVINACLALIDESTLSINYLIKNYILGPDFPTAGIIV
                     GKSGIIEAYKTGKGCIYIRAKYIINFNKKYFRDIIIITELPYQVNKSKLIEKIVSLIKE
                     KRIEGIYEVRDESDKNGLRIIIEIKKGKSGNVIINNLFYLTQLETLFYINMIALDEFGK
                     PKKFNLKEVIKSFIDHRKEIIIRRSIYELNQSEIHVHLIEGLIVAIYNLDEIIKLIKLS
                     SSLKEAKLKLINRKWNLSKEIIEIFIEKRETYIYCITEKQALAILDLRLHSLTSIEIQK
                     LLYEYDVLLNIVKKLKLILSSNIILMEVIKKELNFIKKEYGDIRRTEIKNNRVNFTTQD
                     LIYDEYMVCTIYSSCYAKTQPISILKNKKIGFKINLLKNKNEDLIQHFLIASKHETIFF
                     FSNKGKLYCLKIYEIPEASKISRGIPIINLLSMNKTEQITAILSIKKYKKDSNILLATS
                     LGKVKRINIDKFSRTRSSGLIAIKLDKGDSLISAAITYGNNNVILITSYGNLILFDEKS
                     ILLMERYTYGMIGISLNKNDRVISLIIPNNKTCYILFAYENGFCNFKKIENFYITNMGG
                     QGIISMQISKRNGLLVSAIQVYKNDKIIIITNKGNIIILKLNESKINSKGFILISMINQ
                     EKLVTIVRWDDNILKL"
     CDS             348083..349162
                     /locus_tag="CEM_360"
                     /protein_id="CDZ16600.1"
                     /translation="MKNNYNIDYIRNRIDYIDKLILKLINERAFCAQQVAIIKLYENNN
                     NFYRPEREIQVLRRIININNGPLSDKNIIFIFKDIISMCLALEQPIKVAYLGPKGTFTQ
                     EAAIKHFGKSAILKAITYIDDIFKEVKKKTVNYGIIPLENSIEGMINHTLDSLIKSKLK
                     ICGEIVLRIHQNFLIGKHTSLNMISRIYSHRQSLEQCRQWIYKKYPLIECIAVDSNAKA
                     AILVKNEWYSAAIAGKMTAYYYNLIIQIENIEDNIDNFTRFIVIGNKEVLPSGNDKTSL
                     IISLRNNIITFYTLIKSFYYCNIDILCIEPRPSYNDIWNYVFFLEFKGHLNDIKIKNFI
                     EIINNFIIEIKILGSYPKN"
     CDS             349178..350491
                     /locus_tag="CEM_361"
                     /protein_id="CDZ16601.1"
                     /translation="MNLRYHVLIYNLKMIGKINFPGDKSLSHRAIILGALSNGITKING
                     LLEGDDNLVLLNVIKQLGILIEGPYNGKIIIHGKGLHGLKKPNNVLYLGNSGTAIRLLT
                     GLLSGQRFDSELIGDYSLNKRPMFRIINPLRKMGANIKNSNKNYPPIKIKGNQNLIGIN
                     YKLPIASAQIKSCLLLAGIYAKGKTILIESEYTRNHTEIMMKKFGYNIEYKNNKVCLIV
                     GNKIKHTNINIPSDISSSAFFIVAAIITPGSNIVFKNIGINYTRIGLINILKKMGAQIY
                     LYNSCEFNGELVADIHIRYTSNFKGIDINKDQISLAIDEFPILFIAAANAKGITRIRGA
                     DELRFKESDRIQVMSEGLNKIGIKTTIYKDGIDIIGGTYHGGFIDSKGDHRIAMAFTIA
                     AIKANSKITINNCMNVITSFPNFVEISNILGIKLITEN"
     CDS             350532..352145
                     /locus_tag="CEM_362"
                     /protein_id="CDZ16602.1"
                     /translation="MKYYFYKLFKKSLKKNNLTNGTLIKGVIINITNNYVIVNAYLKSE
                     GKIPLTQFKDEKENFKLDIGKQINVTIENLENGLGETLLSREKAKHIEAWNDLKSAYYT
                     GEIIKGMISHKVKGGFTVDLYFIRAFLPGSLLDIRPLQNISHLENKELNFKVIKIDNIR
                     NNAVVSRRAVLEIEKNLIRDKLFSNMLEGQILKGFIKNITKYGAFIDLGGVDGLLHITD
                     ILWKHIKHPSEVLIIGDEIFVKILKFDRDRHRVYLGLKQLIFNPWFQITNKYKQGSITY
                     VKIINITNYGCFGELKKGVEGLIHFSNIKIKKKYINFLKLFKLNDIVQVLIINLDEKRH
                     RISFGLKLKLFNPWLKFISTYKIGDCVLGYIKSLTDFGIFIALNNSIDGLIHISDISWF
                     KPIEIMKTYKKGFEIKSMIIFIDFKKERIYLGLKQIDIDPISFYLSNIDKTTVVTGYIK
                     EINKKEIIVELAKNVIGTIKTFYYKNLKNKYLHINDKILANVINFNSLLNIINLCFFNP
                     KKNIKQKKTNKLKLFFENKI"
     CDS             complement(352194..353852)
                     /locus_tag="CEM_363"
                     /protein_id="CDZ16603.1"
                     /translation="MTIKKLLFSDEARKSLSRGVNILADAVKTTLGPKGRNVIIDKSFG
                     APIVTKDGVSVAKEIELKDKFENMGAQMLKEVASKTSDVAGDGTTTATVIAQSIINEGL
                     KGVIASMNPMDLKRGIDKAIIAAVNEIKKISVPCKDTKSIAQVGTISANGDYKIGKLIA
                     DAMNKVGKEGVITVDESRSFEDVLEVVEGMQFDRGYLSPYFVTNQETMTVELENPQILL
                     VEKKISNIRELLPILETVAKSGKPLMIIAEDIEGEALATLVVNNMRGIVKVAAVKAPGF
                     GDRRKAMLSDIAILTGGTVISNETNLRIEDAKLEHLGNANRITLTKENTTIIDGHGKIN
                     NIKIRIKQIQNQIDSSTSEYDREKLQERIAKLSGGVAVIRVGAATELEMKEKKARIEDA
                     LHSTRAAVEEGVVPGGGTALIRAINNLKNLAGENEDQNHGIKIALRAFESPLRQIVTNS
                     GEESSVILNKVKAGQGNYGYNAATNEYGDLFEMGVIDPAKVTRTALQSAGSIGGLMITT
                     EVMITEDTNVKSTPDITNSGAGGMGGAGGGMGGMM"
     CDS             complement(353897..354187)
                     /locus_tag="CEM_364"
                     /protein_id="CDZ16604.1"
                     /translation="MNIRPLHDRIVIKRLEENRKTPSGLVLPTGSQEKINKGKILAIGK
                     GRILENGQLRPLDVKIGDIVIFKDGYSIEKQIINNEELLIMSENDILGILE"
     CDS             354309..355571
                     /locus_tag="CEM_365"
                     /protein_id="CDZ16605.1"
                     /translation="MRNRSIYGYDNVLLSFINKEIQRQEDHLDLIASENYTSTRIMELQ
                     GSPLTNKYAEGYPLNRYYGGCEFIDDIENISITRVCKLFNCNYANIQPHSGSQANFAVL
                     QALLQPKDIILGMSLNAGGHLTHGAKPNFSSKIYTSIQYGLNINGFIDYDNIFFLTIKK
                     KPKMIIAGFSAYSQIVDWSIIREIADSVNAYLFVDMAHIAGLVATNLYPSPLPYAHVVT
                     TTTHKTLRGPRGGIILSSCNDSLIYKKLDSAVFPGQQGGPLMHIIAAKAICFKEALEPN
                     FKIYQQKVINNAAIMTYILINRGYDIISGGTKNHLFLISLIKNNITGKLAEISLSRANI
                     IVNKNLIINDMFSPKITSGLRIGTSSITTRGFKEKHCKIIANWICDILDNIKNCKNNKI
                     LYKISLKIKNICKNMPVYKNK"
     CDS             complement(355993..356427)
                     /locus_tag="CEM_367"
                     /protein_id="CDZ16606.1"
                     /translation="MNINLINKTIILQNKKALNEYYIENIFEAGLLLTGWELKSLRAGK
                     LQITNTYIIIKNKEAWLLGVNICPINTIYKYDLIKSNRIRKLLLHKKEIKTIHVMIKNK
                     NYTCIPIKFYWKNNLVKCEIAIAKGKKIYDKRIIEKKKIF"
     CDS             356426..356620
                     /locus_tag="CEM_368"
                     /protein_id="CDZ16607.1"
                     /translation="MKKIISIKIFLFTYKIKFIISLRILNYINAFQIFKKLNIYKILYN
                     FIINKYILKINDQLFIYYI"
     CDS             356822..357478
                     /locus_tag="CEM_369"
                     /protein_id="CDZ16608.1"
                     /translation="MKTNNEVTDNSNKEVNESGEVTDNSNKEVNESGEVTDNSNKEVNE
                     SDESDEWGSDNELMIMENNFIKKESLINRITDLELDLEISKDKAQNIIKDANNLCRIAS
                     EEVNKIKNFGLINFIKNLIPAIDSLEKSIENIKENNNLIEGLKLILKIQIDLLKKEGVN
                     ILNPLLEPFNPNYHEAMTLITNLSVEPNIIVDVLQKGYILNGRLIRPALVIVNKH"
ORIGIN
        1 atggtccgta ttattgggat tgatttaggt acaacaaatt cttgtgttgc tatactagat
       61 caaaaaaaaa caatagttat tgaaaatgta gaaggtaatc gtacaacacc ttctattgtt
      121 gcttatacta agaacggaga aattttagta ggtcaatctg ctaaaagaca agcaattact
      181 aatcctatta acactgtata ttcggttaaa agattaatag gtagaaaatt taaagataaa
      241 gttgtacaaa aagaccttaa tatggtacct tataaaatag ttgaagctga taatggtgat
      301 gcttggatag aaattaataa aaaaaaaatt tctcctcctc aaattagtgc agaaatttta
      361 aaaaaaatga aaaaaactgc agaaaattat ttgggtgaac aaataacaga agctgttatt
      421 actgtacctg cttattttaa tgatgtacaa agacaagcaa ctaaagatgc tggtcgtata
      481 gcaggaatta atgttaaacg tattataaat gaacctacag ctgctgcact agcttatggt
      541 ataaataaaa ttagtggtga gaaaaaaata gctgtttatg atttaggtgg aggaactttt
      601 gatatttcaa ttattgaatt agcagatgtt gatggtgaaa cacaattcga agtattatca
      661 actaatggag atactttttt aggtggtgaa gattttgata ttattttaat taactattta
      721 attactcaat ttaaattaga aagtggtatt aatttatcat gtgatccatt agctatgcaa
      781 cgtttaaaag aagcatcaga aaaagcaaaa attgaacttt ctagtactaa acaaagtgat
      841 attaatttac catatattac agctgataaa acgggaccga aacatttaaa tataaaaata
      901 actcgtgcta aattagaaaa tttggtagaa aatcttatta ataaatcttt aattccatgt
      961 caaacagcat taacagatgc aaatttatct atttctgata ttaatgaaat tatattagta
     1021 ggtggtcaaa ctcgtatgcc tttagttcaa agtaaagttg aagaattttt tggtaaaaaa
     1081 gtacgtaaag atattaatcc tgatgaagca gtagctatag gtgccgctat tcaaggaggt
     1141 gttttaggag gtgaagtaaa agatgtatta ttattagatg ttactccttt aactttagga
     1201 attgaaacac ttggtggtgt tatgacacct ttaattaata aaaatacaac tattcctact
     1261 aaaaaaacac aagttttttc aactgctgaa gataatcaaa gatctgtaac aattcatatt
     1321 ttacaaggtg aaagaagaca agctactcaa aataaatctt taggtaaatt tgatttatct
     1381 gatattcctc cagctcaaag aggaattcct caaattgaag tatcatttga tatagatgct
     1441 aatggaatac ttaatgtatt tgcaaaagat aaatctacaa ataaagaaca atcaattatt
     1501 ataaaagcat ctggtggtct ttctgatgaa gaaattaatc aaatggttaa tgatgctgaa
     1561 tcgcataaag aatctgataa aaaatttgaa gaaatagtta cattacgaaa taaatcagat
     1621 actttaatac atatggttca aaaaacactt aatgaatcat cagatcaaat tccattagaa
     1681 gaaaaaaata aaattaaaga aaatatatct cttttaattg aatcattaaa aacagaaaat
     1741 ttagaaaata taaaaaataa tttagaaaaa ttagaaaatt tgtataatat attaatgcaa
     1801 aatattaata atttaataaa taaaaataaa tcagataaag ataaagcaga gaaagataaa
     1861 aatgataata tttctgatgc tgaatatgaa gaaattaatg attaaatata aagtgttata
     1921 atttaattat aataaataat ttacttagaa atatgatatt tatattagat tagaaatatg
     1981 atagttatag atatttatat tagattagaa atatgagatt tatattagat tagaaatatg
     2041 atagttatag atatttatat tagattagaa atatgagatt tatattagat tagaaatatg
     2101 atagttatag atatttatat tagattagaa atatgatatt tatattagat tagaaatatg
     2161 atagttatag atatttatat tagattagaa atatgatatt tatattagat tagaaatatg
     2221 atagttatag atatttatat tagattagaa atatgatatt tatattataa taaataattt
     2281 acttataaat atgaatattt taaaatataa atttttaatt aaattttcaa ttacttatga
     2341 aaatttcatt atggtaaaac gtgattatta tgaaatatta ggtatttcaa aacacgccga
     2401 tttaacagat ataaaaaaag catataggaa attagcacaa aaatatcatc ctgatagaaa
     2461 tccaagtaaa gaagctgaaa ttaaatttcg tgaaatatcg gaagcttatg ataccctttc
     2521 agtagtgaaa aaacgtgcta attatgataa atttggtcat tcaaataatg atagtaatag
     2581 taatagtaca ggttttggtg atatttttaa tgatgttttt agtgatattt ttagtaatcg
     2641 taataaaaac acccaaagta aaactggatc agatttacat tatgaaatag aaattactct
     2701 tgaagaagct gtatatggaa ctaatcttga tataagtata cctaggttaa taaaatgtaa
     2761 aatttgcaaa ggagaaggat cagaacctgg tacgagaaaa cgtacatgta atacatgtaa
     2821 tggtatagga caaataagaa tacaacaagg atttataata attcaacaaa catgtcataa
     2881 atgtaatggt caaggttata aaattgacat gccatgttat aaatgtcatg gccacgggtt
     2941 attacgtgaa aagtgtttat tattaattaa catacctgaa ggtattgata atggagataa
     3001 attacgtatc catggaaaag gagattgtgg tgaaaaaggt tcttatccag gtgatcttta
     3061 tattaaaatt aaaataaaaa atcatcttat atttgaacgt aaattttttg atttatattg
     3121 tgatatacat gtaaatttta tagatgctac tttaggtgga gatttaatag ttcctacatt
     3181 aaagggcaga gtaaaactta aaattccacc agaaactcaa acaggaaaag tttttagatt
     3241 acgtagaaaa ggtgtaaaat cacttactaa caattctatt ggatatttat tttgtaaaat
     3301 aattttagaa acgccaatga atcttaataa aactcaaaaa aaactattaa aagatttaaa
     3361 aaataatatt aatggaaaaa ttcctgaaac taccccttta cctaatagat ggtttaatga
     3421 agttaaaaaa ttttttgaaa atatgttttt acgaaattaa ttttttaaag gatatttatg
     3481 atattacgtg ttgctgtttt gggttgtaat ggacgtatgg gaagaaaaat agttcaaata
     3541 atattaaaag ataaatattt caaattaaat ggtgcaattg tacgtaaaaa tagtaaatta
     3601 attggtattg atattgggga attaataggt gtaggaaata taggtttaaa aatttcagat
     3661 tcattaacta atattgttaa taaaattgat attttaattg attttactaa tccagatttt
     3721 actatgaaaa atattttatt ttgtaaaaaa tataataaat caatagtaat tggtacgaca
     3781 gggttttcta aaaaacaact tgatatcatt gaaaaatata aattatatat accttttata
     3841 ttttgcgcaa acatgagtac aggtattaat attttatgta aattaattaa agtaacaaca
     3901 aatactttaa aaaaagaaaa tttagatata gaaataattg aaaaacatca tataaataaa
     3961 ttagatgtac cttcaggtac aacattaatg tttgcgcgta ttataaataa tacattaaca
     4021 aattataaat tgggtatttc ttcaataaga ttaggagata ttataggtga acataaaata
     4081 attttctata ataaagatga aattattgaa atttctcata aagcattaaa tcgttatatt
     4141 tttgcaaatg gagcgttaat agcagcgaac tggcttaaaa ataaacaagt gggatgttat
     4201 aatatgcaag atgttttaaa tttgaaaaat aatatgtaaa tatttcatat atattatata
     4261 ttgagatata tttaatatat atataatata ttaaatgtta ttgggatagg ttatgtttta
     4321 tattgtaagt gattaagtca taaaatattc gatattaaat cgaatttaga ctaataaaag
     4381 ttatattaaa tatatttaat tgaagagttt gatcatggct cagattgaac gctagcggta
     4441 agccttacac atgcaagtcg agcggcatcg aaaaatagtt ttttatattt tgtcggcaag
     4501 cggcgaacgg gtgagtaaag catgggaatc tgcataatag agggggataa cgtgtggaaa
     4561 cgcacgctaa taccgcatac gtcctatggg agaaagaagg gtatataata ccttttgcta
     4621 ttagatgagc ccatgtcgga ttagctagtt ggtagagtaa tagcctacca aggcaatgat
     4681 ccgtagctga tctgagagga tgatcagcca cactgggact gagacacggc ccagactctt
     4741 acgggaggca gcagtgagga atcttggaca atgggcgaaa gcctgatcca gctatatcgc
     4801 gtgtgcgatg aagaccttag ggttgtaaag cactttcagt agtaaataaa accttgtaat
     4861 taatacctat aaggctagac attagctaca gaagaagcac cggctaactt cgtgccagca
     4921 gccgcggtaa tacggggggt gcaagcgtta atcggaatta ctgggcgtaa agggcgtgta
     4981 ggcggttttt taagccagat gtgaaatcct tgggcttaac ctaagaattg catttggaac
     5041 tgaatgacta gagtacagga gaggaagata gaattccagg tgtagcggtg aaatgcgtag
     5101 atatctggag gaataccagt ggcgaaggcg atcttctggc ctgatactga cgctaaggcg
     5161 cgaaagcatg ggtatcaaac aggattagat accctggtag tccatgctgt aaacgatgtt
     5221 gactagtcgt taagaaataa aatttcttag tgactaagct aacgcattaa gtcaaccgcc
     5281 tggggagtac ggccgcaagg ctaaaactca aatgaattga cgggggcctg cacaagcggt
     5341 ggagcatgtg gtttaattcg atgctaagcg aaaaacctta cctaccattg acatctagcg
     5401 aatttatcag agatgaaaaa gtgctcaata ttttattgag aatgctaaga caagtgctgc
     5461 atggctgtcg tcagctcgtg ttgtgaaatg ttgggttaag tcccgtaacg agcgcaaccc
     5521 ctgttcttat ttgccagcga ttaggtcggg aactttaaga agactgccag ttataaattg
     5581 gaggaaggtg gggacgacgt caagtcatca tggcctttat aggtagggct acacacgtgc
     5641 tacaatggca agtacaaaag gttgcaaatc ggcaacgaga agctaatcca ataaagcttg
     5701 tctcagttcg gattggagtc tgcaactcga ctctatgaag taggaatcgc tagtaatcgt
     5761 gaatcagcat gtcacggtga atacgttctc aggccttgta cacaccgccc gtcacaccat
     5821 gggagtgaat tgtaccataa gtgactagtt taaccgtaag gatgacggtc atcacggtgg
     5881 gattcatgac tggggtgaag tcgtaacaag gtagccgtag gggaacctgt ggctggatta
     5941 cctccttaaa agataaaatc acaatttaac agtttaataa cttatcccat ttaataaaat
     6001 aatattattt attattaatt tttttatatt attaagtaat taagcgcaca tgatggatgc
     6061 ctaggcagcc ataaactatg aaagacgtta tagcctgcga taagcttcgg ggaaatggca
     6121 tataatttat gatccgacga tgtctgaatg gggaaaccta tcgattttta tcgatgttta
     6181 caaataaaaa catagtttgt attcgataac cgagagaact gaaacatcta agtatctcga
     6241 ggaaaatata tcaaaagata ttcccttagt agtggcgagc gaatggggaa aagtcctaaa
     6301 aataatatat tatttttaat attaattatt tttgataaat taattgtttg gaataacaaa
     6361 ccatagaagg tgatagtcct gtaattaaaa tcaatttatt attaaattga gtatattggg
     6421 acacgtgtaa tcctgataga atatgggggg accatcctcc aagactaaat atttatggtt
     6481 gaccgatagt gaactagtac cgtgagggaa aggtgaaaag tacccctgtt agggcagtga
     6541 aatagatcct gaaatcatgt gcgtacaagc agtagtagca atataattta ataatatata
     6601 ttatttatgt gactgcgtac cttttgtata atgggtcagc gacttatttt cggtagctag
     6661 cttaactata taaggtaggc atagggaaac cgagtctaaa atgggcaata aagttttcga
     6721 aaatagaccc gaaaccgggc gatctatcca tgagcaggtt gaaagttgag taatattaac
     6781 tgaaggaccg aaccgggatc tgttgaaaaa gattcggatg acttgtggat aggagtgaaa
     6841 ggctaatcaa gctcggagat agctggttct cctcgaaagc tatttaggta gcgccttaca
     6901 tatcttcgtt gggggtatag cactgtttcg actaaggggt cataccgact tactaaatcg
     6961 atgcaaactt aaaataccag cgattgcaat gtgggagaca cactatgggt gctaacatcc
     7021 ttagtggaaa gggaaacaac ccagatcgtc agctaaggtc cctaaattat ggttaagtgg
     7081 aaaacgatgt aagaaggcat aaacagctag gaggttagct tagaagcagc tatcctttaa
     7141 agaaagcgta atagctcact agtctagtca acttgcgcgg aagatataac ggggcttaaa
     7201 tcatataccg aagctacgag tttaataata aaatttttaa tatttatatt tttattattg
     7261 agcggtagag gagcgttgtg taaatcttag aaggtttatt gtaaattaaa ctggagatat
     7321 cacaagtgcg aatgctgaca tgagtaacga taaggaagtt gaaaatactt cccgccgtaa
     7381 aaccaaggat ttctgttcaa cgttaatcga aacagagtta gtcggtacct aagatgaggc
     7441 ggaaacgcgt atttaatgga aaacagatta atatttctgt accatatatt atttacgatt
     7501 ggggtgacta agaaagctag gctagcctgt ttttggttta caggttaaaa taaatagatt
     7561 taaaagttag taaaatacgg cttttttatt aaattgagat attataataa taaaattttt
     7621 atgttttaaa aatagtttat gctatactta caagaaaaac ccctaagaaa tatgtaatat
     7681 atgaccgtac cttaaaccga cacaggtggt taagtagaga atactaaggc gcttgagaga
     7741 actcgggtaa aggaactagg caaaatgaca ccgtaacttc ggaagaaggt gtgctgaata
     7801 attgtaaaat tctaaagtta tcaaattaag caataatcag tcgaagatac caggtggttg
     7861 caactgttta ttaaaaacac agcactctgc taacgcgtaa gcggatatat agggtgtgac
     7921 gcctgcccgg tgccggaagg ttaattgata tagttagttt ttttataaaa acaaagctgt
     7981 tgattgaagc cccggtaaac ggcggccgta actataacgg tcctaaggta gcgaaattcc
     8041 ttgtcgggta agttccgacc tgcacgaatg gcgtaatgat agccacactg tctctatccg
     8101 agactcagtg aaattgaaat tgctgtgaag atgcagtatt cccgcgacta gacggaaaga
     8161 ccccgtgaac ctttactata acttcatatt gaatatttat tttatttgtg tagtatagct
     8221 ggtagataat gaatcaaaaa tgctagtttt tgttgaatca aaattgaaat accagcctaa
     8281 tagaattgat attctaattt tataccgtta tccggtataa atacagtgtg tggtggatag
     8341 tttgactggg gcggtctcct cctaaagagt aacggaggag cacaatggta ccctcaatac
     8401 gtttagaaat cgtattatga gtgtaagagc ataagggtgc ttaactgcga gacatacacg
     8461 tcgagcagat acgaaagtag gttctagtga tccggtggtt ctgtatggaa aggccatcgc
     8521 tcaacgaata aaaggtactc cggggataac aggctaatac cgcccaagag ttcacatcga
     8581 cggcggtgtt tggcacctcg atgtcggctc atcacatcct ggggctgcag taggtcccaa
     8641 gggtatggct gttcgccatt taaagtggta cgcgagctgg gtttagaacg tcgtgagaca
     8701 gttcggtccc tatctgtcgt gggcgttgga agtttgagaa gagctgctcc tagtacgaga
     8761 ggaccggagt ggatgaacct ctgatgttcc ggttgttatg ccaatagcat tgccgggtag
     8821 ttatgttcag acaagataac cgctgaaagc atataagcag gaaacttact tcaagataag
     8881 acttcccaga aaagatattt tcttttccta aaggaccctt aaatactatg aggtagatag
     8941 gcatgatgta taataacagt aatgttttca gctaacgtgt actaatttgt ccgtgagact
     9001 ttataatata aaataaattt tataaatata aatagcattt attttaagct ttttttaata
     9061 tatcaatggc ctttaaagct ttttttaata tatcaatggc atttaaagct ttttttaata
     9121 tatcaatggc ctttaaagct ttttttaata tatcaatggc atttatttta agcttttttt
     9181 aatatatcaa tggcctttaa agcttttttt aatatatcaa tggcatttaa agcttttttt
     9241 aagatatcaa tggcatttat tttaagctgt ttttaataaa tcaatggcat ttagtttaag
     9301 ctttttttaa tatatcaatg gcctttattt taaggtgtta taatataaca ataatttttt
     9361 ttataattaa taaaaccata taatatactt atataattca tattaaataa caaaaatcca
     9421 tcatgacctt tattaaaatt aacattaaag taacgtacac gattactaat tgttaataaa
     9481 atattaacta attttttaga acgtttatat gaaaatctac aatcattaat aaaacttatt
     9541 attaaaaatc tacattgaat aaatttaatt gttttataaa taaataaatt aaatttttta
     9601 atataattaa aaaagtctaa aattttcgtc attataatat aagaattact atcaaaatag
     9661 tgataaaaat tatatccttt atttattaaa tatgatttta ttttaaaatt tttaaaaaat
     9721 tttttatata aatttcggtt aaatgtaata gttaaatata tttctgataa ataagtaaga
     9781 tgtcctaaca ttcttgctaa gttaatatat ttacttatat ttttatataa attatatgaa
     9841 taaaaccatc cttttttaaa atttaaatta aatttaatag attgtcttgc tagttcattg
     9901 aatgctatat tttgtgaatt caatttatta gttgatgcaa taataattgc attatatatt
     9961 ttagtaggaa atttatttga ccattctaat acttgcatcc cacctaaact acctccaata
    10021 atatttaaaa attttaaaat acctaaatta taagctaatt ttgattgatt ttttattaaa
    10081 tcatttaaag ttataattgg aaaattaggt ccccatatat tattattttt tttattaata
    10141 atatttggtc ctatacttcc atgacatcca cccagattat ttaacgtaat taaaaaataa
    10201 ttatttgtat taatactttt tttatatcct atatgtacat tccaccatcc aggttttgga
    10261 tcttcaggat aaaatcctgc agcatggtga ttactagcta atgcatgaca aattaaaatt
    10321 acattattat attttattat tccataattt tcatatataa tattatattt ataaatagtt
    10381 ttaccactta ttaaaattaa attttggtta aaacacatat tttttgcatt aaccaaacct
    10441 attgattttt tataaataat aattatgaat ttaaattata ttattaaaac aattaaattt
    10501 ggtatttata gtattttaaa tgaaaaaaaa ttaattgaaa aattaaaatt aggtaaaaaa
    10561 ttacgaatta aagctgggtt tgatcctact acttccaata ttcatttagg tcatattgta
    10621 ttaattaata aattaataca atttcaaaaa ttgggacatg aaattcaaat tattatagga
    10681 gattttactg ctagaatagg tgatcctaca ggtaaaaata tttttcgtaa atctttaaca
    10741 aaagaagaag taaatttaaa ttctataaaa tttaaaaata atataattaa tatttttaat
    10801 aataatatta aaattttttt taattctaaa tggatggaca aattatcagc atcaaaactt
    10861 attgacttat catctaattt ttctgtagca cgtatgttag aaagagataa tttttataaa
    10921 agatataaat ctaaatatta tatttctatt caagagttta tgtatcctat tatacaaggt
    10981 tatgattcag taatacttaa atctgatatt gagattggag gatctgatca aatttttaat
    11041 ttactaatgg gtcgtaatat acaaaaaaaa atgtttcaag accctcaaat tattattaca
    11101 atgcctattt taataggtat tgatggttat aaaaaaatgt caaaatcttt atataattct
    11161 ataaatatta atgataaccc tgggaaaata tttcaaaaaa ttatttctat tcctgaccat
    11221 ttaattttga aatatttaga attactttct ttacgtccta taattgaaat taaatatatg
    11281 attaagcaaa taattaaagg ttataatcca caaattatta aaaaaattct tgcaaaagaa
    11341 ataataaaaa gattttatgg aaatgatatt gcgcaaaatg cacataaatt aattggtaat
    11401 atatttaata atggaaattt acctataaat attcccaaaa ttgaacttta tattgataat
    11461 attattattc ctttagcatc tgtactaaat atttcaaaat tagttaaaaa tagtgctcaa
    11521 gcaaaagatt tattattaaa taaacgagta aaagtaaatg gtaatatagt agatataaga
    11581 tataatctga aattaggaaa ttattatatt caagctggaa aaaaaaactt tgcacatatt
    11641 tttataaaaa ataaaaaatt aataaatatt ggagaaaaat aaaattgata aaaaaagcaa
    11701 ttttagcttt ggaagatgga aatatttttc atggtatttc tattggagta gatggattaa
    11761 ttagtggtga aatagttttt aatacatcta tgacaggtta tcaagaaatt ttaactgatc
    11821 cttcttattt aaaacaaatt atagtattta cttcttctca cataggaaat acaggaatta
    11881 ataaagaaga tatagaatct tataatattt ttgtatcagg attaataata catgacttac
    11941 ctagttatta tagtaatttt cgtagtgtta tgtctctaaa aaaatattta attttaaata
    12001 atataatttg tatttcaaat attgataccc gtaaattaac aagacttata cgtaataaaa
    12061 atataaaaaa tgtaactatt ttatcaggtg aaatatcata taaaaatata aagttagcta
    12121 taactgcagc taaaaatttt catgttttta attatattaa tattaataat ataacacatg
    12181 attataatca catacaatta atattagata aaaaatctat taatttaaaa aataattata
    12241 atatagttta ttatgatttg gggagtaaat ataatatatt tagaatttta acaaaattag
    12301 gttgtaaatt acatattata aaccagaacg cttcattatc tgaaattata aaatttaatc
    12361 cagatggtat ttttttatct aatggtcccg gagatcctaa tgattttaag aatactatta
    12421 ctgtaattaa agaattatgt aaaaaacaaa tacctatatt tggtatttgt ttaggacatc
    12481 aacttttagc aattgcaagt ggagcaaaaa ctaaaaaaat gaaatatggt catcatggtt
    12541 caaatcatcc tattcaagat attgttacag gtaaattaat gattactagt caaaatcata
    12601 attttatagt agatgaaaaa acattatcta ataaattaag agtaacacat agatctttgt
    12661 ttgatgggac tttacaaggt atagaaagaa ttgattgtcc agcatttagt tttcagggac
    12721 atcctgaagc aagtcccggc ccacatgatt tatttttatt attttctcgt tttatatcaa
    12781 ttataaagaa atataaatta cattaaaaat tattatagta atggatatat tatgtctaaa
    12841 cgtaatgaca ttaaaagtgt tctgataata ggatcaggac ctatagtaat tggtcaagca
    12901 tgtgaatttg attattcagg ggcacaagcc tgtaaagctt tacaagaaga aaatattaaa
    12961 attatattaa ttaattctaa tccagctact attatgactg accccgggat ggcagatgta
    13021 acatatattg aacctattaa ttttcaatca atttatcaaa taataaacaa agaaaaacct
    13081 gatgctatat tacctactat gggggggcaa acagctttaa attgtgcatt aaaccttcat
    13141 aatttaggta tactaaaaaa atttaatata gaaatgatcg gggccaatgt aaatgccatt
    13201 ttaaaagcag aaaatcgtgc taaatttgat ttagctatga aaaaaatagg attagaatgt
    13261 cctaaatctg gaattgctca taatatggaa gaagcatgta atattatatc atatatagga
    13321 tttccttgta ttatacgtcc ctcttttact atgggtggat ctggaggagg agtagcttat
    13381 aatataaaag aatttaaaaa tatttgtaaa aatggtttta aattatcacc tatacatgaa
    13441 ttattaattg atgaatcttt attgggttgg aaagaatatg aaatggaagt agtacgtgat
    13501 aaaaaagata atgcaattat tgtttgtaca attgaaaatt ttgatccaat gggtatacat
    13561 actggtgatt caataacaat tgctccagcc caaacattaa cagataaaga atatcaaatt
    13621 atgcgtaatg cttcaatagc agtattacgt gaaataggtg ttgaaaatgg agggtcaaat
    13681 gttcaatttg gtataaatta taaaactgga cgtatgatag ttatagaaat gaatccacgt
    13741 gtttccagat catctgcatt agcatctaaa gcaactgggt ttcctattgc taaaatagca
    13801 actaaattag ctttaggtta tacattaaat gaattaaaaa atgatgttac aggtgggtta
    13861 acacctattt attttgaacc tgtattagat tatgtagtta ctaaagttcc tcgttttaat
    13921 tttgaaaaat ttcctaaagc taataaaatt ttaacaactc aaatgaaatc tattggtgaa
    13981 gtaatgtcaa taggtcgaaa ttttaaagaa tctttacaaa aagcactaat tagtcttgaa
    14041 ataggtgtaa ctggaataca ttcaaattta atctccttaa acattaaaaa ttattattat
    14101 aaaataaaac aagaattaaa atatccagga tatgatcgga tattttatat atcatatgga
    14161 tttaaatatg gaatgtctat aaatgaaatt tttaatttat ctaaaataga taaatggttt
    14221 ttaaaccaaa taaaagagat agtaactgtt gaccaacata tttttaatca taaattttca
    14281 accattaatt ataataattt attcaattat aaaaaacaag gatttagtga tgcaagatta
    14341 gcagagttgt taaatataac tgaaaattct ttaagaaatt atagacataa tttaaatatt
    14401 tatccagtat ataaaactgt tgatacttgt tcaggtgaat ttcctaattt tacaaattat
    14461 ctatattcta cttatgaaga agaatgtgaa ataaaaatat caaataaaaa aaaaataatt
    14521 atattaggtg gaggaccaaa tagaattggt caaggaattg aatttgatta ttgttgtgtt
    14581 catgcaacat tggcattaca agaatgtggt tatgaaataa ttattataaa ttgtaatcct
    14641 gaaacagttt ctactgatta tgatataagt gatcgtcttt attttgaacc attaacattt
    14701 gaaagcataa ttgaaattat aattaaagaa aaaccaatag gtgtaataat ccaattcggt
    14761 gggcaaactc cattaaaatt atcaaattct ctttataaag caggagtaaa aattctaggt
    14821 acaatacctg atgttataga tacatgtgaa aatagagaaa gatttaaaaa actaatacaa
    14881 aatttgaatt tacttcaacc aaaaaatata attgcatata atataaaaga agctaatgat
    14941 agagttaaaa attttttagg ttatccatta ataattagac cttcttatgt tttaggaggt
    15001 cgtgctatgg aaattattta taataatatt gaattaaatt attattttat taataataat
    15061 gaaattacta ataaaaatcc cattttatta gaactgtttc ttaataatgc aattgaaatt
    15121 gatattgatg taatttcaga tggtaaacaa gttattatag gtggtttaat gcaacatgta
    15181 gaatatgctg gagttcattc tggagattca gcttgttctt tacctgctta ttttttatct
    15241 caaaaaattc aaaataaaat tagagaacaa attaaaataa tagccttaga attaaatatt
    15301 attggtatga tgaatgtaca agttgcttta aaagataatc aaatttatat tttagaggta
    15361 aatcctagag cttcacgtac aataccattt gtttcaaaat gtattggtat atctttaact
    15421 caaattgctg cactttgtat gataggtatt actctttcgc aacaaaattt tacagaagaa
    15481 atactcccta aattatattg tattaaagaa gcaattttac ctttttataa atttcctggt
    15541 gtagatccaa tattatcacc agaaatgaaa tctactggtg aagttatggg aattggttct
    15601 tcttttgaag aagcatatta taaaacacaa ttagaatcaa ataaatttct tttaaaagta
    15661 aattataaag atattgtttt aatttatatt caaaattgtg atataaaatt tattataaaa
    15721 atatgtaaat tactaatatc attaggattt acattaatag taatgggtat taatgctcgt
    15781 ttattattaa aatataaaat acctgttata tttatatcta atataataaa aggtgttact
    15841 aatatttgta atatattaaa attaaataaa attaattata ttattaatat tatggaaagt
    15901 aaaattgaaa ttaaaaaaac ttttattata agatgtactg ctttaataaa tcaaataaca
    15961 ttaataacaa cgttaccagc attattagct aattgtattg ctattaattc ttataataat
    16021 atatatatta aaaacctttc tgatttatat aaaaaaaata atatgccaat accaggattc
    16081 gaacctggaa cctactgatt acaaatcagt tgctctacct attgagctat attggcttat
    16141 tctaaatatt tattattaaa aagctggggt accaggattc gaacctgggt atgccgatat
    16201 caaaaaccgg tgccttacca cttggctata ccccattttt atttgtggcc agagtcggaa
    16261 ttgaaccgac gacacaggga ttttcagtcc cttgctctac cgactgagct atctggccaa
    16321 tatattaata ataatatatt tttataattc gtcaattttt atattattaa aaaaatcagt
    16381 catttttttt attaaataaa ttctgttttt taaataaatt aaattaataa ttttttcatt
    16441 aattaattta atttgaattt tagtccattc attccatgct attttagata tattataata
    16501 tatatatatt ccaatttttc cttgtaaaat aggtgaattt aagcctatta gttctttttt
    16561 atatttttta caaaaaacta tataaatcat ataattatac ttattaaaat ttattataaa
    16621 aatataatga ataaatcagt taattattct aggattgctt gtatatcaag aaatacaaaa
    16681 gaaacacaaa ttaaacttaa tgttaattta aatggtacag gtaaatttaa tttaacttgt
    16741 aatgttcctt ttttagaaca tttaatttct caatttgttc aatatagtaa aattgatctt
    16801 actattgaat ctaatggtga tatacatatt gatgatcatc atattgttga agatattggt
    16861 attacattag gaaaagcttt ttataaagca ttaggtaata aaagtggtat aaaccgttat
    16921 ggatatgctt atgctccatt agatgaagca ttatcacgtg ttgttattga tttttcaggt
    16981 agagcaggtc tttatatgaa cactaaattt acacgtaata taataggtaa attcgataca
    17041 caactttgtt ttgtgttttt taaaggattt gtaaaccatg ctatggtaac tctacatata
    17101 gataatttaa aagggttaaa tgctcatcat caagcagaaa cactttttaa agcatttggt
    17161 cttgctatac gtatgggaat agattttgat caaaacatgg tagaatgtat tccttctact
    17221 aaaggttata tttaattttt aagacaaaat gaggtattaa tggttattgc cgtaataaat
    17281 tatggtatgg gtaacctaca ttctgtagtt aaagcactag aatatgtaac acgtgaacgt
    17341 gttattatta cttatgatcc tattattata aaaaatgcta cacgtattgt tttacctggt
    17401 caaggtgcta ttcgtgattg tatgaaggaa ttaaaacgta caaaattaat ttatttatta
    17461 aaaacattaa tggaaaataa tgaaaaacca attttaggta tttgtattgg tttacaaatg
    17521 ttaatggata aaagtgaaga aaatggaggg atacaatgtt taaaatattt ttcaggtgat
    17581 gttaaaaaat tttgtaatat aaattacaaa atacctcata ttggttggaa tcatgtatat
    17641 caatatgttt cacatccttt atggaaaaac attccaaatg gtgaaagatt ctattttgta
    17701 catagttatt atgtaataga aaaaaatatt caaaatattt ccgggtatac tgaatatgca
    17761 ggtatactac ctcatgttgc aatttgtaaa aatttagttt ttgcagttca atttcatcca
    17821 gaaaaaagtt ctattatggg attgaagtta ctttataatt ttgttaattg gtatccataa
    17881 aatttaaata atattgttaa aatatgttaa ttattccagc tattgatatt aaagatggtc
    17941 ggtgtgttcg tttaaaacaa ggacgtatgg atgaatttac taattatgat aataatccaa
    18001 tttttattgc agaaaaattt ataaaagcag gagcacgaag attacattta atagacctta
    18061 atggagctat aaaaggtaaa cctattaatg aaaatgtaat aaaacaaatt acaaaaaatt
    18121 atccagatat tcctattcaa ataggaggtg ggattagaaa tagagaaact attcaatatt
    18181 atttagatgc tggtgtttct catgtaatac ttggtactat tgctgtacta aatacaaatt
    18241 ttgttataaa aatattagaa gaatttggaa ataatattat tattagtatg gatacaagaa
    18301 atgaattttt atcaataaat ggttggactg aaaattctaa tataatagct attgatctta
    18361 tacgtatatt ttataattat gggttatatg aaattatcta tacagatata aatagggatg
    18421 gtatgatgca aggtttaaat ataaaatcaa ttttaaaatt tgctcaagaa ggaggacttc
    18481 cagtaatagc ttctggtgga gtaagagata tgactgacat ttttgaatta ttaaatgcta
    18541 ctaaaatatc atctattaat ggtgtaatta taggacgtgc aatatatgaa ggtaatataa
    18601 atttaacaga agctcaaaaa ttagttgata attttaagaa ataatataag ttattaggag
    18661 tagatatata atatgatact tgctaatcgc attattccat gtttagatat aaataaaggt
    18721 agggtagtta aaggagtaaa ctttaaaggt ctacgtgatg ccggagatcc tgttgaaata
    18781 gctaaacgtt ataatgatca aaatgctgat gaaatagctt ttcttgatat tactgctagt
    18841 caagagaatc gcagtaccac tttgcatata gtaagtaata ttgctaaaaa agtatttatt
    18901 ccattaactg ttggtggtgg tatacgtaat tgtaatgata tttgtaattt acttaatgct
    18961 ggggcagata aagtatctat aaatacttca gcagtattta atcctaattt tgttagtaaa
    19021 gctgcagata ggtttggtaa tcaatgtatt gttattgcta ttgatgcaaa acgtgtaaat
    19081 aaagatatta aaaatcctat ttgggaggta ttcactcatg gtggtaaaaa ccctacagga
    19141 atagatgttg ttaattgggc atataaatta tcaaaatatg gtgctggaga attattaata
    19201 actagtattg atcgtgatgg tactaaaaga gggtttgata tagatcttat ttttgctgtt
    19261 agtaagattg tttctatacc agttatagct tcaggtggag taggaaatct taatcattta
    19321 gttcatggta taaaattagg aggtgctaat gctgtattag cagccagtat ttttcattat
    19381 ggtgattatt caattcaaga agctaaattt tatatggcta aacataacct gccaatacgt
    19441 atataattat aaaattattt ttaataattc ggaaattttt tcaatacaaa aaatagttat
    19501 ttttttaaaa tcaaaatttg attttatatt atttttagga ataatagctt tagtaaatcc
    19561 atgttttata gcttccaaaa gtctattttc tatatttata atgggacgta tttctccatt
    19621 aagtcctact tcacctaata ttacaaattc cattggtata taacgattat gtaaactaga
    19681 tataatcaca gctaataccg ctaaatctgc acttgtttct ataattttaa tacctccaac
    19741 aacattaata aatatatttc ctataaataa tccagtatac ttattaagta tagttattaa
    19801 taatgataat ctattaatat caattcctac tgaaatcatt ttataattaa ttaacttatt
    19861 atgttcttct actaatgctt gtatctctac taaaattggt ctagtacctt ctaatattat
    19921 cataacaaca tttcctggtg tattttcttt attttgcgaa ataaaaattg aactaggatc
    19981 tttaacttct ttcattccag attctaacat tttaaaaatc cctaattcat taattgaacc
    20041 aaaacgattt tttgtactac gtaacatacg ataatcttga tttgtttcta acattaaaga
    20101 tacatctatc atatgttcta ataatttagg acctgctaaa tttccatctt taattacatg
    20161 tccaataagt aataaaacaa tacctttttt ttttgcaaaa tttattaaaa tataagcaga
    20221 ttgacgtatt tgaatgactc ctccagtcaa atacttatta atattttcaa cgatcattgt
    20281 ttgaatagaa tcaataatta ctatatccat aggattacat tctataatat ctataatttt
    20341 agtaacactt gtttcttgaa gtaattttat acctttgtta ataaataacc tgtttgctct
    20401 aaatgctaat tgtaataaag tttcttcacc agtaatatac aatactttta aattttgaat
    20461 tattagttta ttagctattt gtaagaataa tgtagattta ccagtaccag gatttcctcc
    20521 tagtaatatt gtagatccag gtataaaacc cccgcctaat acacgatcaa attcttcaaa
    20581 tttagatgaa attttattaa ctttatttaa attaattgta gatatatcta taattttatt
    20641 taaagtattt ttataataag atgatttata ttctaatatt ttattccatt gtagacaatt
    20701 tatacatttt cctaaccatt tagtatattt agtattacat tcatagcaaa tataattttt
    20761 ttttatcaat ataaatacct taaatataat taattttaat atttgtatta aaaatttttt
    20821 tataaaatga gtaaattttg gagtaatgaa cttaataaat taaaaccata tgttccaggt
    20881 gaacaatcta atcaaattat tattaaatta aatacaaatg aaaatcctta ttctactact
    20941 cataatgtaa aaaaagtatt gaaaaatttt tctatagata atttaaaact ttatcctgat
    21001 ccagattcta aaaaattaaa aattgcaata gcaaaaaaat ttaatataaa ttattatgaa
    21061 atttttttag gtaatggttc agatgaagtt ttagcattag cgtttttaac tttttttaga
    21121 aataatattc ctataattat acctgatatt acttatagtt tttatactgt atattgtaaa
    21181 ttatataata ttaaatataa attagtacca ttaaataata attgggaagt tgatttaact
    21241 gcaatgaatc aaaaaaatgg tggaattgtt tttgctaatc ctaatgcccc cactggtaat
    21301 gcacacaaaa aatcttctat tattaaactt ctttctgatc agaaagagca tgttatatta
    21361 attgatgaag catatgtaga ttttggatca gaaagtacaa tttcacttat tcataaatat
    21421 cctaatcttc ttataataaa aactttatca aaatcttata gtttagcagg tataagaata
    21481 ggttttgcta taggttcaaa acaattaatt gatggattaa aaataataaa aaattctttt
    21541 aattcttata ctataaatag tataagttcg gctgtagcat tatcagcaat aaaagatgaa
    21601 aaatatttta ataaaaattg catagcaata atttatacaa gagaaaaaat acaatttgct
    21661 ttagaaaatc gtaaatttga attattatat tcaaaatcaa attttatttt tgttaaacct
    21721 ataaatatat ctgcagttaa attatttatt aaattacgta aattaggtat acttgtacga
    21781 tatttttcaa ataaaaaatt aaaaaaattt ttacgtatat ctattggtac agaattaaat
    21841 atgaataaat ttattaaaaa tatagattat ttaattatta attaaataat ctacagctaa
    21901 taaataacca tatattccta atccaattat aattgcatcg gcacgttttg atatataaga
    21961 tttatgacga aaattttctc tacgatatat attagaaata tgtatttcaa taattttgcc
    22021 attaaatata ttaagggcat ctagtatagc tattgatgta tgagtatatg ctcctgcatt
    22081 aataataata gcttcataag aatctttata tgctttttga atataattga ttatatcacc
    22141 ttcattatta gattgataaa aagtaatatt agctttttca ttaaattttt tttttattaa
    22201 attttcaata tcattaattg ttttattacc ataaatgtct atttcacgtt ttcctaaaag
    22261 atttaaatta ggtccattaa ttaataaaat tttcatttga tatcttacaa actatatttt
    22321 atatttaaac ataatataaa taatagcggg ggccggattt gaaccgacaa ccttcggatt
    22381 atgagcccga cgagcttcca tgttgctcca ccccgcataa tacataatat caaaaaataa
    22441 tgtatttgtc aaatataact ttaatatata ataagattat tatcttatgt ttaaaaaatt
    22501 aaaaataaat tttgaaataa tatttcaaaa acttaagtca gaatataaat tgacagaaac
    22561 taatataaaa tatattttaa ttgaaataaa aaaaatatta ttagaatctg atgtttcttt
    22621 accagtaatt aaagaattat taaataatat aaatttaaat tttttaaata aatcttttat
    22681 aaattctaat ttgaatccag tacaaacttt tattaaaatt tgttataaag aattaaaaaa
    22741 aataatgggt gatacttcag aattaaatat taaagatact ccatcagtta ttttaataac
    22801 tggacttcaa ggttctggta aaacaactac tgttgctaaa ttagctattt ttataaaaaa
    22861 aaatcataac aaaaaaatac ttttagtatc agttgatatt tatagaccag ctgccataga
    22921 acaattaaaa atattatcaa ccgaaatttc agtagatttt ttttcatcta aaaataataa
    22981 tactattgaa attgctgaag aagctattaa atacgctcgt aaaaacaatt atgatgttgt
    23041 tattattgat actgctggta gattacatat agataattat atgatgaatg aaattaaaat
    23101 attacatact gcaattaatc cagtagaaac actttttatt gttgatgcaa tgactggtca
    23161 agaagctgca aatatttcta aagtttttaa tgaaaaatta tcattaacag gaattatatt
    23221 aacaaaaata gatggtgata atagaggagg agctgcctta tcaataagat ttattactgg
    23281 aaaacctatt aaatttatag gtataggtga acaactaact gcatttgaaa tattttcacc
    23341 agatagtata atatttaata tattaggtat ggttgattta agtagtttta tagaagaaac
    23401 taatcgtata attgatacaa ataaaattaa gtcattcttt aaaaataaag ataaatttaa
    23461 tttaaatgat tttcttgatt atatgaaaca aataaaacaa ttgggtggaa ttaataattt
    23521 agtttctaaa tttccatttt ttaataaatc aaataacatt ataaatgatt taataaatga
    23581 caaagatttt attaaatttg aatcaataat taactcaatg acgaaattag aaagaaaata
    23641 tcctcattta attaatgatt tacgtaaatt aaaaatttgt ttagtatctg gtacaaatat
    23701 atgtgatttt aataatttaa tgaaacattt taaaactctt aataaattta tgaaaaattt
    23761 aagtaataaa gaatatttaa acaaaattag tgaatttttg aataatgtat ttaataatat
    23821 tacaaattaa ttatattagg tatgaaatat gatttcaatt agattaacgc gtcgcggaaa
    23881 taacaaacgg ccgttttatt atattgctgt agctgattct aggtttccta taaaaggacg
    23941 ttttatagaa aaaataggat ttttaaatcc tattgctaaa gggaaagaag aacggtttaa
    24001 aattgattta aatcgtattt tatattggaa aaaaattggt gctaaaattt ctaatagtgt
    24061 tgttaaatta cttaaggaaa ttaagtaaaa ttgatataat tttttactta gtgtttatta
    24121 tatgaataaa atattaaaaa aaatagaaga taaatatatt acaaataaaa aattagattt
    24181 taaaccagga gatacaatta ttgttaaatt aaaaattatt gaaggtaata gatatagatt
    24241 acaattattt gaaggtatag ttattgctaa aaggaaaact ggtttaaatt taacatttat
    24301 agtacgtaaa atttcttatg gaataggggt tgaatggaca tttcaagcat atagtccatt
    24361 aattaaaaat atagaaatta aacgtagggg gttaaatata cataaatcaa agttatatta
    24421 tttacgttaa ttattaaaat aatgataatt ttaacccctg taaaaatagg tatttgtggt
    24481 ttaggcacag tggggattgg aacgtttaat gttttaaaac gtaatattaa taaaattgtt
    24541 tatagtgcag gtaaaaaaat aataattgaa cagatttgtg cctgtaaaac tcttttcaat
    24601 aaaattaatt ttattaataa aactaataat atttttgata tagtatataa tcataatatc
    24661 gatattgttg ttgaattaat tggtggttgt aatattgcat tgaaatttgt tattgaatct
    24721 ataaaaaatg gtaaacatgt tgttacggca aataaatata tgattgctaa ttacgggaca
    24781 gatattttta gtttagctaa taaaaaaggt gttatagtag catttgaagc agctgtagca
    24841 ggaggaattc ctattattaa atctttacgt gaaggtttgg tagcaaatag tattaaatgg
    24901 ttaataggta ttcttaatgg tacattaaat tatattctta cttctatgca taatgaatac
    24961 aaaagtttta aaaaaatttt attaaaagct aaattattag gttatgcaga atttaatcat
    25021 attttagata tagaaggaat tgatgttgca cataaattag ttattttagc atcaatagct
    25081 tattgtatac cattgaaaat acatcaaata tatattgagg gtatttcaaa aataatatca
    25141 gatgatatta tttatgctga taaattggga tataaaatta aacatttagg tatttctatt
    25201 ataaataaat atgggctaga actacgtgta catcctacaa tgattaaaaa aacctgttta
    25261 atttctaata taaatgatat aaataatgct atagaaataa tgggtgatgc cgtaggatca
    25321 aatttttact ctggtatagg tgctggttca gaacctacag cgtcttcaat aatttctgat
    25381 ttaatcaata taacatctta tattaatata aaaaaaaaaa tatcttttaa agattatatt
    25441 gaaaaaaata ttaaaatttt atcaatggat aatattatta cagcttatta tttacgtatt
    25501 atagcatcat atcctaaata tgatttatta tcaaaaatat ttgaaatatt taatgttaat
    25561 aaaattagta ttaaatcaat ttataaaaaa tatattatat caaaaaaatt aattaatata
    25621 attattatta caaatttagt aaaagaatta aatatgaata tttcaattaa taatattgaa
    25681 ttactagata atgttattaa ctctgtatat attcgtatag gatatttaaa taataattaa
    25741 taatatttat tagaaaaata tatgcgttat ataagtacac gtggtaaatc tccttatgtt
    25801 gactttgaag aagttgttat tagtggactt gcaagagatg gtgggttata tgtacctgaa
    25861 acattaccat atttttcata taaagagctg agaagtttat cagggttatc ttatatagat
    25921 attgcatttt ttataattcg taattttatt ggtaaatcaa tttctgaaga aaatttaaaa
    25981 tatattatta aaaaaagtta tgctaatttt agtcacaagg caatagttcc aataaaacaa
    26041 ttgggaaaaa ataatttttt acttgaatta tttcatggac ctacattagc ctttaaagat
    26101 attgcacttc aattattagg taatttactt gattattttt taaaaaaacg taaagaaaaa
    26161 gctattatta tatgtgcaac atcaggagat actggttcag cagcaattga aggatgtaga
    26221 tattctgaaa atattgatat ttttatttta catccttata atatggtatc agaagtacaa
    26281 agacgtcaaa tgacaactgt tttagcagat aatgttcata atattgcaat agaaggtaat
    26341 tttgatgatg ctcaagccat ggttaaagcg tgttttataa atcaatcatt tcttaatgga
    26401 acacgtttaa ttgctgttaa ttcaattaat tgggttagaa ttatggcaca gactgtttat
    26461 tatattacat ctgctataaa cttaggtgct ccagatagag aaattagttt tactgtacct
    26521 tcagcaaatt ttggaaatat tttggctggc tattttgcta gaagaatggg gttaccaatt
    26581 agacaacttg ttatagctac taatgctaat gatattattc atagaattat ttctaataat
    26641 gatttttcaa aacgtccatt aattaataca attgcgccat ctatggatat tgtaatttct
    26701 tctaattttg aacgtttatt atattattta tatagtaaaa attcatatgt cattaataat
    26761 ttatataata aatataataa agcaaatata ttattatcaa ttaaaccatt agaaaaacta
    26821 cgtagtttat tttcttctgg aagtgttaat gatgaaacta ttttatcatt tattatagat
    26881 acatttaaat gtactggaga aattttagat cctcatacta ctattgcata ttatgttagt
    26941 aaattatgta ataaatatac taaattacct atggtaatat taggaacagc acatcctgct
    27001 aagttttttg aatcaataaa aaaaactgga attaatgaaa ataaagttcc tagtgccata
    27061 aataatttat taataaaaaa agaatatttt aaaaaaatgc cagctaatat taaagtttta
    27121 cagaattata taattaataa aaaatattaa tatgaattta tataatataa aaaatattta
    27181 ttttgatatt gtaattattg gggggggaac tgctggagta tctttagcag caagtttact
    27241 aattcgtaat tcaaatttta atatttgtat tattgaaccg caatccatac attattatca
    27301 acctgcatgg acattaatag gtaatggcat tttaaatagt gttaataata ttagacctat
    27361 gtattctgtt attaccccag atattagttg gattaaaagt gaagttcttg aattattacc
    27421 taagtcaaac aaaattttat tacaaaatgg taaatatgta aattataaat atttagtagt
    27481 ttgtccagga ttaattttag cttgggaaaa aattgaagga ttaatagaaa cattaggtaa
    27541 aaatggggta acttctaatt atagctataa tttagctgat tatacatgga aattagtaaa
    27601 aaagattaat aaaggtactg ttatatttac ccagcctgaa atgcctataa aatgcgctgg
    27661 tgccccgcaa aaagtaattt atctttctgg tgatttttgg caaaaaaaac atatactttc
    27721 taaaattaat ataaattatt atttaaataa taatacatta tttggagtaa aagattttgt
    27781 tccaatttta atggaatata taaaaaaata taatgttaaa cttatattta atgctaactt
    27841 aattaaagta gatggcaaaa aaaaaacagc attatttaag ttaattgata aagaaggtaa
    27901 ttttataagt aatgaatata aatcttttaa tatacttcat gtcgtaccac ctcaaatatc
    27961 tccagatttc attaaaaaca gtcttttagc taataaaaaa ggatggtgtg atgtagatcc
    28021 agttacatta caacatttat catttcaaaa tatttttgga ttaggagatg tttgtgggat
    28081 tttaaatgct aaaacagctg ctgctgcgcg taaacaaatt tttgtagtag cagaaaattt
    28141 attcgattta ataaaaagaa aatcaatatt aaaaatttat gatggttatg gaagttgtcc
    28201 tcttccagta gaaagaggaa aagtaatttt atcagaattc ggatataatg ataaattact
    28261 tcctactttt ccaattaatc ctaaaaaacc tagtaaatta gcttggttat taaaaacgaa
    28321 atttttacct tggttttatt ggcatggaat gttaaaaggt aatgactttt tatctactaa
    28381 ttaatatatt tatgaaaata gaattttaat taataggaaa tataaaatat gattactcaa
    28441 ttagattcat taaagaaatt atctactata gtagctgata caggggactt aattgctatt
    28501 aaaaaatata aagctatggc agcaacaact aatccatcta taattttaaa atcttttgat
    28561 aatccagttt ataaatcttt aattacatca attattaaag aagcaaaaaa agaaaaaagt
    28621 gctaataaat taataacata tatattagat aaattatccg ttgctattgg atatgaaatt
    28681 tcaaaaatta ttcctggaag ggtttctact gaaatagcag cagagctgtc ttatgatata
    28741 gatgcaagta taaataaggc acattattta attgatttat ataaatatta taatgtttat
    28801 aaaaataagg ttttaattaa gttagcttca acttgggaag gtattcgtgc agctgaaatt
    28861 ttagaaaaag aagggattaa atgtaaccta acattattat tttctgatgc tcaagttcgt
    28921 gcttgtcttg aagctagagt atttttaatt tctccatttg taggcagaat aacagattgg
    28981 tataaaaaaa aaactggtaa tgactacttt ataccagaaa atgatccagg tgtaaaattt
    29041 gttaaacgtg tatgtaaata cactagtgat tatgcttatg atacaatagt aatgggagca
    29101 agttttcgta atacaggtca aattttagat ttagctggtt gtaactgtct tactatttct
    29161 cctcaattac ttgatgatct tgataaaaag gaaggggaag ttaaatgtaa aatatataat
    29221 aataaaaaat ataaaattaa aaaatataaa acaatttcag aagatgaatt taattcttta
    29281 cattccaatg atcaaatggc taaatatagc ttatatgaag gtattaataa attttcagaa
    29341 gatcaagaaa aacttaaaaa aataataaaa gagttattat aaaattaaat gtatttaaac
    29401 atttaatatt tttatatttt acctaccatg tttatagatg gtattaaagt aggtttacca
    29461 tttaaccagt ttgcaggaca tacttcacct ggattcttat caacatattg tatagcttta
    29521 acattacgta aaatatattt tgcatttctc ccaatattcc catcatttat ttcaataaat
    29581 tttattttta attcatgatc aataataaaa gtagcacgtt ctgctattcc ttcttcttca
    29641 atcattacat taaaattacg agatattttt ccagtaggat cacctaacat aggaaattta
    29701 attttagaaa tagtttttga attatcatac catgctttat gagtaaaatg tgtatcagta
    29761 gatatactat atatttcaat atttaattgc ttaaattcta tataattatc tgcgagatct
    29821 cctaattcag taggacaaat aaatgtaaaa tcagcgggat aaaaaaaaaa tatagaccaa
    29881 ttacctttta aattatcttc agatatatta ataaaattat tattatgaaa agcaatagtt
    29941 ttaaatggta taattttact attaagaata gacataaata attatatcct aattattaac
    30001 attttaaaaa taaaaatatt ttatatatga aaatttaaat caagtaaaaa ttatatatac
    30061 taatttctta aacttattat aggccaattt tttatttttg ctatatttcg taatttataa
    30121 tctggatcaa ccgtaatagg ataatctaca aattttaata agggtaaatc attaatagaa
    30181 tcactataga aactggcacc ttttatatca aatttgttat tttttaacca ttgttttaat
    30241 ttaataattt ttccatgttt aaaactagga actccgataa aattaccagt atattttttt
    30301 tctttaattt ctatgtctgt tgcaataata tcatcaactt ttaacctatt agcaataggt
    30361 tgggtaataa atttattagt agcagttatt attaaaatat atttaccttt agatttatga
    30421 ttttcaataa gtaattcagc tttgggtaaa attattggtt caattatttc tttcatatat
    30481 tgatcatgta aattatttaa ttttattaaa gaaaattttg ataaaatacg taatgaaaaa
    30541 taaaaataat ccataatctt aagatttccg tatgtataat cttttaaaaa ttgatcattt
    30601 atttttctat attttaagtg tattatacct ttttttatta aatattctac ccaagcatga
    30661 tcactatcac catttataag tgtattatca agatcaaaaa tagctaattt caaaataatc
    30721 cttatatagt attatttaaa ttatatttat aagaatatat tggagatgag aaatgcccca
    30781 atatcggtcc agaactacaa catatggccg taaaaatgtt ggggctcgtg ctttatggcg
    30841 agctacttct atgaaggatg aagatttcaa aaaaccaatt atagcaattg ctaattctta
    30901 tactcaattt gttcccggtc atattcattt aaaaaatatg ggggaattag ttgctgaaga
    30961 aatagcaatt gctggtgggg tttctaaaga attcaatact attgctgttg acgatggaat
    31021 agctatgggt catgatggaa tgctttattc attaccatca cgtgatataa tagctgattc
    31081 tattgaatat atggttaatg ctcattgtgc agatgctttg gtatgtattt ctaattgtga
    31141 taaaattaca ccaggaatgt taatggcagc aatgcgtctt aatttaccag tagtatttgt
    31201 ttctggtggt cctatggagt caggtaagac taaattattt gattataata taaatttagt
    31261 tgacgcaata gttatggcag ctgatgaaaa aattaatgat gaaactcttg aagaaattga
    31321 acgtattgca tgcccaacat gtgggagctg ttcaggtatg tttactgcga attccatgaa
    31381 ttgtttaatt gaagcattgg gattagcaat gccaggtaat ggtactttgt tagctactca
    31441 tattgctcgt aagcaattat ttaaagtagc tggaaaaaaa attgtagaaa taacaaaaat
    31501 gttttatgaa aataatgaaa aaaatatact tcctcgtttt attgcattaa aaggtgcttt
    31561 aaaaaatgcc atgatgcttg atattgcaat gggtgggtca actaatacga ttcttcattt
    31621 attagcagca gcacaagaag ctgaaattga ttttaatatt tctgatattg ataaactttc
    31681 aaaaatagta cctcaattat gcaaattagc cccaaataca cgtaaatatc atattgaaga
    31741 ttgtcacaga gcaggtggaa taatgggaat tttaggagaa ttagatcgtg caggtatatt
    31801 aaaaacatca ataccaacta tatatagtaa gactttaaaa gaagcattag atgaatggga
    31861 tatcatgcga aataaaaatt ccccaataat tgaattttat aaatcagctc ctggtagaaa
    31921 tatcactcaa acagcgtttt ctcagtgcaa taaatggaat actattgata atgatcgtat
    31981 acacggttgt atacgtaata ttaaaaatgc tttttcacat gaaggtggta tagcagtatt
    32041 atttggtaat attgctcata atggatgttt agtaaaaact gcaggtgttg atgattctat
    32101 tattattttt aaaggaccag cacatgtagt agagtcacaa gatcaagctg tagataatat
    32161 tattattggt aaagtaaaac ctggtgatgt tattgtaatt cgttatgaag ggccaaaagg
    32221 tgggccaggt atgcaagaaa tgctttatcc tacttcttat ttaaaatcta atggtttgaa
    32281 taaatattgt gcgttaatta ctgacgggag attttctgga ggtacatcag gtttatctat
    32341 aggacatatt tcgcctgaag ccgcatctgg cgggtcactt ggattaattg aaaatggcga
    32401 tttaattagt attaatattc ctaatagatc aataaatgta attattgata atatagtatt
    32461 tattaaaaga cgtaaattaa tggaattacg tggaaataaa tcatggaaac ctaaaacttt
    32521 tcggtcccgt aaaatttctt atgcattaaa agcttatgct atgttagtta cttcagctga
    32581 tttaggtgca gtaagagata taaaaaaatt ggtataaatt attattgttt attatactct
    32641 attatttaat atcaagctaa aattactata ttaatgaata agtatagcta ttctaaagat
    32701 ggtataaatt ttaatttaaa taaaactaat ttaattgaaa tatctttgtt acgatgtgaa
    32761 actaagttag ctaataatgg tgccgtgtgt gcagaaaccg gtatccgatc aggaagatca
    32821 cctgatgatc gctttatagt ttatgatcag tttacacaat gggaaattga ttggggagag
    32881 tttaataagc cttttgatat taagtatttt gaagcattat ggttacgtct aggtaattat
    32941 ctcaataata gagaaagttt tatttctcta ctacatgttt gtgctgatcc tatacattat
    33001 caaccaatta gaataattgc tgaaagttca tggcatatgt tattttcaaa aataatgttt
    33061 attagtccta agaaatttaa tcctgtaaat aaacaggaat ggattatttt tattgcacca
    33121 ttgtttaatt gtatcccaat aagagataat actaatagcg aatatacaac aattatagat
    33181 tttaagaaaa aaagaatatt aattataatg cattatgccg gagaaattaa aaaatcaatg
    33241 ttttccgtgc ttaattttat attaccggaa caaggtatat tgcctatgca ttgtagtgca
    33301 aatgtaggtg aagataaaaa cactacatta ttttttggac tttctgggac tggaaaaaca
    33361 accttatcat cagatcctaa tcgttactta attggtgatg atgaacatgg ttggaaaaat
    33421 ggatcagttt ttaattatga aggtgggtgc tatgctaaaa caagtaatat ttctattaat
    33481 aatgacccag ttatatggaa tgctattaag tttggtactt tacttgaaaa tgtatttata
    33541 gacgagaata gtattccaga ttatgataat atgacaattt catcaaatag cagagcagct
    33601 tatccattag aatttattaa gaatcgtgta ttttataatt atgctaatga gccaattgct
    33661 attgtgtttt taacatgtga tatgacaggt attattccaa tggtttcttt attatctaaa
    33721 gaggcagctg cttatcactt tatttccggt tatacagcta aaataggttc aacagaaata
    33781 agtgctaatt ctaatttaat attagaatcc acattttcaa cttgttttgg tgcacctttt
    33841 tttcctagag catatgacat atatgctaaa ttattaatta atagaatttc cttattcaaa
    33901 acaaatgttt atatcgtaaa tacaggttgg accggggggt tttatggtgg aaaattagga
    33961 aaccgaatta atattagtat aacaagacaa attataaatg caatccaaca aggtaaatta
    34021 attaatacta aaaataatta tataccagga ttaaatttat ttatacctat ttatttagaa
    34081 tgtataaatt ccaaatttat taatcctagg aatacatgga gaaataaaaa attatacgat
    34141 aaaaaagcca aaaagttaat tttaaaattt attaataatt tttccaaatt tcaaaatata
    34201 gataaatcaa ttattaatgc aggtccatat atattataat attttattta caagtagaga
    34261 aaataatgtt aattaataaa aaattaatat ggaaagttct aaaaaatcat tttaatgaac
    34321 ttaaagatat acacataaaa acccttttta ataaaggaca tcgttttaaa ttcttttcgc
    34381 gggaagcagt aggtattaca ttagattttt ctaaacaaaa aatatcctta aaaacactta
    34441 atttattatt agaattagct aaagaagcag aagttagtaa agctattaat aaacttatgt
    34501 ctggtaatta tattaacgtt acagaaaatc gtcatgtact tcatacagca ttaagatcta
    34561 ataaaaaagc atatatagaa ttaaatggta aaaatattat tccacaaata catgcatctc
    34621 ttaataaaat gtctaatatt gttaatcttt taaattatgg taaatggaaa ggtgtaaatg
    34681 gaaaaattat tactgatgtt gtaaatattg gagttggagg ttctgatcta ggtcctaaaa
    34741 tgatttcaat ggcactaaga ggatttatgt ctgctgatat ttgcaatata aacgtacatt
    34801 ttgcatcaac aattgatggt actcaattat ttgatatttt acctaacctt aatcccgata
    34861 caactctatt tatttattct tctaaatctt ttacaacaat agatactcaa attaacgcag
    34921 atactgcact tatatggcta aaaaataacc ttaataaacc agaagatata attaaaaagc
    34981 accattttat aggggtttct actaatacag ataaaatgac taaatgggga ttgaataaag
    35041 aaaatcaact tgaattcttg gatgaagtag gtgggcgtta ttcattatgg ggtgctattg
    35101 gattaataat tgcaattcgt attggaatga aaaatttcct tagattatta tcaggagctt
    35161 ccaatatgga tgaacacttt cgttctgctt ctttagaaaa taacttacca gtaatattag
    35221 ccttaatagg aatatggaat attaattttt taaatattcc ttcgcatgta gttttacctt
    35281 acgatgggca tctaaaattt ttacctagtt atttacaaca acttgaaatg gaatctaatg
    35341 gtaaatctat aactaatgac tcacaattgg ttgattattt tacttgtcct attatttggg
    35401 gggaagtggg tccaaatgga caacatgctt tctatcaact tttacatcaa ggtactcaat
    35461 cagtatcttg tgattttata gtttctataa atccttatca tgaaataaaa ccagaatatt
    35521 tacgtgatag acttaatatg caacatcttc tagtattagc taattgtttt gcccaatcta
    35581 gaattttaat gttaggcaat aatgataatt ctcataaaca ttattttggt aataaacctt
    35641 catcaactat actacttaat actatttctc ctgaaattat agggtctcta attgctcttt
    35701 atgaacataa agtatttgta caaggtataa tttggggaat taattcattt gatcaatggg
    35761 gggtagaatt aggtaaaaaa atagcaaatg aaacttatag tataatgacc tctggccacg
    35821 gagctgatat attagatgat tcaagttcta atttaataaa atatgtatgg aataatataa
    35881 aaaattaaat tgtaatatat aaaatatcat ttatacgcat aggttttaaa gtatttttat
    35941 gaaaactagt attcatttcg cgtcttcttt caaaaagtat cgttcgtttc caaatgtaca
    36001 tattaatagg acatggccat ctaatattat aaataaagct cctatttggg ctagcgttga
    36061 tatgcgtgat ggtaatcaat cactcataga tcctatggat gttgaacgta aaaaaagatt
    36121 ttttgaaatg ttagtgcata ttggttttaa acaaattgaa gtaggatttc cttcagcatc
    36181 acaaatagat tttgatttta ttcgtgtctt aatagaagaa tccatgattc ctgataatat
    36241 tattattcag gttttaaccc ctgcacgtgc atctttaatt aaacgaactt ttgaagctat
    36301 taaaggagtt aaaaaagcaa tagttcacct ttataatgct acttctccat tatttcggaa
    36361 tttagtttta aaattagaca agcagtcttg taaaaattta gcagtacatc atacagcgtt
    36421 aattgctaat ttaatgaaat tacatcctga aacgaattgg atatttcaat attctcctga
    36481 acattttaca actactgaac gtgatttttc tatagatgtt tgtgaaacag ttatggatac
    36541 atttggagct acagttgata aaccagttat tattaattta cctgctactg ttgaagtttc
    36601 aacacctaat atatatgctg atcaaataga atggttttgt agccatataa gtgaaagaaa
    36661 tagagcaatt attagtttgc atcctcataa tgatagaggt acaggaattg ctgctgctga
    36721 actaggtata atggctggag cagatcgtat tgagggtaca ttatttggta atggagagcg
    36781 tactggaaat gtcgatattg ttactatagc tatgaattta tatacacaag gaatagatcc
    36841 agaattagat ttttctaatg ttaaattaat tatgcgagaa gtggaatatt gtaatcaatt
    36901 acctatacat cctagacatc cttatgttgg tgagttagtt tttacagctt tttcaggtac
    36961 acatcaagat gccataaaaa aaggacttga taaacggtgc aatgacatta atagtgaaaa
    37021 cttatgggaa gtgccttatc taccagttga tccaattgat ttaggtcgta gttataaagc
    37081 agtaatacgt gttaatagtc aatcaggtaa aggtgggatt tcatatattt tagagcaaga
    37141 ttatgggatt atattaccac gtagattatc tatagaattc agtaaaatag ttaaagaaat
    37201 tgctgataaa actggaaaag aaattacttc agaaatgatt catactactt tttttgaaga
    37261 atattgtaga gatattcctt ataggttatt acttataaaa attaataata ttggaaaaat
    37321 taaaatatct gctataatta aaaattacca aaatggtaaa aaatattatt taaatggatt
    37381 aggtatagaa cctgtttcag tatttacaaa tgctttaatt aaaaataatt ttgatatttc
    37441 tgtaattgat tataaagaaa gttatcgtgg tgcagaatca attacattta ttgaaatacg
    37501 tgaaaaatct atcgatactt acggtgtagg atttcatact aataccacta tttctgcaat
    37561 tatggcaatt atatctgcaa taaatagtaa ttatataaaa tttaatttta acaaaataat
    37621 ttaaaatgaa caataagatt aaaaatataa acaaaataaa tattttatct aattatctga
    37681 cacaacaaat agctgctggt gagataattg aaaggccttc atcagtattt aaagaattag
    37741 ttgaaaattc tattgatgct ggaagtaata atatttatat tgaattagaa ggtggtggta
    37801 ttaatatgat aaaaattata gatgatggtt gtggaatagc taaacaagaa ttattactag
    37861 caatttcaag acatactacc agtaaaataa aaactattga tgatttaaaa aatattacta
    37921 ctttaggttt caggggagaa gcattagctg caattaggtc agtttctaaa ttagaaatta
    37981 tttctaatat ttatgatatt agaaccaaag gttggcgtat atatactgaa ggaatgaacg
    38041 ttgttaatac tataattcca tcgcctcact ataatggtac ttctataata atgcgtgatt
    38101 tatttttcaa taccccagct agacgtaagt ttttatgtaa agtaaaaact gaatatgatc
    38161 atatagaaaa aatttttcgt tgtttagcat tatctaggtt taatattaac tggaccttaa
    38221 aacataataa aaaaataata tataaattat ttaattctaa taatacatat gatcgtgaaa
    38281 aatatatttc tgatataatg aagtgtaatt ttattaataa ttcgttatat gtaaatttta
    38341 aagaatctaa tttaaaatta tggggatggc tgggactacc tacttatact agatataact
    38401 cagatcaaca atactttttt gttaatggtc gtattgttcg taatattata atacagaatg
    38461 caatacgtaa tgtttatcat gatgttttat ttagaggacg agaaccaatg tttttactat
    38521 atttagaatt ggatcctaat caagtagata taaatgtaca tcctaataaa tctaaaatta
    38581 gatttcatga ctctaatcgt atatataatt ttttgttttt taatttaaat aaagtattag
    38641 ctaaaactta tgccggattt aatattttaa ataaagataa tacacaatta aaaaataata
    38701 aaattcctaa tttaggttat gcattagcac aattgcataa ttacatatta tcacagaata
    38761 ttaatggtct attaattgtt gatatccatg cagctcacga gcgaattatt tatgaaagac
    38821 ttaaaaatca aataaataac agaaatatac aaacacaaat attacttata cctatatcaa
    38881 taacagtatc tgaattacag cttgatatag cattaaataa taaaaaaata tttaaaaaat
    38941 ttggaataaa aatttcttct gctggcccag aaacaatagt ggtaaggcaa atacctacat
    39001 taattattaa catgaagcac aatctacaaa taataatacc taaaatgatt gaagaaattc
    39061 ataaatttgg gcaatcaaat aatattatta tttattttaa taagatttta tctactatag
    39121 cttgttatgc tagtgtacgt gctaatcgta ttttaacaat tccagaaatg aatgctttat
    39181 tacgtgatat ggaaataact gaaagaagta accaatgtaa ccatggccgt cctactttta
    39241 ttgaattatc acttaataat ttggataagt tatttttacg taggtaattt atataaatta
    39301 tattaaaaaa tttatgttat ggttaataat attgtaatta ttggcacaca gtggggagat
    39361 gaaggtaaag gtaaaattgt agatattttc actgaatatg ttaatgctgt agtcagattt
    39421 caggggggta ataatgcagg acatacccta ataattaatg gtaaaaaaaa tattcttcga
    39481 ttgataccat caggtattat tagagaagat gttatttgta ttattagtaa cggagttgta
    39541 ctttatcccg aagcattatt aaaagaaata aaagaactag aaataaatca tattccagta
    39601 cgcaaacgtt tacgtatttc aatagactgt actgtaatta tgccatatca tattcattct
    39661 gatattaaaa aagaaaaaat ttatgaaaat attggtacta cgattagggg cataggcccc
    39721 gcttatgaag ataaagtagc aagacggggt ttacgtatta tagacatgtt gaatcctaac
    39781 cagttaaaaa caaaaataaa taatattttg gaatattata attttattat acctaattta
    39841 aatgaaaaat attttaattt ttcaaaaatg gtagaaaaat atatcaatat atttaaagaa
    39901 ttatgttcta tgttatgtga tacaatatcg ttggtgcata atttacgtaa aacaggtaga
    39961 aaaattctat atgaaggggc tcaaggttca ctactagata ttgatcatgg cacttatcct
    40021 tatgttacta gttctagtac tactgtaggt ggtgtattaa taggttctgg aattggtcca
    40081 atgcatattg attatatatt aggaattact aaagcttata ctactcgtgt tggattagga
    40141 ccatttaaaa ctgaattatt taataaacat ggtaagtata ttttatataa tggtatggaa
    40201 ttaggttcga atactggtag aacaaggcga tgtggttggt tagatctagt aaatatgcga
    40261 tatataatac aaataaattc tatatctggg atttgtatta caaaattaga tgttttggat
    40321 ggattagaaa aaatttttgt atgtattggt tataaaaata agaatggtaa tttaattaat
    40381 aattttatta atatagaaat gttaaaagaa ttaataccaa tatattatga tttaccaggt
    40441 tggaaagaat ctacattagg agtttgtaat tttgataagt taccatataa tgctataaat
    40501 tatatatatt ttatagaaaa agaattaggt atacctatag atattatttc tacaggtcct
    40561 gagagattac aaacaatttt tttaagtaat ccatttgatt gataatatta tttaaggtgt
    40621 ataatggatg catatcccca aattacagat atagattata aacaaggttt ttttactgat
    40681 atagatagtg atactatttt acctggatta aatgaaaatg ttataaaatt tatatctaaa
    40741 aataaaaatg agccccagtg gatgctaaat tggcgtttag atgcatataa tcaatggtta
    40801 aaaatgtctc cccctaaatg ggcaaatatt aatattccat taattgatta tcaaaaaatt
    40861 tcatacttta gtgcacctat gtctaaatat aataaaaatt ttgatgattt agatcctaaa
    40921 ttaattgaaa cttatgaaaa gttaggtgta cctttacgta cagatatttc tggtattgct
    40981 attgatgcag tttttgattc tgtttctgtt ataactacat ttaaaaaaaa attgtatgat
    41041 gcaggagtaa tattttgttc catttctgaa gcaataacga aatatccaga gattgttaaa
    41101 aaatatatag gtaaaatagt gcctaaatat gataattatt ttgcggcatt aaattcatcc
    41161 gtatttactg atggaacatt tgtatttgtt cctgaatatg taacttgtcc tatggaacta
    41221 tctacttatt tccggattaa tgctcaaaat actggacaat ttgaaagaac attaataatt
    41281 tgtgataagg gagcaacggt ttcttatctt gaaggttgta ccgctccagt aagaagtgaa
    41341 aatcaactac atgcagcagt tgtagaatta gtagcgcttg aagatgctta tattaagtat
    41401 tctactgtac aaaattggta tccaggtgat aaaaatggaa atggaggtat tttaaatttt
    41461 gtaactaagc gtggggattg cagaggtgat agatcacgta ttagttggac ccaagtggaa
    41521 actggttctg caattacttg gaaatatcct tcgtgtttac ttactggtaa taattcacaa
    41581 ggtgaatttt actcagttgc tgttactaat ggatatcaac aagttgatac aggtagtaaa
    41641 atgatccata ttggtaaaga aacaaaatct actataattt ctaaaggaat tgctgcaggt
    41701 aaatctaatc aaaattatag aggtttaata aaaattattt ctatagctga taatgcacgt
    41761 aattttactc aatgtgactc tttattaata ggtgaatgtt gtggggcaca tacttttcct
    41821 tatcaagaaa taaaaaattc aaattccaaa gttgagcatg aagcaactac ttcaaaaata
    41881 ggagagaatc agttatttta ttgtagaagc cgaggcatat cacaagaaga tgctgtaagc
    41941 ctcattgtaa atggattctg taaagatgta tttaaaaatc ttcctcttga atttgcaagt
    42001 gaggctaaat cccttcttga aattactcta gaaggatcta taggataata taatatgtta
    42061 tatataaaaa atctacatat aagtataaat aaaaaaataa tacttaaagg tataaattta
    42121 aatattttac ctggtgaaat tcatgttata atgggaccaa atggtacagg taaatcaact
    42181 cttactgcag ttttatcagg aaaagatgga tataaaataa attgtggatc aattattttt
    42241 tctgaaaaag atttacttaa tatgaaagtt gaagatcgtg caagagctgg attaatttta
    42301 agttttcaat atccagttga aattccagga gtaaaaaaca tttatttact tcgtgcagca
    42361 ttaaatgcta agcgtattgc ttatggtaaa aaagaaattt ctatagccaa ttttatgaaa
    42421 ttaattaatg aaaacctggc atttatgaat atggatagta gttttcttca tcggtgtgta
    42481 aatgaaaatt tttctggtgg agagaaaaaa ataaatgaaa tgtttcaaat gttaattctt
    42541 aaaccaaaat tagcattact tgacgaaatt gattcaggtc ttgatattga tgctcttaaa
    42601 atagtagcta atggtattaa ttcattgcgt actaataata aatcaatttt attagttaca
    42661 cattataaac gtgttttgga atatgtagaa ccagattata tacatatatt attaaatggg
    42721 cgaatcgcta aatcaggtga taaaatgtta gcatcagaaa ttgaatctca tggttataaa
    42781 agcattatta gtggagtatt atcgtgaatt tatttttaaa atataataat ttacaagcca
    42841 attgtaattt tatcaatgaa aaattacata atcatatgca aaaattttta ttttatgctg
    42901 agtgcactgt attaaaatta attgatccgt tatcatataa acggaaatta gcaaaaaaat
    42961 attttttaaa aataggatta cctaatttat taggtgaagc atggaaatac actaatataa
    43021 aaaaaaatat taaaaattgt tttaatttag caattaatgc taattttaga aaattacatt
    43081 ataataaaat agctataaat attaatgcac ataggttagt ttttattgat ggagtttttt
    43141 atccaaattt ttcaagtttg aataaattaa ataacggtgt gtatattaaa acattaagct
    43201 catttttagc atctggtaat tgtcctaaat ggataggtga ttttagcaaa agtactacaa
    43261 tatttaatgc acttaatctt ctttttacgg gacaaggagt agtaattaat attgcttcta
    43321 attatattgt tgataaacca atatatatat tatatatatc acgggaaaat aatattgcaa
    43381 ttatgagcaa tcctcatata ttaatatata gtgataagaa ttcaaaagca aatatcatag
    43441 agcactacgt tggtgaagaa aattcaaaaa attttattaa tgtagtaacg gaagcttggt
    43501 tgaatactaa cgctcatatt tcacattata aaattcaaga atctggtaat aaagaatccc
    43561 atattgctaa tatacaggtt catcaaggga agaatagttc ttttaattca cataatttaa
    43621 atataggaag tggggcatta actcgtaatg atattaatgt tgaattaaat ggaaaaaata
    43681 gtaaaactaa tttaatggga ctatttatag gtagtggtta tcagcagatt gataatcaca
    43741 caataattaa tcataatgtt ccatatactt attctaatga acattataaa ggtattttaa
    43801 ataattatgc acattgtgta tttaatggta gagtttatat aaaacgtgga gctcaaaaag
    43861 tagttgctta tcttaaaaac gataacatat tattatctaa taattgcgaa atatatacta
    43921 aacctgaact tgaaatttat gctaatgatg ttaattgttc gcatggtgct actacaggtc
    43981 aaattgataa aaattcactt ttttttttac aaactagagg tattgctaaa aaacaagcac
    44041 aaatgctact aatgttgggt tttataagag aaatattaaa atctgttaat atttataaaa
    44101 tagcagaaca tgttgaatgt atagtaggta aggtattaaa atttaattaa ttttattatg
    44161 ttttaggttt tattacatgc aaaataataa attaaaacaa aaatttgata taaaaaaaat
    44221 acgtaaagaa ttccctatac ttaatcgttg tgtttataat aattatcctc taatttattt
    44281 agataatgct gctactactc aaatacccca ggtagtaatt gatgtaattg atgattatta
    44341 tcaacgttat aatgctaata ttcatagagg aatacattgt atttcagatg aagccactat
    44401 agcgtatgaa gatgcaagaa ttattatacg caattttatt aatgcaaaag ataatcgtga
    44461 aattattttt actagaggaa caactgaatc tattaattta gtagcacaaa gttatggacg
    44521 taaagaattt aaattcggag atgaaatact tatttctagt atggaacatc attctaatat
    44581 cgttccatgg caactgttag cgcatgacct aggattaatt attaaagtta tcccaattga
    44641 tgaacaaggt tgtatagata tacaaaatta tgaagagctt tttactaaac gtactagaat
    44701 agttacaata actcatgttt caaatgtatt aggaaccatt aatcctataa aacttttagc
    44761 taatattgct cataaaaata atactttaat tattgtagat ggagctcaag ccgtacagca
    44821 tatagatgtt gatgtacagg atctagatgt tgatttttat gctttttcag gccataaagt
    44881 ttatggacct aatggtattg gagtattata tgggaaatta aaattactag aattaatgcc
    44941 accttggcaa ggtggtggtg aaatgattga aagcgttaat ctagaaggta aaactaaatt
    45001 tagtcaatcg ccacataaat ttgaagcagg aacaccagct attatagagg caatagcttt
    45061 aggtagggca ctatgttggt taacaaatta taattttgat tttataaaaa tttgggaaaa
    45121 aaaattatta tttaaagctt ataaagaatt acaaaaaata gatggtgtct attttatagg
    45181 taaatcttat aataaaacag cagttatttc ttttgtaata gaaggaatac atgcacaaga
    45241 tatagggtta cttattgacc agtatggtgt agcaatacgt acagggcatc attgtgcaca
    45301 gcctttatta aacttatatg gtttaaattc tacttgtaga atatcatttg gtatttataa
    45361 tactcttgaa gaagttaatt attttattaa ttctcttcat aatgtaattt ctataatgcg
    45421 aggttgatta taatggataa tttttttttt aaaaaaaaaa tagtaatttt acgtgatgtt
    45481 gaagcttgtt ttattcctaa tttaaaaaaa acattattac ctaaatatgt aattggaaat
    45541 ttattaaaat ttaatgaaaa tttatcagct agtattatat ataaaaataa tatttattta
    45601 attaataatt tagatgtatt aagtttttat aataaaaatt atataaatgt taatgatgaa
    45661 atgttaaaag attatatttt aaaagaattg catatttttt ttaaaactga aaaacaaata
    45721 tattataata tatttattaa taatttattt aaatcaggaa aaagagttaa tatcataata
    45781 attataaatt atcctaatta taatataagt aatatacttg tttataagat tcaaaataaa
    45841 ataatgaaaa tatatactat tactcaaata aatattaata taaattatat tgatttaaaa
    45901 taatttattt gattttccaa tacaaattcc ttgtctatca taaataatta catatactaa
    45961 aatattattt ttcaatatat aactaattaa ttctttagct tttttagcaa taaaatctcc
    46021 taagtttata tttttactaa ttgctaataa gaaaccttcc attactgtat tagccattat
    46081 aatacattta cataatttaa gacttgcacc tttatatcgt gctaatgatg ctaaaaatat
    46141 taaattaatg ctacctccaa tttgagaatt aagatctaat atacctttag ctaattttaa
    46201 aatttttgct attcctccag caaggcttaa tttttttaca ggatgttttt gtaaatattt
    46261 aagcattatc caaataaaat tccctatttt tataaaagcc actttttctg ttttatatat
    46321 ttttttaata ctattttctg atacaatacc tattgaacaa gcaatatgag taattttttc
    46381 tgctatagca acatcgatgc tttgatgaat tgaataaatc caagcagaac aagaaaatgg
    46441 aatcactatc cctgttgtac ctagaattga aattcctcca attataccta atctttcatt
    46501 aagtgttttt ttaactaatt tttctccacc tggaacagat atttctattt caatatttgg
    46561 taaatatcct ataaacttga taatattatc aattataatt ttacgtggaa taggatttat
    46621 agcaggttca ccaggtgcta taggtaaacc tgattttgta actattccca ctcctggacc
    46681 tgatttgaaa ataatacctg tttttttaaa aagcgtcctt actgtagaaa ttattaatac
    46741 cccatgtgtt acatctgggt catcaccagc attttttact actccagcac ttgcccattt
    46801 aaatcctttt ttttgtataa ccaaaccaaa taatggatta tctcctttgg gtaaattaac
    46861 gataactttt ttaggaaaat atccatttga taatgcaaaa taagctgcta tagtagctgc
    46921 agtagcacag caacctgtag tccaaccacg taaatacata aaatcacata cattatgtaa
    46981 taaattattt tttacaatta cggaaattag tataataaaa ataaatttaa tactattgta
    47041 attgttatat ttgaatgtaa taaattaaat aaatattatg caatttaaaa taataaataa
    47101 tattaacata ccttcattgg tagataaaaa tggatttttt ggtgaatttg gtggtatatt
    47161 tgttgccgaa acgttaatgc cattgatttt agaaattgaa ttagcttata ctaaatataa
    47221 aaatgatatt aaatttcaaa ctgatttatc atattatgca aaagattata ttggacgccc
    47281 tagtccactt tattatgcta atcgaattac tgaattttta tcaggcgcta aaatatattt
    47341 taaacgagag gatctcaatc atactggagc gcataaaata aataattgta ttggacaagt
    47401 tattttagca aaaaaattag gtaagacacg tattatagct gaaacgggag ctggaatgca
    47461 tggtgtagct acagcaacag ttgctgcaca ttttaatatt gaatgtgtta tatatatggg
    47521 ttatacagat attaaacgcc agcaaactaa tgtttttaaa atgaaattat taggtgctaa
    47581 ggttatacca gttaattcag gaaatggtac actgaaagat gcaatgaatg aagcacttag
    47641 agattgggta actaatataa aaaatacttt ctatattata ggtacagtag ctggccctca
    47701 tccatatcct actatggtac gtgattttca agcaataata ggtaaagaag tccgtaaaca
    47761 aattatagag caagaaggaa aattgccaga ttatttaatt gcttgtattg gtggaggttc
    47821 aaatgccata ggtttatttt atccaatgct tcaagacaat gtatgtatga ttggtgtaga
    47881 agcaggtgga catggtattg atagtggaaa acatgcagct agtattaatg gtggttcacc
    47941 tggtatttta catggtaata gaacatattt attacaagat gatgatggtc aaattaaaga
    48001 tgcacattct atttctgctg gactagatta tcctggtgta ggaccagaac attcttattt
    48061 atatgaaaat aatagagtag aatatgtttc agttacagat caagaagcaa tagatagttt
    48121 taaactttgt tgttctttag aaggtattat tccagcacta gagtcagctc atgcaatagc
    48181 gcaagttatt aaaattgcac aaaatttacc taaaacacat attatagtag taaatttaag
    48241 tggcaggggt gataaagata tggaaagtgt agatgattat aatacactgc aataagaata
    48301 ttaaccagga actcttataa tgaatcgcat taaaagatgt tttgatatat taaaacagga
    48361 aaagcgtgct gctctagtaa gctttattat ggcaggagac tcaagttatg aaatatcatt
    48421 caatatattg gaatcactcc ctaaatatgg tgctgatata atagaattag gtatgccttt
    48481 tacagatcca atagctgatg gtaaaattat acaaaaagct gcattgagag ctttagcatc
    48541 tgggcaaaca caaaaaaaaa cactggatat ggtacgtaga tttagggata ataataaata
    48601 tactccattg ttacttatgg gttattataa tccaatttat agatatggta aaaatcaatt
    48661 tattaaagat gcttatcaag caggggtaga tggcttgatt gtagttgatt tacctcctga
    48721 acatgataaa gaaatttgca tacatgcata tgaattaaat attgatttca tacgattaat
    48781 taccccaact acaaatttta aaagattacc taaattatta acaaatgctt ctgggtttct
    48841 ttattacgtt tctattacag gtgttacagg taagaaatta acaaatataa cttttgtaaa
    48901 aaaagcagta attaacctcc gtcagtatac tatgatgcca attgctgttg gttttggtat
    48961 acgctgtagg gaacaggtag aaataatttc taaatttagc gatgcagtta ttattggttc
    49021 agcattagtt gaactaatag aaaaatcgaa taatagtaaa gaagcaattc aattagtttc
    49081 agaattaatg aatgatttaa gaaaaggtat tattaagaaa aattaatatt aaaataaaat
    49141 attttagagt actattatgt ctataatatt acaaaatata ccatatggta aaaaaattgg
    49201 tattgccttt tctggtggat tagatactag tgctgcgctt cattggatgc gtaaaaaagg
    49261 tgctattcca tatgcttata cggctaatat tggtcaacca gatgaattaa attatgaaga
    49321 tattcctaaa agagcttacc aatatggagc tgaaaaggct atattaattg attgtcgttt
    49381 acagttagta agagaaggtt taattgcact tacctgcgga gcttttcata tttctactgc
    49441 aggcaatata tatttcaata ctacaccact tggtcgtgct gtaacaggta caatgcttgt
    49501 atctgctatg aaagaagacg gtattaatat ttggggtgac gggagtactt ataaaggtaa
    49561 cgatattgaa cgtttttaca gatatggttt acttataaac ccgaatttga aaatttataa
    49621 accatggtta gatcaatcgt ttatagatga acttggcggc cgatatgaaa tgtataaatt
    49681 tatgcaacaa tctggtttta attaccggat ggaatcagaa aaagcttatt ctacagattc
    49741 taatatactt ggtgctacgc atgaagcaaa aaatattgaa tatcttaatt gcaatataaa
    49801 tacagttaaa ccaattatga gtgtaccatt ttggtgtgaa gatctgacta ttaataaaga
    49861 aaaagttagc atatatttcg aaaaaggtat acctagtgca attaatggag ttaaatatat
    49921 tgatgaggtt gaacttatta ttgaagcaaa tagaattggt ggacgacatg gtctcggaat
    49981 tagtgatcaa attgaaaatc gtattattga agctaaaagt aggggaatat atgaagcccc
    50041 aggattagca ttacttttta ttgcttatga aagattagtt acaggaatac ataatgaaga
    50101 tacaattcaa caataccgta atagtggtca acgtcttgga tatttattat atcaaggaaa
    50161 atggtttgat cctcaagcta ttatgttacg tgaaagttta gaacgttgtg tcgctagtgt
    50221 aataactgga gaagttacta tagaattaag acgtggaaat gattattcaa ttttaaatac
    50281 tacatcacct aatttaacat ataatcctga tatactaact atggaaaaat ctggagaatt
    50341 tctattttca gcagttgatc gcataggaca attaacaatg cgtaattttg atattagtga
    50401 tactagaaaa aaacttttaa tatataaaaa tactggtgtt tttatagatt atgaaataat
    50461 gaatatatta taaatttttt aggatattta tgcgtgctaa tataaaaaca aggcttatta
    50521 cattaatata aagatttgac agatgtagaa aatttgcaat tagattatgc tgtaaattat
    50581 gtagcaaatg cgtattcatg ctaaaatatt taaaactaca ttaaaaattt tttgatgctt
    50641 taattattgc acattgtgct agtgcaatta tttgatgttt tgaatctgaa aaaaaattct
    50701 actggcgcta attttgattt tttatattca taaaactgtt gggtcatata ataaacacta
    50761 tatttatata acattgatta tcattacgta aactatttaa aaaaattaaa attaacataa
    50821 aatataataa attatttttg atttatatac taacatatag ctacacgtaa tgcaaatacc
    50881 attattgttt gctggagatg tagtatatca tatatatcgt aaggcaatta attctgctgg
    50941 tagcgtattt ctggcaatat acgttgaccg ataattataa taaatattct ataatagttt
    51001 gataagttgt agttagtaaa tataaatcag acactaaaac acattcattt attttatgta
    51061 tagtttttcc caccaatccc agttctatta cctgagatcc taatttagat aaaaatctac
    51121 catctgatgt tcctcctgaa gttgaaatta ttggtgacat cccacatatt attttaacac
    51181 cagttattac tgcatcaatt aattctcctt catttgtaat gaatggttct cctgaaagtg
    51241 accaatcaat atgataatct acattttcaa ataaaccatg gttagcaaat attaatttaa
    51301 cgcgggtacg tatttgtgat attttaatat cattagaaaa tctaaaatta catactataa
    51361 ttgctttatt aggtactaca ttttctgccc ctataccagc attaaaattt gaaatttgaa
    51421 agctagtagc agtaaaaaat ttattaccac aattccattt ttctgtaata agtgctaata
    51481 ttacaggtat tgctatatgt atagggttaa ttaatgattt ttcataggca atatgacctt
    51541 gtattccata aataataatt ttagaattaa gtgatcctct gcggccattt tttatcatat
    51601 caccaaattt gtatacacaa gaaggttcac ctacaatgca atattcaatt ttttcattac
    51661 gttggtaaag tttatcaatt acagctttag taccatatat agccttgcct tcttcatcgc
    51721 tagttagtaa aatagcaatt cttcctttat gtgatggatt attattaata aaacgttcta
    51781 ttgctgtaac catagcggct aaactacatt tcatatcagc tgctccccgt ccataaatat
    51841 atctttcata taaagttggg gtgaatggtg gggttttcca aatatattcc gggccactag
    51901 gtactacatc agtatggccc aagaatgcta atgtttttcc tatacctctg gtagcccata
    51961 aattcgtaac attatttatt ttaatagttt caatattaaa accaagattg gataatcgct
    52021 tagaaattat atattgacat ccagcatctt taggagtaat ggacctacga gatataagat
    52081 ccattgctaa attcaatgta ttatcgtatt tattattttg tatttttatt attttatttt
    52141 tatataattt cgataaaaat accattttag caatattata aattatttat ttttatgaag
    52201 ttcttcatta agcataatat aacttttatt tatacggcat tcaattctgc ctttaataga
    52261 gtttcttata aaaagtaaat cgcttttatt agataattct cttgcagcga cgatttttac
    52321 aaatttatta tttttatcta atattacaat tttagcacta ggggtaatat atagccctga
    52381 ttctatagta catctatctc ctagtgaaat cccacagcct gcatttgctc caattaaaca
    52441 attttgacct atataaataa taatattacc accaccagat aaagttccca atgtagaagc
    52501 ccccccgcct atatctgtat ttttaccaat taatacacct gcagaaattc ttccttcaat
    52561 cattgctggt ccttctgtac ctgcattaaa attacagaaa ccttcatgca taatagtagt
    52621 gccttcccct atatacgcac ctaaacgtac tctggcagta tcagcaatac gtatgccttt
    52681 aggtacaacg taatcagtca ttttaggaaa tttatctaca caatttacag ataatgtacg
    52741 accttcaagt cttgctttta attggtaaat attaatttca tcaacatcta ttgcaccttc
    52801 atttgtccaa gctatatttt tgagctggct aaacatattt ttcagattta tagaattagg
    52861 ctttacaata cgatgagaaa tcaaatgaag ttttaaatat acttctgcaa tgttaatagg
    52921 tgggatatct tttataataa aagttgcaat aatggggcgt ttgcttttag caaaatattc
    52981 aattattttg gcttgattat tttctccaat agaataaaaa ttttttgcta ctttaataca
    53041 atctttagga gaaaatatta tactgccttt attagcatca aaattaagta ttttttgaat
    53101 tgtatctgtt aataatttat taggatttaa tataggttca ggataataaa tttcaattaa
    53161 ttgcccacta ctatttttag tgccaatacc tagtccaaaa cttaacatat ataaaatcct
    53221 attgtactat tttataaacg ataaatcttc ttctttacgc gctgttgtta caattacgcc
    53281 atcagaaata agaagtaaag tatgttccca ttgggctgat aaactcttat ccttagttac
    53341 tactgtccaa ccatcattaa gtatttttgt agcagagtct ccagaattta ctattggttc
    53401 aattgtaata cacatgcctt ctgtaagaat aatatcatta aataaattat aaccattata
    53461 atgtagtact tgggggggct cgtgaaaatt ttttccaatt ccgtgaccac agtaatttcg
    53521 tacaatactg taaccgttat attctgcatg ttgttgaata atactaccta tttctgataa
    53581 tttaacacct ggacgcataa tttttatagc tttatataag cactcttgtg taacacttga
    53641 aatacgttta ccaataatat tttcacctaa tatgaacatc ttactagtgt cagcataata
    53701 accatttttt atgatagtaa cgtctatatt aataatatca cctaatttta gtttatgatt
    53761 aaaattagga accccgtgac acacaacgtt atttatagaa atacaagtag agtgcttata
    53821 tccattataa ccgagtgttg ctgatatagc ttgtatatca ttttctataa actttttgca
    53881 aatttgatct agttgtcctg tagaaatatt aggcttaata taagaatgaa tcatttctaa
    53941 aatacttgcg gctaatttac cagcaaattt tagtccttct atatcatatt tagatgtgta
    54001 ttttgaaata atcatagtaa tatccctttt ttaaaattaa atatttaaag gaaaattatg
    54061 gaaataaaaa tgcatgattt aataaaagca ggtgctcatt ttggtcataa gactaactta
    54121 tggaatccta aaatgaagaa atatcttttt ggagaacgca ataaacttca tattattaat
    54181 ttagatttaa ctttattagc attaaataaa gtaagttttt atataaaaaa ttttattaat
    54241 tcaactaata ttatgtttgt tggtactaag caagtagcta gtaaaataat tgaagaagaa
    54301 gcaatccgtg ttaataaacc ttatgttaac catcggtgga ttgggggtat gcttactaat
    54361 aatcaaacta ttttaaattc aattcaaaat ttaaataact tggaattaat ggaaaaagat
    54421 ggaacatttg ataaacttac taaaaaagag atattaaaat tatctagaga aaaaaaaaaa
    54481 ctagagtttt atgtaggagg tataaaaaat atgaaaaatt tacctaatgc aatatttgtt
    54541 attgacgtta ataatgaacg tattgctata aaagaagcta ataaattaaa tattccagta
    54601 ataggtgttg ttgatagtaa ttcagatccc agtggtgtta attatgttat tccaggaaat
    54661 gatgattctt ttaatgcaat aaaaatttat actaaattta ttgcaaacgc tatagcacca
    54721 aaaccagcac aacatattat taaataatgg atgtgaatta tatatgataa atattaacgc
    54781 atcaatagtt aaaaaactta gggatcgcac tggtatagga ataatggaat gtaaaactgc
    54841 gttaattgaa agtaaaggta acatagatat tgcaatatat aatttaagaa aaaatgctaa
    54901 agtaaaatat gaaaaaaaag ttagtcgtat tgcatctgaa ggtgttatat ttataaaaac
    54961 atatgataat atagctgtta tgctagaaat aaattctgaa actgattttg tagcaagaag
    55021 tgatgatttt attagtttta caaattatgt tgctaatcat gttttagaaa aaagatgtaa
    55081 tgatattaat gtattgatgc aaggtaaatt agaatataaa cgtaataatt taatacaaaa
    55141 attaggagaa aatattaatg ttcgtagatt aataataaga caatcaaaag aaaaacaaac
    55201 actgggggtt tatttacata ataatgctcg tattggtgca attgtattat taaatggtgt
    55261 aaataaagat gttgctcgtg atatttctat gcatgttgtt gcgatgaatc ctatggttac
    55321 ttttcctgaa gaattttcaa aagaaaaaat ttattacgaa aagtctatta ttagagcaca
    55381 aacttctttt agttacaaat ctattgattt atcagaaaaa attgtacaag ctcgtattaa
    55441 aaaatatata tcagaaaata gtttagtaaa tcaggttttt ataaaaaaac ctgatataaa
    55501 agttgctgat tatgctaaaa tggtaggttg tgatatagtt aattttgttc gatttgaatt
    55561 gggagaaaaa catggagtat aacgtgataa ataatattaa acaatctgct gaaatacgca
    55621 tgaaaaaaac tatagatact ttgcaagata atttaaaaaa atttcggaca acacgggcaa
    55681 atcccgatat acttgatata ataaaagtaa agtactatgg tttagatatt ccattaaata
    55741 aattagctaa tattaatatc gaagatgcac gtactatttc tattacacca tgggacaata
    55801 ttatggttaa taatattgag aaatcaattt taagttctaa tttaggttta aatccttcta
    55861 ttttagattc aatgattcgc atatcaatac cacctcttaa tgaagaaaca agaaaaaatt
    55921 atgtacgtaa attacgtatt gaagcagagc aaagtaggat cgctatacgt aatgtacgtc
    55981 gtaatgcaat aggggaagtt aaatccttac taaaaaatag aaaaattagt gaagataaag
    56041 caataaaagc tgaatctatt ttgcaagatt taacaaataa atatatagat gatattaaaa
    56101 aaattattga taaaaaagaa attgatataa tgaaaatata aataaaatat tataagtgat
    56161 catttaatgc catcttttat tcaccttaga gtacatactg aatattcttt agtagatggt
    56221 ttagtacgaa ttaaatcact tataaaacat gctaaagata tggggatacc tgctatttgt
    56281 gttactgatg aaaataattt attttgttta ataaaatatt ataaatatgc tcaaaatatg
    56341 ggtattaaac caataattgg tagtgatata tggatacaaa acaatcaaga taaagtacat
    56401 ccttatcgta ttactcttat tgcaataaac gaaaccggtt atcgtaattt aataaaatta
    56461 atttcacgtg gttggaaaga aggtcaattt aataataaag ctattttaaa aaaaaaatgg
    56521 atttttgaat cttctgaagg gttgattgca ctttctgggg cacgagaagg agaaatagga
    56581 agattaatgc ttttaggaaa aaaaaaagct gctagggaat tattgaatga ttggaatcat
    56641 ttatttaaag atcgttttta tttagaaata catcgtactg gaagaccgta tgatgaagag
    56701 tgtttacatc tatctgtatc attagcaatg gaaactaata tacctgtagt agcaacaaat
    56761 gatgtacgtt tcatgaaacg tagtgatttt tttattcatg aaaaccgtgt ttctattagt
    56821 gaatgtagca tacttactga tttaaaacgt gaaaaacgtt atagtgaaga acagtatttt
    56881 aaatctacag cagaaatgta tgacctattc aatgatattc ccgaagcttt agaaaatact
    56941 attatgattg ctactagatg tactgttaat ttacggttag gtaaatattt tttaccccag
    57001 ttaagattaa aaacaaatac agaagctttt ttatataaaa tatctaatta cggtttagaa
    57061 aaacgtttgg tatatttatt tagtaaaaat gattataata aaaattttat tattgaaaag
    57121 cataaatatt atgaaagact taattgggaa cttaaaatta ttaataaaat gggttttaca
    57181 agttatttta taattgtaat ggattttgta cgatgggcta aaaaaaataa aattatagta
    57241 ggaccaggta gaggttcagg tgctggttct ttagtagctt acgctataga aataactaat
    57301 ataaatccat tagaatatga tctattattc gagcggtttc ttaatcctga acgtatttca
    57361 cttccagatt ttgatgtaga tttttgtatg gataaccgtg ataaagtaat tgattacgta
    57421 acaaatattt atggtctaaa ttcagttgct caaattatta ctttcaatac aatggctgct
    57481 aaagcagtac tacgtgatgt agtacgtgtt caaggaaaac attattcttt aggagataag
    57541 ctttctaagc ttattccata tgaatttggc attacactat ataaagcata taataaagtt
    57601 atagcacttc gaaaatttct aaaaaataat gaagaagctc gcgaaatttg ggaaatagcg
    57661 tgtaatttag aaggacttac gcgtggaata agtaaacatg caggtggtgt agttatttca
    57721 cctagtgaat taacagattt tgctccatta ttttgtgatc acaatggtaa tggattagtt
    57781 gttcagtttg ataaaaatga tatagaagaa gttgggttag ttaaatttga ttttctaggt
    57841 cttcgtacac ttacagtaat tgattgggca attaaaatga taaatgttaa atttccacaa
    57901 atgtgtataa atattgataa gattccacta gatgataaaa aaactttcaa tatgcttaaa
    57961 agtggtgaaa caacagctat ttttcaatta gaatctatag gaatgaagaa gctaattaga
    58021 cgtttaaaac catcttcaat tgaagatatt attgctttaa tagcattatt tcgtcctgga
    58081 ccattacaat ctggtatggt tgatgatttt attaatcgta aacatggtaa tgcaaagatt
    58141 ttttatcctc atcccaaata tcaacacata tgcttaaaac cggttttgca atcaacatat
    58201 ggaattatac tatatcaaga acaagttatg caaattgcac aattattagc tggatatact
    58261 ttaggacaat ctgatatttt acgacaggct attggaaaaa aaaacacaca agaaatggca
    58321 aatcaacggg gggaatttat atatggttgt ataaaaaaag gtataaaaaa agatttagct
    58381 gttaatatat ttgatttatt agaaaagttt gctggatatg gatttaataa atcacattca
    58441 tcagcttatg ctatactttc gtatcaaact gcttggctta aaacgcatta tcctagtcaa
    58501 tttatgtccg cagtaatttc tagtgaaatg aatgatatta aaaaagtggt tttattgata
    58561 catgactgtc gtagaatgcg actaaatata agtcccccag atataaatac aggaaattat
    58621 aaatttagtg ttaacgataa tggaactgtg ctttatggac taggtgcaat tcgggggatt
    58681 ggtaaaagct caatagaagc aattataaat gctagagaaa aatttggtaa ttttcataat
    58741 ttatttgatt tatgtcagcg aattgatcgt aagcgtctta ataaaagaac attagaagta
    58801 ttaattaaat ctggagcatt agataaatta gggccttcac gcgctatatt atatgctaat
    58861 attgattatg ctttacaaag taataaatta ctttgtattg atgacatgtt tggactgaat
    58921 attgaaaata aaatttataa ttattatgca agtgcccata attggacaca ttctgaaaaa
    58981 ctttattatg aaaaacaaac attaggttta tatataagcg gtcatcctat tgatgaatat
    59041 aaatatgaac ttaaatatat tgttaataat gatattaata atattaaatt atcatataaa
    59101 ttacaaataa ttgctggtgt tattacggat atacgtaata taaaattaaa atatggaaat
    59161 acaattacaa taataacctt aaatgataat actggtttta tagaaacgac aatatttggg
    59221 aaattagata atcataatat ttacgataat atatttattg taaaaggtgg ggtttattta
    59281 gacgaatatt catataaatt acgcataaga gtaatagaaa ttttttcaat atttgaagca
    59341 agaaaacgtt ttgctaaatt tattgaaatt caaatagatg gtacaaaaaa aaattatcta
    59401 atttttaata aaataataaa aatattaaat aaatatatag ataagcatgg tttgccaata
    59461 aaaataaaat ataaaagtta taaaattcgt ggattatttt atttatatca atattgtaaa
    59521 tttaaccctt atgatgaatt aataattaat ttaaaaaaac ttataggtaa taattttata
    59581 aatatatgtt atttaaacta aaatttataa catatgaaaa ataatccgtt atacattata
    59641 ctagaatcaa aaatttttat tgaaaaaatt ttgcaattac tggggactcc taaaatatta
    59701 tggattgctt tatctggcgg ccgcgatagt gtatgtcttt tatatatagc tattaaggta
    59761 attaatagac tacgtgaaat tttatcatta tctatgatat tgccaaaaat ttatgctatt
    59821 catataaacc accattttca taaagatgct gctaaatttg aaaacttttg ccatacatta
    59881 tgtgcaaaat ttaatgtacc tttatttgta gaacacttac atcttcataa atttaatgaa
    59941 aatattgcta gagaagcacg ctattatttt ttttataagc atttaaataa aaatgatgta
    60001 atttggttag cacaccatag agatgatcaa tcagaaacat ttattatgag gttaatgcgt
    60061 agagctggag taaaaggttt aacaggaatt ccgcatataa gatcgctggg gaagggcaaa
    60121 cttatgcgtc ctttactagg agttacaggt gaagttataa atgcttatgc attaaaatat
    60181 aatttaaatt ggattgatga tattagcaat ttatatatta attttgatcg taattatgtt
    60241 agacataata ttataccata tattaaaata cggtggcctg atgcaataga atcgttagca
    60301 ttatgtgttg attatttaaa agaatcagat aatttattga attgttttgc taaagatatg
    60361 ctgcaggcaa ttagtaataa tcattcaata attccaatag ataaaattat tattattgaa
    60421 aatgctaggt taaaattgtt aattcgttat tgtttattat gtttaaaatt tcctatgccc
    60481 cctaaaaaaa gattggatac attaattaat caaattaaaa aaactaatgg atcaatgttt
    60541 tgtattagat gggaaaatgt agaagcacgt tgttggcgaa gaattttttt tatattgtat
    60601 acaaaaaaaa aatcattatc aattttttat ataaatttaa ttaaattaca atcttcattt
    60661 ttaaaaaaaa tggatttatc gttattaact attatacaca taaaatgtag tgaatttttt
    60721 tttataaatg gtcataaacg taatataaaa aaaattttac aatttgcaaa tatccctatt
    60781 tgggaacgta attcaattat gcttttattt ataataaatg aattaatagc aattatagga
    60841 atcaatttta tttttgtatc tgataattgt aatttaaaaa agttaattat ttagcaaaat
    60901 ttaaacatac tctagatgct ttttcttcta gacctgatat acctaaacgc ttagctagtt
    60961 catcaagtac ttcttgatgt gatatataaa aatgagataa cattactaga gaatgaaacc
    61021 aaagatctgc tgtttctttt attatttcta ctttagtttt attttcttct tttttattta
    61081 tactaatatc tttagctgca ataattaatt ctgtagtttc ttctcctatt ttttctaaaa
    61141 ttttatttat acctttacaa tgtagatttc ctacatagga aatttcaggt gcagcataac
    61201 gacgttcttc taatataaaa tatagttttt tcaatatatt cataaatata aaacctaaaa
    61261 aatgtatata gttaattata aatttaagat ataatttatg aaagcattaa ttcaccctaa
    61321 ttataaaatt gtaactgcta tatgttcatg tagtgctaaa ttcaaagtaa gtactactaa
    61381 aaaaatttat attgatgttt gttcacaatg tcattcattt tatactggaa aaaataaaaa
    61441 agctaatatt ggtggtagaa ttgaacgatt taataaaaaa tttaaatatt aataaattgg
    61501 ttatttacta atgtttaatt ttaaaaatat ttttttaatt ggtcctatgg ggagtggaaa
    61561 aagtactata ggtaaattaa taaaaattga tttacaaatt ccattttatg atagtgataa
    61621 tgaaattgaa caacgttgtg gatttgatat taaatttatt ttcaatgtag aaggagaaga
    61681 atgctttaga tttagagaag cacaagtaat aaaatttatt tccaataaaa aaggtgttat
    61741 tatagcaaca ggaggaggaa ctattacgca tcatgataat ataattttat tacgtaaagg
    61801 tatagtaatt tttttgtcag tatctgttga attacaattt aaacgtattc ataataatac
    61861 taataaccga ccacttttac aatgtaaaaa tccaaaaaaa aagcttcaag aactatactt
    61921 aattcgtgaa aaaatttaca gtgctaatgc atatataatt gttagtactg aatttaactt
    61981 atacacagtt gttaacaata taaataataa cctttttatt tataaaaatg aaaaattaaa
    62041 gctttattaa aggatatatt ttatttatgc aaaaaaatat tatggtagag cttggtaatc
    62101 gtagttaccc aatttacatt gggccggact taatatataa aggttatatt tatactcctt
    62161 atatttcagg tgataaagta cttatcgtta ctaataaatt aattgcttat tattatttag
    62221 agcgtcttaa aaatcagcta cgtgaatttg atgtatatga attaatttta caagaaggtg
    62281 aaagtacaaa acatatagca acagtagaaa aaatttggtc tatactttta atttataaat
    62341 ttaataggag ttctacaatt attgcactag gtgggggagt aataggagat atatctggct
    62401 ttgctgctgc tagttatcag cgtggtatta catttattca aatgcctact actttacttg
    62461 cacaggttga ttcatctgta ggaggaaaaa ctggtgttaa ccatttttta ggtaaaaata
    62521 tgattggtgc tttttggcaa ccatcattag tgattattga tacacaaaca ctcaatacat
    62581 tatcacatcg cgatatatct gctggaattg ctgaagttat aaagtatggt ttaatacatg
    62641 acatagcatt ttttaattgg cttgaaatta atatgcaaca tataagagca ctaaatttat
    62701 atgaattaaa ttatattatt ttaaaaagtt gtactattaa atcgaagata atttcagaag
    62761 atgaaactga aaaaggaaaa agagctctat taaattttgg acatactttt ggtcatgcaa
    62821 ttgaaaatga tcaaggatat ggtaattggt tacatggtga agctatttca gttggtatga
    62881 taatgtctgc taaaatatca catgcacgtg gtattatttc tgatgctgat ataaatcgta
    62941 tttatgatat aataattagt gctggtttac ctatttatcc acctttaggt atgatgacta
    63001 ataaatttat ttatattatg cgaattgata aaaaagtgtt atatggtaat aaattacggg
    63061 ttatattact taaaaaaata ggtaatgcta ttattgatgt taacatttct gaaaatttat
    63121 tatataattt gataaaaaat aatatataaa taatatttat tataaaaatt attttacttt
    63181 tattatccag tcttttggtg cttcaatatc tccatattgt attccacaaa gctctttgta
    63241 aagtcgcttt gttattggac caacttctgt ttcactatag aaaatatgaa aaatatttcc
    63301 tgtttttatt cctcctattg gggtaattac tgctgccgta ccacaagccc ctgcttcttt
    63361 gtaatagtta agtttattaa tgtaaatatc acattcttcg acttttaaat gcaaacgctc
    63421 ttttgctata tataatagtg aatatttagt aatacttggt aatattgatg gtgatttagg
    63481 agtaacaaag caattatcat aatttatagc aaaaaagtta gctgatccca cttcttcaat
    63541 tttagtatga gttttaggat ctagataaat acaatctcca aaatttgata ttttagcctt
    63601 ttctcctggt aataaactat tagcataatt cccaccaacc ttaaaagcac cagttccatt
    63661 agtagcagct ctgtcatatt cagaaacaat aaaattagta ggtgtcagcc cacttttaaa
    63721 ataagaacct actggtacac aaaatacaga aaatataaat tcaggtgcag aacgtatacc
    63781 aatattatct cctaccccaa taatataagg acgtaaatat aaagcccctc tagttccata
    63841 aggtggaata tagtgctcat tagctattac tatttgctta catgcttcaa tgaatttttt
    63901 acaattaatt ttaggcatta ataatctaga gcagcttcgc tgcatgcgaa tagcattttg
    63961 atctggacga aataaattaa tagatccatc tcggcaacga taggctttta gcccttcaaa
    64021 acactgttgt gcataatgta aagcagttga tccttcacta atatataatt tattatcttc
    64081 tattaatttt ccatcatccc acttattatt tttataataa gaaatataac gccagtcagt
    64141 tttaatgtaa ctgaacccta aactattcca gttaatttga tttttcattt aaattaatcc
    64201 ttaaatttta ttaatttaaa tatatgtatt ataaaatatt taaattaatt aataaaacta
    64261 aattacttac tccttttaat tataaatatt tttttataat ttggattgca aatttatttg
    64321 ctaatattgg tatgtgggct caatcagtag cgtcagcatg gattgtaaca acatatcatg
    64381 ctagtccatt tatagttgct atgattcaag tttcaacagc tatgccatta gtaatttttt
    64441 ctattatttc tggagtatta gcagataatt acgatagacg taatttaatg ttaattagca
    64501 ttactataga atgtctagtt aatatattaa ttacaataat gtctttttta aactgtatta
    64561 caccatattt tttacttgtt tcaatactag gtgtatctat gggggcatct tttacagtgc
    64621 ctgcttggca atctgctgtt aatgaacaag ttcccccatc taaattgagt tatgcagtat
    64681 tacttaatgg agttaattat aatgtagcgc gtgccatagg tccagcttta ggtggtatta
    64741 tgatcaatta cataggacca tcttacgttt ttttatttaa ttttttttgt tatataggta
    64801 ttattttttc attatggcaa tggcgacgtg atattaataa aaataacgta gaacctgaac
    64861 gtatttttga aggaattatt acagcgttaa aatttattaa gcattctagt gtaattcgtt
    64921 acataatgat acgttctttt tattttagtt tctctgctag tacaattttt gcactgttgc
    64981 ctttaattgc acatcaccat aataacaatg tttatggtta tatgcttggt gctttaggtt
    65041 taggtgctat attaggaagt atatttgttt ataaattacg taaattaatg ggtgtaagtg
    65101 gtcttataag tttttcatca ttaataataa gtttaatatt attaacaatt ggatattata
    65161 ataatatatg tttattattt attataatta ttttaattgg tattttttgg atggcagtta
    65221 tagcaagttg taattcatct attcatatat taatacctta ttggataaaa gcgagagctt
    65281 tagccttata tcaaacagca ctctatgctg gaatagcatt cgggtcattg ctttggggta
    65341 ggttagctga tataatagat attaattgta catttatatt atcaggaata ttattaattt
    65401 taatatcaat aatgcttatt aatacacaat taccagaatt ttcttctaat aagttttgta
    65461 gaaatgatga tgcatatata gatttttata aaccaagttt tatttttaat catgagcgtg
    65521 ggggatcaat aattgtttca atagaatacc aaattaaaga taaagatata ctagaattta
    65581 taaatacagt gcagctaata cgtaaattgc gattaagaaa tggggcttat atttggtata
    65641 tttatagaga tattaaaaag aaagaaatat ggaaagaaat ttatttagtt aaaaattggc
    65701 tgcaacataa acgtatgtta gatagattaa caatttatga taaattaatt ttaaataaac
    65761 ttattaattt acttaataat ccaccaataa tgaaacatgg tgttatattt aataattaaa
    65821 ataatatcag aatttaatac taagttttat ttcctaattt acgtaagtct ttaccactca
    65881 ttaaattttt ttctatttgt tctagtgaaa ccccaatagt ttcaggtaca aaaaaccttg
    65941 taaatataat aaataaaatg ttaaatatag ctaatatact gaaagttata tcaccaccta
    66001 tattatttaa tatagataag aaaaaagttc caatcaacat attagtaagc caattagcaa
    66061 ttgttgaaca actaattcca aaatctctac catttattgg ttgaatttca gcacataatg
    66121 tccatattat aggtccagca gccatagcaa aacctacgac aaatattact aatgaagcca
    66181 tagaagtata tttaacaaat tcattatttt tggcaccaat atgaagacta actcctaata
    66241 tagccatccc aagtgacata attgaaaaac tggtataaag aagagcctta cgaccaatac
    66301 tatctacaaa agcaattgca ataaatgtgg ctagtaaatt aactaatcca attatagcag
    66361 tactccatag ctgagctgct gtatcattaa atccagtaag ttcaaaaata tgcggtgcaa
    66421 aatacatcat aatattaata ccagtaaatt gttgtacgat ttgtagtgtt atacctagaa
    66481 aaactgatct acgaaaatta tagttacttt taaaaaagtt aaaaccattt gttttagagt
    66541 ttgatgaaat acattctttt atttctttta tttcatattc tatttcattt ttactagaac
    66601 gaattttcca aagaatttta cgtgcttcaa gtaatctatt ttgatttatc aaccaacgtg
    66661 gactattagg cactatgagt actccaataa ataatattat tgcaggaacc attaaaacac
    66721 caaacataca tctccagctt tttatataac taaatattaa atttgatata aaagctatta
    66781 aaatacctat agtaaccatt agttgatata atgaaatcat tgtacctcta atacattctg
    66841 gtgctatttc tgataaataa attggtgttg taaatgaagc tactcccaca gctaaaccta
    66901 atattatacg agcaattatt actatgttaa tattaacagc caagacagca actaatgaac
    66961 ctaaaaaaaa aagcaatgca ctaagcaata atgcattttt acgtccaaaa ttactagata
    67021 ttgaacttgc tataatagca ccaatagcag ctccgaacat catagaccct actatccatc
    67081 cttcaattga tggtgttaaa ttaaattcaa ttgtaataaa acgtaaagcg cctgaaatta
    67141 aaccaatatc cataccaaat aataaacctg ctaatgcagc taaactacaa ctaagccata
    67201 ctaaaggcat tatatctgtt tttttaatat aaaaatatgg catatattta tagtccgatt
    67261 aaaaaataat attaggaata tatatgtcta aattttcagc aattaattta ttattatttg
    67321 gtgcaatggg tgatcttgct ttgcgtaaaa tttatccagc gttatatcat ctggatctgg
    67381 aatgtttatt agcagataat acacgtattt tatgtcttgc ccgtaaagaa atgtttattg
    67441 atattttcaa aattaaaata attgattctt taaaaaaata tgttgaaaaa aaatatattt
    67501 atgataaata cattacaaaa tttataaata aattttttta tattgaaatt gattttttaa
    67561 atttttttta ttataaaaaa atatatatat ggattaaaga aagagatgaa ttacctaata
    67621 ttatttatct ttctgttcct tcaaatttat ttggtattat atgtgataat ctaaatgtta
    67681 gtggttgtat taaaaaagat agtagggtgg ttgttgaaaa accaattggt tctaattttg
    67741 aaacatctat aaaaataaat aatataatag gtaaattttt tgaagaaaaa aatatatatc
    67801 gtattgacca ttatttgggc aaatatacag tacaaaatat tttagctctg cgttttgcta
    67861 atccagtatt ttataatcaa tggaatcgaa aatatatttc tcacgttgaa attactgtag
    67921 ccgaatctgt gggtattgaa ggaagatgga gttattttga tcacgcagga caattacgag
    67981 atatggtaca aaatcatata atgcaattat tatgtatcat tactatggaa ccacccagga
    68041 ctattgatgc taatagtata cgtgatgaaa aagttaaagt acttaaagca ctgcgtacta
    68101 ttgaaggtaa acttttattt agcaacgtag tatatggtca atatactaat ggaatttgtg
    68161 aaaataaaaa agtccctgga tataatgaag aaaaagaagc taatattttt tctaaaactg
    68221 aaacatttgt tgctttaaaa acagaaattt taaattgtcg atgggcaggt gtaccttttt
    68281 atttaagaac aggtaaacgt atgcctaaaa agttatctca aattgttatt cattttcgta
    68341 aaaaagcata cgaagttttt aataccaatg gaaaattata ttcaaataaa cttataatta
    68401 gactacaacc caatgaaggt atatcattag aaataataaa taaagatagt ctttttagtg
    68461 aaaaaggaat aaattggtgt gggtatatga acattgactt taattcaaaa tataatagaa
    68521 tccccgatgc ttatgaaaat ctttttcttg aaataataaa aggaaaccag tatttatttg
    68581 ttcgccgtga tgaagttgaa tattcttggc gttggattga taaaattatt tatggattaa
    68641 aaaaatgtat ttcacaacca gaatattatt ctgcaggatc atggggtcct aattcatcaa
    68701 ttacaatgat tcataatagt ggccatacat gggaagattg tagtttatat taataatcta
    68761 tacccttacg tgcttttaat ctattattga aagcatgtcg tatttcatgc atatcagtaa
    68821 ttatatctga tatttctaat agtttactat gtatatttct tccagtgatt atgacacttt
    68881 gttctggtgg acgattaata atagctgttt ttacattatt aacatttaaa tatccaaatt
    68941 taatcatata gcttatttcg tctaatacta ataaataaat tgaggaattt attagcatat
    69001 ttttagcata attccaagta aattcacaag cataacgatc agcatcgtaa ttttgtgttt
    69061 cccaagtaaa atttgttgac attgttttta cttctaattg tgtatcgttt ttaagttttt
    69121 tatattcacc acattccaaa ctacctttta taaattgaac tatacctaca ttatatccat
    69181 atcctaatgc acgtgttact gtcccccatg cagctgttgt tttacctttt ccattaccag
    69241 taaatgataa aattaatcct cgatcaatag tagaaaagtt tattttagca tcaatatgtt
    69301 tttttagttt gtgcattgat tttttatggc gaatattgat aaaattttcc atattaaatt
    69361 aatttataaa attatatttt tattaatatg aatttaataa ttatatggat aatgatatat
    69421 gctagataat aaattattac gtagtaactt agataatgtt gctgctattc tatttactaa
    69481 gagaggtttt tcattagata taaaacgttt acgacaaata gaagcattac gtaaaaagtt
    69541 atatgcttat attgaagaat taaatattaa taaatcaaaa aatttaaaat atattaaaat
    69601 ttatatatta aagattataa ataaacgtat taaattttta aataaaaaat taaatgattt
    69661 aaataatgaa tttaatgaaa ttgtaattta ttttcctaat attccccata atactgtacc
    69721 cattggaaaa aataaaatag ataatgttga aataattcgt gttggtatac ctcgtgtatt
    69781 taattttaaa ttgcgtaatc atattgatat tggaaattta aatggtaagc ttgattttaa
    69841 aattgcctct aaaattacag ggtcacgttt tgtaattctg cgaaataatt tggctaaact
    69901 acatcgtgca ctaactcaat ttatgcttga taaacaaact atggatcatg gatatgaaga
    69961 aatatatgtt ccatatatag ttaatagtaa ttctttaatt ggtactggac aattacccaa
    70021 atttgggaat gatctttttg ctattgataa tgaccaaggt tattacttaa ttccaacagc
    70081 agaggttcct ttaattaata tagttcgcaa taaaataatt gagaatacta atttacctat
    70141 taaacttact gcacatacac cgtgttttcg tcgtgaagct ggatcatatg gaaacaatat
    70201 tcgtggttta attagacaac atcaatttga taaaatagaa attgtacaaa ttgttgaacc
    70261 agaaaactcc tataacgccc ttgaagaaat gcgaattcat gcagaagtaa ttcttaaatt
    70321 attagaatta ccttatagag tagttatatt atgcactaat gatatgagtt tcagtgcagc
    70381 aaaaacttat gatttagaag tatggatacc aagtcaaaat caatattatg aagtttcttc
    70441 tatttctaac tgcgaagctt tccaagcacg taggataaaa gcgcgattaa ttagaaaaaa
    70501 cagaaaaaac ccagttttcg tacatacact taatggttct ggtattgctg taggcaggtg
    70561 tctggtagct attatggaaa attatcaaaa tgaagatggt tcaattacaa ttcctaatat
    70621 tttacgtaaa tatatgaaca atattgatcg tattaattaa ccatgtgtta atagctatag
    70681 ttatatggat attattaaaa ttgaatataa agcacgattt ttagataatc atttaattgg
    70741 tggtggttac catgcgcttg ctttagccaa ccattttgct tgtaaatgta tacgtatctg
    70801 tttacattat aaatatgtaa taccagcact tttattaatt attgaaagag aaagatggga
    70861 attaactaat ttaccaccta atattattaa tttaggtcag ttatggttaa tagctacagg
    70921 taacataaat gaagatttat attggtccag tatagcaatt aaagctggta ttatattttt
    70981 ttctactgct tatcctgttt tttcttcaat caaaaatata ttttttaaaa ctaaagcaaa
    71041 agtgcaattt aatgttttac gacatggaca tgtgagttta attggtgctg gacctggaga
    71101 tccaggactt ttaactatta aagcacttga acatatttat aaagctgaaa tacttattta
    71161 tgatcgactt gtaagttctg aaatattagc attggtaaat tttgaagcca aaaaaattta
    71221 tgttggcaaa tcttgttccc aacatagtat ttctcaagaa aatattaata aaacaatagt
    71281 aaattgggca aaagcaggat attatgttgt acgtttaaaa ggtggtgatt cttttatatt
    71341 tggtagagga ggagaagaat tagaaaacct tgttatacag ggaatttcat ttgatgtaat
    71401 tcctggtatt actgctgcta ttggtgtagc tgcctatact ggtatagcac ttacgcatcg
    71461 tgattatgct aaatctgtgc tatttattaa tggtaattta aaaaatgata gtattgattg
    71521 gtataaactt atttctgaac agcaaacact agtattctat atgggattta gtaatattta
    71581 tactatttgt acacaattaa tattatatgg tatgtcccaa aatacaccta tagcgcttat
    71641 tgaacaaggt acaacagcac aacaaattgt ccatattgga acaattaata atttttataa
    71701 aacaattgct ggatttaatg taatatctcc tactattatt attataggta aagtagtaca
    71761 tcttcataac aatcttaagt ttttttacaa aaactatgca catagtaaaa tatttattca
    71821 ttaaataaat taatttttat gaattggtgg acaaccttgt atacatcgtg aatgtagaat
    71881 atttctatat tggtttgggt ctttaggatt tgctatagga gaaacatatc ttactaaaag
    71941 acgagaaatc caatagcgta atgcagttag acgtaacata taaggcaaag caattttttc
    72001 aagttctgta aaaggcctat aagttacata attattaatt acattactat aacgtgattc
    72061 aataatattt ccattttcgt cactacacca atcattaatt aaaatagcaa aatcaaataa
    72121 taaatcacct gtacaaccat tataaaaatc aattaatcca caaataatat ttccgttaac
    72181 tagtgtattg tctctaaata aatcaccatg taatgctcct ttaggcaaat tattttcata
    72241 tccaatatgt ttttccaatg agtaaacttg atttatcatt aattttttat cgtctggcct
    72301 taaatattcc aaaaccttat aatgatgtgc ttttatccat aaaagatctc tagggttagg
    72361 tcttgctact ttatattttt gtgatataaa atgtaattta ccaagtgttt ctccaatagc
    72421 cgaacattga ccagatgtag gtttattagg atgtattcct gctaacctgt gaaataaaag
    72481 tgctggacgg ccagctaatc ttttaagtgc aatactactt atatcatata aaggcccttt
    72541 tactggaagc ttatgtaatg ataaaaagtc aagtaattcg ataaaaaagg gcaattcatc
    72601 gtattcacat tgttcaaaga gcgttaatac taactgctgt tgttcagtat ttataaagaa
    72661 tgtcgagttt tcagtgccga gttgtacatt tttaatttga attagtttac caacatcgaa
    72721 gcgtttaata aatacagcta cttgatcgta gctcaattga gtaaaaacag ccataagaat
    72781 cctggatata cataataagt tattttcata aaattatagc atttaatatt ttaattaaaa
    72841 taatatttaa tattaataca caataaaaat tattttttat aaatataatg tttattgatc
    72901 gccgtagaaa agcatgtccc caattaaatt ttcctatgtt aactggtgat ggttatataa
    72961 ttaggttatt tcctttatta tatcaaatta atagtaaagc aattaataat atagctatta
    73021 caagtttaca tttaggtaat ggaattattg aaataaccca aaggggtaat atacaatgca
    73081 ggggaatttt aaaagtttat attagaaaaa taattgcaat tcttaattta atacaaaatt
    73141 attataatag tattttacct atagtattaa atccattaat tttaattaat gaaaaaaaaa
    73201 ataatttatt aacagtattt tataaaatac aaaaattaat taataataaa aatttttcat
    73261 tacgattatc aaaatgtacc ataataatag ataaaatagg tggttttgat tataaattaa
    73321 ttcaaagtta tattcgttta atattaataa aagataacat ttacattgga ttatatggaa
    73381 atttttatta tactcactgg ttaggtaatt gtggaatatg ggaagtacat tatattatta
    73441 taaaattatt aaaaaaatta tctgaattag gtattaaaaa attcaaaaaa ataatttata
    73501 atattcctat gctaatattt aatagcatag cagtacataa tatagtactt gaccctggtt
    73561 tgcatagaat atattataac tattcaatat tgataatatc tacaaaattt ggacatattt
    73621 gtgctaaaaa cctatcaatg ttagcaaaaa catatcaatg tattacattg cttccattac
    73681 cagaaaaaaa aataatgata ataggattac ctataatatt acaggggata ttaaaaaaat
    73741 gcaaaatata tgatattatt tataacaaag atgtatgttt acatattcat ccttgtattg
    73801 gatatccgag atgtaaacaa gctgttttta ccagtcgtaa tttagctaaa tatatgattt
    73861 cagtaatgtc aatatttgat tcatctataa atattttttt atctggttgc tcaaagtttt
    73921 gttctagacc atcattaata gatttaaata taatttatta tgaaaatttt tattatttat
    73981 atcaatttac tttagccgtt gtatttgaag gaatgaaaaa tttaaaatac atgataatta
    74041 ttaaatttag taaaatagta atgtcaatta accatatttt acaaatttta gcatattata
    74101 ttagtaaaga acgtataatt aaatataaag agattgattg cgatgtatta tatcgcatta
    74161 tatcaacaat actttacgat aattttgaaa attatattaa tacaaattag atatttttaa
    74221 ttaaattaat atgacaataa taccacatta taaatatgag cgcaatagcc caaatattta
    74281 tgcaaattct ttttatatta ttagtaaaga aactaatatt aataaatttg ataataaaga
    74341 acaagatata gttattcgta tgattcatgc ctgtggtatt atagaaatag ttgataatat
    74401 tgaatttggt tacgattttt caaatattgc atataaagct attattaatg gggcacatat
    74461 tttatgcgat actgaaatgg taagtctcgg gattatacgt aataggttat caaataataa
    74521 ggtaatttgt acattaaatg atcataatgt aaaatattta tcaaaaagta ttattaatac
    74581 caggtctgct gcatctatat atttatggaa aaaaaaaata tatagatcaa tagtagtcat
    74641 tggtaatgca ccaacagcac tatttcattt attagaatta attaatgatg gatgggctca
    74701 tccgtatgct attattggca cacctgtagg ttttgtggga gcaatagaat ccaaagaggc
    74761 tcttgctaat aatttattta atattcctta tgttattgta cgtggccgca tgggtggtag
    74821 tgcgattgcc gctagcataa ttaatgcatt gtccatcaaa aatttatgaa attaggaata
    74881 ttaatgggtg taggtgtggg tcctggtgat ccagaacttc ttacatttaa agcggttaag
    74941 gcactacaaa aagcagatat attatgtttt ttttctaaat caggtaatcg cagttatgca
    75001 cgtgatattg tagcagaaaa tttgccatca gctttgattg aagtaccatt tgaatatcca
    75061 ttaacaattg aaattaatag acatcatcct aattatagac ggattatttc taatttttac
    75121 gatataaagg cagaaattat tgccaaacat ttaatggctg gcagaaatgt ggttgtccta
    75181 tctgaaggag atccattatt ttttggttct tatatgcatt tacatattcg attagcacat
    75241 cgatttaaaa ccaaagttat tccaggaata acaggtatgt caggtgcatg gtcagatgtt
    75301 atgataccta tttgtcaagg tgatgatata cttagtattt tacctggaac acttgatgaa
    75361 ataacaatga aaaaaaagct ttttaattgc gaagcagctg taattatgaa aataggtaat
    75421 aatttatata atattcgtaa gtctcttaaa gctaccggtc ttattaataa ggcaatttat
    75481 gttgaaaatg caacaatgga taaagcaata tcaaaaaaat taattgataa aattgatgat
    75541 attgcacctt atttttcaat tattttagta cctggatgta aaatttagca cataacctta
    75601 attaataaat tattatgtaa ttatgtgtaa attattcaat tggcttaata ataaaaaagg
    75661 taaacttagt attataggat taggaccagg aaaatatata tttcgtactt tacaagcaga
    75721 atatgcttta aaaaaagcag actggttata tggttattat tcttatatta atagattatt
    75781 attaaataaa aaaaaaatat attcagataa tcattttgaa gtaactcggg cacatgaagc
    75841 aattattaat gctactaatg ggaatagggt agcaatagta tctgggggtg attctggtat
    75901 ttttgctatg tctgcagttg tatgtgaaga aattgatcaa ggcccagcag cctggcgtaa
    75961 tttatatata gaaattatac caggagtaac agcaatgctt gcagtagcag ctgcttgtgg
    76021 agcaccatta ggaaatgatt tttgtgccat ttccatttct gataatttta aaccttggga
    76081 aactattatc agacgtttag atatagcagc taaaggagga tttattatag ctttatataa
    76141 tcctgtttct aataatagac cgtggcaatt atatgccgca tttacaatta ttagaagaca
    76201 tctatcgcat aatactattg taatatttgg ccgtgctgta ggtagaaaaa atgaaaaaat
    76261 tatttttact acattagcaa attccccacc tgattgggtt gatatgtcaa ccctagttat
    76321 tattggatct gaaaaaactc gtatagttaa acgtaataat gggcaacccc cgcttattta
    76381 ttcatcacgc attattttat aatttttttt attttaaaaa aatttttagc caattaatta
    76441 catcatataa atatgttact gtgggaaata taaaaggttt ataaggacgc tctatcataa
    76501 taattggtat tccaagtata cgtgcagcat taattttagg aagcacactt gtaccaccac
    76561 tatttttagt tacaattaca tcaattgctt cttttttaat taatttaatt tcatttttaa
    76621 tataaaatgg accacgtgca aaaataattt ttgatttagg taaatttatt ttagtattaa
    76681 taggatcaat acttcttatt aagtaaaaat gctgtggtac tttttcgaat atttttattt
    76741 gattacgtcc tagtgttaaa aaaattttac tagtaggaaa attattaagt acaattaaaa
    76801 catcttctat atttttgcaa ttaatcaatt tattatgggt atatttccaa tatggacgaa
    76861 ttaaatgtat tataggtata ccagtagctc tttttacttt cataatattt tgaaaaatta
    76921 tttcagaaaa tggatgtgta gctataataa cagcacttat tttttcttga tatatatatg
    76981 cggataatcc tgtactacca ccaaaaccac ctatacgtat attaaaatat tttacaattg
    77041 gatatattgt actaccatat aaagacaata ttgtgttaaa tttattaaat gatgtaattt
    77101 ttaacagtaa tttacgtgct tcataagttc cacctaatat caatatttta tatggtaata
    77161 taatagacat taagagtttt ttatttaaat aaaattaagt aacatataat gttaccatgg
    77221 ctttcaatta ttggtattgg tgaagatggc ctaaaagggt taataaaagc agcaattatt
    77281 gctatagcac aatcaaaaat attatttgga ggacaaagac atataaattt atttaaaata
    77341 tatggtaagg aaacatataa ttggtcatat ccaattgagc aaggcattaa gcatttatgt
    77401 tattttagag gaaataaagt agcaatactt gcttcaggag atccattttt ttttggtatt
    77461 ggtacaattt taacacaacg tattccaatt aaagaaatac gttgctaccc atctatatca
    77521 gtatttagtt tagtttgtgc tcgtatagga tggactatgc aagatgttga agttatatcg
    77581 ttacatgggg ggcgtacaca agaatgtatt tatccttatc ttcatgatgg tgcccgtata
    77641 atactattaa cttataatga aacatctcct gcaattattt cagcattatt agttgatcgg
    77701 ggatttggaa aatcaaaatt tataatttta gaaggtttaa acgggccata tgagagagta
    77761 agagctatga ccgcacatag ttttattaat tacaataata atgatattaa tccgcttaat
    77821 gtaatagcta ttgatgtaat tgctaatata gaaataatta cattaccttt aacttttggt
    77881 cgttgtgata attggtttga taataatggc caaattacta aatctgatat tcgtgcttta
    77941 actattgcta aattagctcc tagaagaatg gaattactat gggatattgg tgctggttca
    78001 ggttcaatct ctattgaatg gatgctaatt catccatcat tagaagcaat agctattgag
    78061 gtaaatgaaa aacgtgctat aaacataatg caaaatgcat atagattagg agtaaataat
    78121 ttatgtatag taaatggaga ttcaatggat ataatttatg atttagcttt tataaaaaaa
    78181 cctgatgcaa tatttattgg aggtggagca ggagtagcta acactaaaat aatatcattt
    78241 tgtatgaata ttttacgaca taaagggcga ttagtaatta atgctgttac acttaaaagt
    78301 gaattagcac ttatacgata ttattatata tttggtggta cactaatacg tgtagctatt
    78361 gaacaagtta gttcactagg taataattgg gggtggaaat caaaaagaac tgtaactcaa
    78421 tggtgctgga gtaatatatt taattaataa atttttatga agtttacaac tgttcatttt
    78481 attggggcag gccctggatc ttatgatctt attactatta gagggataaa tattattaat
    78541 aattgtcaag tttgtcttta tactggatct acagttaatc catatattat taattattgt
    78601 ccccagaatg cacgtattat aaatacagcc ttcttagatt taaatgaaat aaaattagaa
    78661 tataagagag catattatta taataataat gttgcacgta ttcattctgg agatttatca
    78721 atttatagta ctttagctga acaaatacga ttattgaaaa acatgaatac atattatact
    78781 attacacctg gtattcccgc ttttacagcg gctacatcgt taattaaaat agaattaact
    78841 ataccagaaa ttgctcaaag tattattttg acaaggttat cgggacgtgc atcaaaagtc
    78901 ccttttaaag agagacttga atattttgca tatactcaat caacattagt aatttattta
    78961 tcaattcatc gtattgaaga agtagttaaa agagtaaaac cattttatgg agataattgt
    79021 ccaataattt tattttataa agttacttgg tcagatgaaa aaataattaa aggaacttta
    79081 tcagatattc tattacgcat taaaaaaata tacttattta aaagtagtgc attaattttt
    79141 attagtccag cattaatttc aaacaaattt aaaaatagtt atctatataa aataaaatac
    79201 tgtaggaaat ttagatcagc taaagtgtaa ttttaaaatt taataggatc aataaatgat
    79261 aaaaaaattt caattattaa taatgggaat aatttttatc tgtggttgtg ggattattaa
    79321 cccaaaaggt aaagttggaa tagagcaaaa atatcttata ttaacttcaa catttttaat
    79381 gttacttgta gttgtgccag tcataataat gatttttatt tttgcttgga agtatagagc
    79441 atctaataaa aatgctaaat atacaccgaa ttggtcacat tctaataaac ttgaatcagt
    79501 aatatggtta attccaatag ttattatatt tatattgggt attttaacat ggaatactac
    79561 tcatgatctt gatcccaaaa aacctatttc taatattaca cccattagga ttaatgtagt
    79621 agcacttgat tggaaatggc tttttatata tcctaaagaa caaattgcaa taattaatga
    79681 aatagcttta ccagttaatg ttccagtaga atttcatgtt acttctagta cagttatgaa
    79741 ttcatttttt attcctcaat tggggagtca aacctatgct atgtatggta tgcaaaatat
    79801 tttacacctt tttcctaatg agattggaac atatacaggg atttcatcta attacagtgg
    79861 taaaggattt tctgatatga aatttagagt aattataaat tctaatacag attttaaatc
    79921 ttggataaaa aaagttaaac aaaattcaaa attgtttgat tttaatgcat acaaaaaaat
    79981 atatgaatct agtattaaaa atccagttga atattttaat tctattgagc ctaatatatt
    80041 tgaaaaaatt attaaaagta atttattaaa ataaatttga ggattaaatg tatgtataaa
    80101 cttttattag gaaaattaag tcttgatgat atcccttatc acgaaccaat aataatgagt
    80161 gcagttgtat ttatgattat ggtgggctta tttgttatta gcacagttac atatttaaaa
    80221 aaatggaatt atatttggac agaatggatt acaagtgttg atcataaaaa aataggagta
    80281 atgtatatta tattagcatt tattatgtta ttgagaggct tttctgatgc tattctgatg
    80341 cgtatacaac aagctattgc ctttggtggt aataaaggct atcttcctcc taatcattat
    80401 gatcaaatat ttacagcaca tggtgtaata atgatttttt tcatggctat gccttttatg
    80461 gtagggttaa tgaatattat tattccatta caaataggag ctagggatgt tgcttttcca
    80521 tttcttaatt cattaagttt ttggttaaca gcaatgtctg ctatattaat aaatatttca
    80581 ttagcaatag gtgaatttgc acatacagga tggttagcat atccaccttt atctgaaact
    80641 atgtttagtc caggagtggg gatagattat tggatatgga gtttacaaat atcgggcatt
    80701 ggtacattat taactggaat aaattttttt attactatac ttaaaatgcg tgctactggt
    80761 atgtcgttga tgaaaatgcc tgtatttaca tggacaacat tttgttctaa tattttgata
    80821 attttatctt ttcctatttt aacagcgaca ataactttat tatctttaga tcgttattta
    80881 ggaatgcatt tttttaccaa tgaattaggc ggtaaccaga tgatgtatgt taatttaata
    80941 tgggcttggg gacatccaga agtatatatt ttaattttac ctgcttttgg aattttttct
    81001 gaggttgttg ctactttttg taaaaaaaaa ttatttggtt ataattcatt agtatatgct
    81061 actattgcaa taacaatatt atcgtttatg gtttggttac atcacttttt tacaatggga
    81121 gcaggtgcca atgtaaatgc atttttcgga attgctacaa tgataattgc tattcccaca
    81181 ggtgtaaaaa tatttaattg gctattcacg atgtataggg gaagtattga attttcaagt
    81241 cctattcttt ggactatagg atttttagtt actttcacta ttgggggtat ggcaggagtt
    81301 ttacttgctg ttcctggagc agattatgta ttgcataata gtttattttt agttgctcat
    81361 tttcacactg taataattgg cggagttgtt tttggatata ttgctggtat aacttattgg
    81421 tttcctaaag tttttggttt taaacttaat gaaacacttg gaaagtgtgc tttttggagt
    81481 tggattattg gattttttat tgcatttatg cccctttatt ggctgggttt gatgggtatg
    81541 acacgtcgta taaattatta tgataattca gactggaata tatttctagt aattgcagca
    81601 ataggatcac tgataatttt cttaggaatt atatttcaat ttttacagat tttttatagt
    81661 atttttagta aaaataaaaa gtgggacatt acaggagatc cgtggaatgg acgtacttta
    81721 gaatggtcag tttcatctcc agctccattt tataattttt ctataatacc aactgtaaca
    81781 gatcgtgatg ctttttggga tatgaaagaa aaaggttata atattcctaa aaattataaa
    81841 acatttaaca tgcctaagag tacagcatct ggatttataa tttctttatt tagcttaata
    81901 gttggttttt cactagtttg gcacatttgg tggttagtaa ttacttctac actgggaatt
    81961 ataataactt atattattca tatttttaat gatgatacag agtattctct taatgcagaa
    82021 catattgacc aaatagaaaa tagtataata tataatatat aagaaataag aactgtatgt
    82081 ttaaaacatt aaaaaaagta aatactgatt ctgaaaataa tagttgtaat tcttcgaatg
    82141 ttttgggttt ttggatttat ataatgagcg attgtgtatt attttctata ttatttgcta
    82201 cttatgcagt tttgtgtaaa aattttgctg taggacctac aggtaaagaa ctttttaatc
    82261 ttccatttat tttaattgaa acatttgtac tccttgttag tagttttatg attggtattt
    82321 ctatatttta tatgcaaaaa aaaaataaaa ttaaaacaat aatttattta ttattaacta
    82381 ttatattagg tactatattt gtttctttag agtctataga gtttcatcat tttattaata
    82441 aaggagcgac tcctaatatg agtgcttttt tatcagcttt ttttacacta gttggtaccc
    82501 attgtattca tgtaattata ggtatatttt gggggataat tttgattatt aaattatatc
    82561 attgtgactt taaaaaaaat aatactggtt taatttgttt aagtttattt tggcattttt
    82621 tacatattat ttggatatgt gtatttacta ttatttattt gatgggagtg atttaaatgc
    82681 aaaatgaaaa tcttatatct tatataaatt gttttatttt atctataatt ttaacaatta
    82741 taccatttta tattgtaatt tgttctaatc tatcttcaag agtaatatat ccaattattt
    82801 taataatggc atttatacaa attattattc aaattatata ttttattcat ttaaataatt
    82861 tgcctcaaca acgttggaaa ttaatatctt tggtttttac atgtattata atttttatta
    82921 tattaatagg atctctatgg attatgcata atctaaatca taatattatt taaaatttat
    82981 gtttaaacaa atatttttat taataaaacc tggtattatt ttaggaaatt taatttctgt
    83041 ttcatgtgga ttttttcttg cttctaaagg aagcattgat aaaaaacttt ttttttatac
    83101 cattttagga tcagcattaa taattgcttc tggatgtgtt ttaaataatt atattgatca
    83161 agatatagat agaaaaatgg taagaacgca taagcgtatg cttgctaaaa gatcaattta
    83221 tgaaaactat gttattatat atggatgtat tttaggaata ttatctattt gtattttata
    83281 tatttttact aatatactat cattatcttt tgcattaata ggatacataa tttatgtaat
    83341 attatacagt atttatttta aaagatgttc agtttatgga acaatattgg ggggcgttgc
    83401 aggagccatt cctccattaa ttggttattg tgccgttatt aacaaagtta atatagaagc
    83461 aattatttta tttatgattt tttttgtgtg gcaaattcca catttttatg ctattgctat
    83521 ttttaggata actgattata tctcggcatc gatacctgtt ttacctgtta aaaaaggaat
    83581 atcaaatact aaaaataata tattaatata tgtattaatt tttacaatta cagatttatt
    83641 acttagtata atgggttata ctggatatat ttattttatt atatctatta taatgggaat
    83701 atattggata tatttaaatt tattaggata taaacattgt atctcatact ggtcaaaaaa
    83761 aatgtttaat ttttcaatta ttataataat agtattaagt ctaataatgt caattgatta
    83821 tcaattataa tttattttaa aaaatatata tacaaatata tctagttatg atataataca
    83881 ttcaatgtat tggagaggtt cccgagtgga caaagggagc agactgtaaa tctgctgcgc
    83941 aagcttcgaa ggttcgaatc cttctctctc caaaaatata ttaataaagc gggcatagtt
    84001 cagtggtaga acaatagcct tccaagcttt ttatgcgggt tcgattcccg ctgcccgcta
    84061 tgtatgctca tgtagctcag tggtagagca cacccttggt aagggtgtgg tcgacggttc
    84121 gattccgtcc atgagctaat taattagcta ataggccagt agctcaattg ttagagcatc
    84181 ggtctccaaa accgaaggtt aggggttaaa atcccttctg gcctgcatgc aacataaata
    84241 aatggttaat aataatgata atactatatt atatattaaa taatttttta aaatccaata
    84301 taatggttag cttttttatt atatgtatag gaattattat tggttttatt actacaaaac
    84361 taattgaaca aaagcttaaa tatgctaata aagaaattaa aagttttatt ttgcctaagt
    84421 taaaggaaac tatacaaaca acaattttta ttataattac agtgtttata ttgttttttt
    84481 ttatattttt actagatatt attattaaat tgtatatatg ttaaaagtaa aagcttacgt
    84541 taaattacaa gtagcagcag gtaaagcaac ccctagtcct cctgtaggac ctgcattagg
    84601 acaacatggt gttaatatta tggatttttg taaaaaattt aatgatgcaa ctaaaaatat
    84661 tgaattaggt ctgccaacgc ctgtagttat tactatatac tcagatcgta gttttacttt
    84721 cattacaaaa acacatcctg ctgctatttt gcttaaaaaa gccgctggta ttagttctgg
    84781 ttctgatatg ccacataaaa ataaagttgg tacggtaact agtaagcaaa tagaagatat
    84841 tgctcgaata aaaatgaatg atatgacagc atataatttg gatgctgcgg tacgctgcat
    84901 tgctggtagt gctcgtagca ttggattaac tgtggagggc gtataaattg acaaagttta
    84961 ctaaacgtat gaaaaaattt atgaatatta ttgattataa taaattgtat aatatagaag
    85021 aagcaacaac tatattaaat aatatttctt cagttaaatt taaagaatct attgatgttg
    85081 caattaaatt aggagtcgat cctcgtaaat cagatcaatt aattataggt tctgttatta
    85141 tgccccatgg tacagggaaa cctgtgcgta ttgccgtttt tgccaaagga tctgttgctg
    85201 atgcagcaag actagctggt gctgaaatta ttggtatgaa tgatttagcg gataaaatta
    85261 aatcaggaaa aatagatttt gatgtagtaa ttgcttctcc tgatacaatg cgttttgtta
    85321 gtcatttagg ttcaattctg ggtcctcgtg gattaatgcc taatactaaa tatggtacag
    85381 ttactggtga tgttacgaat gctgttaaaa agattaaatc aggacaaata cgttttcgca
    85441 ctgataaaaa tggtattatt catgcttcta ttggtaagtt aggtttttca acttatgcaa
    85501 ttaaagaaaa cattgatgta tttatagatg ctttgaaaaa acttaagcct agttcttcaa
    85561 aaggtatttt tataaaaaaa gttacaattt caacaacaat ggggccagga attactattg
    85621 atcattcata tatgatttaa taattacatt atttataatt taataaaagg tatttagtga
    85681 tattaggtat tgaaaaaaaa aaatcaattg tatataatgt aaataaaata gctaaagttg
    85741 catactctct ggtaattgca gattatcatg gtgtagcagg tgaaattatg agtaaattgc
    85801 gaaagcaagc acacgtacat tgtgtgtact tatctgttat acgtaataca ctagcaaaac
    85861 gcgccattta tggcactgct tttgaatgtt taactaagtc acttgttggc cctactattc
    85921 ttgtattttc catgaaacat cctcgtgacg gtgcacaatt aattaaagaa ttttataaaa
    85981 ataatgaaat ttttaatatc aaagcattag cttatgatgg gaaatttatt tcaggtgaaa
    86041 atattgataa attagcaaac ttacctacat ataaagaagc tattgcaaaa ataatgtatg
    86101 ttattaagga agcttctatt gtaaaattaa tacgtattat tgctgctata aaaaataaaa
    86161 aaatttagga ttgtaattat gatacttagt aaagataaca ttattgatgc cgtagctaaa
    86221 atgtctgtta tggaagtgat tgatctagtc gctgctatgg agcataaatt tggtgtttct
    86281 gccaaaccaa caatagctaa taattcagaa aaatctttag aagctgttga agaaaaaaca
    86341 gactttgaca ttattcttac tgctgtagga gaaaaaaaaa taaacgttat taaagttgtt
    86401 cgtgaaataa ctagtctggg gttgaaagaa gcaaaagcag ctgttgaagg tatacctatt
    86461 actttaaagg aatcaatatc taaaaaagat gctgaaatag ctaaaaagaa attagaagaa
    86521 gctggtgcaa ctgtagagct taaataatcg tgggttaata cccaaatttt aataataaat
    86581 tttatttaat ccttaattct tggggggagt gagttatgat atactcgaac actgagaaaa
    86641 aagtaattag aaaacattta ggtaaaatac cccaaatact tggggtaccc aatttgttat
    86701 ctattcaact tgattcttat agatacttat tacaaaatga tgtacatcat aataaccggg
    86761 ttaatatagg tattcatgct gtattaaaat ctttttttcc aattaccagc aatagtggta
    86821 atacttatat tgaatataaa aattatcata ttaatatgcc aattgataat ttagaatatt
    86881 acaaaaaaca aaattatact tattctgcat ccttaattgt tttaatacgt attatagttt
    86941 ttaaaaaaaa tgaaaattct ttaaatttaa aaattaaata tataaatgaa caagaagttt
    87001 atatgggtga tattcccata atgactgaaa acggtacatt tataattaat ggaagtgagc
    87061 gtgtgattat atctcaactt catcgtagtc caggactata ttttacacat gataatggaa
    87121 aaactcattc ttctggaaag ttactttatt ctgcgagaat tattcctaaa cgaggatcat
    87181 ggcttgattt tgaatttgat attaaagata atatttattt tcgtattgac agaaatcgta
    87241 aacttccagt tactgtattt ttatatgcat taggttttac tacagaagaa ataatgagtt
    87301 atttttgtaa aaaatatgtt atttatatag ataatggtaa attttatatt gaattcgatc
    87361 aatcaaattt atatggtaat atagctggtt ttgcaattaa aaatttacaa aataaatgta
    87421 tagtacaaaa aggtgaaatt attaatcata atcatattta taaaatagaa aatgccggaa
    87481 taaaatatat tcatatacaa gaagattttt tgttaaataa agttttagta cttaatgtat
    87541 atgatcaaaa aactggtttg ttgatttgcc cctctaatag tattattagt aaaaatattt
    87601 tagaatcact taatgctgca aatattaaat attttgagat attatatact aatgagatta
    87661 atgctggtga atatatttca aatacattaa aaattgatac atcaaaatct cagatagatg
    87721 ctttatatga tatttatagt atattgcgac caggggaaac tttcaaggtc aatgttgctt
    87781 caatgttatt gaacaattta tttttttcat caaagaatta tgatctttca ttagtaggta
    87841 gaatgaagct taacacacgt ttgaatcgta agaaaaatca tggacctaat attttaacac
    87901 ttatagatat attagatata attaaagaac taattaatat tagaaatgga tacagtaaaa
    87961 ttgatgatat tgataattta ggtaatcgtc gaattcgtag tgttggagaa attgttgaac
    88021 aatattttca taatagttta atatgtattg atagaataat taaagaacga ttattattat
    88081 tggaaaaaga aaaattaatg ccacaagata tatttaattc taaatcaata gctcttaaaa
    88141 taaaagaatt ctttatatta agtccactat ctcagtttat agatcaaaat aatcctttat
    88201 ctgaaataaa tcataaacga cgtattactg ctttaggtcc aggtggatta acacgtgacc
    88261 gggttgtatt tgacgtacgt gatgttcata ttacccatta tggtcgtctt tgcccaatag
    88321 agtctcctga aggacctaat atagggttaa ttaactcttt agcaatttat tgcttaccta
    88381 atctttttgg ttttttagaa acaccatatc gaaaagtttt taattgtaaa ttgaccaatg
    88441 aaattttgta tttatctgct aatgaagaaa aaaattttgc tattgctcca gctacagcaa
    88501 atattgatga aaataattgc ttgatagata aatttattca agttcgctat aatggagaac
    88561 ctacagttat tgaatctgac aaaataaact ttattgatat ttcttcttat caaatgctat
    88621 ctgttgctgc atccctaatt ccgtttttag aacacaatga tgctaatcgt gctttgatgg
    88681 gttcaaatat gcaacggcaa gcagttcctc ttttgaaatc tgaaaaacct atagttggta
    88741 ctggtatgga gtacgttgtt ggtaaagatt ctggagtttg tattatagca cgtcgtggag
    88801 gtaaagtagc ttttgtagat tcattaagta ttattattaa tgttaatgaa actgaattga
    88861 ttaataatga ccctggtata gatatatata aattaattaa gtattctcgt tctaatcaaa
    88921 atactttaat aaaccaaaaa ccaattgtat atgttggtaa tatagttttt agaggagaca
    88981 taattgctga tgggtcagct attgatatgg gtgaattggc attaggacaa aatatgcgca
    89041 ttgcatttat gtgttggtat ggatataatt atgaggattc aattattatt tcagaaaaag
    89101 ttttacaaga tgacagattt acaagtatcc atatacaaga attaacatgt atatgtcgtg
    89161 ataattatat tgtaaaagat ataatttcta taaaggtttc taataagaaa gaacatattt
    89221 ttaataaaat tgattcatca ggaattgttt atgcaggtgc ccaaatttct ccaggggata
    89281 ttttagtagg taaaatatca cctaaaatta aaaaactaac atcagaagaa aaacttctat
    89341 acgccatttg tgatgaagaa gcttattcta taaaagatac atcattgaga gcccctgcgg
    89401 ggacatatgg tgttgttatt gatgttaata ttttaatacg agaatacaca gaaaaagaga
    89461 aaagatctat attaatagat gataaaaaaa gtcatttaat atataatagt cttatagaca
    89521 cattatataa ttatgaaaat ataatcatta ataaaataaa agaaaaactt ttacatataa
    89581 ttaaaaatat atctttaaaa ttaagtacag gagatatttt ggatgctgaa tatataaatt
    89641 cacagcctat taaaaatttg ttaaacttac gcttacaaga taaaaatata aataatttca
    89701 taaaaaaaaa taaattatat ataataaata gatatcatga aacatttaat atttataata
    89761 atttaataaa aaatacattt aaaatgaatg atttggctcc aggtatttta aaaataataa
    89821 aggttacatt agcaataaaa cgtaccatta aaactggtga taaaatggct ggtcgtcatg
    89881 gaaacaaagg tgttgtttct gtaattaacc caatagaaga tatgcctttt gattctgaag
    89941 ggataccaat tgatattata ctaaatccat taggtgtacc ttctcgtatg aacgttggtc
    90001 aaattcttga aacacatata ggattagcag cttatggtct tggaagaaaa atagataata
    90061 tgattaagga tatacgtaat aagcaaattt cagatattcg tgaatttatt aaaaaaatat
    90121 ttaataataa atttattaaa tataaggaat tagatagttt atctgaccat gatcttatag
    90181 aatttgctaa aagacttaca cgtggtgtcc ctgtttcaat ccctgtattt gatagtataa
    90241 atgaatatga aataaaagat tttttgaaga gtgttgattt acctgaaaca ggaaaactaa
    90301 ttttatatga tggatatact ggtgataaat ttgatcaacc tgtaacagta ggttatatgt
    90361 atatgtttaa attaaatcat ttaattgatg aaaaaatgca tgcacgttct actggatcat
    90421 actctttagt aactcaacaa ccattaggtg gaaaagcttt atttggtgga caacgtttgg
    90481 gtgaaatgga agtttgggca ttagaggcat atggtgcggc tcatattcta caagagatgc
    90541 ttactattaa atctgatgat attaatggtc gtattgcaat atataataat attattaata
    90601 atgatcatac aatgattcca aatattccag aatcatttaa tgttttaata aacgaaatta
    90661 gggcattatg tttaaatatt gatttaaaaa caagataatt attttattta ttaggaaaat
    90721 tatgaatata tttaaaaatg ctaataataa attaaaaatt aattttgaaa agactaaaaa
    90781 atttcaaaaa caactggaat cttttaatta tattaaaatt tctcttgcat ctccaaagat
    90841 tatagaatct tggtcttttg gtgaaattaa aacttcagat actattaact atcgtacact
    90901 aaaacctgaa cacgatggtc ttttttgtac aaaaattttt ggtccagttg tagactatga
    90961 gtgttggtgt ggcaaatata atcacaaaat gtttccaact gtaatttgtg aaaaatgtaa
    91021 tgttgaaatt ataaaagcaa aatcccgtcg ggaacgtatg ggtcacatta atttatttac
    91081 tccagttgct catatttggt ttattaaatc gcagcctaat atgttaagtt tgttattaaa
    91141 tatgtctatt tttaatatag agcgtgtaat ttattacgaa tcttttattg ttttaaatcc
    91201 aggtattacc ccccttcaaa agggccaatt acttactaat aatcaatatt ccgaagcacg
    91261 taaagagttt aatgatgaat ttgaggctga tatgggcgct aaggctataa aaaaattact
    91321 tattgatatt aacatagata tggaaatttt ttatttaaaa aaatatgaaa gtaatttaaa
    91381 aaattataat aaattaaaag tattacaagc atttaaggaa tctggaaata atccagattg
    91441 gatgatatta gatgtaatac cagtattacc tccagattta cgacctttat taccattaga
    91501 agggggacgt tttgctaatt ctgatattaa tgatttatat cgtaatataa ttcaccgtaa
    91561 taatagatta aaaaaattat ttaatattca atctcctgat attattatca aaaatgagaa
    91621 acgcatgcta caagaggcag ttgacgcatt aattgataat ggtcgtaatg gtagaatggt
    91681 tactaataat aagcgtcctt taaaatctat tgctaactta attaaaggaa aacaaggtag
    91741 gtttagacaa aatttacttg gtaaacgcgt tgattattct ggtaggacag ttattactgt
    91801 aggtcccaag ttacgtttat atcagtgtgg tttacctaaa aaaatggctt tagaactttt
    91861 taaacctttt gttttttcaa tattacaaag ttatgaaaaa gctcttacta tacaaagtgc
    91921 aaaaaaaagt tttaaacttg aatctaaaga agtttgggat gctttaaaaa ctgttattaa
    91981 agaccatcca ataattttaa atagagctcc tacattacat aggttgggga tacaagcttt
    92041 tgagcctgta ttaatagaag aaaaggcaat aaaattacat cctttagttt gttcagctta
    92101 taatgctgat tttgacggag atcagatggc tgtacatatt ccactaacat tagaagcaca
    92161 acttgaagca agaacgttac tgatgtctag caataattta ttatctccag ctaatggaac
    92221 tccaattatt gttccatctc aagatattgt tttgggttta tattacatga ctcatataaa
    92281 aattcatgct aaaggtgaag gattaatttt ttcaaatatt gatgaaattg aaagcgcatt
    92341 aaatacaaaa aaaattgatt tacatgctat tataaaagtt agaatttgtg aatggaggcg
    92401 taataagaac acaggtgttt taaggaaaaa gtgttctatt tatcaaacta cagttggtag
    92461 agctttgttg tttcgattat taccgcatgg aatagaattt gaattagtta ataaaccgtt
    92521 gaaaaaaaaa gctatatcaa aacttattaa tgcagtatat agacgttcag gtattaaaga
    92581 aactgttata atttcagata aacttatgga aattggattt aatttagcaa ctttttctgg
    92641 tacaactatt ggagtggatg atttaattat acctaattct aaaaaatcaa caattgatta
    92701 tgcagaaaat acaattaaaa atcttaactt acaatttaat aaaggtttaa taactgaaaa
    92761 tgaaaaatat aataaaacta ttgatgtttg gttaaaaact aatgaaacca ttgctaagaa
    92821 catgatggga ggcatttcta aagaaatttt tattaataaa gaaggaataa atattcaaca
    92881 atattcattc caaaatattt ttattattgc tgattcaggt gcacggggct ctgaaacaca
    92941 aattcgtcaa attgctggaa tgcgaggttt aatggctaaa ccagacggtt caattattga
    93001 aactcctata aaagcaaatt ttagagaagg attgactgta cttgagtatt ttatatcaac
    93061 acatggtgca cgtaaaggat tagcagatac tgcattaaaa acagcaaatt ctggttattt
    93121 aactaggcgt cttgttgacg tatcccaaga tgtagttatt actgaaatta attgcgggtc
    93181 tcaatcaggg ttaagtatgg aatcaataat tgacggtagt aatgttcttg tttctctttc
    93241 agatagagtt ttaggtagag ttttatctcg tgatatagta gattcatata ataatgtatt
    93301 aataataaaa aatacgttaa tagatgaaac gttgtgtaaa aaaattgatt atcttaaaat
    93361 aaggaaaatt tgggtacgta gcattcttac ttgcaacaca atgtatggtg catgtgctat
    93421 gtgttatggg cgtgatttag ccaggggatc tttggtaaat gttggtgaac cagttggtgt
    93481 tatagcagct caatcaattg gtgaaccagg aacccaattg acaatgcgta cttttcattt
    93541 tgggggagct gtatcacgtt ctttgattat agattcaatt actgtaaaat atggtggaat
    93601 agttaaattt aataatatta aattaatata cggggtaact aatatattag tttctagata
    93661 tagttccata tcaatattag atgaagaatt taatttagaa attgaatatt ataaagtacc
    93721 ttacggggca gaaatttttg tgaatgatgc agaacatatt gattcaggaa gaattatcgc
    93781 aaaatgggat ccttatatgc atcctataat tactgaattt tcaggtaaag ttaaatttgt
    93841 aaatatggaa gagggtgtga caatatcaag tattgtttat gaaaacacta tatctataag
    93901 aattctatac gaaaaaaata gaccatattt aggatcttat aagcagccaa ggattatatt
    93961 gctagataaa aatgataatc ccgtgatgta ttataaatct aatataccag ttcaatatat
    94021 attacctgga ggtgctattg tattagtaat taatggctta tatattaatt caggatatat
    94081 attagcacgt attcccatag acttatctgt taataaagat attactgggg gtttaacccg
    94141 tgtggcaaat atatttgagg cacgtagacc acaaaatgca gctattttag ctgaaatgtc
    94201 aggtactgtt acttttggaa atgaaataaa aggtaagcgt aatttaataa taaccccaga
    94261 taaaggtgac ccgtatgaaa gtttactacc tatatcgcgt aatctaaatg tattagaagg
    94321 agaaatagta aaaaaaggag aaataatttc agatggatta cttgatcctc acgatatttt
    94381 acgtttatta ggtatttcag aattatctaa acatattaca aatgaaatcc aagaggtata
    94441 tagattacaa ggtgtaagta ttaatgataa acatatagaa gttattatac gtcaaatgtt
    94501 gagtaaagta gaaattattg atccaggaga tagcgaattt ttaaaaggtg aaaaaattga
    94561 atttttaaaa gttataaaaa aaaatcttat acttaaaaaa aacaacatgt tacctataaa
    94621 atataataga attatattgg ggattacaaa agcttctctt ataacagaat catttatatc
    94681 tgcggcttcc tttcaagaaa caacaagaat attaattgat gctgcacttg ctggtaagtg
    94741 tgattattta aaaggattaa aggagaatgt tatagtagga agattaattc ctgctggtac
    94801 aggtcttatg actcaccaaa aattttaaat aatggaggca taatgactac aattaaccaa
    94861 cttgtacgta taccacgtaa aaaacctatt aataagagtg atgttcccgc tcttaaatca
    94921 tgtccacaaa aaagaggagt gtgtattaga gtttatacaa ctactccaaa aaaacccaat
    94981 tcagcattac gtaaagtatg tagggttaga ctaaaaaatg gttttgaagt aacttcctat
    95041 attggtggag aaggccataa ccttcaagaa cactcgagtg tattaattcg tgggggtagg
    95101 gtaaaagatt taccaggtgt acgttatcat acaattcgtg gcgttcttga tactttagga
    95161 gttaaaaaca gaaaacgtgg acgttccaaa tatggtacaa aatctaaatc ataattacat
    95221 attaatttaa atatatttag gggtaaaaat gtctagacgt cgtagaaaat atactcgtga
    95281 aattttacat gatcccaaat ttcaaaattt acgtatatct aaatttataa atcatttaat
    95341 gattgatgga aaaaaatctg ttgcacaaaa aataatttac agcgtaatta ctaaattaga
    95401 gggttataat aatatagcac cattaaatct ttttgaaaaa tcaatagata ctattaaacc
    95461 atttttggaa gttaaatcac ggaaggtagg tggtgctacc tatcaaatcc cagttgaagt
    95521 acatccagaa agaagtgaaa cattagcaat gcgttggata attgaatctg ctaggtcacg
    95581 ttttgaaaaa aaaatggtaa atcgacttta taatgaaatt atagatattt tagaaaataa
    95641 aggaaatgct ataaaaaaac gtgactcggc tcatcgtatg gctgaagcta ataaagcatt
    95701 ttcacatgtt cgattttaat taaaatttaa ttttttgaga ttcactatcg tgacacgtaa
    95761 aacgtatatt aatctttatc gcaatattgg tattgttgct catgtagatg ctggtaaaac
    95821 aactactact gaaagagtgc ttttttatac tggtatttca cataaaatgg gtgaagtgca
    95881 tgatggtact gctactactg attggatgga gcaagagcag gagcgtggta ttactattac
    95941 ttcagctgct gttacaactt tttggaaagg aatgaatcag caatttgata atcatcgtat
    96001 taatattata gatactccag gtcatgttga ttttacaatt gaagttgaac gatctttgcg
    96061 tgtacttgac ggtgctgtgg tagtattatg tggttcttca ggggtacagc cacaaactga
    96121 aacagtttgg aaacaagcta ataaatatga agttccacgt attattttcg taaataaaat
    96181 ggatcgattg ggggctgatt tatttcgtgt agtaaaacag attaaagacc gtctaaaatg
    96241 taatgctgta ctgattcaaa taaattgggg aatagaagat aactttaaag gcattattga
    96301 tttaattgaa atgaaggcta tttcttggaa tgatgaaaat aaaggcatga cttataaatt
    96361 aagtactatt ccagattatt tatataattt ggcttctata tatagagata atatgataga
    96421 agctgctgca gaagcctctg aaacattgat ggaaaaatat atcgaaacag gtgagctaac
    96481 taaagaagaa attaaatatg gattacggaa acgtacacta aataatgaaa ttgttttaat
    96541 aacatgtgga tcagctttta aaaataaagg agtacaatct gttcttgatg ctataataga
    96601 atatttacct tctccattcg aggtaaaggc tatagaagga gaaggagagg atagtataat
    96661 agaaaaacgt gaagcaaaag atgatgcacc atttgcagcc ctggcattta aaatagctaa
    96721 tgattctttt gtaggtaatt tgacttttat tagggtttat tctggtatat taaaattagg
    96781 tgatagtgtt tataactcta ctaaaaaaaa aaaagagcgt attagcaggc ttgttcaaat
    96841 gcatgctaat tacagagaag aaataaaaga aatatttgct ggagatattg ctgcatgtgt
    96901 tgggcttaaa aatacaacaa ctggagatac actatgtgct attgatgcaa aaataatttt
    96961 agaaaaaatg gatttcccta atcctgttat ttctgttgca gttgaaccta aatcgaaagc
    97021 tgatcaagaa aaaatgataa atgctttaaa taaacttgct aaagaagatc cttcttttaa
    97081 agttaaaatt gaaaaagaaa caggtcaaac aattatttct ggtatggggg agcttcatct
    97141 agacattatt gttgatagaa tgttaagaga atttcaagta gaagcaaata taggtaaacc
    97201 ccaagttgct tatagagaaa ctatcaaaga agttgttgaa caagaaggta aatttatacg
    97261 tcagtctgga gggagaggcc aatttggtca tgtttggtta cgtatagagc cattaacaga
    97321 aaaagataaa aatggaaatg aagaaatgat ttttaaattt cagtccaaaa ttgttggggg
    97381 ggtagttcct aaagaatata ttccagctat tgaaaaaggg gcttttgaaa gattgcaaac
    97441 tggcattatt gctggttatc ctatgattaa tgtaaaagtt acattgtttg atggttcata
    97501 tcatgatgtt gattcaaacg aaaatgcttt taagattgcg tcttctatag caattaaaga
    97561 aggtgctaag agggcaggtg ctattttact tgagccaatt atgctagtag aagttataac
    97621 tccagataat tttatggggg atgtaatggg cgatttaaca cgtcgtcggg ggttggttca
    97681 gggcatagag gattctccat ctggtattat tatacgcgct atggtaccat taggtgaaat
    97741 gtttggttat gctactgatt tgcgttcaca aactcaaggt cgtgcaagtt attcaatgga
    97801 gtttgccaaa tataatgaag caccatatag tgttgttgaa tcactaatta aaaattaatt
    97861 agtagttcaa ctaatgatat catcataatc tttaaaacat aagtttgggt actatatgta
    97921 ccaatactgt taaaaattaa ttattagttt aaaggatgat aaaagtggct aaagaaatat
    97981 ataatcgtaa tcttcctaac atcagtgttg ggactatagg tcatgtagac catggtaaaa
    98041 ctacattaac tgcagcatta actcgtgttg cgtctgaagc ttttggtggc gaattgcggc
    98101 catttgaatc tattgataat gctcctgaag aacgcgaacg tggtatcact atttcaacag
    98161 cgcatgttga atatcgttct aaaatacggc attatgctca tattgactgt ccaggacatg
    98221 ctgattatgt aaaaaatatg attactggcg ctgcgcagat ggatggtgcc attttagttt
    98281 gttctgctgc tgatggtcct atgccgcaaa cacgtgaaca tattttgtta tctagacagg
    98341 ttggagttcc ctatattgtt gtatttttga ataaggcaga tatggtggat gataaagagt
    98401 tacttgaatt agttgaaata gaagtacgtg aacttttaaa taattatgat tttccaggag
    98461 ataatactcc agtaataata ggatctgcat taatggctct agaaggtaga gatgaaaatg
    98521 gtatgggtac tacagctgta tctaatttga ttaaggcttt agataattat attccagaac
    98581 ccaaaaggtt gattgataaa ccatttctta tgcctattga agatgtattt tcaatatctg
    98641 gtaggggtac agtggttacc gggagaatag agcgaggtat agtaaaaaat ggtgatgaag
    98701 ttgaaatagt tggaattaaa gatacatgta aaacaactgt taccggagtt gaaatgttca
    98761 gaaaattatt agatgaaggt agagcgggtg aaaatattgg agcattatta cggggtataa
    98821 aacgtgagga agttatgcgt gggcaaattc ttgctaagcc tgggtcaatt actccccatc
    98881 ttaaatttga agcagaagtt tatgttcttt caaaagaaga aggaggtcgt catactccat
    98941 tttttaaagg ttatcggcca cagttttatt tccgtactac tgatgtaact ggtatatgcg
    99001 agtttccgaa aggtgttgaa atggttcttc ctggtgataa tgttaaaatg gtaatttcat
    99061 taattgctcc aattgcaatg gaagaaggct tacggtttgc tattcgtgaa ggtggtaaaa
    99121 ccgttggtgc tggtttagta cttaatataa tacagtaagc atttataggg ttttaaattg
    99181 caaaataaaa aattaaaaat tagattaaaa tcatttgact atcatagaat tgataatttt
    99241 gctaaagtaa taattaatga aattaaatct actggtgcta aaattagtgg accaattccg
    99301 ctgcctacta atataaaaaa atatactgtg cttatttcac cacatgtaaa taaagatgca
    99361 agagatcagt atgaaatacg cacacataat cgtattttat atattttatc acctacaata
    99421 aaaacaatag atattttact taagatggat atacatattg gcgtatattt acaagtgaat
    99481 atttaaaagg gggggggatg attggtttag tgggtaaaaa acaaggaatg actcgcatat
    99541 ttaaaaaaaa tggtatttat gtccctgtaa ctgttattgc tattgaatat aatagaatta
    99601 taaaaataaa aacattaatg tctgatggat atagtgctat acaagttaca attggttcat
    99661 gtaaatttaa gcatttatcc aaagctatat taggtaaagt taaaggtatt gaattaggta
    99721 gatcaatttt agaatttaat attaatgaac atgatataaa taattttaat gtaggtgata
    99781 atattactgc atctattttt aaaataggtg aaaaattaga tgtaactgga atatctaaag
    99841 gaaaaggatt tcaaggtgta gttaaaagat ggaattttcg tacacaagat atgactcatg
    99901 gaaactcatt gtctcataga gcacctggtt ctattggtca gtgtcaaact cctgggcgtg
    99961 tttttaaagg taaaaaaatg tctggtcaca tggggaataa acgtataacg atacagaatc
   100021 ttgaaataat cgatattgat agtaatataa ttcttataaa aggagcaatt ccaggtgctc
   100081 aaggtaacaa tataattgtt cgtagaacta ttaaaaatag caaagtaaag gcgcgttaat
   100141 gaaacttact agtatagaca ttaattctga tttttttgaa atatatagtt taattttatc
   100201 caaatcattt aataaaccta tgattcatca attaattact gcttatctat ctaataatag
   100261 acaaggcagc agcgcccaaa aaaatagatc tgatgtacgt ggtggtggta aaaaaccttg
   100321 gaggcaaaaa gggtccggaa gagcacgtgt aggcactatt tgttctccgc tttggaggtc
   100381 gggtggagtt acatttgccg ctaggcaaca agaccattca aaaaaaatga atagtaatat
   100441 gtatcgtgct accatttttt ctatttttta tgaattgatt catcaaaata ggttgatttt
   100501 aataaataat tttaatattg acctacacca aactaaacag ttttttataa atttacaata
   100561 tattaaaagt ttaattaaaa tttataaggt tttaattata acagaattca tagaacgaaa
   100621 tatcattttt gctacgcgga atatttataa tttgtctatt atagatttat tatcagttaa
   100681 tcctgttact ttaattaaat ttgataaagt gcttataaca ttacagacat ggcgtaagtt
   100741 agaggaatat tttatatgaa gcaagaaatc attttcaaag cattattagg aacacatctt
   100801 agtacaaaaa ctaatgattt tattaaatat aataaatatg tctttaaagt aaataaaaat
   100861 ttatcaaaat atgaaataaa aaaatcggtt gaaatacttt ttaaaactaa agtaaaaaaa
   100921 ttaaatgtgc taaatataca taaaaaaaat agaagtcgct ttcataataa tataagtaaa
   100981 cgatatagca aagcttatat tactttagct caaggtaaaa tattacaata ttacaatatt
   101041 taaagagtgt ttatgataat tgtaaaaact aaacctacat ctccaggtcg tagacacttg
   101101 gtaaagatta taaaacaggg attatataat ggtcgcccta atgaattatt aatagaacgt
   101161 caaactagta gtgggggtcg aaataataac ggtaggatta ctacccgaca tatgggtggg
   101221 aggcatcgta ggcactatcg cttaattgat tttaagcgta ataaatataa tgttccagca
   101281 attgtagaaa gagtagaata tgatcccaat cgtagtgcac atattgctat gctgaaatat
   101341 atagatggtg aacgtaggta tataattgca cctaaaaatg tttatatagg agataaactg
   101401 gaatctggga ataattctgc tatacgcaat ggtaataatt tacaattacg caatattcca
   101461 attggaacaa ttattcattg tattgaactt aaacctggga aaggtgcaca actaattcgg
   101521 agtgcaggta ctagtgctca attaattgct catacagata attatgcaac tgtacgttta
   101581 tgctctggtg aagtacgtct aattttatta gaatgtcgtg caacaattgg agaaatagga
   101641 cactcagaac ataatctacg caaattaggt aaagctggtg caaaacgatg gaaaggttta
   101701 cggcctactg ttcggggcgt tgctatgaat cctattgatc atccacatgg tggtggtgaa
   101761 ggacgtacaa gtggaggacg tcatccagtt actccttggg gggtacctac taaaggttat
   101821 aagactcgta aaaataaatg tacggataag ttaattatcc gacgcattaa tattaaataa
   101881 catattttaa gggggatgct gtgatacgtt caattaaaaa aggtcctttt gttgaccttc
   101941 atcttttaaa taaagttaat actgttatta aaactaatga gcgtaaacca attaaaactt
   102001 ggtcacgcag atcaattata atacctatta tggtaggaat tactatagct atacacaatg
   102061 gtagacagca tattccaata tatataactg aaaacatggt tgggcataaa cttggtgaat
   102121 tttctcctac tcgtacattt aatagccata cagcggataa aaaacctcaa agtcaaaaat
   102181 cagatgataa aacccctcaa cctccaaaat cagatgataa aaaacctcaa cctccaaaat
   102241 cagatgataa aaaacctcaa cctccaaaat cagatgataa aaaacctcaa actccaaaat
   102301 cagatgataa aaaacctcaa cctccaaaat cagatgataa aaaaactaaa cctcaaaaat
   102361 cagatgataa aaaacataaa aaatcagatg ataaaacaat taaacctcaa aaatcagatg
   102421 ataaaaaaca taaaaaatca gatgataaaa aaactcaacc tccaaaatca gatgataaaa
   102481 aacctaaaaa tccaaaatca gattataaaa aaactaaacc tcaaaaatca tatgataaaa
   102541 aaaataaaaa ataatatatt aattaggaaa atgtaaatgg aagaattagc ttctgttaaa
   102601 ttatataacg ctcgtatatc tactcaaaag gctcgtttgt tagcagataa agtacgtgga
   102661 aaattagtat atgatgcatt aaatattctt tctttttata ataaaaaagc agcaataatt
   102721 attaaaaaaa ttcttaaata tgctatttat aatgtagaaa ctaaaaacat aaatatcgat
   102781 atactttata tttcaacaat atacattaat agaagcgttt ttattaaacg tagctatgct
   102841 cgtgctaagg gtcgtacaga tcgattaatg aagcctagct gtaatattat tgttaaatta
   102901 agactaatta aggaccaatt atatgggtca aaaagtcaat cctattggaa ttagactagg
   102961 tattattaaa gatcatatgt ctatatggtt tgcagacaga aaaaattata ctaataaact
   103021 taagatagat ttacaaatta gatatttttt agaaaaaata ttaaaagacg catatattag
   103081 taatattaaa ataatgcata atcaaaataa tatggtttat gttactatat atactgataa
   103141 tccaggcatt ataataggaa aacaaggaga agatatagat tatatccgta atgatttaat
   103201 gttattaaca ggcgttaatg tatttattaa tattgaagaa ataccacatc ctgaaataga
   103261 cgctaaaatt attgcacaaa atattgcaaa tcaactagac agacgtattc tgtttcgccg
   103321 tgtaattaaa cggtcaattc aaaccgctat gcgtttaggt attaaaggta taaaaattca
   103381 attatctgga cgtttaggag ggtctgaaat tgcacggaca gaatggcaga gagaaggtcg
   103441 tgttccactt catactttac gtgctgatat tgactacgct caaaatgaat cttatactaa
   103501 ttatggtgtt ataggaataa aagtttgggt ttttaaaaat gaaatttttg gaggaattga
   103561 ggaagtgcgg ctaaaaaata atacaattaa agttaatgta aatggagata attagatgtt
   103621 acaaccaaaa cgtactaaat ttaggaaaca acaaaaagga cgtaataggg ggattgcaca
   103681 tcgtggtaac aatattaatt ttggagaatt tggtcttaaa gcgataactc atggtcgtct
   103741 aactgcacgt cagattgaag caggtagacg tgctattaca catcatgtaa agagaattgg
   103801 taaactttgg gttcgatcat ttccagataa acctatttct aaaaaaccta tggaagttcg
   103861 tatgggaaaa ggaaaaggtt cagtagaata ctgggttgat aatattaaac cggggagagt
   103921 gctttatgaa attgaaggag tatcagaaat attagcacgt gaagcattta aactggcggc
   103981 ccacaaaatg cctatatcca ctacatttat taatagggtg atatgagtaa aaataaaaat
   104041 ttttgtaaag aatcaaaatc tttacttaaa gaaaagttat tatatttttt aggagagcaa
   104101 tttaaattac gcattaaaaa aaatattgga aaattaaata atgtccatct attaaataat
   104161 atgcgtataa atattgctag aataaaaact ttgattagag aaaaataggt aaattatatg
   104221 atctatcttc ataagcctag cacacttact ggtaaagtaa ttagtgacaa aatggaaaaa
   104281 tctattgttg ttctgataga gcgtattaag cgtcatccaa tttatggtaa atatattaaa
   104341 agatatacaa agttacatgt tcatgatgat aaaaataatg ctaaatttgg agatactgta
   104401 tctattttag aatgcgggcc tatatcaaaa aagaaatcat ggacactcct aaaaataata
   104461 aagaaagcag aaaattgatt taaagggata ataatgattc aaaatcaaac aacattagat
   104521 gttgcagata atagtggtgc acgtaaagtt cagtgcatta aagttcttgg aggatctaat
   104581 cgacgttatg caaatattgg tgatataatt aaagtaacgg taaaagaagc tatccctaga
   104641 ggtcgtgtaa agaaaggaca agttataaaa gctttaattg tacgtactcg taatggaatt
   104701 cgtcgttatg atggatcttt aattaaattt gatagaaatg cagcagtatt aattaataat
   104761 actagtgagc agccaattgg aacacgtgtt tttggcccag ttactcgtga acttcgcaat
   104821 gaaaaattta tgaaaataat ttcattagct aatgaagttt tataaaatgt taattatatg
   104881 ctaaaacgta aagataatat tagaataata tctggaaaag aaaagggaaa tacaggattt
   104941 gtaaaagatg ttattaaaaa ttgtaaaatt attgttaaag gttttcatat tgtaaagcga
   105001 aatataaaaa aatcaaattt taatggaaaa tcacagccag gtcatcagat atactgcgaa
   105061 gctccaatac atcattctaa tttagctata aataaatcag aatcccaaaa atcagaatcc
   105121 aaatataatt tatatttaaa aataaagtat aaactgcgta taaagtaaat atatgaaaaa
   105181 gattttgttt aaaaaactat ataaaaatac attaataaaa aataagcaaa attgtggtta
   105241 cataaatgtt atgcaggtac aaaaaattac taaggtaact ttaaatatgg gtttaggtaa
   105301 gactgataat aaattaattg aaacttctat atctgacatg aaattaattt ctggacaaaa
   105361 accaattctt actaaatgta gaaagtcaat tgctgatttt aagataaggc aaggatggcc
   105421 aattggtata aaagttacat tacgaaatag tcgtatgtgg gaatttattt atcgtttaat
   105481 caatattgtt ttgcctagaa taagagattt tcgtggactt aataaaaaat catttgatgg
   105541 tagaggaaat tatagcatag gtattataga acaaattatt tttccagaaa tagagtatga
   105601 taaattagat aaaattcgtg gattaaatat tacacttact actaatgcta ataatgataa
   105661 tgaaggatat gcaattttaa gtgcattaaa ttttccattt attaaataaa ggttataatt
   105721 atggcaaaaa aaagtatgat tgaacgtgaa ttaaagcgtg agaggttaat aaaaaaatat
   105781 gcagatatga gatctaaact taaaaaaata attaaaagca gcacatctaa tgatgaacgt
   105841 ttaaatgccc aaaagaaatt acaaagttta ccacgcaact ctagtcctgt acgtaagcgc
   105901 aatcggtgtt atattactgg tagatctaag ggttattata gtcattttgg tttgtgtagg
   105961 aacaagctta gagaaatagc aatgcgtggt gagataccag gacttactaa atctagttgg
   106021 taataataat tttaggctat tttgtggagt aaataaatga gcatacagga tcctatagcg
   106081 gatatgttaa ctcgtattcg taattcgcaa aaagcgtata gagaaatagt ttttattcct
   106141 tattctaaga ttaaaggaaa aatagctagt attttaaagg aagaaggtta tatttataat
   106201 tatattattg aaggtaaaaa attatatata tatataaaat attttaaagg taaaccagtt
   106261 atagaaaatt taaaaataat ttctaagcaa tctttgcgga tatataaaag aaaacatgaa
   106321 attattaaag tagcaaatgg tttaggtaca gcaataattt caacttctaa aggcattatg
   106381 acagatcgtg ctgcaagaaa aataggtata ggtggtgaaa taatctgtac tatcttttag
   106441 agtaaaaatg atgtctagga ttgcaaaaaa acccattaat attccaaagg atattgaagt
   106501 aacaataaat aaagaacaaa taattgttaa aggtaataaa ggtgagctta aaattaaaat
   106561 taagaatgac gtatttgtaa gtaaaaataa caataaattg atttttaata ctagtagttc
   106621 atctaaaaat tgggcaatcg taggcacaac tcgtgcttta gtaaataata tgattattgg
   106681 tgtatctaat ggatttagtc gttctcttga aattattggt gttggctacc gtgttaatgt
   106741 ttgcaatgga attataaatt taaacattgg tttttcacac gcaatagaat ataagttacc
   106801 taaaggtatt actgccgaaa cacctagtaa tactaccatt gtgctaaatg gtgcaaataa
   106861 tcaaaaactt ggacaagttg cttcagagat tcgaggttta cggtcgcctg atccttataa
   106921 aggaaaaggt attcgttata tgaatgaaat tatacgttgc aaagaagcta agaaaaaata
   106981 attggaatta attatgcata ttaaaaaaac aaatcgtatt aacagggcta aacgtattag
   107041 agcgaatatt agtattttgg gcattaatcg tctttgtata aatcgcaatt cacggcatat
   107101 atatgcgcat attacttctt atagcaatat attaattagt gcttctacgt tagaatattt
   107161 atttaaaaaa gaaaatattt atactggaaa tatagaatct gctaaaaaaa taggctttat
   107221 tttagctagt agagctaaaa aatcaggtat tagttcagta gcatttgaca gatctggata
   107281 taaatatcat ggccgtatta aggccttagc taatgctgca cgtaaaggtg gattgcaatt
   107341 ttaaaggttt ttataatgtt aaataaagat aatgatgatt ataaagataa actgttacga
   107401 ataaatcgcg ttactaaagt agttaagggt ggaagaattt ttggttttac tgcattaact
   107461 gttgttggtg attgcaaggg taaagttggt ttcggtaatg gtaaagcacg tgaagtacct
   107521 gttgcaatta aaaaagcaat ggataaagca cgtaaaaata taataaatat taatttaaaa
   107581 aatggtacac tatattatcc aatttattca aattacggag catctaaaat attcatgcaa
   107641 ccagcatctg aaggaacagg tataattgca ggaggtgcta tgcgtgctgt acttgaatta
   107701 ttaggtgtgc gtaacgttct agcaaaatgc tatggttcaa caaattctat taatgttgtg
   107761 cgtgcaacta ttaaaggact tatttctatg cggtctcctt tatatattgc taataagcgg
   107821 ggtattccca tatctaattt tttagatgta agttaaagtt attaaaataa cacaaatttg
   107881 aattactatt gtaaaaaaaa atataggttt ttaattatta ttatgattaa tcatactgtt
   107941 aatttaaaat atactaatgc tattaaattt tatcataagt agtaataata tatgaaaatg
   108001 aatacattac atcccttaaa atatgctaaa aatataaaaa cacgtgttgg acgtggtata
   108061 ggttctggat tgggaaaaac tgctggacgg ggtcataaag gttttaaatc tcgttctggt
   108121 ggtaaaataa acttgggatt tgaaggtggg caaatgccaa tacagcgtcg tataccaaaa
   108181 tttggattta tttcttttaa aaacagaaga tttgaagaag ttagaatttc agatattatg
   108241 aaatctaaat gtaatattat taatatagaa aaactaaaaa aaattaatat tataaaaaat
   108301 aataaaaaat taataaagat aatttactct aaaagtatag aaaaatctgt tataactagt
   108361 ggtataaaat taactaaagg tgcacgtatt gctatagaaa aatttggtgg taaggtaaaa
   108421 taatggataa ttagttaata agtggattta taaatgtatg cacgcgtatg ggattctttt
   108481 tatattaata atgttattac aataataacg ccgttattta taataatttt acatatacat
   108541 ttttgtaact acaatactta ttgtagttat agttataata tattaaatcc aataacattt
   108601 aatatcgcat agatataaaa tgtaatttta taaaattgta tttttgggga gtatattata
   108661 aaaattagag cttctattaa aagaatgtgt cgtaaatgta aaataataag cagatatggt
   108721 atattgcgtg ttatatgtac agaccccaag cataagcaaa ggcagggtta atttaaaata
   108781 taattaatat aactggagta aaatatggct cgtattgcag gtgtaaatat ttcagataat
   108841 aaacaggctg ttttttcact tacttctatt tatggaatag gatatactat ttctagtaaa
   108901 atttgtaatg ctgttggaat tgaatacagt gcaaaaattg gaaatcttaa ttataatcag
   108961 ataaatgccc tacgtaaaga aattagtaaa tatataatag aaggcgatct tcgtcgtgaa
   109021 attacaaaaa atataaagcg actaattgat ttaaagtgct ataggggaat acgacatcgt
   109081 cgtaaactgc cattacgtgg tcagcgtaca aaaactaatg ctcgtacctg taagtttcaa
   109141 agaaaattta ttaataaata attcttagga atcttaaaat gtttattata aaaaaaaaat
   109201 taaagagatc tcttattgta ttaaatgcaa ttgcacatat tcatgcttct tttaataata
   109261 cgattgttac aattacagat aaaaatggta atacactgtc gtgggctaca gctggggggg
   109321 caggatttcg tggttctaaa aaaagtacac catttgcagc acaaatagcc agtgaacgtg
   109381 cagcttacct ggctcataaa tatggaataa aaaatattga tattttagtg aatggtcctg
   109441 gcccaggtag agaatatgct atacgagcat tacatgtagc tggttttaat attcaaagta
   109501 ttaaagatgt aacacctctt cctcataatg gctgtagacc acctaaaaaa cgtcgtgtat
   109561 aatataagga tattaattta tggcacgtta tataggacct aaatgtaaac tttctcgtag
   109621 agaaggtact gatctttttt tgaaaagttt taattctgat tatactgaaa aatgtaactt
   109681 cgaaacagtc ccaggtcagc atgtaaatat acgtccccaa aaatctgagt atttcaatca
   109741 actacgtgaa aagcaaaaac ttcgtcgtat ttacggtata ttggaaaaac agtttcgcaa
   109801 ttattataaa aaagctgcta taaaaaaagg tgcaactggg gaacttttac ttcagctact
   109861 tgaaacacga ttagataatg tagtttaccg tattggtttt ggtgtaacaa gagctgaatc
   109921 gcgtcaatta gttagccata aagctatagc tgttaatggc aagactgtta atattgcatc
   109981 ttttaatgtt tctgtaggtg atatcatcac agttaacaaa aaagcaaaaa atcaagaacg
   110041 tattaaaaaa tcaattgcta agaagtcaga atttgttaat tggattaaat tagattacaa
   110101 aaatttgtca ggtaaaattc aatctttacc ttatagaaag gatctagatt atgagattaa
   110161 tgaaaatatt atcgttgagt tatactcaaa ataaatatta taaaagttca tatatatggg
   110221 agattatttt atgattaaat accctattaa tttaatattt cccaaagaaa ttaaaattat
   110281 aaatcttaaa aataatcatt atcaaataat aattgaacca tttgaacgtg gatttggtca
   110341 tactattggt aacgctatac gtcgtattct tatatcttct attccaggat ctgctattgt
   110401 gtctacaaaa attgaaggag ttgaacatga attttcttca atatctggcg ttcaagaaga
   110461 tgttatgaat attcttctta atcttaaaga aattgctata aaaatgtatg gtgatgaaga
   110521 atcagaaata ataatatata aagaaggtcc taatattctt acggctaatg atatcattat
   110581 tcctaaaaat attgaaatta taaataagga acatattata gctcacataa atgatggtgg
   110641 aaaaattaat attaatatgt tagtaaagca aggtaaggga tatgacccag catatacacg
   110701 cattgaaaaa agtaataagg gtgaaataaa attagatgct tcatttagtc caattattag
   110761 ggtatattat tatattgaat cttataattt accaaataat actgagaagc taataataga
   110821 attagaaaca aatggtacta ttagtgctga agaagctatg caatactctg caattatctt
   110881 acaaaaacaa ttagatgtta ttgttaattt gactaaatca gataattcat ttaaaaaggt
   110941 agaaaatgat gagagaaaag atattttgtt gcaacctata gaatatatta agaagcttaa
   111001 tcgtaaacag attaatttac ttaaatcaga aaatatttat tatattggag atatagttca
   111061 aagaaatgaa aaaaatttgc ttaatattcg acaatttggt ataaaatcat taaaaaatat
   111121 aaaaattttt attgaatcac atggattaaa actagggatg gaaattaaaa ctttaaaatc
   111181 aatattattt aataatataa attaaaggaa acttatgcgt cattgtaaga taggtagaca
   111241 tttaaataga aatgcatcac atcgtgatgc aatgtttaaa aatatgtgtg tttcattaat
   111301 taaatcagag ataattaaaa ctactctacc aaaagcaaag gaactaaggc aatatattga
   111361 gcccataatt actttatcta aaaaagatag tatatctaat cgtagattag catttagtcg
   111421 tactaactcg agtactgcag tatataaact ttttaataat attggtatac gctactttaa
   111481 tagaccagga ggatatgtca gggttttaaa gtgtggattt cgtaaaggtg ataacgcacc
   111541 tatggcctta attgagctag ttgatcgtaa tgttttaata aataaggatt aatattatgg
   111601 ttataggaat taacaaggtt attttaatag gatatattgg taatgaccca aaaatacgtt
   111661 atcttccatc tggaaatact gtatgcaata ttagtattgc aacaaaaaat cgatggaaga
   111721 ccccaaatgg acaacgtcaa gaacgtactg attggcattc tgtagttata ttcaataagt
   111781 tatccgaaat tgtacagcag tacgttaaaa aaggatcact cctttatata gaaggttatc
   111841 ttaaaactaa aaaatggcaa tcttcagatg gtaaaaatcg ttactctaca gatataatag
   111901 caaatgaaat tcaaatttta atttttaagg agactaatac gccagagccg actccagtta
   111961 aaataaataa taatgaaaaa tataaattaa ataatattaa taccaattat gatgatttcg
   112021 acgatgaaat tacattttaa aaataaaaat tatttagata ttacttttat atgataatac
   112081 gtactcgtat agctccttca ccaacaggtg atcctcatgt gggtactgcg tatattgcat
   112141 tatttaacta ttgctttgct caatattatg atggtgaatt tatcttacgt gttgaagata
   112201 cggataaaga tcgatcaaca tatgaatcag aaataatgat tttggattca ttacgttggt
   112261 tagggattac atggagtgaa ggaccagata ttggtggaat ttatggtcct tatcgacaaa
   112321 gtgaccgttt acatatttat cataaatatg taaataaact tattttatat ggtttggcat
   112381 ttaaatgtta tcgtactttt aaagagttaa atgaaattaa aaaaaaaaaa acagtactta
   112441 aagtaaaaga tttaaaactt aataatgaag aatataatcg tcgtgaactg gagaattatc
   112501 catacgttat tagaatggtt gtacccaatg aaggtatatg tataattcaa gatttattac
   112561 gtggaaacat taatattgat tggacacaaa tagatgcaca aattttgatt aaatctaatg
   112621 gtatgcctac ttatcatttt gcaaatgtaa ttgatgatca tattatgaaa attactcatg
   112681 tattacgtgg agaagaatgg ataaattcag ctcctaaaca ccagcttatt tataaatact
   112741 ttggttggaa aatgcccatt ttatgtcata tgccattatt gcgtaatact gataaatcaa
   112801 agctttctaa acgtaaaaac cctacttcta ttaattatta tagaagaatg ggttatttac
   112861 cacaagcttt aataaactac ttaggacata tgggttggtc tatgtcaaat gggattgaaa
   112921 aattcaatat taaagatatg actgataatt ttgatataca tagaatttct ttaggtggtc
   112981 ctgtatttga tgttgaaaaa ttaacttggc ttaatagtaa atatatacgt gaagattttg
   113041 atgatcgcgc tttaataaaa gaaatatgta aatggtcttt taatgaagca tatatttata
   113101 atatattacc taaaatacga ccacgtatac atatattatc tgatattata catatcgcgg
   113161 gacatttttt ctatggttta cctaaattag aattaaaatc atttaatgaa gttaatatag
   113221 aatattctaa acaaatcaca attattcaat tttttatatg gaaattagaa ataataaaaa
   113281 tttggaaaaa agaagaaatt tttttttccg ttaaatcgat ttcagaatat tttaaaatta
   113341 aattaaaaat attattatgt ccaattttta ttgcaattac tggatcattg atatcaacat
   113401 ctgtaataga tagtatttta ataattggtt atgacataac tattgcacgt ttaagtaatg
   113461 ctattaaaat aatgggtaat atttcaataa ataaatataa aaaatttaaa acagaattta
   113521 attctgtttt ttttaaacaa cttaatattt gggagaataa ttattaataa aaatatcgta
   113581 aatctaaata taacaacaat aaattttcca ttaccttcca ttgtttctat tattcataga
   113641 attactggat ttattttatt tatagggatt atttttttat ttgtgtcatt taagatatca
   113701 ctttcttcag aagaaggatt taatatagtt aaacatgtat taataagtaa ttatttgtta
   113761 gctaagttta ttgtttgggg actattatca acatttttta ttcatttaat tggtggcata
   113821 agacatatag caatggattt acatttattt gataatctaa aatctggaag ttacacatct
   113881 atagttatat taattataaa tttgtttatt attatattat tatggagaat tatatggaaa
   113941 atataaatta tatttattgt tggataatac aaagaatatc agctattatt ttaactatat
   114001 atactatatt tataataata tatattctat atcatcctaa tttggattat acaacgtggt
   114061 ctcttttatt ttataacttt tttatgcgta tgttcactat tttagccata atttcaggtg
   114121 tggcacatac atggattgga ttgtttacta taataacaga ttatataaaa tgtagttata
   114181 taaggttatg tatgaatatt ttaataataa tttatttatt tttgttttta tgtggttata
   114241 tagaagttgt ttatggagtc tttttatgca acagcaaatg atatttgacg taattgttat
   114301 tggcggaggt ggtgcgggac ttagaactgc ccttgaactt actaaatctg gaataaatac
   114361 cgctgttatt tctaaggtat ttccgacacg gtctcataca gtatcggcac agggcggtat
   114421 aacatgtgct ataggaagcg ctgattcagc agatgactgg cggtggcata tgtatgatac
   114481 agtaaaagga tctgattaca ttggtgatca agatgcaata gaatacatgt gtaaagaagg
   114541 acctagtgca atttttgaat tagagcatat gggcttgcca ttttctagat tccccaatgg
   114601 acgtatatat caacgtccat ttggtggaca atcaaaaaat tatggtaaag gagggcaagc
   114661 tgcacgaact tgtgcagcag cagatagaac tggtcatgca ttgcttcata cactttatca
   114721 gaataattta aagaataata ccatattttt agatgaatgg tatgttatta atttagtaaa
   114781 gaatgctcat aatgacgtag taggtgtaag tgcaatatgt ataaaatctg gacaaacatt
   114841 ttttataaaa tcaaaggcaa cagtattagc aacaggcggg gctggtagaa tttatgcttc
   114901 tacaactaat gctttaataa acactggaga tggaataggt atggtattgc gtgcaggatt
   114961 tccagttcaa gacatggaaa tgtggcaatt tcatcctaca ggcatttatg acgcaggtgt
   115021 acttgtaact gaaggatgta ggggagaagg aggttattta attaataaat atggtgatcg
   115081 atttatggaa cgctatgcac caacagctaa agaccttgct ggccgcgatg tagttgctcg
   115141 ttctattgta ctagaggttc ttgaaggacg tggatgtgga gaaaaaggag atcatgtatt
   115201 attaaaaata gatcaccttg gagaagatat attgatgaaa cgtttaccag gtattataga
   115261 gctatcaaaa acctttgcgc atgttaaccc attaaaagaa gctattcctg ttatacctac
   115321 ctgtcattat atgatgggag gtattccaac gaatattcat ggtcaggcgc tatttattga
   115381 tattaatgga actgagaaac caattaatgg tctttatgct tgtggggaag tagcttgtgt
   115441 ctcagtgcat ggtagtaatc gtttaggtgg taattcatta ctagatctcg ttgtttttgg
   115501 taaatcagtt ggaatattta ttaaaaatta tcttaaagaa tgtgaaggga ttgaaagagt
   115561 tgaagcaaca aaatatgata tagaaaattc attaataaat attaaacgtt ggaataactc
   115621 taaattaggg ggagaatctt tttatacact taaaggtgag cttcagcaga ttatgcaaaa
   115681 taactttgga gtttttcgta aagaagataa catgaacaag ggtttagagg aactttcaaa
   115741 attacgtaaa cgtatttcca atgcttattt agctgacaaa tctcatattt tcaatatttc
   115801 taggattgaa gcattagaac ttgataactt aattgaagtt tctgaagcta cagcaatttc
   115861 ggctattggt agacgtgaaa gtagaggggc acattcacgg gaagattatc ctactcgaga
   115921 tgataaaaat tggatgaaac attcgatata tcatccaatt ggaaaaattt taactcaacg
   115981 tgaagttaat tttgcaccta aaaaaataaa agtttttaaa ccccaaattc gcaattatta
   116041 aggaggtaat atgtataaga ttaatgtatc tatttatcgt tacaatccag aatttcataa
   116101 ggcaccttat atgcaatact acgaagtaga aacatatggc cgtgacttaa tggtcttgaa
   116161 tgttctgcag ttaatacacc aaaaacaaga tagtacgtta tcatttcgta gtagttgtag
   116221 agaaggtgta tgcgggtctg atggcatgaa tataaatggt aaaaatggcc taagttgtat
   116281 tactccaata tctcaattaa ttaagaataa tactaatatg cttattttac ggccgttgcc
   116341 tggcttacca gtaattagag atttaattgt tgatatgaca ttattttata aacaatataa
   116401 acgcgttaaa ccatatttac aaccagacaa ggaggtgccc actcctgcta tagagcggtt
   116461 acaatcacct aaggaccgtg ataaacttga tggtttgtat gaatgcatat tatgtgcatg
   116521 ttgttctaca tcttgtccat ctttttggtg gaatccagaa aagtttattg gacctgcggg
   116581 gttgctacaa gcatataggt ttctagttga tagtcgcgat gcagctacct ctaaacgtct
   116641 tgataatctt aaagatccat ttagtgtttt tcgctgcaga ggtattatga attgcgtaaa
   116701 tgtttgcccc aaattattaa accccactag agtgatagga aaaattagga gtatgttgtt
   116761 atcaaatact atttagttaa tatatttaat atttttttta tatacaggac aattaaatat
   116821 gcaaaacagt atgttgagca catctcatat taacgtagta aatgcacaat atatagaaaa
   116881 tatatatgaa caatacctta ataatgttct agtttcagaa gattggaaaa attatttcaa
   116941 ttcattaatt aattacaatt ttaataaaaa tttaaatgta aattttaata aaataaacaa
   117001 gaagacatat attttaaaaa ttattgatat atatagatac catggtaata acaaatctaa
   117061 tattgatcca ttgggattaa gtccactagg ttatatgcca gaaattaatc tttcttttta
   117121 tgatcttaac aacgaagata tacaaatggt atttaaaata tgcgaattat ttattataaa
   117181 tgataatatt aaaacatcta tagatgaact tcatttagcg ttaaataaaa cttattgctc
   117241 atcaataggc tatgaattca tgcatattgt aaatattgaa gaaaaaattt ggcttcaaga
   117301 acgttttgag gatatacatt ataataaaaa atttaataaa aagcaacaac gcaatattat
   117361 taaaagactt attgctgcag aatgtttaga aaattatcta gataagaaat atcctggaac
   117421 aaaacgtttt ggtatagagg gtggagactc atttattccc atgtttgatg aaataattaa
   117481 tagatcaggt aagcatggta ttaaagaaat agtaatttgt atggctcatc ggggacgtat
   117541 aaatatttta attaacgttc taggtaagaa tccatcagaa ttaattaatg agtttgaagg
   117601 aaataatagt atatctgcgg ggtcaggtga tgtaaaatat catcaaggtt tcagttcaaa
   117661 tgtaatgact ttatatggaa aattacattt aacacttgcg tttaaccctt ctcatttaga
   117721 aataatatct cctgttgttg caggatcagc gcgtgctctt caagatatgc gtaatgataa
   117781 taatggagat gaggttatag ccatttgtgt gcatggtgat gctgctttct ctggtcaagg
   117841 agtagtactt gaaacattgc aaatgtcgca gacaagtgct tttaaaatag ggggaacagt
   117901 acatatcata attaataacc aaataggttt tactacagat ccacaagatg ctagatcgtc
   117961 atattattgt actgatgtag caaaaactat tcaatcgcct atttttcatg ttaatggaga
   118021 tgatcctgaa tcagttatat atgttgtaca aaaagcttta gattatagac agaaattcaa
   118081 aaaagatgta tttatagatt ttgtttgtta tcgtagacat ggtcataatg aagctgatga
   118141 accatcaatt actcaaccca taatgtataa tataattaaa aatcataaaa atacgcgtga
   118201 aatttatgca aattatttaa ttataaaagg tatagtttct agtgacgaaa taaaaacttt
   118261 ttttttaaaa tatcgaaatt gtttagataa tggtagcaat gtagctaata aaatattaat
   118321 aaaacaagat aaaaaaaata actggtattc atatagtgat cgtaaaataa taacaaatta
   118381 tgatacatct tttgatattg tacgtcttcg tgaactttca ataaaaatgt gtgaagtttc
   118441 taaaaaaatt gaaatgcaac gccaagtaaa taacatttat gaatctcgta aaaatatgat
   118501 tgcaggtgat gtagcattga actggggatt cgctgaaatg ttagcatatg ctacactatt
   118561 agatgaaggt tattcagttc gcataactgg tcaagattct agaaggggga cattttctca
   118621 tcgtcatgct gttattcata atcaaaaaga tggtgtagtt tggataccta tgcaacatat
   118681 aaaatatgat caaccgccat tttatattta tgattctttg ctttccgaag aagctgttct
   118741 tgcatttgaa tatggctatg caactacaaa ccccaaaatg ctagtagttt gggaagccca
   118801 gtttggggat tttgcaaatg gagcacaagt tgtaattgat caatttatat catctggtga
   118861 atcaaaatgg ggacgtttat gttgcttgac aattattcta cctcatggat atgaaggtca
   118921 gggacctgaa cattcttcgg cacgtattga aagatttttg cagctttctg ctgaacaaaa
   118981 tattcaagta tgtgtaccaa ctactcccgc acaaatgttt catttgcttc gtagacaaat
   119041 tatctataaa attatgaaac cacttattat tatgcagacc aaaagtcttt tacggaatca
   119101 taatgcaact tcaaacttta aagatcttgc ttttggtagt ttccaaaaag taatattgga
   119161 taatagttat atacatgaaa aaataaatcg tgttatttta gtttacggaa aattgtatta
   119221 tgatctaagt gcctatagag ataaaaataa ctttgatgat accgctatat taagaattga
   119281 acagctttat ccattccctg aagaaaatat tattgaaaaa ctttatttgt ttacgaatgc
   119341 tgaaaagctg gtatggtgtc aagatgaacc ccaaaaccaa ggagcatggt atcaaataca
   119401 acattaccta cataaaatta tagaaaaacg taaaaaatta ggttttagtg caatgaagat
   119461 tcatttatct tgtagaccag cttctgctgc aacagcatca ggatatatgt ctgttcatat
   119521 agaacaacaa aatttattgg tatataatgc atttaagtaa aaattaagga attaaaatgg
   119581 gaccatatat ttctgcaaat tatgtaacaa ataaaattca tgaaataaaa gctcctactt
   119641 tccccgaatc agttgtagaa ggggtagttt caaggttaca taaacagcaa ggtgacacag
   119701 tgaataggga tgatttaatt gtagatattg aaactgataa agttgtcctt gaagttgttg
   119761 cacctgctga tggtattatt attaaaattt ttacccatac tggtgctaaa attaaatctg
   119821 aagaggttat agctttttta gaagaaaatt gtgatgctaa atctcaatat attgataaaa
   119881 tagttacacc atctgcacgg aaaattgtat ctgaacataa tactattgat attaagaata
   119941 ttaatggtac aggtaagggt gggcgtatta ttaaagaaga tgttcaacgt gcattaacat
   120001 atgatgaaat aaattataaa gttaataatg aaaaattgat ttccaaattt attcgtactg
   120061 aaagacgagt gcctatgagt ataattagac aaactattgc aaatcgttta gtacaagttc
   120121 agaaaactgc tgctatattg acgacttata atgaagtgga catgagtata attatagcaa
   120181 ttcgtaaaaa gtataaaaat atatatcaat atattaataa tgcaaattta ggatttatgg
   120241 gtttctttgt taaagcttgt actgaagcat taaaactatt tccagatgtt aattcttata
   120301 ttgatgggaa tgaaattgtt tatcatgatt atcaagacat tagtgtagct gtttctaccc
   120361 ccagaggatt agttgtacca gtgttaagaa atactaataa aatgaatatt actgaaatag
   120421 aaaaaaatat tgcagaattc attaatcgtg gtacatatgg aacactgaat atagaagaga
   120481 tgactggagg tacatttacc attactaatg gtggaatttt tggttctatg ttttctactc
   120541 caatattgaa tcctcctcag actgcaatac ttggtatgca taacattaaa gatcgaccaa
   120601 ttgctattaa tggacaagtt gttatacgtc ctatgatgta tttagcattg tcttacgatc
   120661 atcgtatgat cgatggtaaa gatgcggtaa agtttatagt tacagtaaaa aaatttatag
   120721 aagacccata tctgtttttt taatttatac tacactctta aaaaagagtt tgtttttaaa
   120781 attcatatca aaaattaata tggaaatatt taatgtccga taaatatgat gttataatca
   120841 taggtacagg acctgggggg tatgtcgctg gaatacgcgc agcgcagttg ggtttaaaaa
   120901 ctgcttgcat tgaaaaatgg gttaacattg atgggaatat tgtttacggt ggaacgtgtc
   120961 ttaatgttgg ttgtatacct tctaaagctc tacttgaaat ttcatataat ttcgtaaatg
   121021 caatagaaaa atttgaatta attggtatca atgttagtaa tattactatt gatattataa
   121081 aaatgattaa tagtaaaaat aaaactgttg ctacaattaa tagaggaatt agcgctattt
   121141 taaaaaataa caatattaca gtaatagaag gtattggtaa ggtattatct agtaataaag
   121201 tagaagttac tggtaaaaat tgtataaaaa atattttaaa tactgataac attattattg
   121261 ccacaggatc agtacctata gaaacatctg tagcaccagt aaacggtgat actattgttg
   121321 attcatcagg agcattaaat tttacagcag tgcctgatca tcttgggatt ataggtgcag
   121381 gtgctatagg gatagaaata ggttcagtat ggaaccgtct tggtagcaag gttacaatct
   121441 tagaatcgga aagtaaattt ctacatactg tggatgaaga tttatctaaa gaagcatata
   121501 aattatttac taagcaggga attgacatac aattgggtgc tatagttatt tctagtaaaa
   121561 ttaatgataa aaagatacaa gttatatata caaaagataa tagcattaaa acaattgtat
   121621 ttgacaagtt aattgtttct attggccgtc gtccttgtat agataatatc ttatattcaa
   121681 gcgctggagt agtaatagac gaaaaaaaat tcatacaagt taatgaacat tgtaagacta
   121741 atgtatcagg aatttacgca ataggtgatg tagtaagagg gcctatgctg gcgcataaag
   121801 cctcagaaga gggtgtaatg gtagctaata tcattgccgg gcacaaatca gaaatcaact
   121861 ataacactat tcctaatgtg atttatacat atcctgaaat agcatgggtt ggaaaaaatg
   121921 agcagaatat taaaacttta ggtatagagt ataaaatagg tacttttcct ttctattctt
   121981 gtggtcggtc tatggcaact aattccacag aaggttttat taaaattatt gcaaatgcta
   122041 aaacagatcg tattttaggt atacatatat taggacaaca cgctggagaa ttaattgcta
   122101 atggagttat agctatggaa ttcggggcta gcgctgaaga tattgctttg acatgttttg
   122161 cgcatccaac actatcagaa tctattcgcg aagcagcttt agcagtaagt ggtaatgcca
   122221 ttaacatagt gaatcgcaat atataaaata aattacatat aaaaaaattt atattatatt
   122281 ttaataatta gaatggtatt gaatgaatat tcatgaatat caaggtaagc agctattaat
   122341 tgaatatgac ctaccagttt caaaaggata tgtaattagt tcaccaaaag atgtaataac
   122401 agcctgcaaa aatattggcg gtaattcatg ggtagttaaa acacagatac atgctggtgg
   122461 tagaggaaaa tcaggtggaa ttaaattagt taataattat aatgaagcta aaaatttttc
   122521 tgaaatgtgg ctaggtaaac ggttattgac atatcagaca gaaaaaggac agttagtaaa
   122581 taaaattttg attgaatctt atacaaaaat tataaaagaa ttatatatta gtgcaattat
   122641 agaccgttct attaaacgta ttgtttttat agcatcttca gaaggtggtg tagaaattga
   122701 aaaaattgca aaagaaaatc ctaaaaaaat tattaaaaca acaatagatc ctattcttgg
   122761 agctatgcct taccaggcaa taaatatagc atttaaattg ggattaaaca aaattcaaat
   122821 taagcaattc actaaaatat tcattaattt attgaaaatg tttaaagata atgacttata
   122881 ttttattgaa attaatccgc tagtaataac caataaaggt aatctacatt gtttagatat
   122941 taaaatgagt attgatccta atgctttata tcgtcatcat gatttatatt ctatgcttga
   123001 tatttcgcaa gaagatgaac gggaagctaa tgctaaaaat tttgatctaa actatgtagc
   123061 tctaaatggt aatattggtt gtattgtaaa tggggctggc ttagcaatgg gtactatgga
   123121 tatgatacaa tttaacggtg gaaagccagc aaattttctt gatgtaggtg gtagtgcaaa
   123181 taatgaacgt gttgttgaag ctttcaaaat aattttatca gataaatctg taaaagcagt
   123241 gctggtaaat atttttggag gaattgtgcg ttgtgatatg atcgctgaag gaataataag
   123301 cgcaataaat aagataataa ttgacattcc tgttgttgta cgtcttcaag gtaacaacta
   123361 tgaaaaaggt atgaaaaagc ttagagaaag caaattaaat aatattattc cagagtacaa
   123421 cctactcgaa gccgctaaaa aagtaataaa agcagctaca taagtaaata acaagtcatg
   123481 agtattattg taaataaaaa tactaaagta atatgtcaag gcttgactgg ggtacaaggt
   123541 acgttacact caaaacaatc tattgaatat ggaactaaaa ttgtgggtgg tgttactcca
   123601 ggtagaggag gtcaacttca cttaggcatt ccggtattta acactgttta tgaagcagtt
   123661 tctcaaactg atgcttttgc atcagttata tacgttccag cgcagtattg taaggattct
   123721 attattgagt cagctaatgc tggaattaag ctcatagttt gcataacaga aggtattcct
   123781 actattgaca tgctatatat taaggttaag tgtgatgatt taaatatacg ttttattggt
   123841 cccaattgcc ctgggataat tactccagga gaatgtaaaa taggtataat gccatgtaat
   123901 atttataaat atggaaatgt tggtgttgta tctcgttctg gtactttaac atatgaagca
   123961 gttaatcaaa ttacagttaa tggatttggg caatctacgt gtgtaggtat tggaggtgat
   124021 cctataatag gttatagctt tattgatatt cttaagctat ttcaagaaga tccacaaact
   124081 gaagcaattg tattaatagg tgaaatagga ggtactgctg aagaagaagc agctgatttt
   124141 ataaaagaat atgttaataa accaataata tcgtatattg ctggggtaac tgcaccatat
   124201 ggaaaacgca tgggccatgc tggggcaatt atttcttgtg gaacaggtac tgccaattct
   124261 aaattattag cattaaaagc agcaaatgta aatactgtta tatcaattgc acatattagt
   124321 gaagcgttaa tagaaagcac aggatggata aaaaataaat ctttaaaatt acctttatat
   124381 gaatcaatgg gctaatatag ctttgtgctt atataaattc tttatacagt tggtacattt
   124441 tattgcaata aaaatgaata taatttactg tgaaataata agacattaca taattataat
   124501 taatgtatgt atttatcatt tcgaaaatat ttaatattgt atgcatatat ttactagtaa
   124561 atgtattgaa aaagcaccag ctatcgatgc atcaattaaa cgatctatca gttaatataa
   124621 taatattgaa tgtataaaaa tgtttattat acttataata taaataatca tattttgtat
   124681 tatagctttt aatcgctgtt taaatactaa aaaaaaattt gtaaattaag taattgcagc
   124741 atataattaa ctagctatgc agtaattata caatttatac attaataata tattaaacaa
   124801 tgaatagata ttacaatcat attgatgttg aacgtaatgc acagcaattt tggaaaaata
   124861 accgatgctt taaagtattt gaagatatga ctatcgaaaa atattattgt ttatctatgt
   124921 ttccgtatcc aagtggaaac cttcacatgg gtcatgtgcg taattatagt attggtgatg
   124981 ctataactcg ctttaatata atgcaaggta aaaatgtact tcaacccata gggtgggatg
   125041 catttggaat gccagctgag aatgctgcaa ttaaacaagg tatatcacct aatgattgga
   125101 ctaaaaaaaa tatagattat atgcgtatac agctaaattc cctaggcttt gcttatgatt
   125161 gggatcgaga gttttctact tgcgaagtta attattatta ttgggaacaa tggtttttta
   125221 ctaagttaat aaaaaaagat ttagtgtata aaaaagattc aatagttaac tgggatcctg
   125281 tagataatac agtactttct aatgaacaag taattgatgg atatggatgg cgctcgggag
   125341 caaaaataga gtcacgtaaa atttctatat ggtttttaaa aataactaat tatgcagaag
   125401 aattacttaa agatcttgat aatttagatt ggcctgaacg tgtaaagaca atgcagcgaa
   125461 attggattgg aaaatcatca ggtgtagata ttgattttta tgtatctgaa ataccagatg
   125521 cgctatctaa attaactata tttacaacgc gtcctgatac attaatgggt gtaagttatc
   125581 ttgctatttc atctgaacat ccaattgcta attttttata taaaaataat cctaaattaa
   125641 ttaaattttt taaaaaatac tgtaatagct tatgtggtga agcagatata gagaatttag
   125701 gaataaatat tgtatataaa gccaatcatc ctattactaa agaaaaactg cctatttata
   125761 ttactaactt tgtattaatg gaatatggtc atggtgcaat aatgtgtgtc cctgcacacg
   125821 ataaacgaga ttgggatttt gcaaataagt atagtttgtc aaaaatacct gtaattgctg
   125881 atattaatgg aaatattcca aatatatata atggtccata taccaaacag ggtagtatac
   125941 ttattaattc aggtgaattt aattttttaa aaacatatga agcttttgat atcatcatta
   126001 aaaaattaga aaaaaaatat aatagtataa aacgtgtaaa ttatagaata agagattggg
   126061 gaatatcaag acaacgttat tggggaaccc ccattccaat aaaatatgga aaaaatggag
   126121 aaattattgc tttaaatata gatgaattac cagtatgtct accaactaat ataaagctaa
   126181 aaacaaataa atcgccattg aatacaatcc catcatttta taatcttaga aacctatgga
   126241 ctcgtgaaac agatactttt gatactttta ttgagtcatc ctggtactat gctcggttct
   126301 gttgtcacga taataatgat ttaatgttgg acgaacgtgt taaatattgg ttaccagttg
   126361 atatatatat agggggaata gaacatgcaa ttcttcattt attatatgct agattttttc
   126421 ataaactgtt acgtgatttt ggtttagttc attgtgatga accatttaaa cgtttattaa
   126481 cgcaaggaat ggttgtagct aatacttatt atcgtaaaat gaatgatggt agtaatcaat
   126541 ggtttaatca cattgatgta aaagtaaaat ccgatggtag tgcttatcta ataagtgatg
   126601 gaaaacctgt aattatgggt ggtatacaaa aaatgtcaaa atcaaaaaat aatggcgttg
   126661 atccacaatc catgattaat caatttggtg ctgatacagt acgtttattt atactgtttg
   126721 cggctccatc agatcaatct ctagaatggt catatgctgg tattgagggg gcatatcggt
   126781 tccttaacag gctatggaaa tttacttatg atcatatagc tttgtttggg ataattaata
   126841 aaaacattaa tgtttcgtta ctaaatgatc gtcagcgtgc tatacgtaga ataactcata
   126901 taactataaa aaaaacaaca tatgatatta atagtgcaaa cttcaataca gcaatagctg
   126961 ctgtaatgaa actaaataat acactattac gattcaacga taatagtatt caaggtttag
   127021 ctgttattat tgaagcacta gaagtaagtc tattaatact ttcacctatt gtaccacata
   127081 taactcacgt tttatggaat gaattaggac ataaagaggc tattattaat gcaaggtggc
   127141 ctaaaattga tgatcaagca ttattcattg aagaaatgac actagtaatt caaattaatg
   127201 gaaagttacg tactaaaatt aaaattcctg cagatacaga tcttgatatt ataaaaaaaa
   127261 tagcattatc agattataaa atacagattt atattaaatg taaatttatt acaaaaattt
   127321 ttattgttcc aggtaaatta ataaacattg tgttttaaaa atagcataaa tataatttta
   127381 agtatttgta tattacaaaa atgcataaaa atattgctga aattgtaatt aatgcattaa
   127441 atcagttaaa tggacaaaat ataattgaaa tagatgttac aacattaact aatattactg
   127501 atacaatgat tatcgctagt ggtacctcta atatacatat atttgcatta gctaataata
   127561 tggtgaaaaa attaaaagaa aaaggattta taccattaag cattgaaggg aataaaaacg
   127621 atgattggat actagttgat atttcatatg taatagtaca tattatgttg cctgatatac
   127681 gtaaaaaata taatttagaa ggtatttgga taatataaca ggacgtttat actagtgata
   127741 attaatatgc aagaaattta tatatatatt tatcatattg ggatttgcaa ttacaaaacc
   127801 acgcttactg caatgcagga atacacctat agaagatctt tgtatgattc agataatata
   127861 tggttaattg aacatgatcc agtttttact caaggtggta atattgaaac tttaataaaa
   127921 ttggatattc ctataattaa atcagataga gggggcaaaa ttacgtatca tgggccaggt
   127981 cagttaattt tttatatatt gtttgattta aaacgtagca ggttaggagt tcgcgaatta
   128041 gttactatta tagaaaaatc tactatttta acacttgcaa cacacggaat tttttcatat
   128101 actaaagaaa gtgctcctgg tgtttacgtt ttaatagacg gatatgaagc taagatatca
   128161 tctattggta ttcgtattaa acgtggttgt agttttcatg gtcttgctta taatgttgat
   128221 atggatatta ctccatttga aattattaat ccatgcgggt attttggtat gcaaatgact
   128281 cagctgaaag actttatgca ctactattca ataacaataa agattgaata taatcgttgg
   128341 attaaatgtt tttatcataa aattagtagt aattattctt ttttaataat tgaaaaaaaa
   128401 ggattacctg aaatattaac ccaggctttt taatatggtc ggtattaaaa tgcgtggtgc
   128461 ctataaattt gggtatcgtt atattaatgt aatacaaaca attaagccga attggctacg
   128521 tgtgcgtatc cctaatattt cagataatat tataggtata aaaaaaatat tacgcaagca
   128581 taaattaaat acagtatgcg aagaggcttc ttgtcctaac ttaagtgaat gcttcaataa
   128641 taggacttta acttttatga ttatgggagc tatttgtact cgtcgttgtt cattctgtga
   128701 tgtagcacat ggtcgtccgg atacccctaa tgtaaatgaa tcaattgaat tagctaaagc
   128761 catttcggaa atgcatctta attatgttgt tataacatca gtaaatcgcg atgatttaca
   128821 atattgtggt gcaaataaat ttattgaatg tataattgaa attcgtaagt tatctcaaaa
   128881 tattaaaatt gaaatactag ttcctgattt tcgtgggtgt atggatacag ctataaaaat
   128941 tctctgtaaa gagcccccaa acgtttttaa tcacaatatt gaaactgtac ctatattata
   129001 tagaaaagta cgtcctgggg ccaattatca gtgttcatta aatttactta aacgttataa
   129061 gcaactgaat ccattaagaa ttactaaatc aggattaatg gtgggtatag gagagaccaa
   129121 tcaacagatt atagatgtta tgaacgattt acgcacacat ggtgttgata tgctcactat
   129181 tggacagtat ttacaaccat ctcgctatca tattccaata gctagatggg ttaatcctac
   129241 aacatttaat ttttttgaaa aagaaggata tgcaatgggt tttacacatg tagcttctgg
   129301 cccactcgtt cgttcaagtt atcatgctga taagcaagta tatagtgtaa attaattttc
   129361 tattttatta agtatagatt caatattata aatactttta tctgtttggt caatatttat
   129421 atttaaaaac aattggtaat catcaatttt aaaaatattt ttttctttat ttaatatttt
   129481 tttatataca ttattttttt tactaaacac tatttttaca tttttacttg tagcttttaa
   129541 tattttaata cccaggcgcc atgcttgcag cttaatatta gctaatctaa ataaatatat
   129601 aacttgcgta ggtaataaac caaatttttc aattaattcc attttaattt tgtgcaaatt
   129661 atcataattt gatgcattaa taatacgttt ataaaatatt aatcgcgtat attttttata
   129721 aatataagat tcaggtataa aacctaatat aaaaacccct atattaattt tatttactaa
   129781 tgatttacct gtacttatat ttttgattgc tttattaagt atttccatgt ataaatcata
   129841 acctaattta attattttac cgctttgctc ttctccaaat atttgccccc cccccctaag
   129901 ttctaaatca aaattagcaa tagttaatcc atcatttaaa taatttgaat ttaaaattgt
   129961 ttttaaacgg ttaatagcat aattattaat tgaatatttg ggaattaata aataagcgta
   130021 agcctgctgt tttgacctac caatacgtcc tataatttga tgtaattgtg ctaaccccaa
   130081 cttatctgcg cggtcaatta ttatagtatt ggcattttga atattaatcc ccatttctat
   130141 aattgttgag catattaata tatttatttc tctgttaatg aatgcattca taactttctc
   130201 tatattacat ttatttagct ttccatgtac tataccaatt ctagcctcgg gaacaatttt
   130261 acgtattata ttcgcttgtt gttgaatgct atgtacttta ttataaatat aataaagctg
   130321 ccccccccta ttaatttctc tattaattat ttcaattatt aaaaattcag aataagtttt
   130381 aataaatatt tttattttaa tacggcctgg tgggggctta gaaattattg aaatattata
   130441 aataccaata tttatcattg ataatgtacg gggaatagga gtagcactca tagaaagaac
   130501 atctatacca atacgcatta tttttaattt ttccttgtgt aataccccga atctgtgttc
   130561 ttcatctatt attattaatc ctagattata aaatttaata ttattattaa gtaatttatg
   130621 tgtgccaata ataatattat atttaccact tttaatatta ttaatttttt gtattatata
   130681 ttttttttta aatctagtaa ttaattcaat atttattgat gtacaggaaa atcttttaca
   130741 taaagtatcg taatgttgta aagcaagtag tgtactaggt accagtacag cgacttgttt
   130801 ttcagagttt attgcaataa acgctgcacg cattgcaact tcagttttac cagcccccac
   130861 atcaccacat aaaagtctat ccataggatg tttttgaatc atatctgaaa agacttcatt
   130921 tatagcatta atttgatctg gtgtttcttc aaataataat tgatttaaaa atttaatata
   130981 ttctacatta ttatggtttt tataataaac acctttatgt atttttctaa tagaataaat
   131041 atctagtatt tttatagcaa gattttttat ttttttttct tttttatgat agtttttaac
   131101 ttttgtttta tctagaatat tatgttgtga ctctaagtaa cgtgaactaa tatctctata
   131161 tttaaagttt acatataaat tatttttttt agcatattca aaatttataa aatcacctac
   131221 agaacgatct acaacatgat tattatgaaa tattggtata catggtttaa tattattaaa
   131281 tttttgtgaa aatatattgt tgaacatatt ttcaaaaatt atttctttat aggttattat
   131341 tactagttta atatcattta ttattacacc attatcgatt gaatcatcta tagtgctacc
   131401 ataatatata ttatttttaa taaaatgttt aaaattatct acattttcta aaatcaattt
   131461 tatttttttt aatgttttat ctagtaatat tttgaaaaaa aaagtgttat aaataaataa
   131521 tattctatta ccaagacttt tttgtttatc aataaatttt tttattatat ttaatttttt
   131581 ataattatct attaaaatta ttggtatttt atcaaaatta aatatatttt tttttatttg
   131641 tattggatta tataaattaa taatattgaa tatttcaggc actgtagtaa aaatattatc
   131701 tggtggtaat attgtattta tatttaaatt tttatatatt tcattaaata atttacaata
   131761 cattttagag tatgaataaa tattaggaaa taaaattata tttaatttat catttatatt
   131821 atcaaaaaaa gtacttgttt tattaaagaa aatttgtata tattgctctt tttctatata
   131881 cattgttttt ttaactgatt tatgaatatt tttaaaattt tttttaaaaa tataaataga
   131941 atgatttttt aaattatatt catgcatagg taataatata attttatttt ttttttttat
   132001 atttatatat ataggattaa aaaaatataa aaatttaatt ttattattaa ataaattaat
   132061 atgcagtgga aatttattac ccaaaggata aatattaata ctttcattta atgaaatgta
   132121 ttcaccatat tctattatag attttacttt acgataaccc atattattaa tatataattt
   132181 taaatttttt ggagtaatat gctgacccaa ttttaatttt aaatatttat ttatattttc
   132241 tttaatagga atacgctgca ttaaattttt tatagttaac aataaaattt ttttattatt
   132301 ttttaattta tatagtgtac taattcttga taaaacaata tttctatttt gtgatgcact
   132361 atggtatgga aaactattaa attcaataaa atatataatt aaaagttcat ttatatttaa
   132421 aaatattatt gcttttttaa ttttattaat tataaaattt tcattagtaa ttattactat
   132481 agaataattt tcactttgtt taattaatga aattataaat aatccccaag cataaattgg
   132541 aatatttttc aatgaataat ttttaaattt atacatatat attgcaatat atgaaaaata
   132601 cattgaattt atttaaagtg aataaagaaa aaataggaca aagattagat aattatataa
   132661 ttagagaatt taagaaaata cctaagtctt ttatatatcg cattattcgt ataggtaaaa
   132721 tccgtttaaa tggaaatatt gcaaaagcta aaacaaggtt acagaatggt gatcaaataa
   132781 aaacacccaa atttttaatt actatggtta aaaaggtata tattagcgat aaactaaaga
   132841 aatttttatt agaaagtgtt atagctgaat caaatgattg gttagtaata aataaacctt
   132901 gtggtatttc tgtacatggt ggtagtaaaa taaaaatagg attaattgaa gcaattaaac
   132961 aagcccgtaa agatattgat ttcattgaat tagtacatag attagataaa gatacatctg
   133021 gatgcctatt attagccaaa tcaagaacag cactgttatt atttaataaa gcatttaaaa
   133081 atagaaaaat agaaaaatgc tatattgcat tggtttatgg gcactggcca atatctataa
   133141 attatgtaac agcttcaata aaaagattta atacactaaa tggtgaatat aaaatgcaaa
   133201 ttaatcaata tggcaaatat tcttttactt tattcaaaat ttgtaaattt ttttataaat
   133261 ccactttaat aaaagcttta cctattacag gtagaaccca tcagattaga gttcatgctg
   133321 ctcatgttgg taatcctata ttaggtgata aaaaatacta taacaataat agcaaaatta
   133381 tatcttataa attaaatatt aatagattat ttcttcatgc cgggtcaatt aaatttccag
   133441 atcctacaac tggtaaaatt attcatgtaa aagctaaaat tgatcctgtg cttaaagagt
   133501 ttttttgatt tttaaaaatt aattaatata ataactatat catatgtcaa agtttttttt
   133561 tataaaaaat aaatttaaaa tatctatatt agctaataat caatatattg atggtataat
   133621 ttatcttgcg gcactacaac gtcttacaga agcaattggt atacagcaag gtttttgtag
   133681 agtatctatt aattttataa tagataatta tttccgttat tatataaaat ttttattaaa
   133741 agcaacatta atattatcat gtaatcgctg ttttaacaat attaaaaatt gtatttatag
   133801 taattttata ttaagtatta taaataataa tttatttaat ttgcctaata aatatgaccc
   133861 gatattaata aaaaatggat atatagaatt actgcctatt attgaagatt atttaatttt
   133921 aaatattcct gcagctttgt cccactcata tatatgtaaa ttgtaaatgt acaattgtaa
   133981 ttattaaatt attggaatta atatggctgt tcaaaaaaat agaaaaacta gatctaaaat
   134041 aggaatgaga cgtgcacatg atcatttacc acatattact ttatttttaa ataaaaagtt
   134101 aaatgttgta catttacgcc atcatattcc agattataag ttatattgta aatataaaaa
   134161 tatttataaa attaattaaa tagcaaaaca taaatattaa tgttaatgct gtaacaaaaa
   134221 ttataaatta tgtaaaaaat acatattatt attaggataa aatgattaaa atagaaaaaa
   134281 tagttaaaaa tattattgca gaatattttc atataaaaaa agaaaacatt tttaataatt
   134341 gttcttttat ggacgattta ggtgcagatt caattgatac tgtagagtta aacatggcta
   134401 tagaacatga gttcgggatt tatattccag agaaatttgc tataaaaatt actaatgttc
   134461 aagaaatgat agactatata aaattaaaaa taatttaata taaatattat ttattaataa
   134521 tgtataagat aagaagggta gtagtaactg ggataggtat gattactcct attggtaata
   134581 ctgtaagtga aacatggaat aatattaaat caggcaaaag tgggatatct gcagtagaaa
   134641 cttttaattt ttttgaattt aatactagtt tgatgggggc aattaaaaat tttgattcaa
   134701 gtatttattt aaaaaaaaaa tacgctagaa ggatggattt gtttattcaa tatggacttg
   134761 cagctggaat tcaagcaatt aaagactctg gattagaaaa tactgagatt aattataata
   134821 ggattggtat agcaataggt tctggttttg gtggactatc aatgattgaa attaattata
   134881 acgcaataaa taacggtgta tcaaataata tttatccttt ttttgtacct ggatctataa
   134941 ttaatatgtt atctgggact ttagctattc aatatggttt taaaggccct aatatagcaa
   135001 tatctacagc ttgcactaca ggagcccata atattggata tggtgcacgt actattgttt
   135061 atggagatgc ggatataatg ttatgtggtg gggctgaggc cgctgctgta tctacattag
   135121 gcttattagg gttttcagct gttaaagtac tatcaaatag aaatgatgat ccagagaaag
   135181 ctagtcgtcc ttgggatcgt gatcgtgatg ggtttgttat ttctgatgga gctggtgtag
   135241 ttgttttaga agagtatgag cacgcaaaaa aacgcggagc agtgatttat gctgaaataa
   135301 aaggttttgg tatgagtaat gatgcctatc acgttaccgc accaaatata aatggtgcag
   135361 aattagcaat gcgtaatgct attgcagatg ctggaataaa tttgaatcaa atacactata
   135421 tcaatgctca tggaacatca actcagttag gtgatattgc tgaaagtaag gcaattgagc
   135481 gaatatttaa aaatgtaagc ccccctatta gttctactaa atctatgagt gggcacttac
   135541 tgggggcagc aggtgctgta gaagcgatat tcagtatact tgccattaaa gatcaagtag
   135601 ctcctcctac aattaatcta gattatccag gtgatggatg tacacttgac tatattcccc
   135661 atacagcacg cgatatgaaa atagaaaatg taatgtctaa ctcctttgga tttggaggaa
   135721 ctaatggatc tttaatattc agtaggattt aaaatcataa gtttatgtta ttacattatt
   135781 gtggaataca attaatattt tgttgatgat ctttaatatc accaaatatc aatattcaga
   135841 ctgtaaattc attttaggca tacaaatttt gaacgatatt actataaatt gttgtttatc
   135901 agcagctaaa ccatgcatgc gtatcatcaa taattttaca gccaattgta tgaattaaat
   135961 taccatattt acgcatagtg ttgagtatct ttatatatat taaataaaca tagcaaaata
   136021 aattatttat aatattttca ggttattgta ttgaatacgt agtacaaaaa tcagcgaact
   136081 tgaagttcaa aaattcatat agtgaattta ctattgataa aattgttata cctatattag
   136141 cagctatatg tatctacaat ttatgatatt agtttattcg tactataaca gaaattgaca
   136201 atcctacaga taaaacacta atgcctttat tgataattta aaaatttttt atttttcaaa
   136261 tcaaattata ttgccatgag cttacttcag cacgtgttat aatgtctggc ggcaggtgat
   136321 tagcaaataa atcaattttt aagttattaa atagcatatc gaaaatcatg ctgctgtttt
   136381 tgcaacacgt gccgctggta aaattatagg tatttatgac aatattcaaa ggttatagtt
   136441 gcaattaatc aagatcaaaa tgtaaattat taccatagtt aattaaaata attgattatt
   136501 aattaacctt tttctaattt ttaatacttt ttctaattta ttagccattt caataatgat
   136561 atcttcagta gtatgccaat ctatgcatgc atcagttact gaaactccat acttaaggtt
   136621 tttacgatat tcattaatat tttgtgttcc ccagtttata tttgattcga tcataatacc
   136681 tataatagaa caattaccat taataatttg ttctgtgata tttctcacca ctatagattg
   136741 tagtccagga ttcttattag aatttgcatg tgaacaatct accataatat ttaatggtaa
   136801 attagcattt tttagctctt tttcagttat tgaaatattt aaattatcat agtttggttt
   136861 accatttcca cctcgcaata ctatatgtcc ataatgatta cctatagtgc taattatcgc
   136921 gactttaccg ttattattaa catttaagaa ttgatgagga tgtgatactg ctttaatagc
   136981 attaattgct atttggatat tcccatctgt gccattttta aaccccacag gacctgataa
   137041 tccagatgcc atctcacgat gaatttgtga ttctgtagta cgtgcgccaa ttgcaaacca
   137101 actgatagta tcttcaatat attgtgctat aattggatct agtgcttctg tagcaaggga
   137161 taaacctatt tcagtaatat ttatcaataa acgacgagca atatgtaacc cctcttgtat
   137221 tgcaaatgaa ttatccatat aaggatcgtt aattaaacct ttccaaccca ttatagtacg
   137281 tggtttttca aaatatactc gcataacaat aaaaatacta tgtttaacac gcttttgtag
   137341 attattaagt ctaagtgcat attctgttgc tgcttcaata tcatgaatag aacatgggcc
   137401 tataactaat agcattctgt ggtcttcacc atttagaatt ttttgtatag tattacgtcc
   137461 attgatcaca gttttattat tatattcact taatggtata tgtaatttaa gtaaatttgg
   137521 atttacaata tttttattta tgattctatg tttaaacata ttttcctttt atagtaaaat
   137581 tttcattata gcttgagtaa taatgcatgt taaataatgt aaatttatca aaaattaaat
   137641 atattcgaaa tttttctatt attgctcaca tagaccatgg taaatcaaca ttagcagatc
   137701 gtattattca tatatgtggt ggattaataa accgtgcttt taaagaacaa gtgcttgatt
   137761 caatggatat tgaacgagaa cgtggaataa ctattaaatc acaggcagta acaattaatt
   137821 atcacgctaa taatggtaac atttatcaat ttaatttaat agatacacca gggcatgttg
   137881 atttctcata tgaggtttct agatcacttt atgcttgtga aggtgctatt ctagttgttg
   137941 atgcggctaa aggagtagaa gcacagtcag tagcaaactg caatactgcg ataaatcatg
   138001 gactaaaagt cattcctgtt ttaaataaaa tggacttacc tcaagtagat ccagataaag
   138061 ttatttatga aatagaagaa ataattggaa tatctgcaaa aaatgcatgt aaaatttcag
   138121 caaaaagtgg attagggatc aaatcattat tagaacgaat aatttatgat attcctccac
   138181 ctactggtga tactgatggg tttcttcaag cattaattat agattcttgg tttgataatt
   138241 atttaggaat tgtttcatta gttcgtatat ttcagggaac attaaaagtt ggtgaaaaag
   138301 ttattataaa atctactgga tgcagcgtag aaatttcaaa attaggtata tttaaaccta
   138361 agtctacttt aactaatatg ctacatgctg gagaagttgg attcgtagtt acggggatta
   138421 agaacataca tgctgcccca gtaggtgata ctattattca tgctataaac cccaatgttc
   138481 ctaggttacc cggatttaaa aaaattatcc cccaggtata tgcaggaatg tttcctataa
   138541 attctgaaga atatgaaaag tttaaagatg ctttaggaaa acttgcatta aatgatgctt
   138601 ctattgatta tgtaaatgat aattcttttt atctaggttt tggatttcgt ataggatttt
   138661 taggaacatt gcatatggaa attgttcaag aacgattaca aagagaatat aatattaaat
   138721 taataattac agcaccaaat gttaattatg aaataaaaat gtatagtggt gaaataatat
   138781 atatatcaac cccttatcaa ttacctaata tatctagtat taaagaaata cgtgaaccta
   138841 tagttaaggc tactatatta gtacatcaaa aatatgtagg taagattata agagaatgtg
   138901 aaaatcgtcg gggaattcaa ttaaatatgc aggtaattgg taaacaaata caacttttat
   138961 atgaattacc tatgagtgaa attataatag attttttcaa tcgtttgaaa gctatttcaa
   139021 aaggctatgc atcactagaa tatagcttta atcgatttaa agcatctaaa ttaattagat
   139081 tagatatact aatcaacggt atttgtgttg atgcgcttac tatgattatt catataaata
   139141 agagttattt gcatggtcgg ttaatagtag aaaaattgaa ggaactaatt ccacgtcata
   139201 tgtttgagat tgttatacag gctgctgtag gtagtactat aatagctcgc tctactgtaa
   139261 aagcattgcg aaaaaacgtt attgacaaat gttatggggg ggatgtatct agaaaaaaaa
   139321 aacttatttc caaacaaaaa gatggaaaaa aaagaatgaa aaatatagga cgtgttataa
   139381 ttcctcatga tgtatttatt gtaatgctta aaaataatta ttaatttact attttattta
   139441 tattattata attataaaaa aattaaatta ttaaaggaat ttatatataa ataaattatt
   139501 atataataga ttgcgttata cttttaaaga cagtaattat ttaaaattag cactaactca
   139561 tcgaagtttt aataaagtaa ataatgaaag acttgaattc ataggtgatt cagtactcaa
   139621 tttaattata agcgaaatcc tatattttaa attcccacaa tcacaagaag ggaatttaac
   139681 catacttcgg tctaaattag ttaatcgtaa tagtctgttt aaattagcaa aaaaatttaa
   139741 tttaggaaat tatttatatt tggggttagg agaaattata tctggtggta aaaacagatc
   139801 atcaattctt gctaatgcta tggaatcaat aataggtgct atttatttag atggaggtat
   139861 atattcaatt aaaaattgtt tattaatttg gtataatttt tgtaaaataa aaccccacaa
   139921 taattataaa aatataattc aagaaatttt acaattttat cagtttaatt tccatattta
   139981 tacttgtttt tataaaaatg aaaaatgtaa aaataaatta tttaaaatta tatgtaaaat
   140041 agatttctta actaaatcag ttataaaata tggtttaaat aaacgtattg ctgaaaaaac
   140101 cacagcaaaa attgttttta aaaatattaa aaaatatact aatataaaat ttaaaataaa
   140161 aaaacaatga atataataaa acaaaaaaca ttacctgttc agcggtgtgg atttgttaca
   140221 gtcataggtc gtacgaatgt tggtaagtct acgctaatta attatatttt aggaaagaag
   140281 atatcaatta cttctagacg tcctcataca acacgtaata aaatattggg tgtaaagact
   140341 gaaggtaata cacaaataat ctatgttgat acacctggta tgcatttaat gaaaaaatat
   140401 aaaaattatg aacttaactt tattatgaat cggaccgctt ttagagcaat aaatgatgta
   140461 gattgtatta tttttataat tgatagattg cgttggactg aagaagataa cctgatcttg
   140521 aataaaataa ataatattag cgttccagta attgccgctg ttaataaaat agattggatt
   140581 aaagaaaaat tatctttatt gccatggttt gagactttat ataaaaaata taaatttgtt
   140641 gcaattttac caatttctgg aaagacagga ttaggcatta ataaacttga atcagttctt
   140701 gcaaattata taccatatag taaatatttt tttcctaaag atcaaagtac agataaaaat
   140761 aatatttttc tatcttcaga aattattaga gaaaaagtaa tacgttatat tggtgatgag
   140821 ttaccttatc agattactgt agtaattgat gattataaaa tatcacaaaa tataatttat
   140881 atcaacgcat taatagttgt agagcgtaaa gctcaaaaga aaataataat tggtgcaaaa
   140941 ggtattatga taaaacggat tgggcgggat gcacgtttgg acttagaaag attattaagt
   141001 gcgaaagtta tactaaagct atgggttaag ataaaacgtt cttggtataa tgataaacaa
   141061 gttctaaata aacttggtta tgatgtaaat tagttttaaa aataattaca taaggatatt
   141121 taataatgtt ttataaactt ccaaaacttt cttatgcata tgatgcttta gaaccgtatt
   141181 ttgataaaaa aacaatgcag attcaccata ctaagcatca taatacatat ataacaaatg
   141241 caaatttagc tctgtcaaaa ataccagaag taatgcaaaa tatgtcagta gaaatgctac
   141301 ttacaaactt aaataaagtt cctgaaaaac agagatatat tttgcgcaat aatgcaggag
   141361 gacatgctaa tcactcttta ttttggagaa tactcacgcc taatgctaat aatcctcatg
   141421 gagcaataaa gtgtgctata gaatctaatt tcattaattt agaaaacttt agaaaccagt
   141481 ttgataatta tgctaaattg cattttggtt cagggtggat atggcttata ataaataaat
   141541 atggtaaact attaatcaaa tctactttta atcaagataa ccctctagca cctaaatatc
   141601 ttggtggatt tgaatcaaca ccattgcttt gtatagatgt ttgggaacac gcttattatt
   141661 taaagtacca aaatcgtcgt gttgattata ttaatgcatt ttggaattta ataaattggg
   141721 actttataga aaatttatat actactacat tatccaaaat tagtagataa tttattacgt
   141781 atataatcta taattttatt ttgtaatata ataataggtt tattattttt tctacatctg
   141841 tattctattt cgttattttt taaaccatgt ccacctatta taattatatg gggaatacct
   141901 ataaggtcaa tatcactaaa tttaataccg ttactaatat ccctatcatc taatagtaca
   141961 tctatacctg ctatactaag ttttaaataa agattatctg ctatattttt aactattttg
   142021 tatttatgtg tatttattgg tattaaaaca acctcaaatg gagcaatatt tataggccat
   142081 attatcccat catgatcatg atgttgttct attgtagcag caactaatcg agtaattccc
   142141 attccataac accccatata aataattttc ttatttccat tattatcaat tacaatggca
   142201 ttcattgctt ttgagtattt tttacctaat tgaaaaatat gagctacttc aatgccgttg
   142261 cgtattaaaa tttttccctt accatctgga gaatgatctc cttcaacgac atttcttata
   142321 tcagctacga taggtaaagg aagatctctg ccccaattaa tacctaaata aaaattataa
   142381 tctatgtttg caccagctac aaaatcgctc atcatagcaa cactatggtc tgctattata
   142441 ggaatattaa gccccaaagg tccaatgaag cttaaataag atcctatgac actgcgtact
   142501 tcttcttcgt tagctatttt taatggtgat gctacttcag attgatattc cgcttttata
   142561 ttatttaata tgtgatcacc acgtactaac aatgcaacaa atttactatt tacaccatgt
   142621 actataaaag tattaactaa tttttctatt ggtatagaat aatttttgat taaagtatat
   142681 atacttttaa taggcgtttt aattatacgt aaatattcag ttggtgatct acgtttatta
   142741 atttgtaaag cctctgcttt tttgaaatta gcagcataat tagactcatc agaaaatgct
   142801 atagtatctt caccagaatt tgcaaaaaca tgaaactcat gtgatttttc tcccccaatc
   142861 aatccaggat ctgcaagaac agcaataaat tcaagactta gtctttttaa tattctagta
   142921 taggtatcat acattaattt atatgtttgc tctaatgagg catgattgat atggaatgaa
   142981 taggcatcct tcataataaa ttctcttgaa cgtattacac cataacgtgg acgcatttca
   143041 tcccgaaatt tggtttgaat ttgataaaag tttactggta actgtttata tgatataatt
   143101 tctttgcgta ctaaatctgt aataatttct tcatgggttg gtcctaagca aaattctctt
   143161 ttattacgat ccttgaaacg taaaagttca tttccataat ttttccatct accagattct
   143221 tgccaaatat cctttggttg aaccataggc atcaatattt cttgagcccc aacacaagcc
   143281 atttcttcac gaataatacg ctctaatttt tgtaatattc ttagccccag tggtagccaa
   143341 gtataaatac cagaagcaat cctgcggatc atccctgatc ttagcattag tttatgactt
   143401 ataatttcag catctgcggg tgtttctttt aatgttgaaa tcagtaattt acttgctcgc
   143461 atttatattc ctaaaaatat atatataaca taaatattta tgctttatta taagataata
   143521 taggtgctaa ccaacgttct gtttcattta tggaaataca ttttctttct gataaaaata
   143581 ttatttgatc ttttccaata ttaccagttg aaaagtaacg agattgtgga ttagagtaat
   143641 accacccaga tactgtagat gcaggccaca ttgcaaaatt atcagtaaga gttaatccag
   143701 catttttttt agattcaagt aaatcgaaca atgtagattt ttcggtatga tcaggacatg
   143761 caggatagcc tggtgctgga cgaataccga aatatttttc acttattaat gcatcattgt
   143821 caaattgctc atatggtgaa taaccccaaa attcttttcg tactctttca tgtaatcttt
   143881 ctgcaaaagc ttcagctaac ctatcagcca gtgattttac cattatagca ttataatcgt
   143941 cgttaaattt ttcatattgt tgtgctattt cgtcaacacc atgaccagta gtaactgaaa
   144001 aagcaccgat ccaatctatt aatccactgt gtttaggagc aataaaatca gctagactat
   144061 aacaaattat tttattaaat ttgctacttt gttgacgtat attataaata caatttatta
   144121 ctttattacg tgattcgtca gcatatattt ctattatatc atcatctaca accgctgata
   144181 accaaaatcc cactacccca ctagcataaa tattattatt atttattaat ttatataaca
   144241 tattttttgc atctttaaat agatttctgg ctgattcccc aataactttg tcattgaata
   144301 tatgtggata tttaccaatt aattgccagc ttatgaaaaa aggtgtccaa tcaatatatt
   144361 ttgttatttc atgtaaatca tatttattta aaatttttat cccagtaaaa tttggggcct
   144421 gtggagtata gtttttccaa tcaattaaaa attttctttt tttggattct gcataagtta
   144481 aatcggataa tttaggttta cgtttcgcat tacgtaatcg cacatttgta tattctttac
   144541 gtatagactc aacatatgta tttttttttt tagatagcaa attactagtt actcctacag
   144601 cacgagaagc atcagtaaca taaaccactg gtgcagaata atatggagca attttaactg
   144661 ctgtatgcga tttagaagta gtagctccac caattaaaat aggtaattta aaaccttgtc
   144721 gctccatttc cttagctaca taaatcattt catcaagaga tggtgtaatt aatccagata
   144781 ggccaattat atcagctttt ttatcaattg cagttttaat aatagtttca gcaggtacca
   144841 taacccctaa atcaataacc tcataattgt tacattgaag cactacactt acaatatttt
   144901 ttcctatatc atgaacgtca cctttaactg tggctataat aattttacct ttatttttat
   144961 cattattttt tttatattta atataaggga ttaaatatgc aactgcttgc ttcataactc
   145021 ttgcagattt tacaacttga ggtaaaaaca ttttaccagc accaaataaa tcaccaacta
   145081 ggttcatccc ggtcattaat ggaccttcta taacattaat tggattttta taaagttttc
   145141 ttgctaattc agcatcttct tcgatataag tagtaatacc tctaaccata gagtattcaa
   145201 tacgtttttc cacatcaaat aatcgccatt ccaaatcttt tttaatttga attatatctt
   145261 cttttttata ttgatcagct atttctaaca atttttctgt tccagattta cccctgttta
   145321 acactacatt ttcaacaata ttacgtaatt cattcgttaa atcatcatat acagatagct
   145381 gcccagcgtt taaaatcccc attgacattc cagatttaat agcataataa agaaatactg
   145441 agtgtattgc ttcacgtaca aaattattcc cgcgaaatga aaaagaaaca ttagataccc
   145501 caccagaaat catagaatat ggtaaatttt tgcgtatcca cagagtcgca tttatgaaat
   145561 caacagcata attgttatgt tcgttaatac cagtagcaat agaaaatata ttaggatcaa
   145621 atataatatc ttctgcagga aaaaaaagtt cattaactaa tatatgataa gctctactac
   145681 aaatttctat tttacgatca aaagtatcag cttgtccata ctcatcaaaa gccattacaa
   145741 taattgcagc accaaacatt ctacataaaa ttgcttgata tctaaattta tcttctcctt
   145801 ctttcagaga aatagaatta acaatagatt tcccctgaat acattttagt cctgattcaa
   145861 taatatccca ttttgatgaa tcaatcataa taggaacacg acaaatttct ggttctgatc
   145921 caataatatt taaaaatttt actagttctg ttttagaatc taacattcct tcatccatat
   145981 taatatcaat aatctgagcg ccattttgta tttgttgcaa agctatttct aatgcactat
   146041 tataatcttt ttcttctata aaacgtttaa atttcgatga cccagtaaca ttagtacgtt
   146101 cacctacatt aacaaataga gattttgatg taatgttcag agcttctagt ccagaaatac
   146161 gacaaatttt atctataaca ggaatttgac gtggttgtaa acaagttact gctaatttaa
   146221 tcgctgatat atgttggggg gttgatccac agcacccccc tataatattc aatattttat
   146281 ttttggcaaa atcatatata attttactca tatcttttgc agtttgatca tattcaccaa
   146341 attcgttagg tagtccagca ttaggatgta cagaaataaa agtatcagct tttttagata
   146401 gttcttcgat ataaggtctt atgttttctg ctcccaaagc acaatttaat ccaatagaaa
   146461 ttgggttagc atgtctaact gagttccata atgcttcagg agtttgacct gaaagagttc
   146521 taccagaagc atcggtaata gtcccagaaa tcattattgg aatattttta ccaatatttt
   146581 caaataaatc atataatgca taaattgcag ctttagcatt taaagtatcg aaaatagttt
   146641 caattaaaat taaatcaaca cctccatcaa ttagagcaat agctgcttca ctataatttt
   146701 cacataattt atcaaagcta atatttctat ttgaaggatc attaacatct ggtgataatg
   146761 atgcagtacg gctagttggt ccaagtatac cagctatata acgtggtatt cctgtttcat
   146821 aataaaattt atcacataca ttgcgcgcaa ttattactga ttccatattt agctctggaa
   146881 ctatatattc catggaataa tctaattgag aaattctatt actattaaat gtatttgttt
   146941 ctattatatc tgcacctgct tctatataag caatatgaat tgatttaatg acattagcct
   147001 gtgtcaaatt aagaatatca ttatttcctt taatttcctt gttagaattt ataaatcggt
   147061 aacccttaaa atctttttct tctaaacagt atttttgaat cattgtgccc atacctccat
   147121 ctagtattac aattctagat gaaagagtat taataagagt atcaatataa tgatcaaata
   147181 tgatcattaa taaacatata aaattataat tttatggata aaattatgta ctataatagt
   147241 gttttatatg ataaaaaata taaaaatata aagattacgt ttctagcgca aaagtatatt
   147301 tcagatattt tatttaaaaa gaatatatac gggatttctg tacgtgtatt tgttatatat
   147361 cctggaacac ctaatgtaga aacatgctta gtatattgta gtccaggaga agaagaaatt
   147421 aatgatatta aaatacaact taaaaagttt aatttatata ttgaaaaaaa aagtttacca
   147481 tttttaaata atgctgtaat tgattttaat actcataata ttggcggtaa tattattatt
   147541 aacgcaccaa atacacaaat accttatttg aaaacaagta cactagaaaa taaagttaat
   147601 tatgttttat ataatgaaat taaccctcaa ttagcaatac atcaaggtgg gattaaactt
   147661 attaatatta caaatgaaaa tgtagtttta ttaaaattta ctggtggatg tcaaggctgt
   147721 aatatagtaa atattacact taaaaataat gttgaacgta ccttactaga acgtattcca
   147781 gaattaactg gagtaattga tattacagat catacggata atattaattc ttggaattat
   147841 actaattagt ttcaattgtt aaagtagatc caatagaagc taaaattata gcgaataaag
   147901 ctataccttg tataatactt aatttctcat gtaaaaaaat taaaccagaa atggctgcaa
   147961 caaccggttc tagactagtt agtgtaccaa aagttacaat aggtaatttg tttatagcaa
   148021 taagttcaat agtatatgga ataactgtag aaaatataga tattatacat gcataatata
   148081 atattttaaa agataataat tttttccatg aattaattaa tccaaaaggt aaactgaata
   148141 aaaaagcaat tattatacca attgataata tatttttttt atctagttta gcagttgctt
   148201 tttttccaaa aataatatat aaagcccaaa aaaaacctga acctaatcca taaaatatac
   148261 caataatatt ctttttatga aataataatt ttaatggaat taaaataata atgcttatta
   148321 taacaataaa aacccataca aaatcaatta atctttttga tgaaaataga gctaaagata
   148381 atggtccaat aaattcaata ctaacagaaa tacataatgg taatatttta agagacatat
   148441 aaaataataa attcattgct ccaattgaaa tcccataacc cattattaaa aaccaatttt
   148501 ttattataga atagtatgaa ttccaaggtt taaaaattat agtaaaaatt attgatgcaa
   148561 taaataaccg catcattgtt gtaccttgaa ctcctattat tgtaaataga tttttagcta
   148621 tggatgctcc actttgaatc gacagcatag acattattaa aagtataatt aatggtatat
   148681 ttttatattc caaattaatt ctccttaatg tattttagtt atcaatatta aataataatg
   148741 gctaaacaac caatttttat tatataaaaa tttattgtat atatgaggaa taacaatgaa
   148801 aaataaatta ataaaagaat ttagtttatt tgaaaactgt atggatcgtt atcaatacat
   148861 tattgattta ggaaaaaatc tacctaaatt tcctaatgag tggaaaatac aaaaatatgt
   148921 aatagagggt tgtcaatcta atgtatggat tcatcataca tataatataa aaaaaattca
   148981 ttttaatgga atatccgatt catctatagt ttctggtcta attgctatat taatgcaaat
   149041 ctataatgat tgtacaccta atgaaattat tgctatacct cataatataa tagaaagtat
   149101 tggaataaac cagcatttat caataaaacg taataatggt ttacacgcaa tgttaaaata
   149161 tatttatgct acagcttata aatataataa tataaaatta tagattatta tttaataatt
   149221 tttatatagt aatttatttt caattaaagg tttattaaca atattagcac catcaatata
   149281 aatatgcata taaaaacaat tatggcgacc tgaatggcaa gaaggaccat attgttcaac
   149341 ctttaatagt atagagtccc catcacagtc taaataagcg tatttgagta actgtatttg
   149401 tccagataat tctcccttac gccataattt ttctctagat ctagaccaat aacatacacg
   149461 accattacct agtgtttcca gtaatgcttc tctgttcatc caagccatca ttaatacttc
   149521 actattatca tattgttgag taattacagg tataatacca tataaattcc attgtatata
   149581 atttattata aaatatatag taaatttaga tactaaattt ttatgcaaaa ttatgtatat
   149641 ccttttttat aatattataa attaattata ttattttatc atgaaatggt agtatcccaa
   149701 atacacttga ctttattttt tcgaattttt gttaactttt cattatgagc tattatttca
   149761 tcattaaaag gatttattac ttttaatttc ccatatttta ttttaatacg tttaatagaa
   149821 ttaattatat ttagtttatt acatggaata ttatcattaa ataatactgt ttgcccacaa
   149881 ttcatagtaa tatagatttc tgctagaatt ttagcatcaa ttagtgctcc atgtaataca
   149941 cgatgtttat taataccata acgtttacat aatgcatcta ggctattacg ttgtccggga
   150001 tgatatttac gagcgagttt taaagtatcc actatagtac aactattatg aattttccat
   150061 cctttattta aaatagtaaa ttctttctca ataaaattaa tatcaaacga ggcattatga
   150121 attattaact ctgtacattt tatgaattcc caaaatttat cagcgatctt ataaaataca
   150181 ggctcattta aaactttttt attagtaatt ccatgaattg ctatagcttc aggttcaata
   150241 ttacactcag gattgatata ttggtggtag tatctatcag taatacgtcg gttaattatt
   150301 tcaatagcac caatttctat aattctatgt ccttgattat gatcaagacc tgtagtttca
   150361 gtatctaaaa ctatttgtct catattattt accatatttt aaattcttta atagctttat
   150421 ttgcaagcat atctgcatat tcattaccag gataacctat atgacttttt aaccagtgcc
   150481 acacaatttt gtgttttttg caatatttaa acaattttgt ccaaatttca taatttttta
   150541 ttggtttatt attaatattt ttccaataac gtttaatcca attataaatc catttagtaa
   150601 taccattact aacatattta gaatctgtcc aaatatgtac ataagatgtt tttgtaattg
   150661 cacataaagc ataaatagcc gcaataattt ccatacggtt attagttgta tattgcaaac
   150721 ttccttttaa ttctatatta tgatttttat gtaatattat tactccccaa cctcctatcc
   150781 caggattacc tagacaaccc ccatctatat aaatttgggt actattaatc ataatataaa
   150841 attttgtatt atgtaatact taatttacgt aacaatgaca ccatttccat tgctgctatt
   150901 gccgcttcaa tacctttatt tataattttt gttccagatc tttctattgc ttgttcaatt
   150961 gtattaactg ttaaaactcc attagtaata ggcgtatcaa atataagttg taatgaatta
   151021 attgcactat tacattgact ataaatttgt tcaaaatgtg gtgtatcacc tataattata
   151081 gcaccaattg caattatagc atctggtttt aatatttcta aaatacgttt tataactatg
   151141 gggaattccc aagcccctgg tacatatata atgtaaatgt tttttttatc taccccatgt
   151201 ataagtagac tatttatagc accttttatt aagttttcaa caataaaata atttacacgt
   151261 ccactgacaa ttacatatct tccattaaca tcgaaaagct gtccttcaaa tatattatct
   151321 attctattat acattttttt attataattt tacataataa aaaaataaac gtattataat
   151381 ttataaaaaa tttaatttta tacattcatc gatatttaat taattatttt agcaatttta
   151441 atagcggttt ttttataaaa aaaattaagt tatgttaata atttaaaaaa ttcgtagtca
   151501 gtgtgtaaaa aatatggcag tgattaatta tataattgat attccataat gcatttttag
   151561 gcatcaattg atattgtgaa ttttgtataa acccgatagt tattttatag cataatgtgc
   151621 tataaaatta atatgtttat ccagttcagt ttaaaacaat acttcattac aatattatta
   151681 tgatgctaaa tactatagca gatcaatatt agcacattta gttggtttta ttccaataat
   151741 acctgcaatt gaacgtgcca taaggttatg tacttcacac ctatactgtc atcgtaatca
   151801 ttatgataat ttttgaaaat agtatttttc atttaaaatg atactataaa tcaatgatat
   151861 acttatatta ttaccagtgg tcggactcga accgacatga gatattatcc cggcggattt
   151921 tgaatccgct gcgtatacct atttcgccac actggctttt taaaaattaa ttgcaatata
   151981 tctttacttt gcttagatcg tgataatata ttttacataa gcattttaat aatattttag
   152041 attacctatt tactgttgat attattgttt ttaaggataa taatgcacgt ttgtacggta
   152101 aaaaatataa agtagatata ttattgatca ttgtcatgca ttattttact tacattacta
   152161 aaattttaaa ataaaagata aatgatataa gaatggttaa tgcgctttag gctattatct
   152221 aaaataggac gtgctcgtta tggacaatta atttttaata gaggtatagt tgatacgcct
   152281 aattttatac ctgtaggaac ttatggtgct ataaaagggt taaatcatga tgatttaaat
   152341 gcaggaggtg tagaaataat actaagtaat acattccacc tattgcttcg tccaggacta
   152401 aattcaatta taaaacatgg tggtttacat aattttattc aatggaaaaa accaatttta
   152461 acagattcag gtggattcca ggtattttca tttgtaaata tgataaaaat tattgaagaa
   152521 ggtgtatatt ttaacattaa tggaaaaaac atttttattg gcccagagga atcagtatta
   152581 attcagcgta tactgggttc agatattatt atgatttttg attactgtcc accctatcct
   152641 atgacatata aaaacgctaa aacgtcaatg gaactttcac tacgttgggc aaaacgttct
   152701 cactatgcac atgtaggatc aagatctgca ttatttggta ttattcaagg aagtatatat
   152761 agaaaattac gagaacggtc actattagga ttaatggata ttggttttga tgggttagct
   152821 attggaggac tatcggttgg agaaccgaaa caagagatga taaaagttct taattactta
   152881 ccaatgctta tgcctgataa taaacctcgt tatttgatgg gtgttggaaa acctgaggat
   152941 ttggtagaag gagtgtgcag ggggattgat atatttgatt gtgttatacc tacacgtaat
   153001 gctagaaatg gacacctata tacatttaaa ggtataataa atatacgcaa ctctaaacat
   153061 aaacactcta attttactgt agaaaagtat tgtgactgtt acacttgtaa atatttttca
   153121 cgtagttatc tacatcattt atatcattgt aaagatatat taggagctaa actaaatact
[truncated: 258,814 more chars]
