# Supplementary material for: Combining multiple functional annotation tools increases coverage of metabolic annotation
Source: BMC Genomics. 2018 Dec 19;19:948. doi: 10.1186/s12864-018-5221-9 (PMC6299973; doi:10.1186/s12864-018-5221-9)
Supplement: Supplementary file 4 — Genome data. Zip file with the 27 reference genomes in Genbank format, cleaned to include only coding sequences and locus tags. (ZIP 68984 kb) [file 12864_2018_5221_MOESM4_ESM.zip › MOB3B_clean.gbk]

LOCUS       NZ_ADVE02000003       180306 bp    DNA              CON 15-AUG-2015
DEFINITION  Methylosinus trichosporium OB3b MettrDRAFT_Contig104_C, whole genome
            shotgun sequence.
ACCESSION   NZ_ADVE02000003
VERSION     NZ_ADVE02000003.1  GI:639847355
DBLINK      BioProject:PRJNA224116 BioSample:SAMN02441795 Assembly:GCF_000178815.2
KEYWORDS    WGS; NONCONTIGUOUS_FINISHED; RefSeq.
SOURCE      Methylosinus trichosporium OB3b
  ORGANISM  Methylosinus trichosporium OB3b
            Bacteria; Proteobacteria; Alphaproteobacteria; Rhizobiales;
            Methylocystaceae; Methylosinus.
REFERENCE   1  (bases 1 to 180306)
  AUTHORS   Stein,L.Y., Yoon,S., Semrau,J.D., Dispirito,A.A., Crombie,A.,
            Murrell,J.C., Vuilleumier,S., Kalyuzhnaya,M.G., Op den Camp,H.J.,
            Bringel,F., Bruce,D., Cheng,J.F., Copeland,A., Goodwin,L., Han,S.,
            Hauser,L., Jetten,M.S., Lajus,A., Land,M.L., Lapidus,A., Lucas,S.,
            Medigue,C., Pitluck,S., Woyke,T., Zeytun,A. and Klotz,M.G.
  TITLE     Genome sequence of the obligate methanotroph Methylosinus
            trichosporium strain OB3b
  JOURNAL   J. Bacteriol. 192 (24), 6497-6498 (2010)
   PUBMED   20952571
REFERENCE   2  (bases 1 to 180306)
  AUTHORS   Stein,L.Y., Huntemann,M., Han,J., Chen,A., Kyrpides,N.,
            Mavromatis,K., Markowitz,V., Palaniappan,K., Ivanova,N.,
            Schaumberg,A., Pati,A., Liolios,K., Nordberg,H.P., Cantor,M.N.,
            Hua,S.X. and Woyke,T.
  CONSRTM   DOE Joint Genome Institute
  TITLE     Direct Submission
  JOURNAL   Submitted (19-DEC-2013) DOE Joint Genome Institute, 2800 Mitchell
            Drive, Walnut Creek, CA 94598-1698, USA
REFERENCE   3  (bases 1 to 180306)
  AUTHORS   Lucas,S., Copeland,A., Lapidus,A., Cheng,J.-F., Bruce,D.,
            Goodwin,L., Pitluck,S., Land,M.L., Hauser,L., Stein,L.Y. and
            Woyke,T.
  CONSRTM   US DOE Joint Genome Institute (JGI-PGF)
  TITLE     Direct Submission
  JOURNAL   Submitted (14-APR-2010) US DOE Joint Genome Institute, 2800 Mitchell
            Drive B310, Walnut Creek, CA 94598-1698, USA
COMMENT     REFSEQ INFORMATION: The reference sequence was derived from
            ADVE02000003.
            URL -- http://www.jgi.doe.gov
            JGI Project ID: 99920
            Source DNA and Organism available from LISA YAEL STEIN
            (lisa.stein@ualberta.ca)
            Source DNA available from LISA YAEL STEIN (lisa.stein@ualberta.ca)
            Organism available from LISA YAEL STEIN (lisa.stein@ualberta.ca)
            Contacts: LISA YAEL STEIN (lisa.stein@ualberta.ca)
            Tanja Woyke (microbe@cuba.jgi-psf.org)
            Whole genome sequencing and draft assembly at JGI-PGF
            Annotation by JGI-ORNL
            The JGI and collaborators endorse the principles for the
            distribution and use of large scale sequencing data adopted by the
            larger genome sequencing community and urge users of this data to
            follow them. It is our intention to publish the work of this
            project in a timely fashion and we welcome collaborative
            interaction on the project and analysis.
            (http://www.genome.gov/page.cfm?pageID=10506376)
            Full annotations are available from IMG.
            ##MIGS-Data-START##
            collection_date          :: 01/01/1974
            environment              :: Soil
            investigation_type       :: bacteria_archaea
            project_name             :: Methylosinus trichosporium OB3b
            sequencing_meth          :: WGS
            ref_biomaterial          :: ATCC 35070
            biotic_relationship      :: Free living
            trophic_level            :: Methanotroph
            GOLD Stamp ID            :: Gi02103
            Current Finishing Status :: Level 5: Non-contiguous Finished
            Type Strain              :: Yes
            Greengenes ID            :: 44508
            Funding Program          :: DOE-CSP 2008
            Gene Calling Method      :: GenePRIMP, Prodigal 1.4
            Isolation Comments       :: isolated by R Whittenbury in 1970
            Temperature Range        :: Mesophile
            Gram Staining            :: Gram-
            Diseases                 :: None
            ##MIGS-Data-END##
            ##Genome-Assembly-Data-START##
            Finishing Goal           :: Noncontiguous Finished
            Current Finishing Status :: Noncontiguous Finished
            Assembly Method          :: Unknown program v. before 2011-06-15
            Genome Coverage          :: Unknown
            Sequencing Technology    :: 454-GS-FLX; Illumina GAII
            ##Genome-Assembly-Data-END##
            ##Genome-Annotation-Data-START##
            Annotation Provider                    :: NCBI
            Annotation Date                        :: 08/15/2015 14:03:49
            Annotation Pipeline                    :: NCBI Prokaryotic Genome
            Annotation Pipeline
            Annotation Method                      :: Best-placed reference
            protein set; GeneMarkS+
            Annotation Software revision           :: 3.0
            Features Annotated                     :: Gene; CDS; rRNA; tRNA;
            ncRNA; repeat_region
            Genes                                  :: 4,527
            CDS                                    :: 4,344
            Pseudo Genes                           :: 126
            CRISPR Arrays                          :: 2
            rRNAs                                  :: 2, 2, 2  ( 5S, 16S, 23S )
            complete rRNAs                         :: 2, 2, 2  ( 5S, 16S, 23S )
            partial rRNAs                          ::
            tRNAs                                  :: 50
            ncRNA                                  :: 1
            Frameshifted Genes                     :: 44
            Frameshifted Genes On Monomer Runs     :: 0
            Frameshifted Genes Not On Monomer Runs :: 0
            ##Genome-Annotation-Data-END##
            COMPLETENESS: not full length.
FEATURES             Location/Qualifiers
     CDS             complement(114..1676)
                     /locus_tag="METTRDRAFT_RS0223245"
                     /protein_id="WP_003615111.1"
                     /translation="MLNPFLPKKQKGLPIRWRTGPSAGKVGLSSAEFSAPPVAEARVVT
                     DPSPYRKDPRGRKPKSEGPKPRERAASDLFPAQIARSPSEAGRLKNCSGHFLAESNSGW
                     GANLDMLSLAHGPVGCGVFSQAGRFTSPGFTQGVDGFTALHACTNLGGDDLPDGGDEKL
                     ARALDEAATLFPLARGVTILNEDPILFLDANVKGVAKTKAKELDRLITPLACEAARSAP
                     PYIVDTAWALRGAASRVRAEPRSRDVAITFFREAVGLVWIVSKLLRDIGLQPVHALTGS
                     STSDMARVSACKLIIGFSLGREPSPDHLVGGYAHLLHKWFGAPIQWTCFAGPSATDASL
                     RKLAVCFGPRVAARAERVVAENRSLVEAIVSRYRPRLEGKLLIHFEPMTDDQLEPFRLL
                     GMRIGDVTGWEGKTGKRRTPRRVCDGERPSLEAIEAYIVEAAPDLVLGLDRDEFDWRKR
                     GRAALPFSSLFDRKGNAFWGYDGFACLAAELDRCLNAPWRGLVEPPWSKSIPISKTPSS
                     GAR"
     CDS             2016..2891
                     /locus_tag="METTRDRAFT_RS0223250"
                     /protein_id="WP_040567895.1"
                     /translation="MRGLFSVSGALLFLLFSVLVLLMLFSLTLGRYPVPAAEVARIVLT
                     TAPINAVGHYENAPWVVVEIVRMPRILLVTLCGMGLAMSGAAMQGVFRNPLIGPEIAGV
                     SSGASLGGVAAIMLSWQSLEIVGLAFASGLAALAAAFALAQLSGRGSTLALVLSGVIIG
                     GFCGSLVGLLQTLGETDARALGVDVNALRWALMGLVAVTVAAQVSVSGGVGWVGLIVPH
                     LARMLVGPDHTRLLPASTLLGGVYLLAMDDIARSLTEQEIPIGLLTSAIGAPIFAFLFW
                     KTQSKGWMRE"
     CDS             2884..3696
                     /locus_tag="METTRDRAFT_RS0223255"
                     /protein_id="WP_003615114.1"
                     /translation="MSDTAISISDLGYFYRPDVWVLRHCEARVARGGVFAILGPNGRGK
                     TTLLHLLIGASKPREGSLAVRGRIAFVPQLFEASFDYTALDMALMGRARKIGLFSQPSR
                     ADVEATLSALDRFGMADFAERPFGELSGGQRQLVIFARALVAEADILVLDEPTSALDLE
                     NQALVLERIAALAREDGLTVVMTTHQPHHALAVADDALLMRGEGDYLAGKARDILTEES
                     LRSLYRAPLKRLAFEHEGVEVETIAPILTPTRRANIRSQTATKAEGAA"
     CDS             3696..4604
                     /locus_tag="METTRDRAFT_RS26485"
                     /protein_id="WP_003615116.1"
                     /translation="MGADERASRDTPLERPAASPPEAVRPAGLRSLAISVALGAHAALF
                     ILFAGFLAEKVTPLDDLRVELVQQGETVTETNISPTPDAAPTAAIEPIQSASPDPTLRD
                     DTQITMSKQQPRAEAADLLSAPLPQVEAPDALPLAIEQRRIEDARKSQRRVEDKKRKEK
                     PEEVRRQAAQRIARRESAQSRQLAAHEQAGAAAVRTGVRESAGNAPHMSKAAYAALVSA
                     EIHRHKHYPASARQSGSTGAVSVIFSIGPSGAIVSHSITRSSGNGAIDAAVHEMLAISH
                     PPPPPGGFFYGNVTISFDLDR"
     CDS             complement(4631..4834)
                     /locus_tag="METTRDRAFT_RS25730"
                     /protein_id="WP_003615117.1"
                     /translation="MAESELSVLSSQCLARRNGDIESLRAEVAAWVADRNTHQAKADWR
                     FTTADARIKLKRLYPVFPVQNG"
     CDS             complement(5098..6795)
                     /locus_tag="METTRDRAFT_RS0223270"
                     /protein_id="WP_003615118.1"
                     /translation="MSRALTRTAVVASAFAIAAATGSSAARADTAAIEARLRKLEAEIV
                     KLRKEARDAKVAASTKTTNVANAATVQAIGATDPKLTPPPPPVFVSFKNGLFVETEDKA
                     YSVKFGGRVLVDGGGAIQPETGLNSNVNFRQVWLQVEGRAARYWDYKLAYEFANTSAVG
                     TLGGLRDAYLAFHHPALTVPVVNTPLTVMIGNQWGPNGLETINTFLYTDFMERSLVSDT
                     FGAGRHLGASFSTYGSDWSVKGGVFSTSPQDKALAPAASNPVPDWVNSKAGWVATGGAQ
                     YFEVAGRATYAPVKDADKLIHLGLSGRYHQPNSSTGGNDDRNLLLGASTNMESNILRTN
                     LLGTPDLSCGAVVVSAHPAVAGNCVRDAFFYGAEFVGSYGPLSIQAEYMGAHYDRRGSN
                     ILLANLAGNYAPGGTSQNFDGYYVYGTWYLTGESRAASYSVTNPNNPATFGQIKILKPL
                     SAGGWGAWELGARFSSVNLNDGPYSGTTFQNLLASAPNAATRAYIANSSVVGGSEQDVT
                     VGVNWYPDDGIRFMANWTHVTSLTAPWNRAYLNGAHPDTFLLRTQVYW"
     CDS             complement(6933..7487)
                     /locus_tag="METTRDRAFT_RS0223275"
                     /protein_id="WP_003615121.1"
                     /translation="MTLSVSASFRRASTTRELLLILAAVVTICISLGVLYESFIHPITI
                     LSTFPSAGLGALLALAATGGDLGLIASIGLVLQIGIVKKNAIIIVDFALDAQSSRSLFA
                     HDAMSKACLLRFRTILMTTFAAILGALPLMLDWGVGFELRRRFGVRRIGEDVRCQSLGP
                     SSGAVVAGASVNQRRRERRRS"
     CDS             7486..7929
                     /locus_tag="METTRDRAFT_RS0223280"
                     /protein_id="WP_024750075.1"
                     /translation="MEHVVDRGGRDSVAWGRRAIDDEIDRAPPLLHVTHDTCSTAARWR
                     CAIMPPVHPSICAAPPLRAAQSRRDDRFNKFPHGKVQNCSRLFVLSKRDGGSPAEGEVQ
                     MASSSLNVPSAASKAAGVTQVFSQDEVCVGAAWPGRLRTQALG"
     CDS             7926..9167
                     /locus_tag="METTRDRAFT_RS0223285"
                     /protein_id="WP_003615122.1"
                     /translation="MTPVPDIAPIKGRGAAQRQSGRRSKTPLFCAAVVALAGAIYSMRQ
                     FGQAGGETLVTSVVTRGDLEEVVTATGKIQPFAHVDVGAQASGQLTHILVKIGDHATQG
                     MLLAEIDPQLQSAKVAADEAQIAQYHANLVEQLAIVEYAKATLERNARLLENKAVSKLA
                     MDESRRDSQTAAAKADAIRAQIKQMQSTLESDRATLGYTRIFAPMSGTVVSIDAREGQT
                     LNATYSTPQLLRIAELSTMTVWTEVSEADVTRLHAGMPVYFMTLGHGDRRWTARLRQIL
                     PAPHKPVGPQGGSDANTSKNNVVNNVVLYTALFDVDNAAGDLRPEMTAQVFFVAAQTKG
                     AVIAPVTALRASADGGTTVGVVDADGKESERTVQVGLRTRFRVEILKGLAPGERVVTGR
                     KADSGKTPLVSFHL"
     CDS             9176..11140
                     /locus_tag="METTRDRAFT_RS0223290"
                     /protein_id="WP_040567899.1"
                     /translation="MSPPRPDVGEPPLIEIRDVHKSYFASDSVPVAVLHGVSLTIRAGE
                     FVAIMGQSGSGKSTLMNILGLLDKPTKGVYRFAGRDVTTLSRDELARLRRDAFGFVFQH
                     YHLIPAVTAVENVEIPAVYAGVAPAERRARANALLDRLGLAERIDHRPNELSGGQQQRV
                     SIARALMNGGGIILADEPTGALDSATGAEVMALFAELAAEGHTVILITHDLEIAKAADR
                     IIEIRDGTIISDDESEVVKRDGDFAQPGLDDDVGSSFLLDMREAVHAGGRTLAANPFRT
                     GLTLLGIILGIASVIALLAIGEGAKRAVLSQLAVFGTNRMYVIPGGGSGHGLAGRLLAA
                     DADIVRDVPNIAAAMPYLEGQVLVRAGNVDYGANGVAITTDFPRILNWSVEAGVFFAKE
                     DERALATVATIGSKLAARLFSDGENPIGKMILVNDVPFQVIGVLSSKGALSGNSDDDDT
                     IVFPFSTGSIRVFGKKELSWISVLVDDLARADETADAIAAVLEKAHHAHDFRVFNKAAT
                     IEAQNRTQDALTLLLGFTAAISLFVGGIGVMNVMLMAVTERTREIGIRMATGARTIDIL
                     RQFLTEAMMISGAGGLVGAVIGVAAGVGGSLAFGMPVIFSGAAILGAVAGAVVTGLVFG
                     FMPALRAARLEPVAALARE"
     CDS             complement(11180..13651)
                     /locus_tag="METTRDRAFT_RS0223295"
                     /protein_id="WP_003614831.1"
                     /translation="MPFVVSRRGWVSALCGGLALVAAALHARTAPAASVGPTVTGVEIR
                     RTTDGVPHLRAGGWRELGIGVGYVQAQDALCTLAEAFVTYEGRRAWFFGADGKPARGST
                     FGQPKNIDLDFFFRAFATDEVAARYREQNPPELNELVEGFAAGYNRYLADARSGRAPSV
                     DRSCLEQPWIRDIAANDILRRMYAAQIVAGYGRFIAEIADAAPARSAAPSKSGEIDHLA
                     LRRRLAQQIGEQPGVGSNALAFGREATGGDGAVLFGNPHWFWGGPDRFYQMHLTIPGKL
                     DVAGVAFLGVPLIMIGFNDHVAWSHTVSEARRFGLFDLTLDAGDPTRYRIDGNSEEMSV
                     REIGVDVQGDDGSARRLTRFFYRSRSGPVVDLGRHDAALGWGSAHALAIRDANAENFRI
                     FRNYFYWNQAKSLDEFIAIQRREVAVPWVNTVAIGRGDGRAWFGDVGAVPNAPDDLRKA
                     CMTPSAARFAHVDPLTPVLDGSRSACDWRVDSAAAQPGAMRADALPQLLRGDYVANMND
                     SYWLSNARQPLEGFPSLLGGERRPLGLRGRLGHRMALDLLQVREASAEALSLRLMRDVL
                     TPRAYSAELFKDELLAEACVQREVRLDAGASKVAGLDALVKAGAEAFKVDIAEACDVLR
                     RWSNKADVDDRGALLWEAFWARLMRNPADILYRVAFSGDAPLDTPRELLAGNGRAAKAL
                     ASTVAAFGAENRPLDEALGSRRFVESSGNRFPIYGGCQSVGYFTVACNSIDGDRMGPDA
                     VANSYLQVVRFGVDGVEAHTLLAHGLDEAAMSGGGGAAPIARYSRKDWLRFPFREDEIA
                     RDPMLHRVVLP"
     CDS             complement(13639..14640)
                     /locus_tag="METTRDRAFT_RS0223300"
                     /protein_id="WP_003614832.1"
                     /translation="MITFFNAKHVHHQGAVEMFRGALLPCFEVAARVERVRDELRRRRL
                     GAIEEPSPFDDAVSHRVHAPRYVDFLRGAWDEWVALNPAHENRDALPSVWSVRHFSFDV
                     GTPLTRGAWRAARSGAACALSAAESVRSGAAQSAFALTRPPGRYSGYDFFGGYCFLNNA
                     AIAAQALRDGGVERVAVLDVDYYHGNGTQCLFYDRDDVFFMSIHGDPRTEYPFFLGYAD
                     EEGAADGNGCNLNIPLPRGTEFSAWRAALAHGLRAIAGFRADAFVVSLGVDTFEADPIS
                     GFRLRSEDYLRVGEDLARAGLPTVFMMEGGYAVDEIGVNVANVLEGFEACRS"
     CDS             complement(14640..15497)
                     /locus_tag="METTRDRAFT_RS0223305"
                     /protein_id="WP_024750077.1"
                     /translation="MAKTKLRLVYIWSLRNAAADEAGRYIDYKGERRYMKSPLEYLVES
                     LNETPLGDAYSLEAVIFDDDEGSARDREKLEDYGFACGAGRQWFYPPTLAVNGRRVNDL
                     LCAVPSTYRRLPQNTPVRKAGKSDFEARLLEKLSTLDAHLVVLDGLLVILDELVRPGAR
                     FYRRIVNIHPGITRIESPYERRGAHATLDALHGAKGLKVVNWRTMEMKPAPVIDMTGAS
                     FHYVDDGIDSGEVIVDALDTRIDPQDSILELRWNNFNKSLFPALHRGLMHMAGVAGVVA
                     RESV"
     CDS             15510..15854
                     /locus_tag="METTRDRAFT_RS0223310"
                     /protein_id="WP_024750078.1"
                     /translation="MRLKNDGRDTREALFGEIDAHAATPMPPGQAHGAFPVCKTKIPPD
                     CLEAWRVARRPTGSMRGERGAIALINFDVRTRRRLSELRHSQRPCVSASSRCRRSEAHA
                     RSAEPPRRVD"
     CDS             15960..17249
                     /locus_tag="METTRDRAFT_RS0223315"
                     /protein_id="WP_024750079.1"
                     /translation="MLIYDVLGIGFGPSNIALAIALEEKRQGGASNIDMMFIERQKSFT
                     WHPNMLLDHAHMQISFLKDLATLRNPTSRFTFVNYLHEKQRLQDFINLKTFFPSRHEFC
                     DYFAWAAAQFQDRCVYGEEVFDVLPEKRGGEIALLRVRSRDRSGEVHERLARNLVVSVG
                     GSVHVPECFRPFASDARIFHSHNYLRSIEANAEARTIAIIGAGQSAAEIFMDLHGRPNA
                     PQIDLIARARAIRPSDDSPFVNEIFNADFVDHMFSRAPAERLEMLREFRHTNYACPDLE
                     LIQQIFGVLYEQKVKEQTRHRLLRRHEVRSVRAADDGVHLTLFDRNSERASTVRYDAVV
                     LATGYEREYHKTMLTSVAPYLGDFEIDRHYRIKTSSHFRPAVFVQGASEPTHGLSDTLL
                     SVTAVRTGEIGDALLATAQPSERQIAVGVH"
     CDS             17340..18740
                     /locus_tag="METTRDRAFT_RS0223320"
                     /protein_id="WP_051418967.1"
                     /translation="MTHPYTLAPNPLLERQAARESNARSYPRRIPLALKRAHGIYVEDV
                     EGRIFIDCLAGAGTLALGHNHPVVIEAIQQVMKDGLPLHTLDLTTPIKDRFIQDLFDIL
                     PVDFARDAKVQFCGPTGSDAVEAALKLVKTATGSGTILAFHGAYHGMTQGALQLMGSLG
                     PKKPLNSIQHGVQFLPYPYDYRCPFGLGGEAGVRAGLHYIDTVLNDPECGVPRAAGMIF
                     EAIQGEGGVIPAPDAWIRGIRELTAKADVPLIVDEVQSGFCRTGKMFAFEHAGVTPDVV
                     TLSKAIGGSLPLSVVVYRGELDQWAPGAHAGTFRGNQMAMAAGSATIRFLRAERLHEHA
                     RQVGERLASGLRQLQSYFPQIGDVRGRGLMIGVEIVDPEGGRRDNASRPPPTTPALARA
                     IQNECLRRGLIIELGGRHGSVIRFLPPLVITERQIDHVLEIFTISLQTATKFSCVENFI
                     YEEMGVRE"
     CDS             complement(18792..19298)
                     /locus_tag="METTRDRAFT_RS25735"
                     /protein_id="WP_051418968.1"
                     /translation="MEHRCRLEKHAAKILGSPHSAEDVVQDAYIKAAETAATTEIERPA
                     SYLYQIVRNLAIDHYRRTILESRYFTSEEEGSEIVDSTGTPETIVIERLQLRSLAAALA
                     DLPKRTQRAFELHSIDGYTQREVAKQLNVSPTLVNFMIRDALKHCREATAQKECGSCSD
                     RSADR"
     CDS             complement(19956..21662)
                     /locus_tag="METTRDRAFT_RS0223330"
                     /protein_id="WP_003614837.1"
                     /translation="MDPNQETLAHTALRLLAPFWPIGVFATCMGALSGLATAWLLATIN
                     RALYADGDIAAALMWTFAGLVTVTLAGEIVSDLGNSWIGQQIIAALRKELVAKVVAAPI
                     EQIERYRAHRLLSVLGQDVDAVSIFSYNFSSLAIALAVTSGCVLYLVFLSPIIFLIVAV
                     AIAAGVLVNFWARKRGSAFYEEARVAQDEVYRQYRAITEGAKELRLNRDRRRRVHGEQL
                     TEAIDRIRDMKVRAFSIFMSANAVDSALFFVMIAMIIVWQGWLGVERTAVSGFILVLLY
                     LKGPLDQALAAYSHFVNAQVSFRRIAELSADFADPESGFAAALPTPAASGASPGIGSIA
                     LRGARYAFPAGEGAEPFVLGPIDLTIRGGELLFIVGENGCGKTTLIKLLLALYPPQEGE
                     LLLDGAPITAAGRDDYRQLISAVFFDYFLFDDLVAPDGDVREKAGPYLEALEIAHKVTV
                     ENGRFSTTDLSAGQRKRLALIQVYLEQRPIVVFDEWAAEQDPTFRRVFYAEMLPAFKAQ
                     GKTLIVISHDDRYFGSADRLVRLDKGRIVEIVEAPGEAPRRGLPLQQEEVA"
     CDS             complement(21893..24298)
                     /locus_tag="METTRDRAFT_RS0223335"
                     /protein_id="WP_040567904.1"
                     /translation="MIARPARAQQASPTAATNEVTHFSIPVQPLAAAISAFIRRTGWQI
                     SYSSALARGKTSVPVNGDMTPAQALRRLVSDTAIQVLVNAPGSAALVSPMAAATNVADD
                     GAVTLDTIDIGAEHASKIDHWNAPPAYSGGQVATGAKLGVLGNTSVMNTPFSVTGYTSK
                     TIMDQQAITVADVVANDPSVRVYTTGLGSSAGKGDSLRIRGFSVGASSVFFDGLGGIAP
                     LRLIPVETMERVEILKGPNALLNGFSGYAALGGMVNVVPKRATDAPIASVTASYFSNSL
                     FGTHIDVGRRFGANNEWGVRVNGLFRGGNTAIDGQFAELGVGALALDYRGGDFRASIDV
                     GHVNSTVDSPTGSAGFGVSPDVLTLPAPKASKQIYQNWEYAKSRSTYVIGKFEYDIDKN
                     WMIYGAAGYRYSNEAYLSSDIYVTDKLGNASASAYYTPFNRESVSAQIGTRGEFSTGPI
                     DHKVSLNVASIFDTMNYTGEYYGFYNFYTNIYNAPRIARPSTAGLSNNPPKYWEQTFPT
                     VTLADTLSFFDDRVLFTAGVRYQQINQTVFASDGTISQPAYGDLAFTPAFGLVVKPLEK
                     LSLYANYIQGLEQGPTAWGGSNRGQIFPPVRTEQIETGVKYDFGAIAATASFFEITQPS
                     AVITTDAAGNSTFGVNGRQRNSGVEFNLFGEVVPGIRLLGGFSYTQGTLTKTADGTYDG
                     KAAIGVPKWQSNFGIEWDPGFVEGATLSGRMLTTSSQYLDQANTQKISGWTRFDFGVQY
                     KLQAFAYPVVLRARVENAFDKSYWAGVDGGWVTMGLPRTFKLSATVDF"
     CDS             complement(24522..25529)
                     /locus_tag="METTRDRAFT_RS0223340"
                     /protein_id="WP_003614841.1"
                     /translation="MRIDRVARGKKDEAAREGEFVYDDPIVDEALEWFARLRDEPVDAA
                     TRAAFERWRSRGPRHAREYRELEAMWGSAAFQRATESLREGRQEARRGAPWRQARRLAL
                     GAAAVVMLVAGASLYPVSLSLWDADYSTETGDRRTVRLPDGSTMILDTASAVAIDFGRG
                     RRQVKLLEGEAFFDVKHDPEHPFRVVGRFGEMQVRGTAFSVRAGDDADRVILERGRVDV
                     GRLSRRDERVDLAPGEMVVATKDALSAVTRVDPGRELAWRDGRIIFENRPLSHVLKELR
                     RYYKGAVFVMDHRIDRLLVTGDYRLEDIEGAIRTLTDAAGVTISRLPGGIIIIR"
     CDS             complement(25678..26190)
                     /locus_tag="METTRDRAFT_RS0223345"
                     /protein_id="WP_024750081.1"
                     /translation="MLGSLNRVFQVQRGSLMWSVMRIVRDAQIAEDLVHDAYLRVRRAM
                     EAGPIEHVEAFLHQTARNLALDYRRRRRMRGAVELEAADDDALLDIADNALSQETAIIE
                     REKFVAFRSALSGLPPRAQQVMILSRIEEWPNRRIAEHLGISERTVFNDLKTAMAHCRE
                     RIARLDP"
     CDS             complement(27574..37194)
                     /locus_tag="METTRDRAFT_RS0223355"
                     /protein_id="WP_024750082.1"
                     /translation="MAKTHDATLFMVMLGLFMLLLRRLSGERDMRVGVPTANRQRAEVR
                     GMIACLTNVLVLRARVETFRTFSDLLGDVRKAVLDAHGHPDLPFDLLVEALRPEREPNV
                     NPLFQVKCTQQDDVPIDWKLPGLEIQVEDFSAGEAHFDLSLDFVDGADGVEAILAYPQE
                     LFDHDSIQRFAHMFDILAKQVVERPESKLSELHLGEKSSCLLGERRAFANADVLGLWTE
                     SVRRFKNRTAVRDERRAYSYEELDVQSDGLAAELVDHNIGPEARVGVLAARSCEFVLGV
                     LAALKAGAAYVPLDPQLPAERLAFQADDSGVRALLCAGSPAWAISTPMIRLAFDGEMNR
                     RRYLRVSPHPEQGAYVVYTSGSTGKPKGVVVTREALANYVQAVLAQMDLPERATEVAMA
                     STVAADLGNTSLFGALCSGRTLHLVSQDRAFDPDAFAQFMADRRIDVLKIVPSHLRALM
                     AASAPADVLPTARLVVGGEATRWPMLDQIAALKPGCAVLNHYGPTETTVGVLTQEARDA
                     TRLADSLPMGKPLANCDAYVLDAELDPVPQGVAGELYLGGAGLARGYLSRAAQTADRFI
                     AHPFRTGGRLYRTGDRVKALKDGSLEFLGRVDDQVKIRGYRVELREVAYALRQQQGIAE
                     AEVVATRDDGARDRLDAYVVALPGERIDLDRVRASLTRTLPDYMMPSAIMALDALPLTV
                     NGKVDRKALPAPPHCEAKGHAAPQGRTEEALARVWAEVFGVERVGRDDDFFELGGDSIL
                     ALKLVARARKHGVHMLPKQLLAGKTLAGVARLMDEASAKEEEESTQPKLQRAPRTLLLL
                     ASAAQLRQWFLWRLAPSSTAYHISGALRLEGVLDVSALWASFAALVERHESLRTVFRAD
                     AEGRVEQHIFAAMPIEAPLIDLGEVAEAEREGRMRERAQAICDLPFDLTQGPLLRVAVI
                     RTGEKEHVLVVVMHHIVSDGWSMQIIVEEFVAQYRARLRGEAAALEPLPIQYADYAAWQ
                     RNWLEAGEKERQLSYWRGQLGAEHPVLQLPTDHPRKAEGGYRAGRYAVEAPARLIAALQ
                     RRAQAEEATLFMALLAGLQALLHRYAGESDIRVGVPIANRHRAETEGVVGFFVNTQVLR
                     NVVEPRRSFSHLLRRTREAALGAQAHQDLPFEQLVEALQPDRNLGTNPLFQVMFNHQRQ
                     DRRALQDLPGLRLTELSLGDQGAQFELAVDSVEDSDGRLMVTFSYARELFDAATIERMA
                     GHYMALLEALAERPDQAVGDVDLLGAAERGRLLEWGANDRRFSDVEPVHRLFERQARSH
                     PEAVAVTFEGASLTYGELNARANRLAHRLIALGVKPDGLVGVAVERSLEMVVSLLAVLK
                     AGGAYVPLDPDYPADRLAYMAQDSGIALLLTQARVKERLSFAAGLTTLELDRLDVDDQS
                     DLDPSVAVHAESLAYVIYTSGSTGRPKGAQLCHRNVARLLSATDAWFEFGPHDVWTMFH
                     SYAFDFSVWEIFGALCTGGHLVVAPYWVSRSPEDFLRLLRRQGVTVLNQTPSAFGQLMN
                     AIKPHDEPLALRAVIFGGEALDPERLRPWIECWGDKRPRLINMYGITETTVHVTYRPIT
                     AKDLEGCRSPVGAAIPDLGLRVLDGSLNLAPIGVVGELYVAGDGLARGYLKRPRLSAER
                     FVADPFDGRGGRLYRTGDLVRWNSDGELEYLGRIDHQVKLRGFRIELGEIEAQLLAQPD
                     VREAIVVARQGLAGTRLAAYVSATPGRTIDPSALRDRLRETLPDYMTPSAIVVLEKLPL
                     NANGKVDRKALPTADAVSDRGYEEPQGEVEEAMAAIWAETLGVERVGRHDNFFELGGHS
                     LLALGLLERMRMRGWRTNVRALFQLPTLALFAQAVAESAAPDETAAPLNLIPADCAAIE
                     PSMLTLLELDAEEIHQIEVRVPGGAANIQDIYPLTPLQEGMLFHHLLHGEGDAYVTAHT
                     LTFDSKERLDRFVACFNRVVERHDILRTAVLWENLTMPVQVVYRRAEMQVHWLADEGSD
                     AGERLDLFADPRRFRIDVRRAPMFHAVGAQDGAEGRWLLRLLAHHMVDDNTTVKRLIEE
                     IALLQAGKEHLLPKPSPFRDFVAKARSSMSTTEHEAFFRKMLGDVAETTAPFDLLDVRG
                     DGRAVAEARLPLTAASAARIRREAQRHRVSAASLFHLAWALVLGKLVGRDDVVFGTVLF
                     GRMQSGAGGDRTFGMFINTLPFRAELKRLGVEQCLRSVHATLTELIHHEHASLSLAQRC
                     SRLPNDAPLFSTLLNYRYSERQEDEAADGAWEGVDVIKSEERTNYPLGISVNDLGQEFE
                     LVAHVSASVDASRICEYMKTAIDGLVDALEQGSKRPIVDVPVLGAAERGRLLEWGANDR
                     RFSDVEPVHRLFERQARSHPEAVAVTFEGASLTYGELNARANRLAHRLIALGVKPDGLV
                     GVAMERSLEMVVGLLAVLKAGGAYVPLDPDYPADRLAYMAQDSGIALLLTQARVKERLS
                     FAAGLTTLELDRLDVDDQSDLDPSVAVHAESLAYVIYTSGSTGWPKGVAIRHRSLASCM
                     MWMQDAYGLAGADAVLHKAPFGFDVSVWEIFWPLTSGARLVVANPGDHRDPERIVELIR
                     RHEITTLNFVPAMLQAFLAHEGVEERTRLRHVICGGEAMPAATQREALQRLHGASLENL
                     YGPTETTIHVTQWRCRDDGRSRVPIGRPIAETQAHVLDEGLAPTPVGVSGELYIGGELL
                     ARGYLHRAGLSAERFIADPFDDRGGRLYRTGDLARWSSEGELEYLGRLDDQVKVRGFRV
                     ELGEIEAQLLAQSEVREAAVVAQAGPGGSRLVGYVSAASGRTIDPSALRARLRERLPDH
                     MTPSAIVVLESLPLNANGKIDRKALPAAEFVSDRGYEAPQGEVEEALAAIWAETLGVER
                     IGRNDNFFELGGDSISALRVVTSARSRNIRGLTLTLRDLIGNPTIHAISARRNSTMLLN
                     QRVFEREPLFCIHSALGTVLGYLSLAKSLNGVRSVYGLSCRTLVDPSHRDVSLDTMADD
                     YVELMRATQNDGPYHLLGWSLGGILATLIAARLERIGQEVRFLGLIDPPLPSGLARQVA
                     TGDWREGYAYLLGRVGEKSGEHLQIPDEISDPLDSEQPLLEWTRSLINAGLLRPQGQYA
                     GLEAEDLTRACLISRTLGLATEQFSGSLPPVAAPVYCWWSKGRQRAVIDEVSSQLRTAR
                     IFHSFTESDHESIVSSPALLNSLAELMRVLTIDS"
     CDS             37303..37629
                     /locus_tag="METTRDRAFT_RS26490"
                     /protein_id="WP_024750083.1"
                     /translation="MRIAELGAPVSQLSFFLTRLEPITLPNDIIRELDRQRLQPFRARI
                     TFDLIKMKKLLDQYASGYAVPRDVVENDPQHMVVVTELPQHGSHRGLCIEHEWSVREAM
                     LQSI"
     CDS             complement(38057..41353)
                     /locus_tag="METTRDRAFT_RS0223365"
                     /protein_id="WP_024750084.1"
                     /translation="MERFGSTSAENRRVFYDKMRSEGVALSQLPIVPRPAGAGGGETPS
                     AAQLRQWFLWRLAPSSTAYHISGALRLEGVLDVSALWASFAALVERHESLRTVFRADAE
                     GRVEQHIFAAMPIEAPLIDLGEVAEAEREGRMRERAQAICDLPFDLTQGPLLRVAVIRT
                     GEKEHVLVVVMHHIVSDGWSMQIIVEEFVAQYRARLRGEAAALEPLPIQYADYAAWQRN
                     WLEAGEKERQLSYWRGQLGAEHPVLQLPTDHPRKAEGGYRAGRYAVEAPARLIAALQRR
                     AQAEEATLFMALLAGLQALLHRYAGESDIRVGVPIANRHRAETEGVVGFFVNTQVLRNV
                     VEPRRSFSHLLRRTREAALGAQAHQDLPFEQLVEALQPDRNLGTNPLFQVMFNHQRQDR
                     RALQDLPGLRLTELSLGDQGAQFELAVDSVEDSDGRLMVTFSYARELFDAATIERMAGH
                     YMALLEALAERPDQAVGDVDLLGAAERGRLLEWGANDRRFSDVEPVHRLFERQARSHPE
                     AVAVTFEGASLTYGELNARANRLAHRLIALGVKPDGLVGVAVERSLEMVVSLLAVLKAG
                     GAYVPLDPDYPADRLAYMAQDSGIALLLTQARVKERLSFAAGLTTLELDRLDVDDQSDL
                     DPSVAVHAESLAYVIYTSGSTGRPKAVMVRHEALGHFLLSMRERLEVARHDILVAVTSL
                     SFDIAALELYLPLIAGARTIMASREDARDGRRLARLMEQSRATMLQCTPATWRLLRSSQ
                     WKGPPDLEFKGLCGGEALPADLARDLTSVGVVLWNMYGPTETTIWSAMGRVSGRVSLGS
                     AIASTQLRVLDDDLSPTPIGVVGELHVAGVGLARGYLNRPAGSAERFVVDPFDDCGGRM
                     YRTGDLARWSKDGELEFLGRIDDQVKVRGFRIELGEIEMQLLAQPGVREAVVTAQTGPA
                     GPRLVGYVSASSGETLDSSSLRDRVRAALPDYMTPNAIVVLESLPLNANGKIDRKALPA
                     AEFVSDSGYEAPQGEVEEALAAIWAEVLSVERVGRRDDFFDLGGHSLLASQVVALLASR
                     HACEVSVRLLFESPALHECAAGLSPSWSTTAGSRCNRLARMDSLMSEFEV"
     CDS             complement(41380..47757)
                     /locus_tag="METTRDRAFT_RS0223370"
                     /protein_id="WP_051418962.1"
                     /translation="MLDVSALWASFAALVERHESLRTVFRADAEGRVEQHILAAMPIEA
                     PLIDLGEVAEAEREGRMRERAQAICDLPFDLTQGPLLRVAVIRTGEKEHVLVVVMHHIV
                     SDGWSMQIIVEEFVAQYRARLRGEAAALEPLPIQYADYAAWQRNWLEAGEKERQLSYWR
                     GQLGAEHPVLQLPTDHPRKAEGSYRAGRYAVEAPARLIAALQRRAQAEEATLFMALLAG
                     LQALLHRYAGESDIRVGVPIANRHRAETEGVVGFFVNTQVLRNVVEPRRSFSHLLRRTR
                     EAALGAQARQDLPFEQLVEALQPDRNLGTNPLFQVMFNHQRQDRRALQDLPGLRLTELS
                     LGDQGAQFELAVDSVEDSDGRLMVTFSYARELFDAATIERMAGHYMALLEALAERPDQA
                     VGDVDLLGAAERGRLLEWGANDRRFSDVEPVHRLFERQARSHPEAVAVTFEGASLTYGE
                     LNARANRLAHRLIALGVKPDGLVGVAVERSLEMVVSLLAVLKAGGAYVPLDPDYPADRL
                     AYMAQDSGIALLLTQARVKERLSFAAGLTTLELDRLDVDDQSDLDPSVAVHAESLAYVI
                     YTSGSTGWPKGVAIRHRSLASCMMWMQDAYGLAGADAVLHKAPFGFDVSVWEIFWPLTS
                     GARLVVANPGDHRDPERIVELIRRHEITTLNFVPAMLQAFLAHEGVEERTRLRHVICGG
                     EAMPAATQREALQRLHGASLENLYGPTETTIHVTQWRCRDDGRSRVPIGRPIAETQAHV
                     LDEGLAPTPVGVSGELYIGGELLARGYLHRAGLSAERFIADPFDDRGGRLYRTGDLARW
                     SSEGELEYLGRLDDQVKVRGFRVELGEIEAQLLAQSEVREAAVVAQAGPGGSRLVGYVS
                     AASGRTIDPSALRARLRERLPDHMTPSAIVVLESLPLNANGKIDRKALPAAEFVSDRGY
                     EAPQGEVEEALAAIWAETLGVERIGRNDNFFELGGDSILSLQIVARLHRAGWKISPRQM
                     FERQTIAEMAPWAENASENEEYPTRRRPNVPLLELSRAEIETLAIPVESIEDILPLTPM
                     QQGMLLHTLLDPESGMYLMQDRFNIHSALDIDALWRSWDVAFQEHAALRAGFVWQGMET
                     PCQIIHRNVTLPKERLDLRHLERSEAVAHIEQILEKELATGFDMSKAPLIRLRLAQISD
                     HEFHLVLSFHHMLMDAWCSGLLMGEVLSAYDRLTEAGEPPPSPAPSIPYRDFLAWLMRQ
                     DRDAAIRYWREKLAGFNQVTRLPINRRGPAGAAGSRMVNVRTALSAEQTQRLHTVSKHE
                     RITPNTLVQGAWALVLAYYSGLREVLFGVTVAGRPAELPELHRTIGLFINTIPLRVRLP
                     DPGSATSVAEWLRSLLSQNLEARDFAYLPLVEVHGLTGMSHDQSLFDSLFVFENAPVDV
                     SLIARAKQWSVHDASSRTHTNYPITVVVVPEDELLLQITYDERFFDAAVAEQLMRSFRH
                     IVERLIGAPAAPLDAVGALADSERLSLIASGRGPDRAHPFELGFVGLFERQAAIHGGRV
                     AARCGGRSITYESLDASTNRIAWLLLDANVIPGRTALVFAERGIGFLEIVVGCFKAGAA
                     YLAVDVDTPVQRLAQIVASSDAQVIVVGPGCAALLGPVLSLLPAPFVAPRIIDSSLAES
                     MSHARLPVVPVHPDLPAYVIFTSGSTGEPKGAVVTSRGMLNNQLSKIDLFALGCDDVIA
                     QTALQSFDISVWQLLCGLLCGACVEIVPTIVTRDPVALLDLLEERGVTVFECVPSMMQA
                     LMEGAPLSLPKLRVTLVTGEAAKLSHVQVWRDRYRHTTLVNAYGPAECADDVALHVKLP
                     GEALDATDSWTEGTFPIGRAVDNIRLCVLDDNLDPAPAGVPGELYVAGIGVGQGYLQRP
                     ELTAERFVADLFSGVDGARMYRTGDIVRRGFDGVLHYLGRSDSQVKIRGHRIELGEVEA
                     LLVQHGDVQDAVVTVCAEAVQGQRLVAYVVPAPSSDDVEEDLFGKLRAYMEQRLPDYMA
                     PTIWMRLDALPTTANGKVDRRALPRPEFSSHCRSFRAPATETQRCLADIWRQVLNVDRV
                     GLDDNFFELGGHSLSAMQVIARIQNTLRQDIPINILISSPTLERFSSSVDERGGRVSDH
                     TLEHLDSFLSALENS"
     CDS             complement(48006..51320)
                     /locus_tag="METTRDRAFT_RS0223375"
                     /protein_id="WP_024750086.1"
                     /translation="MPETNKRAERRARLSPEQRVELAMRLRGESDVAAVRHVIPRRRHD
                     QHGPLSFAQQRLWFLWKLDPDGVAYNLSGGLHLIGALDVAALRVALDGLVARHESLRTV
                     FREGHDGGVEQIVSPRSEIVLPYVDVSGGDAETRERRICDEALQLRVTPFDLGAGPLMR
                     AALFRAEMDEHRLIVVMHHIISDAQSTQIMLDELPELYRASLRKETPQLPESAIRYIDY
                     AAWQREWMAGPEGERQLGWWKAQLSNGAPALALATDRPRNADGRYAAATHAVEMHDGLA
                     ARLRQRTQSFGATLFIGLLAAVQALLFRYTGDEDIRVGVPIANRNRAEIAGTVGFFVNT
                     QVLRAELDGRVTLADLLRRTRDAAFGAQAHQDLPFERLVEVLQPVRSDVQTPMFHLVFN
                     HLRRESGGLRAWPGASAQRLDFDAQAAQFELTLETCEDSDGRLMVTFSYARELFDAATI
                     ERMAGRYMALLEALAERPDQAVGDVDLLGAAERGRLLEWGANDRRFSDVEPVHRLFERQ
                     ARSHPEAVAVTFEGASLTYGELNARANRLAHRLIALGVKPDGLVGVAVERSLEMVVSLL
                     AVLKAGGAYVPLDPDYPADRLAYMAQDSGIALLLTQARVKERLSFAAGLTTLELDRLDV
                     DDQSDLDPSVAVHAESLAYVIYTSGSTGRPKGVAIRHRSLASCMMWMQDAYGLAGADAV
                     LHKAPFGFDVSVWEIFWPLTSGARLVVANPGDHRDPERIVELIRRHEITTLNFVPAMLQ
                     AFLAHEGVEERTRLRHVICGGEAMPAATQREALQRLHGASLENLYGPTETTIHVTQWRC
                     RDDGRSRVPIGRPIAETQAHVLDEGLAPTPVGVSGELYIGGELLARGYLHRAGLSAERF
                     IADPFDDRGGRLYRTGDLARWSSEGELEYLGRLDDQVKVRGFRVELGEIEAQLLAQSEV
                     REAAVVAQAGPGGSRLVGYVSAASGRTIDPSALRARLRERLPDHMTPSAIVVLESLPLN
                     ANGKIDRKALPAAEFVSDRGYEAPQGEVEEALAAIWAETLGVERIGRNDNFFELGGDSI
                     SAVQLVTRARRRLRVNLAVRDVFENSTLTEMARGVRVAGEEALLEINCFIDNLEGV"
     CDS             complement(51330..55856)
                     /locus_tag="METTRDRAFT_RS0223380"
                     /protein_id="WP_003615165.1"
                     /translation="MSGSSEAQTGVEIAVVGMAGRFPDAPDVEVLWRNVCDGVESVRPL
                     SDASLRACGVAAAALADPSYVKNGVVLPDVDLFDADFFGYSPREAERIDPQQRLFLETA
                     WQALEHAGYGAGAGSALVGVYAGSGPSLYLLRHLLPSIDLRESDIASVLGLLNGSDHDS
                     LATRVAYKLDLRGPAVCVQTACSTSLAAVHLACRGLLNHEADMALAGGVWLNLLQGRGY
                     RYQPGAILSPDGHCRAFDAAAAGTTIGSGVGVVVLKRLAEAITDGDTIHAVIKGSAINN
                     DGAAKVGYTAPSIDGQTAVVLAALAMADVGADTIDYVEAHGTGTTLGDPIEIAALTEAF
                     RAGPDRKGHCAIGSVKTNVGHLDAAAGVTALIKTVMALERRILPPSRNFERSNPQIDFA
                     NGPFYVNTEAKPWPESATPRRAGVSSFGMGGTNVHLVLEEAPSASDGVEAPESVASSGR
                     LHALMLSTGSASSLDAAGLELARHFELRPDQRMADVAYTLREGRKRFDHRAVALVRDRE
                     AAIRALTRRDPTAFFKGEALSARPTVAFLFPGQGAQHVDMGRALYERDFGFRETIDHCC
                     ELLRPHLGQDLRALLYPVAGEADAATRLARTDIAQPALFVVEYALAQWWMRQGVRPDAM
                     LGHSVGEYVAACVAGVFALEDALAVIAARGRLMQAMEPGAMLTVGMAEVELPADLTGCE
                     LAAVNASDVCVLSGPTTAIDSAERALAGRGVAVRRLHVSRAFHSVMVEPMLGAFEALLS
                     CIALSAPQIPFVSNLTGRWITADDARDPAYWARHLRGVVRFADGLDELLAKPDRVLLEV
                     GPGETLCAFARRHPGLGRRPALASQRHPRQAGQDADQPARCVAQLWIAGVDVEAADLLR
                     GVSGRRVPLPTYPFERRSYWVETPKERSGATPDKPGFAAGNIADWFYAPTWKRIRPPSA
                     TSGERRSGCILVMGDSGNDLTERLHGALQVAAGRVVVRAERGPEFARLGERRYAVRIGA
                     RDDMEQLLRHIDAETGPLSDICHMWNVDLCDTPPLDEALERGFFSLLALAQALGTTGGR
                     KVSLTVVASRLWDVTGAEPSCPEKATLLGPCKVIPQEYPHIACRVIDVPPPTDSGALER
                     LARQIAAEIGAPVEEPIVAYRGAHRWARTFEPLRIETPSSSLLRKNGVYLITGGLGGVG
                     HALARYLAERWQARLALVGRNILPDQTEAAAELEALGAEVLILRADVTDATQLRAVVDE
                     TRRCFGDLHGVVHAAGVAGGGMIAQRQRAAVEKVFAPKIRGLRNLMATLDGKSLDFVLL
                     CSSLSAITGDFGQVDYCAANCFLDALASEETRRGKTPILSVNWDAWRGVGMAASQSLPD
                     GVGIAPTQAGPLLERLLSDPLGARVVISTIDLDQQFAQARCALANRLSSVLPTKQRAHP
                     RPDLQTIYVPPSDELEERLLDLWEEFLGISSIGIEDNLFELGGDSLLAIQLLAKVRHAY
                     GVEIHPAAFFERPTTAALALLVEEALIEEIETEAVDPETAQRSSATV"
     CDS             complement(55853..61180)
                     /locus_tag="METTRDRAFT_RS0223385"
                     /protein_id="WP_003615167.1"
                     /translation="MTTRPASHGSAFDDPANFVECLQRLAATRPEDEALTVVVERNGEV
                     VETTSTYRAFVLRVQALAAVLQRRFETGDRVMILLDNDENYAVGLFACFHAGVIAVPVF
                     PPESTRPQHLARLAGIAADARARGVLTASALLAQVGAAAGHFGALELVVVDEVDPAGAG
                     DWRPREPAAADIAFLQYTSGSTSAPKGVMVTHDNLMANERAIREGLSIGADDKLGVWSP
                     LFHDMGLIGGLLQPFYSGIPCVLSSPRFFLERPLRWLEMISRHRVTISGGPDFAYRLCL
                     DRIKETQLERLDLSCWRVAYTGAEPVRPDTMEAFVERFASAGFRADAVHPCYGLAEATL
                     YVTGGGRGAGISVNRFDGEALAMRRVATNVDGVALVGCGASPSRHEIRIVEPQTGESAE
                     EGAIGEIWAAGPSIAAGYWNKPRESAEAFVERDGVRWLRTGDLGFLHDSQLFVAGRLKD
                     MIIVRGHNIYPQDVERAVETEVEAVRKGRVTAFAVAMDGQEGVGVAAEVSLGLQKLVPA
                     QALVDAVSAAVSEQCGEAPKVVVLLNPGALPKTSSGKLQRAACRNGWAERSLDAYALFE
                     GGRFVFGDGRTGSGPATGERASGDETHALAEIWREALGHESTRRYAEDAHFFTLGGSSL
                     AAARLAARVSQKWDIDFTVRHVFERPRLQEQAEGVRACQSAGARTTRIPVLPPERRGEP
                     SPLSPAQQRQWFLWRLDPQSTAYHIQCVLRIAGALDVDVMREAVAELGRRHDSLRCVFR
                     ARTDGEAEQIVRADVSLDLKLIDLRDVAKDRREARAAETLRELDAQRFDLTCGPLARAA
                     LVRLDDQAYVLALVTHHIVSDGASMQILVDDLAALYAARVAGASPPQSPALHYTDYAAW
                     RREHPDVEAHERQLAFWRERLDVAPGEAQPVLALQTDHPRPTVARYAAGHHRFELPADV
                     LIGLRRQAESRGATLFMALLAAFQALLHRYTGQNDIRVGVPVANRGRPELRSVVGLFVN
                     TLVLRTVVDGRMSFSHVLEEVREAAIGAQANQDLPFEQLVEALQPERSLSHSPLFQVMF
                     NHLQADYGEFAYRTGLAVEGQLLSEQAAQFELTLDTREHSDGRVSAHLTYARELFEPSR
                     IERLAGHYLALLRTLSDRPELALGEIVIQNAEELRRLAQLGENRERYPSAEPVHRLIER
                     RAAQQPDATALILGAATMSYGELDRRANRLAHRLIALDVGPERRVGLAVERSIDMIVGL
                     LAVLKAGGAFVPLDPRYPAKRLADMMEDSRIELVLTQIHVRERLGVGPAKTVLAVDELD
                     LRTEPDHAPSMTLHGKALAYVIYTSGSTGRAKGVAVAHHALAEHARLSAAFSSLVPDDR
                     MLQFATLSFDGFIEQLFPPLLVGASVVLRGPELWSPDEFLHELRERRISIVDLPTAYWL
                     TLIQSFARADRKDYGSLREVHIGGEAMPSEAAPIWREAGLCDVKLLNTYGPTEAVVVAS
                     LLDCAPFIAGERAPPLHMPIGRPLPGRSLRVLDADLQPAPLGVAGELCIGGPLLARGYL
                     DRPGLTAERFVADPFDAAGGRLYRTGDRVRWNVDGDLEYLGRLDQQVKIRGFRVEPGEI
                     EAKLLAQPEVREAVVVAKDARLLAYVSPQAGQAIDVIELRARLASMLPDYLTPGSIMLL
                     ESLPLGPNGKLDRRALPAPERPSQLAFEAPQGEVEEVLARLWAETLGIERVGRRDNFFE
                     LGGHSLLLLKLHQRLDGQGFAVAPSVIDFFRYPTIESLAAFLSGRAAAGDSRQMIAERA
                     ARQRQAFLPRRPSAERTRT"
     CDS             complement(61207..62184)
                     /locus_tag="METTRDRAFT_RS0223390"
                     /protein_id="WP_003615168.1"
                     /translation="MIELKSRFVRKAPPGSDLPALIEPAERGEPLLEALPRLRSEIEAQ
                     VATVGGVLLRGFDVPSVESFRAFATAFDHPLLSYEFGSTPRTEVGGGVYTTTEYPAHQS
                     IPLHNEQAYTRMWPMKAWFHCVTPAAEGGETPIADSRSIYRRMPARIRDRFAPGIVYVR
                     NYGDFDVCWQKVFNSERRDDVEAFCRKAGINWEWKADGDLRTFQLCQAIETHPVTGETV
                     WFNQAHLFHISNLQVEVRESLEDLLGVENLPRNAFFADGSPIPDEMLDDVRAVLDAESV
                     SFPWEKGDVMMLDNMLVAHARAPFKGPRNVVVAMAGSHSNLGRF"
     CDS             complement(62237..62977)
                     /locus_tag="METTRDRAFT_RS0223395"
                     /protein_id="WP_024750087.1"
                     /translation="MGTPFIDLLALPCAGASATMYLRWRRSMPPWIRVVPVELPGRGIR
                     MGEPFVEDFDRLVAQISDEHAASMRGRYALFGHSMGALLAYCVAQRQHALAGPLPRAVF
                     VSASPAPSRRDPGRFVGKDDDAALIADLRKQGGTPEEVFASSELLRLTLNTLAADYRVC
                     ASFRYRAGEPIFAPIHVFAGREDDIAAERIEAWRREAGDVCTLDWFDGGHFFIRQQEQQ
                     VIAAVVRELTHRFSGADHVATASA"
     CDS             complement(62989..63243)
                     /locus_tag="METTRDRAFT_RS0223400"
                     /protein_id="WP_003615171.1"
                     /translation="MSTSCFDREDETFIVLVNHEEQYSIWPHWKAVPGGWKAVEGVKGD
                     KKTVLEYVEKTWTDMRPLSLRKWMDEQAAKTAQRSTANA"
     CDS             63406..63867
                     /locus_tag="METTRDRAFT_RS26495"
                     /protein_id="WP_051418963.1"
                     /translation="MQSLQCKRPRKAAPFRAAQSRLDDRIDKFPHGKMQNCGRLFVMSK
                     RGGSGPAEGEVPMASSSLNVPSAASGVTQVLSQDEVCVGAAWPGPLRTQVFFVAAQTKG
                     AVIAPVTALRASADGGTTVGVIDADSTARRAPRSWRSSPSSPRRAIRSY"
     CDS             63819..65204
                     /locus_tag="METTRDRAFT_RS0223405"
                     /protein_id="WP_051418964.1"
                     /translation="MALFAELAAEGHTVILITHDLEIAKAADRIIEIRDGTIISDDESE
                     VVKRDADFAQPGLDDDVGSSFLLDIREAVHAGGRTLAANPFRTGLTLLGIILGIASVIA
                     LLAIGEGAKRAVLSQLAVFGTNRMYVIPGGGSGHGLAGRLLAADADIVRDVPNIAAAMP
                     YLEGQVLVRAGNVDYGANGVAITTDFPRILNWSVEAGVFFAKEDERALATVATIGSKLA
                     ARLFSDGENPIGKMILVNDVPFQVIGVLSSKGALSGNSDDDDTIVFPFSTGSIRVFGKK
                     ELSWISVLVDDLARADETADAIAAVLEKAHHAHDFRVFNKAATIEAQNRTQDALTLLLG
                     FTAAISLFVGGIGVMNVMLMAVTERTREIGIRMATGARTIDILRQFLTEAMMISGAGGL
                     VGAVIGVAAGVGGSLAFGMPVIFSGAAILGAVAGAVVTGLVFGFMPALRAARLEPVAAL
                     ARE"
     CDS             complement(65218..65697)
                     /locus_tag="METTRDRAFT_RS0223410"
                     /protein_id="WP_003616157.1"
                     /translation="MAPLRGWGAKGVRLRGFAPHGHWRTLTFLGALRHDRLAAPCVFDG
                     PINGESFRAYVEQQLVPALRPGDIVIMDNLGSHKSAAVRRAIRAAGARLWYLPPYSPDL
                     NPIEQAFAKIKHWMRQAQKRTIDDTWRHVGSLVEAIEPGECANYLANAGYASVKM"
     CDS             complement(65795..66166)
                     /locus_tag="METTRDRAFT_RS0223415"
                     /protein_id="WP_003616156.1"
                     /translation="MVRPLSNDLRERVVAASAAGESCRSVAQRFGVAVSSVVKWSQRHR
                     STGSVAPAKIGGRRKPTLEPHRAFILERIGQTPHLTLHGLKDELAARGVKVSHNAVWLF
                     LRREGLSFKKNAVRPRAGA"
     CDS             complement(66638..67309)
                     /locus_tag="METTRDRAFT_RS0223425"
                     /protein_id="WP_024750089.1"
                     /translation="MIDFKGSHFERDVILWGVRWYVAYPMSYRQLEEMMEERGVEVDHS
                     TLNRWVVKYAPLLEKQFHTRKRSIGSSWRLDETYVKVKGCWKYLYRAVDKAGGTVDFLL
                     TAKRDCKAALRFLRKAIDQHGEPEKITIDKSGANTAAIERYNAEHEADIEIRRIKYLNN
                     IVEQDHRAVKRVTRPMLGFKSFRSAAATLSGIELMHMIRKDQLRTRGELRPAQQFYALA
                     A"
     CDS             68784..69074
                     /locus_tag="METTRDRAFT_RS0223435"
                     /protein_id="WP_051418969.1"
                     /translation="MRESLAPGARVADVARKYRICAQQLTQWRRQARTGRLALVTDGPA
                     EFVEIELEQPAAHSEGDAKIEIVVGKVVLRLEQDTASTRIAEIMTALERGA"
     CDS             69071..69424
                     /locus_tag="METTRDRAFT_RS0223440"
                     /protein_id="WP_003615375.1"
                     /translation="MIIPSQGLRIVLAVRPIDFRCGHDALAALAQNKLGLDPHSGLIVV
                     FRSKRMDRLKILLWDGTGLVLIYKRLGEGGFSWPQISDGVLQLSRIQFEALFDGLHWKR
                     VGERIVATPTAAS"
     CDS             complement(70327..71946)
                     /locus_tag="METTRDRAFT_RS0223455"
                     /protein_id="WP_003615380.1"
                     /translation="MIERFGELPDDVDELKALARDALARVDRSETDAQALRSQTSSLTA
                     KVEDLTQTNAVAKAEIDRLTSIIKTLHRDRFGKRSEKLGADDAEQQSFVFEEVETGLAA
                     IDARLAAKADSKPRKTPRDKPRFPSHLERVEEILEPEVPEELQGKERVEIGREESVRLD
                     VVRARFRLIVTIRPKYAYKDPAAILQAPAPEHIVEAGLPTEALLAQVAVSKYADGLPLY
                     RQEAIYLRDGVELGRSLIAQWMGAVGFHFEPLAAHVLARIREGERIFADETTLPTLSPG
                     AGKTKTSWLWAYARDDRPFGGAGPPMVAYRFEESRSGDCAARHLGDYRGILQCDGYAGY
                     RKLAGAPHSNGLRLAGCWAHLRRRFFELHANGESIVATATVEQMKLLWAVEEEVRGQPP
                     QARLAARRATSGDIVQASFDLWERELPRISGKSKLAEAIRYARSHRAVLGLFLDDGRVE
                     IDSNIVERAIRPQAITRKNSLFAGSAGGGRTWASIATMLQTCKVNGVDPYAWAQQTLER
                     IADRWSNKNIEALMPWNFKPTE"
     CDS             complement(72029..72373)
                     /locus_tag="METTRDRAFT_RS0223460"
                     /protein_id="WP_003615381.1"
                     /translation="MIPPGARVLLRAAAVDFRKGPEGLVSLVQDAGADPFDGSLYVFRA
                     KRADRIKIVWWDGSGLCLFAKRLEHSHFCWPTAGSHEIRLSYAQVMALVEGLDWRRVRA
                     VEAPAPQSAG"
     CDS             complement(72370..72747)
                     /locus_tag="METTRDRAFT_RS0223465"
                     /protein_id="WP_003613712.1"
                     /translation="MSTPMRRTDTNQFIEVRAERLEGAPVGERRRWSEDFKDRAITASL
                     EPGTNVSALARSLDITPSQLFGWRRAAALRAEKIERQAPAEPRAAKTRRVEIELGGAVV
                     RVNADISEADLRRLLRAVREA"
     CDS             complement(74702..75490)
                     /locus_tag="METTRDRAFT_RS0223480"
                     /protein_id="WP_003615388.1"
                     /translation="MARLPIAESWVVVTGASSGLGRAAALCLAGSYKAKPILVGRRMDR
                     LLDLQSEIELRFGIASEVVSADQSTEEGRSRIAAKIEELDATAALLAAGLTSVGRFDAN
                     NISDYHSLIETNVLGFTDLLARIVSIFKLRRSETAILAISSLGAETSLPYQAVYGASKA
                     YMNTLIQALSIELRGTSVSVGAFLPGGIDTAMAAQSDLRWGRMGLMDVDRCAASAVEAL
                     LRRRYMTVPGLGNRVAYLASRTLPRSLIGRAASFPYRRPQ"
     CDS             complement(75790..77058)
                     /locus_tag="METTRDRAFT_RS0223485"
                     /protein_id="WP_003615390.1"
                     /translation="MTDFPRCALLVVPMLLSCVSAPAEAARKGPPPQTTVAFATGEIPM
                     ILDAGRVLLDVAFETPEGGTRKALVWFNMGMAAPVLTRTLYQELAIDRGRPLRFWVGDR
                     AIMADAGGVVNGDGGLGVPDFRHLFAPKPVEAMLPASLLQQFIVTLDYGRHALAIAEPG
                     TRKPEGVAVPCEVNSKTGVIAIEVKIGDSVYPLALDAGSGYSWVRGDVARGWMAQHPEW
                     RRAFGAVGPANANMVDFAFEKDGVVFRVPRITVGALSLDNVGALATAPILGVFVDGLLG
                     DFFWDNWRKAAPTPVIGWLGGNVLKDYKLTIDYPNRMTYWRKQRSIDLHGLDQPGLTLV
                     RRDDRYFIGNLVRKASAEGADEAIEGAEIGDELVAVDGAEIRGASREAVLSKLHGAPGE
                     RRRLLLERDGARIEIDAAITGYE"
     CDS             complement(77083..77319)
                     /locus_tag="METTRDRAFT_RS0223490"
                     /protein_id="WP_003615392.1"
                     /translation="MPIIMRLDVMLAKRRIRSKTLAQAIGITEANLSLLKSGKVNGVRF
                     STLAAICRYLDCQPGDLMEYTPDDEVGSLKDAV"
     CDS             complement(77319..77774)
                     /locus_tag="METTRDRAFT_RS0223495"
                     /protein_id="WP_051418965.1"
                     /translation="MAALLYDGPLLSFGPGGLWIGRAPEPAGGRVALSAFAPSQRLAGA
                     VAICLLTTPIMFILHEARGLFRLYADGIVFAFENARRIKFMGVGLILYSAAPFVANRVI
                     ILAGVTSDPIWFHLDEVMSLIFGTLAFVIADVMEFGREIEQERDGFV"
     CDS             complement(77907..78578)
                     /locus_tag="METTRDRAFT_RS0223500"
                     /protein_id="WP_003616345.1"
                     /translation="MIDFKGSHFERDVILWGVRWYVAYPMSYRQLEEMMEERGVEVDHS
                     TLNRWVVKYAPLLEKQFHTRKRSIGSSWRLDETYVKVKGCWKYLYRAVDKAGGTVDFLL
                     TAKRDCKAALRFLRKAIGQHGEPEKITIDKSGANTAAIERYNAEHEADIEIRRIKYLNN
                     IVEQDHRAVKRVTRPMLGFKSFRSAAATLSGIELMHMIRKGQLRTTGELRPAQQFYALV
                     A"
     CDS             79071..79274
                     /locus_tag="METTRDRAFT_RS26500"
                     /protein_id="WP_051418966.1"
                     /translation="MRPPTASEQLDELLGYHVPMGRPPKHDLSTWTVTDDWPRPVPVTQ
                     AEIEVFEQWFGDLFDELFGPEG"
     CDS             79362..79610
                     /locus_tag="METTRDRAFT_RS0223515"
                     /protein_id="WP_003615266.1"
                     /translation="MLTINLRDAKAGFSSLVDEVVKGEIVTITRHGKPVAALVSVEAAE
                     IARKALERKRAGLVSYLRTFPGGEFPRNRKPSRDVEL"
     CDS             79607..80068
                     /locus_tag="METTRDRAFT_RS0223520"
                     /protein_id="WP_003615267.1"
                     /translation="MSGFLLDTNVVSMLAPSRAKASADFLDWLDRMDGDGRLFLSVVSI
                     HEIEKGIALLDHKGATAKAASLKVWLSGLVSTYDDKIIGFDAQAAAIGGRLEAKALTAG
                     HDPGMADAVIAGIAAAHELIVVTRNTKHFLPFGIAVLSPNEATAQGDPA"
     CDS             complement(82195..82632)
                     /locus_tag="METTRDRAFT_RS0223530"
                     /protein_id="WP_024750094.1"
                     /translation="MTWLRPAQLHRALAAGKGDVLLVMRPPRPLDADLLNTLDSIAKAE
                     AGFRSLADTWSDITTLHGKLMLAVLGGHAEFERELIRARTGEGRSRAKAQGVHMGRPPA
                     LNRHQRKEALAPLAKGTATQTDLVSGSRITRLAPKIFYSSL"
     CDS             82821..84230
                     /locus_tag="METTRDRAFT_RS0223535"
                     /protein_id="WP_003615273.1"
                     /translation="MALTLTRIEALAPDQASLAAARKLLKPSSWPTLASDEQGLVWGEA
                     QGFGSAPYRVIVCETDAGYKCTCPSRKFPCKHSLALMWLRVEGQASFAQGEAPQWVRDW
                     TARRRGPSAESAEQPPRETSIAKAILDENATAETAPEAEARAAALREKNRKAREAGVLA
                     GLDELDVWLKDQIERGLAVFVVDAASSCRKMAERLVDAKAPGLATRLDSLPARLFGLGE
                     ALRPQAAAEELGLLHLIAEAYRRQATLDAPLRDDVRQMIGWTQTREALLADSGALRVSG
                     RWRVFLTRAIVQPDRLRRVETWLLRERDAQGPRFALLLDFVPLSGGGNVFGYSTGDGFE
                     AELVFYGSPVPLRALVARQIGPSAQSSAAPLPQQSLGRAFETYRSALAARPWLDIWPMA
                     FHGARVRRAASGTFLVDETDAGFALPLASEQDAAAPGLAMASRLDGVGLWDGRVFLLAE
                     ASSDLGRWTQA"
     CDS             84215..85657
                     /locus_tag="METTRDRAFT_RS0223540"
                     /protein_id="WP_024750095.1"
                     /translation="MDAGMRRAAVSSLLPGFVVGTSRRALDYSRLAVPPADPKADLKAL
                     ALLATALRFAPPPAPETYFAVSPRDSGRRLVTQEQRALMLRLFASGKPALAPQDDLAFA
                     VALAMERARVAPHPFDFHRLEPFLRAHAERFGADALAFIERDKAIEERRSYFDAEFIVD
                     DNWIDATPARRGDFLERRRLSDAPRARELAEAVWSGESADMRFRLLKAFRVGLCVEDRA
                     FLEGLAKDRAPKVRDLAARLLGKLAGADPMLAEAMKRIRVGSRGLLRKRLALTMELPAT
                     VAKNNWRQWVRETFSEIEIADFVSALGATEEEAIEAAKGDAPLLGAMLLMTLRARRFDL
                     FRKVAPLGADPLWLLIEDFFADSLDLPPDDRQSFAAAILQAEAPDARGGGVLAQAMSRL
                     LRILEAPLAAPTFDHLFQLVAKADAQAVEAAAQPRLVALAPAEFHPRLRSRLEANASDE
                     AAQSLVALDLLDSLESISTHGQ"
     CDS             85659..86741
                     /locus_tag="METTRDRAFT_RS0223545"
                     /protein_id="WP_024750096.1"
                     /translation="MNELKLRRPAEDIFVQELDALRRGDDRPRPENWLMSPQAAVTYLI
                     GGKAKDGTPISAKYVGNRRLVETAVATLATDRALLLLGLPGTAKSWVSEHLAAAVSGTS
                     KRLIQCTAGTDENQIRYGWNYAMLLAHGPSMDALVKTPLTRAMEDGSILRLEELTRMGS
                     DTQDTLITVLSEKTLPIPELDTAIDARRGFNVIATANNRDKGVNELSSALKRRFNVVVL
                     PSPATIEEETGIVVKRVRETVTGLGLPPIKSPDAELMRIVTLFRELRDGKTLNGKIKLK
                     TPSGSLSTAEAISVGVGAWAEAAHFGEGAMAAEHMAANLVGAVVKDPVQDMVALQEYLE
                     NVMRSREGWDDLYGAIRDVI"
     CDS             86746..88980
                     /locus_tag="METTRDRAFT_RS0223550"
                     /protein_id="WP_003615281.1"
                     /translation="MDSHLHLLGVRHHGPGSAALLVAALDRLDPAVVLIEGAPEGEALA
                     PHVRGDGLKPPVAMLFYAPGEAKRAVFAPFAEFSPEWQAMRWALARGRPLRFIDWPASV
                     SLAFTQKDEDAEAQRSDPLDLLAEAAGVANGEALWNTLVEESGGASDPVAAFAAIGEAM
                     TEARRHAEESGAPAARRDAIREAFMRLSIRKALQDFGGAVVAIVGAWHIDGLRAKVSPT
                     VDKATIKGLAKVKVEATWAPWTDSRLAFASGYGAGVVSPGWFRHLWRAYREETFEPLSF
                     AAGWQARTATLLRAEGFAASPAAAIEAARLTLSLCGLRDLATPGLDEMRDGALAALCNG
                     DPVPLRVVERRLYIGETIGEISGDAPQSPLARDLALWQKRVRLEPKDIESDIRLDLRTE
                     AGLAKSTLLHRLLLLGVSWGTLIEADAGRGTFREIWRLSWRPEFSVALAEALIYGVTIE
                     EAAGNIIRDRAAHCARVMDMAKIVRASLVADLPDAAGAAISALQALAVDASDLTDLMLA
                     IAPLASALRYGVARRLPEEALRALVHALAVEVNAGVRIGSRQLAADVAAARVAAMRGFD
                     EALAIFDAPDLVAGWRKALTLIVEDEQSAPAAAGFALRRLLDLGLWTAEAAAAAFVRRM
                     SAAPLEAGAFLEHFVAGGAEILLQDAALLALVDAFIVDLDDDSFLAALPLLRRAFSGFD
                     STARIRLIDGVAQGRRTLSHAPAPEPEEDDPAFAAALPLLLRILGLEAAS"
     CDS             88977..90146
                     /locus_tag="METTRDRAFT_RS0223555"
                     /protein_id="WP_003615283.1"
                     /translation="MTNDKERMRRWRLAVGGEEAEAALSDADQRLSRALGALYESDPKT
                     GRRGGLGASAPRVARWIDDIREFFPASVVEVIQKDAFERLNLKALLLDPEFIATLEPDV
                     HLVADLMSLRSAMPEKAKCSARLVVRHVVDELMRRLAHRMLETLRGALDRQKRTRRPRA
                     ADIDWRRTIGANLRHYQPEHRAIVPETLIGFARRSKQRADIDHVILCVDQSGSMAASVV
                     YASIFAAVMASLPAVRTSLVCFDTAIVDLTQQLADPVDVLFGVQLGGGTDINKALAYCE
                     GLVEQPAKTHLVLISDLFEGGSAKDMIARVASLKQAGVNVIVLLALSDLGRPGYDANHA
                     GLIAALDCPVFACTPDQFPGLMATALTRRDIGAWAAANDIAVVRATGRI"
     CDS             91967..92329
                     /locus_tag="METTRDRAFT_RS0223565"
                     /protein_id="WP_051418692.1"
                     /translation="MTLITGGERRRRWRNEDRTRILAAIAEPGAVVADVARREDVCTSL
                     VYKWRRAAQREASAAVCGFSPVIIEPAPRVATSQEQPLQESAAGVVEVELNDVRVKISA
                     TAPSSVIAATLKALRS"
     CDS             92380..92673
                     /locus_tag="METTRDRAFT_RS0223570"
                     /protein_id="WP_024750097.1"
                     /translation="MRRGMQGLALQVQEQLQRDPHAGDLYIFRGRRGDLAKILWHDGLG
                     LSLYAKRLDRGKFIWPSASAGAVSISAAQMAYMLEGIDWRNPQSTWRPASAG"
     CDS             94356..94589
                     /locus_tag="METTRDRAFT_RS0223580"
                     /protein_id="WP_003616132.1"
                     /translation="MHVNKVSHVTTIDRIAAQLSESVDFLHDVANEMEPEDGVIWVYGL
                     GDLEILAFTDFGIENLVELIKIHKEMKLPRER"
     CDS             complement(95204..95518)
                     /locus_tag="METTRDRAFT_RS0223585"
                     /protein_id="WP_003616216.1"
                     /translation="MQHAVIAHLRLIEDPFGSEREREIIADLTSELQHAINVGNVGEFD
                     GEEFGGGKCVIYMYGPNADQLFAVVEPILCATPLARGGFAIKRYGEAKDLNAAEVKVGL
                     "
     CDS             complement(96141..96812)
                     /locus_tag="METTRDRAFT_RS0223590"
                     /protein_id="WP_003616345.1"
                     /translation="MIDFKGSHFERDVILWGVRWYVAYPMSYRQLEEMMEERGVEVDHS
                     TLNRWVVKYAPLLEKQFHTRKRSIGSSWRLDETYVKVKGCWKYLYRAVDKAGGTVDFLL
                     TAKRDCKAALRFLRKAIGQHGEPEKITIDKSGANTAAIERYNAEHEADIEIRRIKYLNN
                     IVEQDHRAVKRVTRPMLGFKSFRSAAATLSGIELMHMIRKGQLRTTGELRPAQQFYALV
                     A"
     CDS             97168..97413
                     /locus_tag="METTRDRAFT_RS25770"
                     /protein_id="WP_040567915.1"
                     /translation="MLERLEGAMASGQRVTGADAIFYTHEAAEATMMGRGLSYDAAHAA
                     SLEKYGVSPFSVYHPDVIRSMPEHFNSNWYKFWGIK"
     CDS             97413..97955
                     /locus_tag="METTRDRAFT_RS0223600"
                     /protein_id="WP_003615962.1"
                     /translation="MPCLEFDNKFGRRARVWLDDLPSDTLLSNETMRETHVFEGGGATV
                     FRKRVAIEIFQPFGASFHYGLLGGEYQSNEGNGLEVIVPVDTPFPERRYVDALTRSLDT
                     VMIGGLPEYASAICAGLEQVSISARPCGVLNLTCMAHGEIGSAQSVFSSLARALIHALC
                     RSDQPASLDEAMALLTA"
     CDS             98314..99561
                     /locus_tag="METTRDRAFT_RS26505"
                     /protein_id="WP_024750099.1"
                     /translation="MRAELLGSRWTQYLTVGGAMVGVRFDNVATGAVALRYFHLDHLGS
                     VAVVTYAGGDVAERNSYDPWGKRRYSDGSDDPSGSLDSVASRGFTGQEHLTEVGLIHFN
                     ARLYDPLVGRFTSADSIVPHPGDPQSYNRYAYVRNRPLSATDPSGHYDLVALPPIDVGA
                     PSWSTFNWTSFAASGAANQAYLAAICGRITGAAYYGASILPFPIGSQLQYQQYLSFLRI
                     YGPQLRAAGFFMTRQPNLTPPPEHAPASTIAAGFAISSYAYAYASGVGRVFHDFIFDPR
                     RYWSDLASSLGRALDACGAICDPSVQASIGDVPGAVILGGIQTAAKIGRTAERVAVAGA
                     EVSGALADLANFRSELGLQPGQGALARLDVGGRKFYGINAHGQDITLSVNAISRTHAEA
                     DAFQQAASAESDQAAS"
     CDS             complement(99546..100490)
                     /locus_tag="METTRDRAFT_RS0223610"
                     /protein_id="WP_003615965.1"
                     /translation="MTLSMDLREKVMKAIRGGMSRRQAAARFDIGPATAVRWAKRVEIT
                     GEVAPGKMGGDRRSQRIEAHADFILAQIKDKPDMTVMELRDKIRESHGLAVGYGTVWRF
                     LARHGITRKKKTGHAAEQDREDVAEAREEWFEGELDLDPEKLVFLDETGVSTNMARRFG
                     RAPRGERCRASVPFGHWETTTLIAALRVDRIDAPMMIDGALDGRSFLAYVEQVLAPTLG
                     AGEIVVLDNVSTHKVAGVREAIEAKGAKVLYLPPYSPDFNPIEKSFSKIKSVLQRIAAR
                     TVDALDAAVAQALRSVTPSECANYFAASGYDAA"
     CDS             101224..102588
                     /locus_tag="METTRDRAFT_RS0223615"
                     /protein_id="WP_040567888.1"
                     /translation="MLGSRWTQYLTVGGAMVGVRFDNVATGAVALRYFHLDHLGSVAVV
                     TYAGGDVAERNSYDPWGKRRYSDGSDDPSGSLDSVASRGFTGQEHLTEVGLIHFNARLY
                     DPLVGRFTSADSIVPHPGDPQSYNRYAYVRNRPLSATDPSGHYDLVALPPIDVGAPWST
                     FNWTSFVASGAANQAYLAAIYGRITGAAYYGASILPFPIGSQLQYQQYLSFLRIYGPQL
                     RAAGFFMTRQPNLTPPPEHAPASTVAAGFATGSGAYEYASGAGPSPFRGGFNFTSTLDA
                     ASDTAIVSMFLNGSLTDKAAIAAGALTGYAYDSVRILAEGAVYAAPVIIGRVATAAQII
                     GSRTFTSGDPLVADLANEIEAAYPGHVVGVNVPIRDTAGQLVTDADIQLQNAIIQVKSG
                     GGKGLTSQVLRTEQATGMPTIGYGPSLKPSVVRSIEQAGGLVTRDKGLLIDVVRP"
     CDS             102669..102968
                     /locus_tag="METTRDRAFT_RS25780"
                     /protein_id="WP_040567889.1"
                     /translation="MQSPTRLVVEGTWGWFAIALDRELEAEFSDNERARITKLIAKPVY
                     AQLEYSNSSAADLAIELMPVAAATLIDNDHGMLRSIEEVRDLIRAGMEWQTLSL"
     CDS             103286..104914
                     /locus_tag="METTRDRAFT_RS0223625"
                     /protein_id="WP_024750102.1"
                     /translation="MFLKKQSSDRSGASLKRKQDKADGSTCRVISCISGGPVPAAFAYD
                     ANGNQTSGLGRTIGYTAADLPASVKQGTRTIGFAYDPERQRYKQTAPEGTTLYFEAFGV
                     RAELLGSRWTQYLTVGGAMVGVRFDNVATGAVALRYFHLDHLGSVAVVTYAGGDVAERN
                     SYDPWGKRRYSDGSDDPSGSLDSVASRGFTGQEHLTEVGLIHFNARLYDPLVGRFTSAD
                     SIVPHPGDPQSYNRYAYVRNRPLSATDPSGHYDLVALPPIDVGAPSWSTFNWTSFVASG
                     AANQAYLAAIYGRITGAAYYGASILPFPIGSQLQYQQYLSFLRIYGPQLRAAGFFMTRQ
                     PNLTPPPEHAPASTIAAGFATGSGAYAYTIGCGLPCARTVGSIFGGIGGGIVGVLVGAA
                     VGGGEGFGLSAPTGAGVLVGTPAGALAGAVVGGYAGAQSGAAAGAALGEGVYTWFSENA
                     ATTARGGAYVLRDVEGTVVRSGRTNDLARREAEHLRDPNLAEYQFQPAYRTDVYAEQRG
                     LEQILHDRYGPGFCREFLSQVGLGL"
     CDS             104946..105617
                     /locus_tag="METTRDRAFT_RS0223630"
                     /protein_id="WP_003616345.1"
                     /translation="MIDFKGSHFERDVILWGVRWYVAYPMSYRQLEEMMEERGVEVDHS
                     TLNRWVVKYAPLLEKQFHTRKRSIGSSWRLDETYVKVKGCWKYLYRAVDKAGGTVDFLL
                     TAKRDCKAALRFLRKAIGQHGEPEKITIDKSGANTAAIERYNAEHEADIEIRRIKYLNN
                     IVEQDHRAVKRVTRPMLGFKSFRSAAATLSGIELMHMIRKGQLRTTGELRPAQQFYALV
                     A"
     CDS             106406..107617
                     /locus_tag="METTRDRAFT_RS0223635"
                     /protein_id="WP_024750060.1"
                     /translation="MSLAFAVFKEKSRLKALLDHFSIIDDPREPWRVVHPLREVLLLVV
                     CASMADCDHFDAIASWGKANIGFLRRYLPYEHGVPGGRWLTLLMNRVDPALFSAAFTGW
                     VRETWPERPELIAIDGKTSRRSHDRAEDKAPLHLVSAFATTSRLVLGQEAVEGKSNELS
                     AIPVLLDRLSDGGALKGALVSIDAIATNARIAQAIVDKGADYLLAVKANQPTLRAEIES
                     AFSAATRIDTCVDFDKGHGRIEQRSVSVITEIDWLNGERRFPGELRLPNAATIIRVKSQ
                     AELADRGRFETRYYISSALLPAKRAGEAVRGHWGIENQLHWVLDVVFAEDQSRLRKGHG
                     ARNMAVVRHFAINMIRTAPEPESKPMKPQRKATKPTRTSIKLRRKIASWREDYLAIALG
                     ASAR"
     CDS             109589..110341
                     /locus_tag="METTRDRAFT_RS0223655"
                     /protein_id="WP_024750105.1"
                     /translation="MPNVERNALIELIDVLAEVDTSDKFVACMKGEMQRIVPHEWFICS
                     VGRIGRNGIEPIHVVTHKFPDELFALISGSDPKVLDNPVLSRWWETRAPIAINFEDCSG
                     SWPQVMAERAIKFDARNLLGHGQVDIGGAFVTYFSFHRIPQRLDRKQTLLLARIVPNLY
                     AAFARAHPSFESAATVKRLNDGRGAELTPRQIEILEWLRQGKTNWEISVILGMSVDNVK
                     YHVKQITRKLQVANRTQAVAEAASRSVI"
     CDS             110782..111819
                     /locus_tag="METTRDRAFT_RS0223665"
                     /protein_id="WP_003614809.1"
                     /translation="MRLVAFSEELPGAPVTNSELAASFGLHEQWLDQMTGNRSRHFCRL
                     DAAPGAPRSAGDLATAAGAKALSAAGVAAEELEFLILTTASPDHLMPATVNLVADRLGV
                     DGVPTLQITSGCAGALQGLFVARALLAGGLRRGLVIGADTCLKLWPSKRDLKQMKPAEM
                     VNFALFGDGAGAAVVEAGANGPGLFVEHLFLRTVGRGRKPAQIVRWFGADGAQPSEPMG
                     EEDYKAIERHVPEMAAAILAELVSATGWPLAEVDYVLTPQLNGVMTEKIRAGLGVRPEQ
                     AVSCVAETGNNGNALPFIQMRRLADRIETGFGDGARVFVATVESSKWIMSGMALRYAQE
                     IRHAA"
     CDS             111809..113710
                     /locus_tag="METTRDRAFT_RS0223670"
                     /protein_id="WP_003614811.1"
                     /translation="MQLDAVAQTKAARTNPLAELRALKRAGVGEAAGRIRELLTELEDA
                     LDLDAAGALLSGEAERAALAAAEGFRTQRIALLGSSTLDTVPNLLTALLARAGVAPTIR
                     SAGFNQWRFEIMAGAPNLKDLAPRLVACLLDDQAVFEEIADPLDLAAVEARCKAFPAEL
                     GRWIDACRAALGGRVILCTIPLSPLRRERIVDYRGKARLAAAWERMNAGILALAEEQPG
                     TVVLAADALAAHATSIFAPDRMRHIAGHAFTPDFLRAYAAELARVARADLGLAKKCLVL
                     DLDNTLWGGVVGDDGVAGLRLGGAYPGSAYRELQIVARDLVAQGVMLTICSKNDEAIAR
                     EAIETHPEMALRPEHFVAMTADWSPKPDNIRRQAEKLNIGIDAMVFVDDNPVERGAMRA
                     LAPQVTTVELPADPASYATVLLSRGDFNLLELTDEDRERVSMYRAQSAREELAAESASL
                     EDYLVGLDSQLAVEPLDRLNAGRIAQLFAKTNQFNLTGRRFGDAEIETLRADGVRFFGA
                     RLSDRFGDNGLIAALALGAAPDGAWTIENFVLSCRVFSRNVEGALVTLVLRAARERNAP
                     AVDGSFVETAKNKKFADFYRNLGFVETDGRFRHDLEQFPEWPRWIRVVGGEEAFHAR"
     CDS             113700..113936
                     /locus_tag="METTRDRAFT_RS0223675"
                     /protein_id="WP_003614814.1"
                     /translation="MLAERTVIEIVSQLLDVEESALDADTPFTAIEGWDSVNAMRVLVY
                     LERELGTPVDFQSFMAAERIGDLWRACAQAVTP"
     CDS             113933..114688
                     /locus_tag="METTRDRAFT_RS0223680"
                     /protein_id="WP_003614816.1"
                     /translation="MTLSVRPFPRERAHTYAFLEDARRTCHVHLMTDIDATRIKAARAA
                     SGGKTSFVSYVVKVAADAVAACPEARESLRDGLRPCLATIPDVNVKVLFDKTIGAQRCV
                     VSGTVTSAPSRSLEDIQQAIDEYKRAEVTKAGPFAALWTLQRLPLPLLRFAYRSVLRDP
                     TRRAALQGAFSVTSVGQEPVRAIFPMIAGTLGFGVGRIADAPMARDGEVVVAPMFTLSL
                     AFDHRVLDGALASELLGNVKRGLETWGEA"
     CDS             114691..115920
                     /locus_tag="METTRDRAFT_RS0223685"
                     /protein_id="WP_003614818.1"
                     /translation="MRMIETDVLVIGGGPAGALLFCLLARRGLRATLVERETTAERSFR
                     GETIAARSVVTLRELGFGPALAKHGFVELTGISFWENGERIVRADYRSFPIDALPIDIP
                     QPALIEAFLAAAGGAPRCEVMRATTFLSLVEEDGVVRGAMLKTRDGETLEARGRLVVGA
                     DGRFSRTRKASGLEATITPMERDFLWFKLPRPVDWGSEAQLVVERDRHLVILPTFPDLL
                     RVGFNLPKRGFEEIRKRGIDAFRSDIAALDPRLAKLVAAHIQGWQDTSFLEIFTAELRE
                     WARDGLVLIGDSSHTATPILGQGVNLAIQDAVLLAPAIAAALSRTANDVVRAAELAEFV
                     AKRRAHKSMVTRFQRAQETSLAESSPLGTWLRRARLRALDLFPLKYRLLDRVLNAPHDM
                     PREAIHVGAV"
     CDS             117005..123208
                     /locus_tag="METTRDRAFT_RS0223695"
                     /protein_id="WP_003614821.1"
                     /translation="MSSLERNSDTLLAIVGASGRFPGAADMESFWRLLSERGDAIRPVP
                     KERWDANAQLDPEKTVQSVGGFLDDVDQFDPTFFGVSPREAEDIDPQQRLMLEASWIAL
                     EDAGRRPETLAGASVGVYVGASWHDYEILRKERGAHATQHTAVGQALDVIAARVSYFYK
                     LTGPSLAVETGCSSAMVALHLAAQALSSGEIEGAIVGGVNLILAPDVSVGLTRFGGLSP
                     DGRCKAFAAAANGFVRGEGVAAFYLKTLARAQADGDRIHVVVVATAVNNDGGGDSLVTP
                     NPSGQEDLLRRVYARAGAPLDRVVYIETHGTGTAVGDPIEAGAIGRAIGQKRAGARAPL
                     AIGSVKTNIGHLEATAGLAGVAKALLAIRHREVPPNLHADAPNPSIPFDELGLEVLREP
                     LPLPADEPFYIGVNSFGWGGTNAHVILAPPPRSEARKRSEFAETAPILFPISAHHDESL
                     RRRAADVRAVAASDDATLADIAGTLAWRRGHFARRAAFLAESREALCAALDRFAAGEDE
                     IAEGASGMARERGKVAFVFPGQGSQWVGMGARLFVESPIFAATIRRCAQALAPHVDWNL
                     EEVVAGSGDEWTTRVDMVQPALWAMFVALAEMWREAGVEPDVVVGHSQGEVAAATVAGI
                     LSLEDAALIVARRAAIIRRKAGKGLMLAVDLDLEAARAALAGFEDNISIAVNNGPTSCV
                     LSGDSESVTTLKELLDADGVFNRLVRVDYASHSHHMDEFKDELRDALKSIRPRVGRAPL
                     FSTVRLNALAGPEMDADYWVQNLREPVLFADAMARLFAEGVTHVVEVSSHTALVPALEQ
                     LAALESDPPRILSTMQRDHGAPADIALAFARAYVAGLEPFAALPRDAHVELPAYPWRRA
                     SYWLPPAKRRTAPGGGLDVALLPAAAEKDLWEGALEIALDDNPWLRDHKVHDAIVLPGA
                     AMLALALATGRARLGVTPRTLANVRFIADLTLGEEPARVGVAFRDDVNEGGTFALLSLA
                     AGATSWSEHSTARVEQRARPVEARAFPAHLLEQAPRDAEAFYRACAARGLNYGPAFQGV
                     QRIFASETEALGELRLPQSCRAGARAHGLHPALLDAALQVSLALCESEEAVVPTQIRRL
                     TLFVDPQEPATALWAHAIRRDADHYDLAFFADDETPFALLEGLALEALAAGDPASGDAE
                     RLHRLRFVAQPRSEAQAAPAGAWIVCGANADGAQQLHDALAIARARVRAATPDSISAAD
                     ELTGVVYVAPRAASGLDAQKRGLLALTTLARACSERASPPRLVVVTADAQAVVAEDRPD
                     PGAALFWGFTRVLRREQPELQALVLDVASTDARWAEACAAEILAGGDEDQAALRGDTRF
                     VGRLTRGDDERASPLDAYPWQGPAQPFRLAAARPGFWDRLEYRPLRRETPGPGEIEIEV
                     AVASLNFIDVMKAMGTYPGVEGRAALLGGECAGRVVAVGPGVSYLAPGDRVAACAFGSF
                     ASHVTTRADHAQKIPDVISNEVAAALPLVMATAWYALVDLADLAEGESVLIHSATGGLG
                     LAAIEVARARGARILATAGSEEKRSRLARLGIADVFDSRDLSWAEGVRAATAGRGVDVV
                     LNSLAGAAIPLGLDALAEDGRFIEVGKKDIYSGRAISLSAFKKGISVSAVDLAGLMERR
                     PERFARLFADVWARIVAGALTPPPVKAYAFADAAEALREMARGAHIGKFVLTRPKSVRH
                     IAPEPTPQGRFRADATYLVTGGLGALGLSLADYLVENGAGAIALLGRSPPNAEAERRIA
                     ALASRGALVESFAVDVSDADALGRTLANIRAHMPQLRGVAHGAGLLDDAMIVNLRQDQL
                     DRVLAPKVEGARNLDALTKDDPLDLFVMFSSAAALVGNIGQAAYASANAYMDALAEARR
                     RQGRPALSVQWGPFAGIGLAAQDDIRGARLAQRGMGSFSAAEAWAALARLLQGGASVVG
                     YVPIELRQWFEAYPATAAQPSWALLREAARSGAQTTAADDFRSQLEAAPEEARRELAEG
                     KVRELAGRVLRLDPKAFDRETPFKALGLDSLMGLELRNRLEAAFGLKLSPTLLWTYGNA
                     RALTEVLCGSVFSAAV"
     CDS             126443..132055
                     /locus_tag="METTRDRAFT_RS0223705"
                     /protein_id="WP_024750108.1"
                     /translation="MARDHIGAVLAATLGYAEPLALREDAGFFDLGLDSIMAVDLARDL
                     SAAFGFDVKMSDIFDHATVNDLSAFVVARVFGDGAAPQIEMRRAAPAEPRERAAEPSAL
                     ATAKDERGAGGGEPIAIIGMAGRFPGADSVDELWELLREGRDAVGPVPPERFDIGALHD
                     PDPLRAGAIATDQGGFLSDIARFDAAFFHIPAREAESLDPQQRLMLGEAWHALEDAGLD
                     PRSLKGTRTGVFVGVSNSDYARLLEQGGLAQLDAYFGAGTALNAAAGRIAFVLGLNGPA
                     LAVDTACSSSLVAIHLAVRSLRNGESDCALAGGVNVIAAPSCSVAVSRAHMLSPVGRCK
                     TFSAEADGFVRSEGCGALVLKRLSDARRDGDRVLAVIRGTAMNHDGASSGLTAPSGKAQ
                     QMVIAAALADAGLEPARVSYLEAHGTGTSLGDPIEVEAAWAVLGRDRPADAPLRLGSVK
                     SNVGHGESSAGVVSVIKTVLALRHRELPASLHCATLNPHIRWSELNARVVDRHTPWVAE
                     EPRVAGVSGFGFSGTNAHILIEESAEPDASAASGGEGPYLLPLTAPDAEGLARVEALWR
                     ERLATAEDAALPSLVATAGAGRAHFAFRRAVLGKTKDEIVAALGSTRAAAVAGRAPRIA
                     FLFSGQGSQHFGMGRELYETEPKFRAVFDDCDRILAPHLGASLAELTLFGADNEAIDQT
                     RVTQPALVALELALAELWASYGVTASVVMGHSVGEVAAAIYAGVLEREAGLTLIAHRAR
                     LMQSTRSGAMLAISATLEQASAWIADAPLDVAAVNGPESVVVAGQPEAVAAFAARMKDE
                     KIMARPLAVSHAFHSRLMEPILDELEEKIAGFAFHAPAVPIVSNLTGRLAEAGAYDAAY
                     WRRHVRQPVRFHDGAQAIREFGADLCLEIGPDRTLVNLVNAAGLTPAGGAAASLRRGAK
                     DRASLLAAAKTLYEAGQDLNWGAAHAAMQAPRAPAPAYPFAATRYWTKVQPAVAQSRAA
                     ERTGLRHFGDELRSPAIAGRVFAFERSAAFPAYLTDHRLYGAVVTPVASHLATILSAIA
                     PDGRAVALDDLVCPRALVVLETERYEAQIVVGRDRPDEIAVHSLIDAERGVWQEHLMAR
                     LADDGHGGDGHGGAASIDRDAFIATAERHITGEAFYAYFRALGYTLGPSFRWIAEVWIR
                     GEEALVRFAQPALPDDPRDYEFYPGLIDACFQSIAGFMVDDEASEAPSLAIPFAARRLS
                     FHGRPAAGRPLWGHARILRAEALPRGRLRVEAADLQLFGEFGESLFYADEFRVRHAPRE
                     LLERSLRRGAEHAFEFAWAELPARRETADRARRVAVVNAAGESAARDLAAAFRAQGCEV
                     SPGAEGAERIVDARFASIDAASAEDAEHAVVALAAALQSAPRDIPYVVLADGGPEAAPI
                     REALWGLLAALEAEDAGRRLLRVALEDGWSAARLAPLVIGEIDETRLALGAAGARVARL
                     TPVATAAPDMRIEGSVIVSGGLGALGTSVARMLAGAGARGLVLMGRSAPDAAAQSVVDE
                     LAAQGVRVLVSRGDVADRAACDRAVAAAKEIAPIAMAFHLAGANDDQSFDRVTPTSFAK
                     TFAAKARGAETLAAALRDEKIANFVLFSSVAAALGSAGQTSYAAANGYLDGLAQALRAA
                     GTPSTSIAWGPWIPDTKGGMAASETAVRAAERLGVRPLADAEAARLVALAAAGAQTRIV
                     AVSADFARYAAVVGAPRATLVSGLAAAPRAATPASAPEQARGWLRAALSSSDPDLHEDA
                     LREALRALVGEAIGDAEVVDDHGGFAEMGLDSIMAIDLRARLSQALGLELPATVAIDHP
                     NVAAMARFLATLVGGDEPEASGRASQEHLEPLDDLSAVSFEELFKFVEDDLAESE"
     CDS             134463..135248
                     /locus_tag="METTRDRAFT_RS25805"
                     /protein_id="WP_003615488.1"
                     /translation="MSPFVRPRPVANPAARLVVFHHAAGSAGTYYPMSAAIPSGWDLLL
                     HDLPGRGKRFGERPIAVMADLVARVTEDVRPWVDAPLALFGHSLGAIIAAEVGRACDGM
                     GAPPIWIGVSGRIAPALPPTRRSLHEYDDAALLEELLALGGTPQRLGDSPEFLQLFLRN
                     ARADLAAVESYEPEAARARCACPMTAFAGTKDPWAPPKVMEAWEQETTGSFRLRQFEGG
                     HFYFFGAAFAALTRGIVADIEYSGVRPTPTRSPLAARAP"
     CDS             135245..135697
                     /locus_tag="METTRDRAFT_RS0223720"
                     /protein_id="WP_003615491.1"
                     /translation="MSQRIIETTIEIAAPVETVWRALVDFPSYPQWSRFILSIDGEARR
                     GAPLAVRLDDGGGGVMLMRPRIVAFDEAVELRWRGVVGARFLFTGEHSFRLEPLSETVT
                     RFAQKEAFGGMLVPLFWKRLDTHTRRAFHSFNSALRERAEALAPAG"
     CDS             complement(135844..136953)
                     /locus_tag="METTRDRAFT_RS0223725"
                     /protein_id="WP_024750109.1"
                     /translation="MWTRIRALIVKELLAAFRDPRARVALVVPPVIQLFLFAYAATLEV
                     TNQPIGVLDQDWGAASRQLVARFERASAFSTIHHYASLSEAQSALDRQDVMVVTHIPQD
                     FSRKLASGDETTVQTLLDGRKSNSAQLVSNYVATIVQRFGEEYRRGAAASPPASELVDR
                     SWYNPNRDYRMSMVPSLVATLTMSTVLMIVGMSVARERELGTFEQLLVSPLQPHEIVVG
                     KAAPGLIIGLGQGALTTLIVTQIFGVPLSGSIAALFLGLFVFLAAMIGVGLFISSLAGN
                     QQQAMMGAMVYLMPAMLLSGFTSPVHNMPNWLQPLALVNPLTHFLIIVRGAFLREASFW
                     SALEHIWPIAAFAAVTLAMASWLFRRQTQ"
     CDS             complement(136978..138117)
                     /locus_tag="METTRDRAFT_RS0223730"
                     /protein_id="WP_003615495.1"
                     /translation="MRASRQDRRRRVARRIRALIVKETLQILRDPSSYVVAFLLPALLL
                     LLFGFGVSFDATRVRIGLVVEQPTPETTLFEASLFNSPFFEVRRAGDRRAFADDLARGR
                     LDGVVVLPGDFSIRLHRGDTAGVQLITDGGDPNTAALATAYVQGAWQSWRERRLPDAAD
                     GQRIRVSSRVWFNPELESRRFLVPGSIAMIQMMIGSLLTALVVAREWERGTIEALLATP
                     VGIGEFIIGKLVPNFALGLCAMAVCVAAARFVFDIPLRGSMLSLTALTAVFLLVALGLG
                     LLISTAARTQFLASQIAMVVAFLPGLYFSGFLFEIASMPAPLRAFAAIVPARYYVRALQ
                     TIFLAGDITAVLVPCALVLLFMAAALFAATARNTKQRLD"
     CDS             complement(138114..139835)
                     /locus_tag="METTRDRAFT_RS0223735"
                     /protein_id="WP_003615497.1"
                     /translation="MTEPLVSIENLSKRFAAAGPPALDALSISIAGGRVTGLVGPDGAG
                     KTTLMRLMAGLLTPSDGRIEVCGFDVDAETASVRDAIGYMPQRFGLYEDLTVGENLTLY
                     ADLRGVVGPARRDTFDRLLAFTDLARFVDRRAGALSGGMKQKLGLACAMLNAPSLLLLD
                     EPSVGVDPISRRELWRMVYALVEDGVAVVWSTAYLDEAENCAEVVVLDAGRVLYQGDPK
                     AMTAGAAGRAYHILGAADERRTFLAQAIARPEVIDGVVQGDAIRLVLREGAAAPAAADF
                     GRADLSIEPVTPRFEDAYVALLGGLPKRTTTIDAPPRPAADGSSPVEARELTRRFGAFV
                     AADRISFRIARGEIFGLLGPNGAGKSTTFKMMCGLLRPSEGKALVDGLDLDKAPAAARS
                     RLGYMAQKFSLYGDLGVRQNLEFFAGVYGLTAAKRREAIERVAAAFDLEPHFHASAGLL
                     PLGFKQRLALACAVMHQPSVLFLDEPTAGVDPLTRREFWGFINAMVAQGVTVMVTTHFM
                     DEAEYCDRIALIYRGKSIAVDTPKALQARVRSEALPNPTLEDAFIGLVKAHDAAAA"
     CDS             complement(139832..140833)
                     /locus_tag="METTRDRAFT_RS0223740"
                     /protein_id="WP_003615499.1"
                     /translation="MKRKAILAASLVAALLGFWLWRRAPADDGPLLLAGNVEVRQIDLA
                     FKVGGRIKRLLVDEGDHIAEGQTIAVLDKIYFEEALSQAQAQRDQAAANLAKLEAGNRP
                     EEIAQVEATVAEREAMLLNAQQTLERSDQLMKKGAGSRQTSEDATAAQREAEARLRSAR
                     HALRLMQIGFRKEEIDVARAQLAESEAVAQISARQLADAELAAPSAGVILSRVREVGAI
                     VDAGETVFVSSLTTPVWVRSYVSEPDLPRVRPGMPVAVTADGGAGPFEGRLGFISTTAE
                     FTPKSVETRELRTALVYRLRVLVDDPGGVLRQGMPVTITAQRPPDGAREAAR"
     CDS             complement(140830..141462)
                     /locus_tag="METTRDRAFT_RS0223745"
                     /protein_id="WP_003615502.1"
                     /translation="MSTASPEKRRRTDPEGRRRAVLAAAARVFAQKGFVGAKLEDVALE
                     AGVAKGTIYLYFRDKQDLFEQLVRNAVTPVLSRVDELAERTDLSFDVMLAELFDTFRED
                     ILGTSRKNILLLVIAEGGRFPQIAEFYHREVIAKAMEAVRKSARRAQASGRFDPSSLLD
                     FPQLVVAPLLLSVVWDNLFSKFDPLDVEGLLAAHRDILIHALQRTKS"
     CDS             complement(141745..142416)
                     /locus_tag="METTRDRAFT_RS0223750"
                     /protein_id="WP_003616345.1"
                     /translation="MIDFKGSHFERDVILWGVRWYVAYPMSYRQLEEMMEERGVEVDHS
                     TLNRWVVKYAPLLEKQFHTRKRSIGSSWRLDETYVKVKGCWKYLYRAVDKAGGTVDFLL
                     TAKRDCKAALRFLRKAIGQHGEPEKITIDKSGANTAAIERYNAEHEADIEIRRIKYLNN
                     IVEQDHRAVKRVTRPMLGFKSFRSAAATLSGIELMHMIRKGQLRTTGELRPAQQFYALV
                     A"
     CDS             complement(142723..143046)
                     /locus_tag="METTRDRAFT_RS0223755"
                     /protein_id="WP_024750110.1"
                     /translation="MKMQDNSEGFDWDAVFTGIRRRFDEVKTNPRRGKSFLDHVYNLQN
                     WEADGLTYPSVTPVFPDRIFVAYAVCQPDCGEEQLIVEGGTQECQRCGRLMFRVETMCY
                     QKS"
     CDS             complement(143090..143305)
                     /locus_tag="METTRDRAFT_RS0223760"
                     /protein_id="WP_024750111.1"
                     /translation="MATGKVRDVESRGTIALTAPVLIGAMGRKVDIGTTKTVAIVGTRT
                     ATFFQEVPICRRVISHLGRILLHSCL"
     CDS             143783..144118
                     /locus_tag="METTRDRAFT_RS0223765"
                     /protein_id="WP_003615593.1"
                     /translation="MGKAVAYLLNHWAGLTLFLDDGRIEMDTNLVENQIRPLTLTRKNA
                     LFAGHDEGGHSWSRLASLIATCKLNSVDPYAWMKATLEAIADGHPQSRIDELMPWAFNS
                     SPPAPAA"
     CDS             complement(144572..144892)
                     /locus_tag="METTRDRAFT_RS0223770"
                     /protein_id="WP_024750112.1"
                     /translation="MTERVKQKICIFIANVEQIDSEGSLVPMIGWVLETTFFDCDGGVV
                     GRSGPKFTLGAISKQKLTDELIVVVDGLEVALRIPAVYKRNADIDIFFDICDDQIVDVG
                     AT"
     CDS             complement(144943..148986)
                     /locus_tag="METTRDRAFT_RS0223775"
                     /protein_id="WP_024750113.1"
                     /translation="MLFDGAKVEHVTDFSTADNRFLIERHYRSIPQIYGVQAANGTIRG
                     AIGGWRFGFELEVHLQGTGGNAVTLHLPNGVAYDFTRSGTQFVSTTGSNPQGDYTLAFV
                     GTAPANWSSITGASTQWSVKDASNRIWLLQTFNVAVNNQQVVAYNVARPIKMTAPGGYV
                     WNFSYDATTGALQSITDSYGRVFGFTWNFLVYPRATDPGQWVWFNQPVSVAQISLPGNQ
                     SLRYTYDPDVIAPGSSVLEVRRLVSAELLSASGTRVDLTTYQYENATYPDFLTGVTDAR
                     NVRYSTFAYDARGRAISTSHASDQDTYSILYNTPASTFPNELIRTVTNPLGKKAEYHWS
                     HPANSNDSRETSVVGQASTNCPSSASSYSYGPNGSGFTDSQTDEEGRVTTFVRDSRARP
                     TSITRGAGTPQASTTQVTWSNDYNLPTTIVEPGLTTTLTIDPTTGLVTQIAKKDTTTQT
                     VPYSTNGQKRIWVFDYDATGNVTAVHGPLAGTGDTIRYDYTTSGALKRVTDEVGNITTA
                     TAWNALGQPTSITDANGVVTALDYDGRGRIKRISIDTANTPVVTTIEYSAVGDVTKIMQ
                     PNGVYEIYDYDNARRLKTITNSAGEKIGYTRDAMGNATKIAIAEASSTIDYRRTQMFDE
                     LGRLIKSIGAGSQTHSFGYDRTDNLTTVKDPRSNVFSYGFDALNRVLQEVDEDGATVNL
                     TRNGQDDITAYKDARSLTTTYVRNGFGEVIQESSPDKGTTVYVRDARGLVSRKTDPRGV
                     VIDYTYDDAGRLTAKSYLGNSAYWQTFSWDVTQTGNFGKGRLVGIYEEAGSNWRIFDRK
                     GRIATDYRTNAPAPAVEVDYIYDAAGNIIGMVYPSGRRVAFSRDAAGRISSVITYQNAA
                     SAAQTLASSVTWAPFGPVTGIAFGNGLAASYTLDTDYRITRVQVGPSDNPGGTIDRSLS
                     WTGETIDSIVDNLFPGTTPPGDYSAQTQSFTYTPTRRLKTASGYYGALSWSYDANGNRT
                     GQTLNGVTSPYAYPTTSNRLASVTPPGGTVRNFTYDAAGNVLTDSRAGALGMTFEYDVE
                     GRLSKARQTNSPGIGGTYRYDARSRLVSRTVTQTAAPTTFTTLYVHDINDHIIAETDTS
                     GVTQREYIWLDDIPLAVVSDVASGSPVIYYVHADHLGRPVRMTAQNKARVWDVIYSPFG
                     ETSYIRTIPGTIDLRFPGQWFQLESGLAYNWHRHYDATLGRYVQPDPLRVDERWATTSE
                     VPLSKSFRFRKSALGERLFKANTQLITHINYIDGPSIYNYARQMPIVSTDFTGLVAAAP
                     YTPRPSSSIEQCYANDNKCSLNTGYELFVDGEYLTNCHYMCAGKRSFVQTWYGYKDCPQ
                     FATP"
     CDS             complement(149669..149887)
                     /locus_tag="METTRDRAFT_RS25810"
                     /protein_id="WP_040567890.1"
                     /translation="MKTHPKAKLRRWGVVGAPRKDGKAAHFVDLRAESSPSAPFRGLLT
                     PPRRRIAIRLAKEKKVHPITQAKFDIT"
     CDS             149977..150399
                     /locus_tag="METTRDRAFT_RS0223780"
                     /protein_id="WP_024750114.1"
                     /translation="MRLVLDTNALIAALRSPSGASAELLKLARRGQIQLLASAALAIEY
                     EAVCLRDEHRKAAGLSTKEVVQFLDAIIDLIEPVEIWFLWRPQLRDPGDELVLEAAVNG
                     RATTIVTFNLRDFGLVRERFGIDVLTPRDTLMRMVR"
     CDS             150396..150671
                     /locus_tag="METTRDRAFT_RS0223785"
                     /protein_id="WP_003615599.1"
                     /translation="MKTKTAAYALRLPASMKAEAEKIAAEDGTSLNQFVASAVAEKVSA
                     LRTARYFAEKKGRTDWSAFDRIMRREGGAPPVADDKIPEAYRTARK"
     CDS             150708..151622
                     /locus_tag="METTRDRAFT_RS0223790"
                     /protein_id="WP_024750115.1"
                     /translation="MPLIGYARVSTEDQVTDAQTDVLKAAGCVEIFREHMSGAKASRPE
                     LAKALARVRRGDVLVVARLDRLARSLSHLLSVIAELDAKGAHFKSLADPIDTTTPQGRF
                     ALQVLGAVAELERALIRERTKDGLRAAKKRGRIGGNPKLRAGDRDAIQRIVDAKAANYF
                     ARVNRTAEHWLPVVRQMRPDHRWQDVVRVLNAKRDGANGAPLPQWTAERLKRAVKCFVA
                     EGLIEPRLLHQAASRKVSSERLVTLVAGIKRANPDLTLAQIGAQLEAMYERTPRGGTRW
                     APSSVKSLLDRAEKLRLLAAETL"
     CDS             complement(151663..152997)
                     /locus_tag="METTRDRAFT_RS0223795"
                     /protein_id="WP_024750116.1"
                     /translation="MQTRPTTPFGRRSLSLAMVASQTATEEFAAKPGASETVVHKWRLF
                     RALTEAKEPLGVTERALSVLHALLSFHQETALALAGNNARREEASGAAGGIVVFPSNKE
                     LSIRAHGMAPATLRRHLACLVDAGLIIRRDSPNGKRFARKGQGGAIEDAFGFDLAPLVA
                     RSSEIENLAEEMRAENRAIALLREKITLTRRDIAKMIETALEEGVSGDWAGAHERYATL
                     SGRYGRRLSRADLEALARELTALAAEIHKSLETHIKAQNMSGNESQTERHIQNQTTNSS
                     DLEPSLQEGRADPSGPNLEKRRGPIERGAETSSDRSRIVDPKPALRAYPLGMVLEACPD
                     IVDYAPSGEIASWRDLAAAAAIVRSALGVSPDAWAQAVDVLGEHDASIVIAAILQRGEE
                     IKSAGGYLRVLTEKARAGEFSLGPVLMALLRGKAAKAARERKKTG"
     CDS             complement(153207..154208)
                     /locus_tag="METTRDRAFT_RS0223800"
                     /protein_id="WP_003615635.1"
                     /translation="MGESLKRPSILSKLGSTEPAIDTPQLHSVASQPRQRVVSTAITGL
                     SRSLDDLTADSVTTLDAGLIDPSPFGDRLEQDQEAFNLLVASIEAEGQKIPVLVRPHPE
                     KDGRYQLAYGHRRLQALKSLDRKVRAFIRPLTDAELILEQGAENGGREALTWIERALFA
                     KEMEAQGLTSKAVWTTLGVDRTGLSKMRSVVEAVPRDIIRAIGRAPGVGQPRWQDLASA
                     FSTEGAIDRASTVIARTTFASMASDQRFLAVLKALDEGRRASATYVERKEITSSTGKQI
                     AYVSWTAKGHTFAIHKSESQFSTWLTENLPDLYKRFQEGSASEPPDVAISQH"
     CDS             complement(154193..155386)
                     /locus_tag="METTRDRAFT_RS0223805"
                     /protein_id="WP_003615636.1"
                     /translation="MDAMSDTTAKIDRFTAALSQELLSLRTRLYPPSSQKAFGRTFSTN
                     DLVRLLKVPESTLRSLTLEGKGPQPARLDNNRRVYTLQQVSELRSYLAEVRPEDALALK
                     PWRRPNEPLQIVTCTNFKGGSSKTTSSIHLAHYLAIQGYRVLCVDLDPQASLTSLFGLQ
                     PEFDVGPDETAYAAIRYNDHKPFRSVIRDTYIPGVSIVPGNLELMEFEHDTARALASRE
                     RDELGLFFMRLKKSIDQVARDFDIAILDTPPNLGFGTLAGLFAATILIITVHPAMLDVA
                     SMNQYLIMLRDLADELARNGARLEQNWIRFLVTRHTPSDGPQAHIVGLLRHLFDEHVFV
                     STALESTAVAAAGLAKKSLYELEPGDVPRESWKRALESMDSVNAEILALIHKSWGRA"
     CDS             155808..156470
                     /locus_tag="METTRDRAFT_RS25815"
                     /protein_id="WP_003615638.1"
                     /translation="MLEQFRTQYFDFTAKHFHEAIHGEKMPGGAKFERSYTFTKSVLQL
                     RGLTTKAKKRGAHRRRRERRPLPGMMLFQDASTHPWLEGHGPLDLVATMDDATSRLLSI
                     FLVEQEGTWSSLRGIRETIEEHGLFSSFYTDRSSHYFFTPEAGEKVDATRPTQVGRALA
                     QLGIEHIASYSPQGRGRMERLWGTLQKRPPPLRQEGVRGDIEAAKPMAGEHVHGAAQ"
     CDS             156614..157039
                     /locus_tag="METTRDRAFT_RS0223815"
                     /protein_id="WP_040567891.1"
                     /translation="MRHEANVGVKWNVRRRWRPSQWRPTLQGFHLSRDSWSRERRVVGK
                     AEWMTPSQAEADDTTQREKKKKKKKAKRAQLGNPRFIVISADKTTHGALYENFYCARGE
                     MENRIKECQLDLFADRISCGPCAPISCACGSRPSLMC"
     CDS             156988..157227
                     /locus_tag="METTRDRAFT_RS0223820"
                     /protein_id="WP_003615643.1"
                     /translation="MRANQLRLRLASFAYVLMSALRRLCLSGTKLANATCGTIRLKRLK
                     IGAQVKISVRRVLFSMASAFPYVHEFAAACAALT"
     CDS             complement(157587..158972)
                     /locus_tag="METTRDRAFT_RS0223825"
                     /protein_id="WP_003615645.1"
                     /translation="MTRISRILDADSYKASHFLQYPPGTEFVSSYIESRGGAFAQSLFF
                     GLQIYLKDVLTQPITRADIDEAEEMLLAHGEPFNRAGWDHVLNAHGGHMPVRIEAVREG
                     SVLPTGNALVQIVNTDPRVPWIVSYLETALLRAVWYPTTVATRSWHLKKIIDAAWSETS
                     DAPQERLVFALHDFGARGASSSESASIGGLAHLVNFRGTDTLAALATARRVYHEPMAGF
                     SIPAAEHSTITSWGREREADAYANMLRNFGGPGKVVAVVSDSYDVYRATAEIWGESLAS
                     QVRAMGGTLVVRPDSGDPRTTPVEIVGILAEKFGVRTNSKGFRVLPDCVRVIQGDGVDE
                     DSIAAILDNLRAKGFAADNIAFGMGGALLQKLDRDTLKFAMKTNAIRVDGEWIDVFKQP
                     IDDPGKASKKGRLALVLRDGAPRTIRAEERHEGEENLLGEVFVDGRLTRDERLEDIRRR
                     SWR"
     CDS             complement(159033..160112)
                     /locus_tag="METTRDRAFT_RS0223830"
                     /protein_id="WP_003615646.1"
                     /translation="MSASAQKHDYLVFIGRFQPLHNGHLHVMRKALAAGRKLIVLVGSS
                     NAARSPRNPFTYEERRDTILAARGAIEAAPDRILVRPLPDFLYNDRAWIAHVQRSVDEA
                     IAEDGGSERASVGLIGHSKDKSSYYLRMFPNWDAVDVPTQHGTLNSTDLREDYLRRAPR
                     IPDAPLCPAETSEFLARFMLTDAFKWLVGETEFYRDYKAAWGKTPYPVFINCVDAVVVQ
                     SGHILLVERARRPGAGLLALPGGHVDPNESFRDAAVRELKEETKISDQKGEIPPAMLAS
                     FIDETKTRLFDHPDRSERGRVVTQAFLFDLPARKPMFSVRGDDDAASASWHELGRLSAD
                     QFFEDHAAIIREMTGALID"
     CDS             complement(160307..161518)
                     /locus_tag="METTRDRAFT_RS0223835"
                     /protein_id="WP_024750118.1"
                     /translation="MSLAFAVFKEKSRLKALLDHFSIIDDPREPWRVAHPLREVLLLVV
                     CASMADCDHFDAIASWGKANIGFLRRYLPYEHGVPGGRWLTLLMNRVDPALFSAAFTGW
                     VRETWPERPELIAIDGKTSRRSHDRAEDKAPLHLVSAFATTSRLVLGQEAVEGKSNELS
                     AIPVLLDRLSEGGSLKGALVSIDAIATNARIAQAIVDKGADYLLAVKANQPTLRAEIES
                     AFSAATRIDTCVDFDKGHGRIEQRSVSVITEIDWLNGERRFPGELRLPNAATIIRVKSQ
                     AELADRGRFETRYYISSALLPAKRAGEAVRGHWGIENQLHWVLDVVFAEDQSRLRKGHG
                     ARNMAVVRHFAINMIRTAPEPENKPMKPQRKATKPTRTSIKLRRKIASWREDYLAIALE
                     ASAH"
     CDS             161629..162300
                     /locus_tag="METTRDRAFT_RS0223840"
                     /protein_id="WP_003616229.1"
                     /translation="MYALRYILLKTTETQMKAPASHETAFRDATSADPLREAFLRRSID
                     TITRIAAHADPKILSDALAASTGFGALARVLADTATTEASLVDLDPIAPLVARNAGHRV
                     QILDAAGGTLSSNEVAQLLGVSRQAIEKRRRANALLAVRMGRDWRYPRCQFDEAEGTVV
                     AGLPKLLDVFARSGPWVAMDFLLTADEVLGNETPMQRLRREGLTPELERLARVEQGDGF
                     A"
     CDS             162297..162926
                     /locus_tag="METTRDRAFT_RS0223845"
                     /protein_id="WP_040567892.1"
                     /translation="MSPARGPSGVAAFPPAALATAALPIEILPARMEFHRVHRTEHHPI
                     FFGPGPGAPPTYRFDSASGSFGVLYVAFRFAGALVETLSRNPRRKMVAQADIEARASSV
                     VRCRRALRVVQLHSAGLQILGLDNSISTGPYEPCGAWADALWAHPDAPDGLAFRSRHDP
                     DQICLAIFERAGSGFDAEPAVRLVDRLPEVANILGAYGKSILPTPR"
     CDS             complement(166322..169594)
                     /locus_tag="METTRDRAFT_RS0223870"
                     /protein_id="WP_003615548.1"
                     /translation="MTLPEKNRSHATLLLPRRPSPLSDHARRLQASFATMTAIAAVLAL
                     PRFAAANPTGGVVVDGSANISSAGSVTNVAQSTNRAVIDWQSFSIASGETVNFLQPSAL
                     SVTLNRVVGNESSVIAGALNANGNVFIVNSAGVLFTKNAEVNVGGLVASTRDISNNDFM
                     AGNYVFSGSSAAAVVNRGTITAADGGYVVLLGRSVSNEGAITAKLGSIALASGDKITLN
                     FGGDSLLDVTIDKGTYDALVENKGLIKADGGRVVMAAKAADAVLSAQVNNSGIIQARTL
                     ADLTGGPSSRGTVKIGQIKLLASGGTTKVTGKLDASAPNGGKGGTIETSGNKVTIAEGA
                     EVTTASSTGETGSWIIDPDGFTIASSGGDITGALLGSLLANNNITLWSTSGGGTDGNIY
                     VNDAVRWSGSTILTLNATSNIYVNAAITATGKSAGLALNYGNYASASSATSGTDYYIDT
                     DTGGKVTLSGSSASLVINGAAYTLLHSMNEIAAFTGQTVTGNYALARDLDATGTTYDNA
                     LIDTFIGTFAGLGHTISNLTISSGSNGANFIATMGGFFVSDPVGIRDIGLVNVSMTGGD
                     RSAGLVGANYGGTIYNAYATGTVVGDGSNVGGLVGTNFGGTISNSHADVDVAGVTNVGG
                     LVGWNLPLALRGLQAVITDSYATGNVTAYSATSIRSNFGGLVGWNSGGLISNSYATGAV
                     DVGAANSNSTDLSNVGGLVGSNGYFYFAGSGASYVGTIVNSYATGNVTSPGSNIGGLVG
                     INEGNISGSYASGNVTSTAATAGGATNIGGLVGLSSVSEYTNYTGVSSGNISDSYATGN
                     VYAPNASSVGGLVGGVSGSTLNNKETYGTISNSWASGNVTGYMTVGGLVGFSVRSAISD
                     SSASGNVMAILFGAGGLVGTNAFGAISNSTASGDVSQGSPDDGRAGGLVGYNYGAIENS
                     SATGSVTNGSSGLVGVNDSGSGTVTNSTYRDAKAEARAATQAQATQIQQTALSAANVLT
                     SAAANVSSKPPNPTLSTASGKSAIMAAVTPSVSENMQNVEPAETPPPAARARPRHVLAV
                     AAQKPAVRHGGGYGSRIRSIEVDGQRFDYNDGKNNAPGTNAR"
     CDS             170044..172194
                     /locus_tag="METTRDRAFT_RS0223875"
                     /protein_id="WP_003615549.1"
                     /translation="MIESRLSATAPPSSPLQIRRGQKHHDKGVEYSRADRWTKALHEFE
                     EAVRCAPDQPRFHYGHGIALSRFDRFEEAIAAFQRELAMKPDHPPTLAEIGACHARLGR
                     RKEGIPYLRKALNLFGGMPNHQFNLGLALLSEGKPLEAIAAFDRALALDPTYINAYRLR
                     GLAHAINGNQQQSVQDLHAAVALDTRNYQTMLVLGTQLGKSEREREAGMLFEMAAKVAP
                     DIALPQYFFAHFLISHHLYEMGLKHVDRAIALEPRSGEYQALRAFGLLGQGRIDESVAS
                     YRRAGELDPSSADIAGGLLFTLQHKTGVTKQDLLDAHKRWAALYRPREPKDRFAFGNDP
                     DSGRRPRLGLVSADMHRHAVTYLVLRAFEQLGALGYEIFCYKTDRKRQDDEFSDRYKAV
                     AASWRDVSDLDDDQLAALIAEQGVDVLFDLSGHTHGCRLTLFAQRAAPVQLSWAGYVGT
                     IGLDTYDGLIADPVEAPPCDDEYYVEPIIRLPDCYVCYQPPLRAPDVGPLPFLESGVFT
                     FGCFNRPAKLNAEVARAWARILERVPNGRILLVYGGLQEPTTQEAVYMILENGGLSRER
                     VDLIGESDQQKLLQAYVERIDLALDPFPYSGGVTTLEAMWMGVPVVTMVGETFAGRHSA
                     THLTAAGLSHFCTYSVEDYVELAVGWAERPQELASLRLRLREQVASSPLNDPVRFGNNL
                     STALMGLWKDWCDQRAVIHGEG"
     CDS             172518..173387
                     /locus_tag="METTRDRAFT_RS0223880"
                     /protein_id="WP_024750121.1"
                     /translation="MAAAPPAQATTTIYVAVAANFANPLNDIIGKFKTYALSTYGYDYD
                     VTYTSGASGNLLSQITGSCATTPTCATTNPNAWGHYDLFLSADVSRPLTLYSTYPSLVS
                     TWTTGASPASANYLFEYAQGYLELYTNTGAWNVSSGLPSGWTTKGVGIAAPGSAPYGLA
                     ATQELWNAYTVTSTSALVHSTYADIASIYNAVVAGTETFGYVAKSQICSAGAVNVPSTR
                     HQSISPSSTTYNAIIQDGVIIANTTARTRTAGEETELRLFVAYLNNHTTSPPSDTVTTL
                     LNYCYGVP"
     CDS             complement(173679..174293)
                     /locus_tag="METTRDRAFT_RS25825"
                     /protein_id="WP_051418970.1"
                     /translation="MIDFKGSHFERDVILWGVRWYVAYPMSYRQLEEMMEERGVEVDHS
                     TLNRWVVKYAPLLEKQFHARKRSIGSSWRLDETYVKVKGCWKYLYRAVDKAGGTVDFLL
                     TAKRDCKAALRFLRKAIGQHGEPEKITIDKSGANTAAIERYNAEHEADIEIRRIKYLNN
                     IVEQDHRAVKRVTRPMLGFKSFRSAAATLSGIELMHMIRKG"
     CDS             complement(175571..176950)
                     /locus_tag="METTRDRAFT_RS0223895"
                     /protein_id="WP_024750122.1"
                     /translation="MARLRSNSSSSWSVVAGFVTCCALIFALALHPPRTKPKDHSTAPF
                     QIVDMLGRTHGFAEPPKRIFFSANVMPTFLTLAGSADRIVGASDLGRSGMDRAFLDRIF
                     PGASRARLIGGTERPNFEEVLRSSPDAVLGWSSQINSIEKGASFEFVAFQTAYPLTRSH
                     LALWRRMAEISGASERAETLLRRYAEETEAIARTVRDASKVTALIVVSNENSSWIGGPK
                     QYINERLELVGATNVARHGAVAAHLSLEQVAVLDPDVILLQGSAGQMEPEYFMNDHRWR
                     LLRAVRAAKVYRVPEFPIFVVPVFDPLLERWLARVLHPEIEDDDLRAGIRRTYAEIYGY
                     SPNDDDLDELLALAANARSAGYQRFERHRERRALSQIFIAGRNGLRSSAARRAERFCRE
                     FWLCRNFCLYRRVERVSVTQLTPECIELLRWTQFAPGPQLVLSDHMHELDPRECRSSGS
                     K"
     CDS             complement(176951..177967)
                     /locus_tag="METTRDRAFT_RS0223900"
                     /protein_id="WP_040567893.1"
                     /translation="MLVHAKLFPCAHSCKYCLMGDKKLTRMTSERFLRLVERLLEWELE
                     QAGEIYISYVLNYTSDYDRKTLGLVRDLELKFPRSYPTLSGITLGGLRWRARAELREWL
                     LERQAFGCRTAHASLAGIGGVHDAWNGRAGNFDLIMSTLEIAGDIGMALGARLFVARST
                     LPHLRALDDMLNQLPKHDGDWRYALPFFYFGWGVRHEEERIDEKIRDALPAWMEPLIRE
                     STREGVWRSEREWIDLVRSGRFAAREPQLILNVNDGNIEQLENMSCDEIVAEYDARTRA
                     AYAVIPALNELCERYGDRDGTKIYPLQRCIEMKWLDLHLAEHPTDFERPLTHLQMGN"
     CDS             complement(178015..180249)
                     /locus_tag="METTRDRAFT_RS0223905"
                     /protein_id="WP_003615109.1"
                     /translation="MTNDNPLVTAKVLRRTAMATASTLALIVGQATALAEEATPIPDVS
                     VTDRRGDAAPEGSEAAGYKPKTVSNLGPLGQKSILDTPYSVNVVSSALIENLQLSRTED
                     LYRIDPVIQTRSTSTRGLSPNFMLRGFAFANGSGTAEDGMRMQNLFSVPLEDKERVEVY
                     TGLTSFLYGPNNVGGLLNYVYKRPTDKPLADVTLGNYGGLSKYIHGDFGGPIDAGGQFS
                     YRLNIVGQDGETAVDTQSIRRDALTAALAWRPVQDLTMTLIGSHHDQIVRGADVSWSFA
                     TNADGSSKVRHPAAPDATRNFGQPFGAYSSQTDRIGVDLKWKANDIFTLRAAYSYAMMT
                     IRDNFYVNNNVSTADGLYSQTAGHNTNYHYHANSGYAFLDASFDTGFVHHKLTTGFYGD
                     DYRQRNAPTSYAAKTLAGLNFVTPIYYTMPSWTASNYGAVGTSTYNNERNVVLGDEISF
                     DKQWSLLVGGNYTWLHASNFTVATGMLSSGYEQSRLSPSASLIFKPQEWLSTYATYSES
                     LQNGQAVSSSGTIRYTNAGATLPPYVGRQYEIGAKADLGSVLLTASLFQIEQALQYARY
                     NGDGSYTYVQDGRQRNRGLEFTATGVVTDGLRVFGGLTLLDPRVTQSGTSTTAPSIDGK
                     VPVGIARTMFKISGEYDLPFAPGLTLTGGYYFTGQQAVDRLNTEYLPSFGTEDIGFRYR
                     ASELFGRKLPLGRELILRFDVTNVADARYWVTSNYVGQPRTFAVSAQLKF"
ORIGIN
        1 tgagagagcc cggcgtcctg tccttcgtgt cgcgcgtcga attgcgctcg aggttgctat
       61 gaaaaatcga atgacgcccg ttccggcccc atgcgtccgc tctcgtggcg ggctcagcgc
      121 gcgccgctcg acggcgtttt cgaaatcggg atgctcttgc tccagggagg ctcgacgagg
      181 ccccgccatg gcgcattgag acagcgatcg agctcggccg cgagacaggc gaagccgtcg
      241 tagccccaga atgcattgcc cttgcgatcg aacagcgacg agaagggcaa ggcggcgcgt
      301 ccccgcttgc gccaatcgaa ttcgtcacgg tcgagaccca agaccagatc cggcgcggct
      361 tcgacgatat aggcctcgat cgcttccagg ctgggacgct cgccgtcgca gacgcggcga
      421 ggcgtgcgcc tcttgccggt cttgccttcc cagcccgtca catcgccgat ccgcatgccc
      481 agaagccgga acggctccag ttggtcgtcc gtcatcggct cgaaatgaat cagcagcttg
      541 ccctcgagac ggggacggta gcgagagacg atcgcctcga cgaggctgcg attctcggcg
      601 acgactcgtt ccgctcgcgc cgccacgcgt ggaccgaagc agacggcgag cttgcgcagg
      661 gaggcatcgg tcgccgacgg gccggcgaag caggtccatt ggatcggcgc gccgaaccat
      721 ttgtgcagca aatgagcgta gccgccgacg agatgatcgg gcgacggctc tcggccgagg
      781 gaaaagccga tgatcagctt gcaggcgctc acgcgcgcca tgtcgctggt ggacgagccg
      841 gtcaacgcat gcacgggctg caaaccgatg tcgcgcagca gcttgctgac gatccagacc
      901 aagcccaccg cctcgcggaa gaaggtgatc gccacgtcac gcgaccgcgg ctccgctcgc
      961 acgcgactgg ctgctcccct caaagcccaa gccgtgtcga cgatatatgg cggagcggag
     1021 cgcgccgcct cgcaggcgag cggcgtgatc agcctgtcca gctccttcgc cttcgtcttg
     1081 gcgacgcctt tgacattggc gtcgaggaag aggatcggat cctcgttcag gatcgtcacg
     1141 ccgcgcgcga gcggaaagag cgtcgccgcc tcgtcgagcg cccgcgccag cttttcgtcg
     1201 ccgccgtccg ggaggtcgtc gcccccgaga ttcgtgcacg catgcagcgc ggtgaaacca
     1261 tcgacgcctt gcgtgaatcc aggggaagtg aaacgccccg cctgcgagaa gacgccgcag
     1321 ccgacgggac cgtgagcgag cgagagcatg tcgagattgg cgccccagcc ggaattgctc
     1381 tcggccagga agtgtcccga gcaatttttc agacggcccg cctcggaggg gctgcgggcg
     1441 atctgcgcgg gaaagagatc ggaggctgcc cgctcgcgtg gcttcgggcc ctcgcttttc
     1501 ggctttcgac cacgtgggtc ctttcggtac ggagacggat cggtgacgac tcgcgcctcg
     1561 gcgaccggag gggcggaaaa ctctgcggac gacaaaccga ccttgccggc cgaagggccg
     1621 gtgcgccagc ggatcggcag gcctttctgc ttcttcggaa ggaaggggtt gagcatgcgc
     1681 attcgaccgt ttcattgcgt agcacagata cataacgtga cgaaggcccc gttctgtcaa
     1741 tattttttta tttgtctgca accagatatt tttttgtaca gaacacgaca aaaaatctgt
     1801 cggttttcga catggcgcgg cgagcccgag ggccggcaca cgcccgacgc gacgaccgca
     1861 aatcacgcaa actgaagccg aaatcggcga tggcgctgca ataatccgct ttgcggacgg
     1921 atcgggcatg cgatatatcg aaattctata acgataaggg ggagcggctt tccgtgcaca
     1981 tcggctcgga gacatcgacc gtgggcgacg acccgatgag aggcctcttc tctgtgagtg
     2041 gagcgcttct cttccttctt ttctcggtgc tcgtgctgct gatgttgttc tcactgacgc
     2101 tcgggcgcta tcccgttccc gccgccgagg tggcccgcat cgtcctcacg actgccccga
     2161 tcaacgccgt cggacattac gagaacgcgc catgggtcgt ggtcgagatc gtgcgcatgc
     2221 cgcgcattct gctcgtcacg ctctgcggca tggggctcgc gatgtcgggc gcagccatgc
     2281 agggggtctt ccgcaatccg ctgatcggcc ccgaaatcgc cggcgtctcc tcgggggcct
     2341 ctctcggcgg agtcgcggcg atcatgctgt cctggcagtc cctcgagatc gtcggcctcg
     2401 ccttcgcctc gggccttgcc gcgctcgcgg ccgctttcgc gctagcgcaa ctctctggac
     2461 gcggcagcac gctcgccttg gtgctctccg gcgtcattat cggcggcttc tgtggctcgc
     2521 tcgtgggcct gctgcagacg ctcggcgaga ccgacgccag ggcgctcggc gtcgatgtga
     2581 atgcgttgcg ctgggcgctc atgggcctcg tcgccgtcac ggttgcagcg caggtctcgg
     2641 tctccggcgg cgtcggctgg gtcggactca tcgtaccaca tctcgcgcgc atgctggtcg
     2701 ggccagacca tacgcgactc ttgccggcct cgacccttct cggaggcgtc tatctcctcg
     2761 cgatggacga catcgcgcgc agcctgaccg agcaggagat cccgatcggc ctgctcacca
     2821 gcgccattgg cgcgccgatc ttcgctttcc tattttggaa gacgcaatcg aagggctgga
     2881 tgcgtgagtg acacggcgat ctcgatttcg gacctcggct atttctatcg gccggacgtc
     2941 tgggtgttgc gccattgcga ggcgcgcgtc gcgcgcggcg gcgttttcgc gattctcggc
     3001 cccaatgggc gcggcaagac gacgctgctg catcttctga tcggcgcatc caagccccgc
     3061 gagggaagtc tcgccgtgcg cggtcgcatc gctttcgtcc cgcaattgtt cgaggcgagc
     3121 ttcgactata cggcgctcga tatggcgctg atgggccgcg cacgaaagat cggcttgttc
     3181 tcgcagccct cgcgcgccga tgtggaggcg acgctctcgg ctctcgaccg cttcggcatg
     3241 gccgatttcg ccgagcggcc gttcggagag ctttccggcg gacagcgcca gctggtgatc
     3301 ttcgcgcgcg cgctcgtcgc cgaggccgac attctggtgc tcgacgaacc gacctcggcg
     3361 ctcgatctcg agaatcaggc gctggtcctc gagcgcattg cggcgctcgc gcgagaggat
     3421 ggactgacgg tcgtgatgac gacgcatcaa cctcatcatg ccttggccgt cgccgacgac
     3481 gcgctattga tgcgcggcga gggcgactat ctcgcgggca aggcgcggga catactgaca
     3541 gaggagtctc tacgatcgct ctatcgcgcg ccgctgaagc gcctcgcctt cgaacatgaa
     3601 ggcgtcgagg tcgagacgat cgcgccgatc ctcacgccga caaggagagc gaatattcgt
     3661 tcccaaacgg cgacgaaggc ggaaggcgcc gcttgatggg cgcggacgag cgcgcgtcac
     3721 gcgacactcc gctcgagcga cccgccgcct cgccgccgga agccgtacgg ccggccgggt
     3781 tgcggtctct ggcgatcagc gtcgcgctcg gcgcccatgc agcgctattt atcctcttcg
     3841 ccggcttcct cgccgagaag gtcacgccgc tcgacgattt gcgcgtggaa ctcgtgcaac
     3901 agggggagac ggtcacggag acgaacatct caccgacgcc ggacgcggcg ccgacggccg
     3961 ctatcgagcc catccagtcc gcctccccag acccgacgct gcgcgacgac acacaaatca
     4021 ccatgtcgaa gcaacagccg cgcgcagaag ccgcagatct gctgtccgcg ccattgccgc
     4081 aggtagaggc tccggacgcg ttgccgctcg cgatcgagca acggcggatc gaggacgctc
     4141 gaaaaagcca gcggcgtgtg gaggacaaaa agcgtaagga gaagccggaa gaggtcagac
     4201 gccaggcggc gcagcgcatc gcacgccggg agagcgcgca gtcgcgccag ctggcggcgc
     4261 atgagcaagc gggcgccgcg gcggtgcgga ccggcgtgag ggaaagcgcc ggcaacgcgc
     4321 cgcatatgtc gaaagccgca tatgcggcct tggtctcggc cgagatccac cgccacaagc
     4381 actatcctgc gagcgcgcgt cagtccggct cgacgggcgc ggtcagcgta atcttctcga
     4441 tcggaccctc cggcgcgatc gtcagccatt ccatcacgcg ttcgtccggc aatggagcga
     4501 tcgacgctgc ggtgcatgag atgctcgcca tttcgcatcc accgccgcca ccgggcggct
     4561 tcttttacgg caacgtcacc atttctttcg atttggatcg ctgaacagac gcgttcctag
     4621 tggcgtgatt tcagccattt tgaacgggga agaccgggta gaggcgtttg agcttgatgc
     4681 gggcgtcggc ggtggtgaac cgccagtcgg ccttcgcctg atgcgtgttg cggtcggcga
     4741 cccaggcggc gacttcggcg cgcaggctct cgatgtcgcc gttgcggcgc gcgagacatt
     4801 gcgaggatag aacgctgagc tcgctctcgg ccatgtcgag ccagctccca tgtttgggcg
     4861 tgtgacgcca ctcgaagcgc gcggtcagcc gtcgggcctt ctcgggcgcg aaagcctggc
     4921 agagcgaggc gaaaccacag cgccagcaac tccgcctcgc cgcgtgggac gtccgcacga
     4981 cgcggcggcg ctccttctgt ctcgaccgcc gccgccagct ccccggcgac ggtcctggcg
     5041 tcgatccatc gcgcgacgtc gagcatttcc gcgcccggtc agcgccggtc gatccgttca
     5101 ccaatagacc tgagtgcgca acaggaaggt gtcgggatgc gcgccgttga gataagcgcg
     5161 attccaaggt gcggtgaggc tcgttacatg cgtccagttc gccatgaagc gaatgccatc
     5221 gtcagggtac cagttgacgc cgactgttac gtcctgttcg cttccgccaa caacactcga
     5281 attggcgata taggcccggg tcgcggcatt cggcgccgag gcgagcaggt tctggaaggt
     5341 cgttcctgaa tagggaccgt cgttgaggtt gaccgagctg aacctcgccc cgagttccca
     5401 tgcgccccat ccgccagcgc tgagcggctt caggatttta atttgaccga aggtggcggg
     5461 gttattggga ttggtcacag agtaggacgc ggcgcgagat tcgcccgtca aataccatgt
     5521 tccgtagaca taatagccat cgaagttttg ggatgttccg ccgggcgcat aattgccggc
     5581 gaggttggcc agcaaaatgt tcgagccacg gcggtcataa tgggcgccca tatattcggc
     5641 ttggatcgac aacggcccat aggagccgac gaattctgct ccatagaaga aggcgtcgcg
     5701 cacgcagttg ccggcgaccg ccgggtgcgc ggatactacg acggcgccac aggagagatc
     5761 cggtgtgccg aggaggtttg ttctgaggat attgctctcc atattggtcg aggcgcctag
     5821 cagaagattg cggtcgtcgt tcccgccggt cgagctgttg ggctggtgat agcggcctga
     5881 caagccaaga tggatcagct tgtcagcgtc cttgaccggt gcgtaggtcg cccgtccggc
     5941 aacctcgaaa tactgcgcgc caccagtggc cacccatcca gcttttgagt tcacccaatc
     6001 aggaaccgga ttggaagcgg ccggcgccaa agccttgtcc tgcgggctgg tgctgaacac
     6061 gccgcctttc acgctccaat ctgagccgta ggtcgaaaaa gaagcgccta agtgtcggcc
     6121 ggcgccgaaa gtgtcggaaa ccagggagcg ctccataaag tctgtgtaga gaaaggtatt
     6181 gatcgtctcg agtccattgg gcccccactg attgccaatc attacggtaa gaggcgtgtt
     6241 gacgaccgga acggtcaggg ccggatggtg gaaagcgaga taagcatcgc gaagaccgcc
     6301 gagagttccc acggctgaag tgttagcaaa ctcataggcg agcttataat cccaatagcg
     6361 tgccgcgcgg ccttcgacct ggagccaaac ctgtcgaaag ttgacattgc tgttcaaccc
     6421 cgtttccggc tggatagctc caccgccatc gacgagaacg cgtcctccga atttgacgga
     6481 atacgctttg tcctcagtct cgacaaagag gccattcttg aagctgacaa agacgggcgg
     6541 cggcgggggt gtgagctttg gatctgtcgc gcctattgcc tgtacagtag cggcattagc
     6601 gacgtttgtc gttttcgtcg acgcagcaac cttggcgtca cgcgcttctt tcctcaactt
     6661 tacaatttct gcttcgagct tgcgcaatcg cgcctcgatc gcggcggtgt ctgcgcgcgc
     6721 agcgctcgat ccggtcgctg cagctattgc aaatgctgat gcaaccacag cggttcgcgt
     6781 cagtgcacgg ctcattgttc cctcgctcgg ttgggacgct cgtataaagc catacgtaca
     6841 ttatgcagtc tattgaaaca atagagtaac ttatgaatcg cggacgctgt ggtacattta
     6901 tcacattcgc ccattcaccg atggcgatgc atctaactgc gccggcgttc tcggcgacgc
     6961 tggttcaccg aggctcctgc cacgaccgct ccactagagg gacccagaga ttggcagcgc
     7021 acatcttcgc cgatccgccg gacgccgaag cgtcgacgca attcgaagcc gactccccaa
     7081 tcgagcatca atggcaaggc gccgaggatc gccgcgaagg tcgtcatcag gatcgttcga
     7141 aaccgcagca ggcacgcttt cgacatcgcg tcgtgggcga aaaggctccg cgaactctgc
     7201 gcgtcgaggg cgaaatcgac gatgatgatc gcgttcttct ttacgatgcc gatctgcagg
     7261 acgagcccga tgctcgcgat gagaccgaga tcgccgcctg tcgccgccag cgcgagcagc
     7321 gcaccgaggc cagcagaggg aaaggtggac aggatcgtga tcggatggat gaagctttcg
     7381 taaaggacgc cgagcgaaat acagatcgtg acgacagctg cgagaatcag tagcagctcc
     7441 ctggtcgtcg aggcgcgtcg aaacgatgcg ctgaccgaaa gcgtcatgga gcatgttgtc
     7501 gatcgtggcg ggcgtgattc cgtagcgtgg ggccgtcgcg cgatcgatga tgagatcgat
     7561 cgcgcgcccc cgctattgca tgtcactcac gacacttgct cgaccgcggc gcgttggcgt
     7621 tgcgcgatca tgccgcctgt tcatccatcc atttgcgcag cgccgccgtt gcgcgccgcc
     7681 caaagccgcc gcgacgatcg cttcaataaa ttccctcacg gaaaggtgca gaattgcagc
     7741 cgcttgttcg tcttgtctaa gagggacgga ggcagtcccg ccgagggcga ggtccagatg
     7801 gcttcaagtt cactgaatgt tccgagcgcc gcatcgaaag cggcgggcgt gacgcaggtc
     7861 ttctcgcaag acgaagtttg cgtcggcgcg gcgtggccgg gccggctccg aactcaggcg
     7921 ctggggtgac gccggtgcct gacattgctc cgatcaaggg acgcggcgcc gcgcagcgcc
     7981 agtccggacg tcgctcgaag acgccgctct tttgcgcggc ggtcgtcgct ctcgccggag
     8041 cgatctattc tatgcgccag ttcggtcagg ccggcggcga gacgctcgtc acctccgtcg
     8101 tcacccgcgg cgatctcgag gaggtcgtca cagccacggg caagatacag ccttttgctc
     8161 atgtcgacgt cggcgcgcag gcctcgggac aattgaccca catcctggtg aaaatcggcg
     8221 atcacgcgac gcagggcatg ctgctcgccg agatcgatcc ccagctgcaa tccgccaagg
     8281 tcgcggccga cgaagcgcag atcgcgcaat atcacgccaa tctcgtcgag cagctggcga
     8341 tcgtcgaata tgcaaaggcc acgctcgagc gcaatgcgag gcttctcgaa aacaaggcgg
     8401 tgtcgaagct cgccatggac gagagccgtc gggactctca gacggccgcg gccaaggccg
     8461 acgccatccg cgcgcaaatc aagcaaatgc agtcgacgct cgaatccgat cgcgccacgc
     8521 tcggctatac gcgcatcttc gcgcccatgt ccggcacggt ggtgtcgatc gacgcgcgtg
     8581 aaggccaaac cctcaatgcg acctattcga cgccgcagct tcttcgcatc gccgagctct
     8641 cgacgatgac cgtctggacg gaagtctcgg aagcggacgt cacacgtctg catgcgggca
     8701 tgccggtcta tttcatgacg ctcggccatg gcgaccggcg ctggacggcg cgtctgcgtc
     8761 agatcctgcc ggcgccgcac aagcctgtcg gcccgcaagg cggaagcgac gcgaatacga
     8821 gcaagaacaa tgtcgtcaat aatgtcgttc tctacacggc gctgttcgac gtcgacaatg
     8881 ccgctggcga cctccgccct gaaatgaccg ctcaggtctt cttcgtcgcg gcgcagacga
     8941 agggcgcggt catcgccccc gtgacggcgc tccgcgcgag cgccgatggc gggacgaccg
     9001 tcggcgtcgt cgacgcggac ggcaaagaga gcgagcgaac agtccaagtc gggctgcgca
     9061 cccgctttcg agtagaaata ctgaaggggc tcgcgccggg cgagcgcgtc gtgacaggcc
     9121 ggaaagccga ttcgggcaag acgcctctcg tgagcttcca cctgtgaccg cggcgatctc
     9181 tccgcctcga ccggacgtcg gcgagccgcc gctgatcgag atccgtgacg tccacaagtc
     9241 ttatttcgcc agcgacagcg tcccggtcgc cgtcctgcac ggcgtctcgc tgacgatccg
     9301 agccggcgaa ttcgtcgcca tcatgggcca gtcgggctcc ggcaaatcga cgctcatgaa
     9361 cattctggga ctgctcgaca aaccaaccaa aggcgtctac cgcttcgcgg gtcgcgacgt
     9421 gacgacgctc tcacgtgacg agctcgcgcg gctgaggcgc gacgccttcg gcttcgtctt
     9481 ccagcactat catctcattc ctgccgtcac ggcggtggag aatgtcgaaa tcccggcggt
     9541 ctacgccggc gtggcgccgg ccgagcggcg cgcccgcgcc aacgccctgc tcgaccgtct
     9601 gggtctcgcc gagcggatcg atcatcgacc gaacgagctc tccggcggcc agcagcagcg
     9661 cgtgtcgatc gcccgcgcgc tcatgaacgg cggcggcatt attctcgccg acgaaccgac
     9721 cggcgcgctc gacagcgcga cgggagccga ggtcatggcg ctcttcgccg agctcgccgc
     9781 ggagggccat acggtcatac tgatcacgca cgacctcgag atcgccaaag ccgctgatcg
     9841 gatcatcgag atccgcgacg ggacgatcat ttcggacgac gagtcggagg ttgtgaagcg
     9901 cgacggcgat ttcgcgcagc ccggtctcga cgacgatgtc ggctcgtcat tcctcctcga
     9961 catgcgcgaa gcggtgcatg cgggaggccg gaccctcgcc gccaatccgt ttcgaaccgg
    10021 cctcaccttg ctcggcatca tcctcggcat cgcgtcggtc atcgcgctcc tcgcgatcgg
    10081 cgaaggcgcc aaacgggcgg tgctgtcgca gctcgccgtt ttcgggacca atcgcatgta
    10141 tgtgattcca ggcggcggca gcggccacgg cttggccggg cggctgctcg ccgccgacgc
    10201 cgacatcgtc cgcgacgtcc cgaacatcgc cgccgccatg ccttatctcg agggacaggt
    10261 gttggtgcgc gcgggcaatg tcgactatgg cgcgaacggg gtcgcgatca cgacggattt
    10321 cccgcgcatt ctgaactggt ccgtcgaagc tggcgtgttc ttcgcgaagg aggacgagcg
    10381 cgctctggcg accgtcgcga caatcggctc caagctcgcc gcacgactct tttccgacgg
    10441 agaaaatcct attgggaaaa tgattctcgt gaacgatgtg ccgttccagg tgatcggcgt
    10501 gttgtcgagc aaaggcgcgc tgtctgggaa cagcgacgac gacgacacga tcgtttttcc
    10561 cttttcgaca ggcagcatac gcgtcttcgg aaagaaggag ctctcatgga tctcggtgct
    10621 ggtcgacgat ctcgcgcgcg ccgacgagac ggcggacgcg atcgccgccg ttctcgagaa
    10681 ggctcaccat gcgcatgact tccgggtctt caacaaggcc gccacgatcg aggcgcaaaa
    10741 tcgcacgcag gacgccttga cccttctgct gggtttcacg gccgcgatct cgctcttcgt
    10801 cggcggcatc ggggtgatga atgtcatgct gatggcggtg accgaacgaa cgcgcgagat
    10861 cggcatccga atggcgacgg gcgcgcgcac gatcgacatt ctgcgccagt tcctcaccga
    10921 agcgatgatg atctcaggcg ccggcggact ggtcggcgcc gtgatcggcg tcgccgccgg
    10981 cgtcggcggc tcgctggcct tcggcatgcc ggtgatattc tccggcgccg cgatcctcgg
    11041 cgccgtcgcc ggcgcggtgg tgacgggcct cgtcttcggc ttcatgccgg cgttgcgcgc
    11101 ggcgcggctc gagcccgtcg ccgctctcgc tcgggagtga aacgatgaaa cgaagacccc
    11161 aagcaaaacg acccgaggct cagggcagta cgacgcggtg gagcatcgga tcgcgcgcga
    11221 tctcatcctc tcggaacggg aaacgcagcc aatccttgcg ggagtagcgg gcgatcggag
    11281 ccgcgccgcc gccgccggac atcgccgctt catctagccc atgcgcgagc agcgtgtgcg
    11341 cctcgacgcc gtccacgccg aagcgcacga cctgcagata gctgttcgcc acagcgtccg
    11401 gccccatgcg atcgccgtcg atgctattgc aggccaccgt gaaatagccc accgactggc
    11461 atccgccata gatcggaaag cgattcccgc tgctttccac gaaacggcgg ctacccaatg
    11521 cctcgtccag cggccgattt tcggcgccga acgccgccac agtcgacgcc agcgccttcg
    11581 ccgcgcgtcc gttccctgcc agtagctcgc gaggcgtatc cagcggagcg tcgccggaaa
    11641 aggcaacgcg atagagaatg tcggctggat tccgcattaa tcgcgcccag aacgcctccc
    11701 acagcaaggc gccacggtcg tcgacatccg ccttgttaga ccagcgacga agaacgtcgc
    11761 aggcttcggc gatgtcgact ttgaacgcct ccgcccctgc tttcacgagc gcgtccagac
    11821 cggcgacctt cgacgcgccg gcgtccaaac ggacctcccg ctgcacgcat gcctcggcga
    11881 gcaattcgtc cttgaacaat tcggccgaat aggcccgggg agtcagcacg tcccgcatca
    11941 aacgcaggga cagcgcctcc gccgacgcct ctcggacctg gagcagatcg agcgccatac
    12001 gatgccccag cctgcctcgg agccccagcg gccgacgctc gccgccgagc agcgacggga
    12061 acccctccaa tggctgtcgg gcgttgctca gccaatagct gtcgttcatg ttcgccacat
    12121 agtcgccgcg cagcagctgt ggcagcgcgt cggcgcgcat ggcgccgggc tgcgccgcgg
    12181 ccgaatccac ccgccaatcg caagccgaac gactgccgtc gagaacgggc gtgagcgggt
    12241 ccacatgcgc aaatcgcgcc gccgaaggcg tcatgcaggc cttacgcaga tcatccggag
    12301 cgttggggac cgcgccgacg tccccaaacc acgcccgccc gtcgccgcgg ccgatcgcca
    12361 ccgtattgac ccacggaacg gcgacctcgc gacgctggat ggcaatgaac tcatccaacg
    12421 atttcgcctg attccagtag aaataattac ggaaaatgcg gaagttctcg gcattcgcgt
    12481 cccgaatggc caatgcgtgc gccgagcccc agccgagcgc cgcatcatgg cggccgagat
    12541 ccaccacggg gccggagcgg cttcgataga agaaacgcgt caatcgacgt gcgctgccgt
    12601 cgtcgccctg cacatcgacg ccgatctcgc gcaccgacat ctcttcgctg ttcccgtcga
    12661 tccgatagcg cgtcggatcg cccgcatcca gcgtcaggtc gaaaaggccg aaccgtcgcg
    12721 cctccgacac ggtgtgactc caggccacat gatcgttgaa cccgatcatg atcagcggca
    12781 cgcccagaaa agcgacgccc gccacatcga gctttccggg aatagtcaga tgcatttgat
    12841 agaagcgatc cggtccgccc cagaaccagt gcggattgcc gaacagcacc gcgccgtctc
    12901 cacccgtcgc ctcacggccg aaggccagcg cattgcttcc gactcccggc tgctcgccga
    12961 tctgctgggc gagccggcgg cgcagcgcga ggtggtcgat ctcgcccgac ttcgacggcg
    13021 ccgcggaccg cgccggcgcg gcgtcggcaa tctcggcaat gaacctgccg tagccggcga
    13081 cgatctgcgc cgcatacatg cgccgaagaa tgtcgttcgc ggcaatatcc cgaatccagg
    13141 gctgctccag gcaagacctg tcgaccgacg gcgcgcggcc gctacgggcg tccgcgagat
    13201 agcggttgta gccggcggcg aacccctcga cgagttcgtt cagctccggc ggattctgct
    13261 cccggtagcg ggccgccacc tcgtcggtgg cgaaggcgcg gaaaaagaaa tccagatcga
    13321 tattcttcgg ctgcccgaat gtggagccgc gagccggctt gccgtcggcc ccgaaaaacc
    13381 aagcgcgtcg gccctcatag gtcacgaagg cctcggccag agtgcacaga gcgtcctgcg
    13441 cctggacata gcccacgccg atcccgagct cgcgccaacc gcctgcgcgc agatgcggca
    13501 cgccatcggt cgtgcgccgg atttcgacgc ctgtcactgt cggtcccacc gacgccgcag
    13561 gcgccgttct cgcgtgcaaa gccgccgcga ccagcgccag cccgccgcag agcgccgaga
    13621 cccagccgcg ccgggaaact acgaacggca tgcctcgaat ccctccagca cattcgccac
    13681 attgacgccg atctcgtcga ccgcatagcc gccttccatc atgaagacgg tcggcaggcc
    13741 ggcgcgggcg aggtcctctc ccacccggag gtagtcctcg ctgcgcaaac gaaagccgga
    13801 gatcggatcg gcctcgaatg tgtccacccc caaggaaacg acgaacgcgt cggcgcgaaa
    13861 tccggcgata gcgcgcagcc catgcgccag cgccgcgcgc caggcggaga actcggttcc
    13921 tcgcggcagc gggatattca gattgcagcc attcccgtcc gccgcgccct cctcgtcggc
    13981 gtagccgagg aagaacggat attcggtccg cggatcgccg tggatgctca tgaagaagac
    14041 gtcgtcgcgg tcgtagaaga ggcattgtgt gccattgcca tggtaatagt cgacgtccag
    14101 cacggccacc cgctcgacgc caccgtcgcg cagcgcctgc gcggctatgg cggcgttgtt
    14161 caagaagcaa tagccgccga agaaatcgta gccggaatag cgcccgggcg ggcgcgtcag
    14221 cgcgaaggcc gactgcgccg cgcccgaccg aacgctttcc gcggcggaca gcgcgcaggc
    14281 cgcgccgctg cgcgccgcac gccacgcgcc gcgggtgaga ggagtcccca catcgaacga
    14341 gaagtgtcgc accgaccaga ccgagggcag cgcatcgcga ttctcgtgcg ccggattcag
    14401 cgcgacccac tcgtcccagg cgccgcgaag gaaatccaca taacgagggg cgtgcacgcg
    14461 gtgcgagacc gcatcgtcga agggcgacgg ctcttcgatc gcgccgagcc ggcgccgacg
    14521 cagttcatcc cgaacgcgct ccacgcgcgc ggcgacctcg aagcacggca gcagcgcgcc
    14581 acggaacatc tccaccgcgc cctggtgatg aacatgcttc gcgttgaaga aggtgatcat
    14641 cagacagatt cgcgcgcgac gacgccggca acgccggcca tatgcatcaa gccccggtgc
    14701 agagccggga acaggctctt gttgaaattg ttccagcgca gctccagtat ggagtcctgt
    14761 ggatcgatcc tggtgtcgag cgcgtcgacg atcacctctc cggagtcgat tccatcgtcg
    14821 acataatgaa acgatgcgcc cgtcatgtcg atgaccggcg cgggcttcat ctccatcgtt
    14881 cgccaattca ccaccttcag acctttcgcg ccatgcaggg cgtcgagcgt cgcatgagcc
    14941 ccacgacgct cgtaaggcga ttcgatccgg gtgatgccgg gatggatatt gacgattctg
    15001 cggtagaaac gcgcgcccgg acgcactagc tcgtccagta tgacgagcag tccgtccagc
    15061 accacgagat gcgcgtccag cgtcgacaat ttctccagca gccgggcttc gaaatcgctc
    15121 ttgccagcct tgcgtacggg cgtgttctgg ggcagccgcc gataggtcga cgggacggcg
    15181 cagagcagat cgttcacgcg ccgcccgttc actgcgagcg tcggcggata gaaccattgg
    15241 cgacccgcgc cgcaggcgaa gccgtagtcc tcgagcttct cgcggtcacg agccgaaccc
    15301 tcgtcgtcgt cgaagatgac cgcctcgagc gaataagcgt ctccgagcgg cgtttcgttc
    15361 aatgactcga cgagatactc gagcggcgac ttcatgtacc gccgctctcc tttgtagtcg
    15421 atgtaccgcc cggcctcatc cgccgcggcg ttcctcaatg accagatata gaccagtctc
    15481 agcttcgtct tcgccatctt cgccccatca tgcgcttgaa gaacgacggt cgagacacgc
    15541 gcgaggcgct cttcggcgag atcgacgcgc atgccgccac cccgatgcca ccgggacaag
    15601 cgcacggcgc gttcccagtg tgcaagacga agatcccgcc cgattgttta gaagcgtggc
    15661 gcgtggcgcg gaggccgacc ggctcgatgc gcggagagcg aggcgcgatc gcgctcatta
    15721 acttcgacgt ccgaacgcga cgccggctca gcgagctgcg ccattcgcag cgaccatgcg
    15781 tgagcgcttc gtcgcgctgt cgccgatccg aggcgcatgc gagatccgcc gagcctcctc
    15841 ggcgcgtcga ctaaacaaat gcaggcgctt ctcgtctagg acctagtgac atggccgaac
    15901 gagcggccga cgacccgacc catgtggcgt cgacatccaa cccgacaaag gaatgcggca
    15961 tgctcattta tgacgtcctg ggcatcggat tcggcccatc caatatcgcg ctcgccatcg
    16021 ccttggagga gaagcggcaa ggcggcgcca gcaacatcga catgatgttc atcgagcgcc
    16081 agaagagctt cacctggcac ccgaacatgc tgctcgatca cgcgcatatg cagatctcct
    16141 tcctcaagga cctggcgacc ctgcgcaacc cgaccagccg attcaccttc gtcaactatc
    16201 tgcacgagaa gcagcgcctg caggatttca tcaatctcaa gacgttcttc ccgagccgcc
    16261 acgagttctg cgactatttc gcctgggccg ccgcccagtt ccaggaccgt tgcgtctatg
    16321 gcgaggaggt tttcgatgtg ttgccggaga agcgcggcgg cgagatcgcg cttctgcgcg
    16381 tgcgctcacg cgaccggtcg ggcgaagttc atgagcgact ggcccgaaat ctcgtggtga
    16441 gcgtcggcgg ctccgttcac gtgcccgagt gcttccggcc cttcgcgagc gatgcacgga
    16501 tctttcattc ccacaactat ctgcgcagca tcgaagcgaa cgcggaggct cggacgatcg
    16561 cgatcatcgg cgcgggccag agcgccgccg agatattcat ggacctgcac ggccggccca
    16621 acgcccccca gatcgacctc atcgcgcgcg cgcgggcgat caggccgtcc gacgacagtc
    16681 cattcgtcaa cgagatattc aacgcggact tcgtcgacca tatgttcagc cgcgcgccgg
    16741 cggagcgcct ggaaatgctt cgcgagttcc gccataccaa ctacgcctgc ccggacctgg
    16801 agctcatcca gcagatattc ggcgtcctct acgaacagaa ggtcaaggag cagacgcgtc
    16861 atcgattgct gcgccgacat gaggtcagga gtgttcgcgc cgccgatgac ggcgtacatc
    16921 tcacgctctt cgaccgtaac agcgagcgcg ccagcaccgt tcgatatgac gccgtggtct
    16981 tggccaccgg ctatgagcgt gaatatcaca agacaatgct cacgtccgtg gctccctatc
    17041 tcggcgattt cgaaatcgat cgccactatc gcatcaagac gtcctcacac ttccgtccag
    17101 ccgtcttcgt gcagggcgcc agcgagccga cgcatggcct gagcgacacg ttgctgtccg
    17161 tgaccgccgt gcgcacgggc gagatcggcg acgcattgct ggcgacggcg cagccttccg
    17221 agcgccagat agctgtcggg gtccattgac cgagggaatt gattatgtcg actcccgtcg
    17281 tctcgaccac ccgcacggtc accggaaaat gcgacgagct cgcgctccgg cacaatgcgc
    17341 tgactcaccc ctacacgctg gcgccgaacc ccttgttgga acgccaagcc gcgcgcgaat
    17401 ccaatgcgcg aagctatcca cgccgcatac ccctggcgct caagcgggcg catgggatct
    17461 atgtggaaga tgtcgaaggc cgcatcttca tcgactgttt ggccggcgcc ggcacattgg
    17521 cgctggggca caatcatcct gtcgtcatcg aagcgattca gcaggtcatg aaggacggcc
    17581 taccgctgca cacattggat ttgacgacgc cgatcaagga ccgcttcatt caagacctgt
    17641 tcgacatcct gcctgtggat ttcgcgcgtg acgccaaagt gcagttttgc ggcccgaccg
    17701 gctccgatgc ggtcgaagcc gccttgaagc tggtgaagac ggcgacaggc agcggcacga
    17761 tcttggcttt ccatggagcg taccatggga tgacgcaagg cgctcttcag ctgatgggaa
    17821 gcctgggccc gaagaaaccg ctgaattcca tccagcacgg cgtgcagttc ttgccctacc
    17881 cttacgacta tcgatgcccc ttcggcctcg gcggggaagc cggcgtgcgg gccggcctgc
    17941 attacatcga caccgttctg aacgatcccg aatgcggcgt gccacgcgcc gctggcatga
    18001 tcttcgaggc gatccagggc gaaggcgggg tcattccggc cccggacgct tggattcgcg
    18061 gcattcgcga gctgacggcc aaagccgatg ttccgctcat cgtcgacgag gtacaatccg
    18121 gcttctgtcg cacgggcaag atgttcgcct tcgagcatgc cggggtcacg cccgacgtgg
    18181 tgacgctctc caaggcgatc ggcggcagcc tgccgctgtc ggtggtggtc tatcgaggcg
    18241 aactcgatca gtgggcgccc ggcgcgcacg caggcacctt ccgcggcaat cagatggcca
    18301 tggcggcggg ctccgcgaca atccggttcc tgcgcgcgga gaggcttcac gagcacgccc
    18361 ggcaagtcgg cgagcgcctc gccagcggcc tccggcaatt gcagagctat ttcccgcaga
    18421 tcggcgacgt gcgcggtcgg ggcctgatga tcggggtcga gattgtcgat cccgaaggag
    18481 gtcgccgaga caatgcctcg cggccgccgc cgaccacccc cgcgctcgcg cgcgccatcc
    18541 agaacgaatg tctgcgacga gggctgatca tcgagctcgg gggccgacac ggcagcgtga
    18601 ttcgcttcct ccctcctctc gtcatcaccg agcggcagat cgatcacgtg ctcgagatct
    18661 tcacgatctc gcttcaaacc gctaccaaat tcagctgcgt cgagaatttc atctatgagg
    18721 agatgggcgt gagagagtga cgcgctcgcc gcggcgagcg agaaattcga gacccggcgt
    18781 cggccgtctc gtcaccggtc ggcgctccga tccgaacaag atccgcattc cttctgcgcg
    18841 gtcgcttcgc ggcaatgctt cagcgcgtca cggatcatga agttgacgag cgtcggcgag
    18901 acattcagct gcttggcgac ttcgcgctgc gtatagccgt ctatgctgtg gagctcgaac
    18961 gcgcgctgcg tccgtttcgg gagatcggcg agcgccgctg cgagacttcg caattgaaga
    19021 cgctcgatga cgatcgtctc cggcgtcccc gtcgaatcca caatttcgct tccttcttct
    19081 tcactcgtga agtaacggct ctcgaggata gtccgccgat aatggtcgat cgccagattt
    19141 cgcacgatct gatataaata agacgctggc cgctctattt ccgtcgtggc ggcggtctcg
    19201 gccgccttta tataggcgtc ctgcacgaca tcctctgcgc tgtgagggct gccgagtatc
    19261 ttggctgcgt gtttttccag ccggcatcga tgttccatga acacgaccga cagggctcga
    19321 acgcggagag tgttcgacgt gatcgacgtg atcgacctcg acgaggacgc ctcgacagcc
    19381 cgatctttct tcggcgccga acgaagctca tgcagtcgct gggacgcatt cataggcccg
    19441 atgtcctctg gagcctgatt gtcgcgttcg atcgccgacg acgagcgaga tcgttctccg
    19501 gctcggagat cgaacggcgt cgacatgaaa catcgacagc aataggacca aaatataagt
    19561 ccgatgcacc gtcgattccc ggcgtattca gccctattat cgaaaacata gcacgcagta
    19621 tacgcatttt gctcgctcca cgctcaagta ggtaaattac atatgcaact aaataagcgt
    19681 tttcagatac atatgtcaac cgcgtacgtg gcttattgta acatttccat agtataatat
    19741 actatatata aatcacattg tgtgcgttat atatcatata taatcgtagt tgcatgcgtt
    19801 gtaagcatta tgtattgtgt ttcttataac ccgagaccgc gagctgaaag cgtctccggt
    19861 aagagtgcga tgatctaact caaaggcgtc ggtgcgaaca tcgtatggga gcgaattctg
    19921 aacgctcgaa cacatccgtc caagcgcaaa gcgctctaag caacttcttc ctgctgcaga
    19981 gggaggccac gacgaggtgc ttcgcccgga gcttcgacga tctccacgat gcgtcccttg
    20041 tcgaggcgca cgaggcgatc cgccgatccg aaatagcggt cgtcgtggga gatcacgatc
    20101 agcgtcttgc cctgggcttt gaacgcgggc agcatctcgg cgtagaatac tcgccgaaaa
    20161 gtcggatcct gctcggcggc ccattcgtcg aacacgacga tcggccgctg ctcgagatag
    20221 acttggatga gcgcgaggcg cttgcgctgc cccgccgaaa ggtccgtcgt cgaaaacctg
    20281 ccgttctcga cagtgacttt gtgagcgatc tcgagcgcct cgagataggg cccggccttc
    20341 tcccttacgt ccccgtccgg cgcaacaaga tcatcgaaca ggaaataatc gaaaaacacc
    20401 gcggagatga gctgacggta gtcgtcacgc cctgccgcgg tgatcggcgc gccgtctagc
    20461 agcaactcgc cctcctgtgg cggatagaga gcgagcagga gcttgatcag cgtggtcttg
    20521 ccgcaaccgt tttcgccgac gatgaagaga agctcaccgc cgcggatggt gagatctatg
    20581 ggcccgagca caaaaggctc ggcgccttcc ccggccggga aagcgtaacg ggcgccgcgc
    20641 agcgcgatgc tgccgatgcc cggcgacgct cccgaagcag cgggcgtcgg aagagccgcc
    20701 gcgaaaccgg actctggatc ggcgaaatcg gccgagagct cggcgatgcg ccggaacgag
    20761 acctgcgcat tgacgaaatg tgaataagcg gcgagcgcct ggtccagcgg acccttcaaa
    20821 taaagcagga caaggatgaa gccggagacc gccgtgcgct cgaccccgag ccagccctgc
    20881 cacacgatga tcatcgcgat catcacgaag aacagggcgc tgtcgacggc gttggcggac
    20941 atgaagatgc tgaacgctct gaccttcatg tcgcgaatac ggtcgatcgc ctcggtcagc
    21001 tgctcgccgt gcacgcggcg gcgacggtcg cgattgagac gcagctcctt cgcaccctcc
    21061 gtgatggcgc ggtattggcg atagacttcg tcctgcgcca cacgggcctc ttcgtaaaag
    21121 gccgatccgc gtttgcgcgc ccaaaagttc accagaactc cggcggcgat cgcgaccgcc
    21181 acgatcagga atatgatcgg cgacaggaag acgagataga gcacgcagcc ggaggtcacc
    21241 gccaatgcga tagcgagcga ggaaaagttg taggagaaga tcgaaacggc atcgacgtcc
    21301 tgccccagca cggagagcag ccggtgcgct ctgtagcgct cgatctgctc gatcggcgcc
    21361 gccacgacct tggcgaccag ttccttgcgc agggccgcga tgatctgctg accgatccag
    21421 ctgttgccga ggtccgagac gatctcgccc gcgagcgtca ccgtcacgag ccctgcgaac
    21481 gtccacatca atgcggcggc gatatcgccg tccgcgtaga gcgcgcgatt gatcgtcgcc
    21541 aacaaccagg cagtcgcgag cccgctgagc gcgcccatgc aggtcgcgaa gacgccgatc
    21601 ggccaaaagg gcgcgagcag gcgcagtgca gtgtgcgcga gggtctcctg gttcgggtcc
    21661 atggctccgc cttgtccgga gccgacgtgg gctcctcgag agaatcacgt gcgcacgcaa
    21721 agctttcggc tggggcggtc gcctttccga tcggatcggc agccgccccg acttttttca
    21781 tttggagcga gttctcatca ctcgaacgac tccgctcgta cagagcgagc cgcttgcggt
    21841 ccaacccgac ctctggatcg cgagctttcg agaagacgct ctcgctcgac gatcagaagt
    21901 cgacggtggc ggacaatttg aaggtgcgcg gcagacccat cgtcacccat ccgccatcga
    21961 cgccggccca atagctcttg tcgaacgcat tttcgacacg ggcgcgcaga acgaccggat
    22021 atgcgaaggc ctgaagctta tattggacgc cgaaatcgaa gcgcgtccag ccggatattt
    22081 tttgcgtgtt ggcctgatcg agatattgcg agctggtcgt cagcatccgg ccggagagcg
    22141 tcgcgccctc gacgaagcct ggatcccatt cgatgccaaa attgctctgc cacttgggaa
    22201 cgccgatggc ggccttcccg tcataggttc cgtcggcggt cttagtgagc gtgccctgcg
    22261 tgtaggaaaa gccgccgagc agacgaatgc ccggaacgac ctcgccgaac agattgaact
    22321 cgacgccgct gttgcgctgc cggccattga cgccgaaggt cgaattgccg gcggcatccg
    22381 tcgtgatgac ggcgctcggc tgagttatct cgaaaaagct ggccgtggcg gcgatggcgc
    22441 cgaaatcata tttgacgccc gtctcgatct gctcggtgcg cacaggcggg aagatctgcc
    22501 cgcggttcga gccgccccag gcggtcgggc cttgctccag accctggata tagttcgcgt
    22561 agagggacag tttttcgagc ggcttcacca ccaggccgaa cgccggcgtg aacgccaggt
    22621 cgccataggc cggctgtgaa atcgtcccgt cggaggcgaa gacggtctga ttgatctgct
    22681 gatagcgcac gccggcggta aacaggacgc gatcgtcgaa gaaggagagc gtgtcggcga
    22741 gcgtcaccgt cgggaacgtc tgttcccaat atttcggcgg gttgttgctg agaccggctg
    22801 tcgacgggcg cgcgatccgc ggcgcgttgt agatattcgt atagaaatta taaaatccgt
    22861 aatattctcc agtgtaattc atcgtatcga aaatgctcgc gacattcaga cttactttat
    22921 gatcgatcgg gccggtcgaa aattctccgc gagttccgat ctgtgcggat acggattctc
    22981 tattaaaagg cgtataatac gcggacgcac ttgcgtttcc aagcttatct gtaacataaa
    23041 tatcggacga tagataggct tcattgctgt agcgatagcc ggcagccccg tatatcatcc
    23101 aatttttgtc gatgtcatat tcgaatttgc cgatcacata agtgcttctc gactttgcat
    23161 attcccaatt ctgataaatc tgcttcgagg ccttcggcgc ggggagagtg agcacatccg
    23221 gggaaacgcc gaagccggcg gagccggtgg ggctgtcgac cgtcgaattc acatggccga
    23281 cgtcgatgct cgctcgaaaa tcgccgccac ggtagtcgag cgcgagagcg ccgactccga
    23341 gttctgcgaa ttgcccgtcg atcgcagtgt tgccgccccg gaacaggccg ttcacgcgaa
    23401 cgccccattc attgttcgcg ccgaagcggc gtccgacatc gatgtgcgtt ccgaagaggc
    23461 tgttggaaaa atagctcgcc gtcacgctgg cgatcggcgc atcggtcgcc cgcttcggaa
    23521 cgacattcac cattcctccc agcgcagcat agccgctgaa gccgttcagc agcgcgttcg
    23581 ggcccttcag tatctccact ctttccattg tctcgacggg gatgaggcgc agaggcgcga
    23641 tccctcccag cccgtcgaag aaaacgctcg aggctccgac gctgaaacct ctgatccgga
    23701 ggctgtcgcc ttttccggcg gacgagccga gcccggtcgt gtagacgcga accgaaggat
    23761 cgttggcgac gacatccgcg accgtgatcg cctgctggtc cattatcgtc ttcgacgtat
    23821 agccggtgac gctgaacggc gtgttcatga cgctggtgtt gccgagcacg ccgagcttgg
    23881 cgccggtcgc gacctgaccg ccggagtagg cgggcggcgc attccaatgg tcgatcttac
    23941 tggcgtgttc cgcgccgata tcgattgtgt cgagcgtcac cgctccatca tccgcaacat
    24001 tcgtggcggc ggccatggga ctgaccagag cggcggagcc gggggcgttg acgagcacct
    24061 gaatggcggt gtcggagacg aggcgccgca gcgcctgagc cggcgtcatg tcgccattga
    24121 ccggaacgga agtcttgccg cgcgcgagcg ccgaggaata gctgatctgc catccggttc
    24181 ggcgaatgaa ggcgctgata gccgcagcga gcggctgtac cggaatcgag aaatgcgtga
    24241 cctcattggt cgccgccgtg ggcgaggctt gctgcgctcg agcgggccga gcgatcaccg
    24301 ctgcgctggt cgcgagggtc gtggtcgcca ccagaatcga caggagttga cgacgctctg
    24361 cgcgccgttc ctgcgctgcc gccctcctga gcccaacctt ttcatcacgc ataatccgaa
    24421 cccctttttc gatatcaggg tctcggtcga cgctgaatcg aggacccctc tcgtacacat
    24481 gacgtttcga gaaacgcggg tcggcaaaaa aagtcggggc tttagcgaat gatgatgatt
    24541 ccgccaggca ggcggctgat cgtcacgccc gccgcgtcgg tcagcgtgcg aatggcccct
    24601 tcgatatcct cgagccgata atcgcccgtg acgagcagtc gatcgatgcg atggtccatg
    24661 acgaacaccg cgcctttgta gtagcgacgc agttctttga gcacatgcga caaaggtctg
    24721 ttttcgaaga tgatgcgccc gtcgcgccat gcgagctctc ttcccggatc gacccttgtg
    24781 accgcggaaa gcgcgtcctt cgtcgccacg accatttcgc ccggcgcgag atcgacgcgc
    24841 tcgtcgcggc gggagagtcg gccgacatcg acgcgcccgc gttcgaggat cacgcgatcc
    24901 gcatcgtcgc cggcccggac cgagaaggcc gtgcctcgca cttgcatctc gccaaaacgc
    24961 ccgacgaccc gaaacggatg ctcggggtcg tgcttcacat cgaagaaagc ttccccctcc
    25021 agcagcttca cctgcctacg gccacggccg aaatcgatgg cgacggccga ggcggtgtcg
    25081 aggatcatcg tcgagccgtc gggaagccgc accgtgcgac ggtcaccggt ctcggtcgag
    25141 tagtccgcgt cccagagcga tagcgacacc ggatatagcg aggcgcccgc gacgagcatc
    25201 acgacggcgg ccgcgccaag cgccaaacgg cgcgcctgcc gccacggggc gccgcgacga
    25261 gcctcttgtc gaccctcccg gagcgactcc gtcgcccgtt ggaacgcggc cgacccccac
    25321 atcgcctcga gctcgcgata ttcccgagca tggcgtggac ctcgagaacg ccagcgctcg
    25381 aaagccgccc gcgtcgccgc gtcgaccggc tcgtcgcgca gacgtgcgaa ccattcgagc
    25441 gcctcgtcga cgatcggatc gtcgtagacg aactcaccct cgcgcgcagc ttcgtctttc
    25501 ttccctcgtg ccactcgatc gatccgcatc gccttgtccc atgacgctct atatagctga
    25561 gacgcgcgtc ggttcgaaat ccggcaaaaa agattcatga agggacgccc ttcgtcgagc
    25621 gctccctcct ctcgtcgatg ggaagaggag cccgagcggc ttcggctcgg gggtccttca
    25681 gggatcgaga cgggcgatgc gctcccggca atgcgccatc gctgttttca ggtcgttgaa
    25741 gaccgtgcgt tcggaaatcc cgagatgctc agcgatccgc cggttcggcc actcctcgat
    25801 ccggctcagg atcatcacct gctgagcacg gggcggtaaa ccgctcagcg cactgcggaa
    25861 cgcgacgaac ttttcgcgct cgatgatcgc cgtttcttgg gacagcgcat tgtcggcgat
    25921 atccagaaga gcgtcgtcgt ctgccgcctc cagctcgacc gcgccacgca tgcgccgcct
    25981 cctccgatag tcgagcgcca gattgcgcgc cgtctgatgg aggaaggctt cgacatgctc
    26041 gatcggaccc gcctccatcg cgcggcgcac ccgcagatag gcgtcgtgta cgagatcctc
    26101 cgcgatctga gcgtcgcgga caatgcgcat cacgctccac atcagcgacc cacgctgcac
    26161 ctggaagacc cgattaaggg agcccagcat aagccctagc gaacccggcc gcgccgagga
    26221 aacagcgccg aggaagcgcc cgtcggtcgc agcttcccct gtgctgtcgc cagtcggctc
    26281 acacatcgat cgcgcaactc cattcgcctg gggctccaat ccagttgccg aaagcggccc
    26341 atacttagcg aaagcggaat cggccatcaa tgccggtaat tgagaagaaa tccagagtag
    26401 ttacgccgcc ttgcgcaatt tttgtggagt cgcgccaggc tcggcgctcg attttcatga
    26461 tcgacgcgcc aagtctccga ttgtcccaac gccgcgacgc attgccgatt tttcccatcg
    26521 cttcgcgcgc gaaacgatcg gaggcgcgcg gccgacggtt ccgtcgcaaa ttttgactat
    26581 ggacgcgacg agcgtatgag agtgtttcag ctcacgccgc gagggcgtag aactgctgat
    26641 gctggacgca attcgcccct ggtccgcaac tggtcctttc ggatcatatg catgagctcg
    26701 atgccggaaa gcgtcgcagc agccgagcaa aatgatttga aacccgacat cggccgcgtc
    26761 actcgcttta ccgctcgatg gtcctgctca acgatattat tgagatattt cggcggattt
    26821 cgatgtccgc ttcatgctcc gcattgtagc gttcgatcgc cgccgtgttg gagccgctct
    26881 tgtcgatcgt gatcttctcc ggctcaccat gttggccgat cgccttgcgc aaaaagcgca
    26941 acgcagcttt gcagtccctc ttggccgtca gcaggaaatc caccgtcgcg cctgccttgt
    27001 cgaccgcccg atacagatat ttccagcaac ctttgacttt cacgtagctc tcatcgagcc
    27061 gccggctcga accaaccgtg cgcttgccag cacgaaaccg cttctccagc aaaggggcat
    27121 atttgacgac cctacggttg agcgtcgaat ggtcgacatc gacgccgcgc tcttccatca
    27181 tttcttcgag ttggtgatag ctcatcggat acgccacatt ccagcggacg ccccacagga
    27241 ccacttcgcg ttcaaaattg ctccccttga aatcgatcat cgcgctcgtc cgccagctcc
    27301 gctgccgccg atcatagccc aaaccgaccc gcgacaaaaa attcgcgaca gaacccgcaa
    27361 tccagcgttt cgtccgcacg ttgcgacgcg acatcgaaac cgtcaagaat ggagtgacag
    27421 aaacctggag caatggacaa acagagggca aatcaatcgg ctgaaaactc tcaagcgctc
    27481 gatgtacggc cgcgcaggcg ccgatttgct gcgcgcgcga atgttaccgt tctcgtcaat
    27541 ggtcgagcac ggaaagtgag gatgaaccaa acatcagcta tctatggtta ggactctcat
    27601 caattcggcg agcgaattca gaagcgccgg actggagaca atcgattcat gatccgattc
    27661 ggtgaacgaa tgaaaaattc tcgctgtccg tagctgactc gacacctcgt cgatcacggc
    27721 tctctggcga cctttcgacc accagcaata gacaggcgcc gccaccggcg gcagcgatcc
    27781 cgaaaactgc tctgtcgcca atccgagcgt cctgcttatc agacatgctc tcgtcaaatc
    27841 ttccgcctcg agacccgcat attgaccctg tggacggagc aagccggcat ttatcagaga
    27901 gcgcgtccat tcgagcaatg gctgctccga atcgagtgga tcagatatct catcaggaat
    27961 ctgcaaatgc tcaccgcttt tctctccgac ccgtccgagc agataggcat atccttcacg
    28021 ccagtcgcca gtcgcgactt gtcgggcgag tccgctcggc aatggcggat cgatcaagcc
    28081 caggaatcgg acctcctgcc cgatgcgctc gagcctcgcg gctatcaaag tcgcgagtat
    28141 gccgcccaac gaccaaccaa ggagatggta aggtccgtca ttctgagtcg ctcgcatgag
    28201 ctcgacatag tcgtccgcca tcgtgtcgag cgagacgtct cgatgactgg gatcgacgag
    28261 cgttctgcaa gaaagtccgt atacggagcg cacgccgttc aatgattttg ccaatgataa
    28321 atagcccagg acagtgccga gcgccgaatg gatgcagaag agaggttctc gctcgaagac
    28381 gcgttggttg agcagcatcg tcgagttccg acgcgccgat atagcgtgaa tggtgggatt
    28441 gccgatcaag tcgcgcaagg tgagcgtcag gccgcggatg tttcgcgatc gagccgaggt
    28501 cacgacacgc aacgccgaga tcgaatcgcc gccgagctcg aagaaattgt cgttgcgtcc
    28561 gatgcgctcg acgccgagcg tctccgccca gatcgccgcc agcgcttcct cgacctcgcc
    28621 ctgcggcgcc tcatagccgc ggtcgctcac gaactccgcc gccggcagcg ccttgcgatc
    28681 gatcttgcca ttcgcattca gcggcaggct ctccagcacc acgatcgcgc tcggcgtcat
    28741 atgatccggc agccgctcac gaagacgggc ccgcagcgcc gagggatcga tcgttcgtcc
    28801 cgacgcggcc gatacatagc cgacgagccg ggagcccccc gggccggcct gcgcgaccac
    28861 cgccgcctca cggacctccg attgcgccag cagctgcgcc tcgatctcgc ccagctcgac
    28921 gcggaacccg cgaaccttca cctgatcgtc gagccgcccg agatattcca gctcgccctc
    28981 gctgctccac cgcgccagat cgccggtgcg atacagccgg ccgcctcgat cgtcgaacgg
    29041 atcggcgatg aaccgctccg cgctcagccc ggcgcgatgc agatagccgc gcgccagcaa
    29101 ttctccccct atatacagct cgccggagac gcccacaggc gtcggagcca agccctcgtc
    29161 cagaacatga gcctgcgtct cggcgatcgg ccgcccgatc ggaacgcggc tgcgaccgtc
    29221 gtcgcggcaa cgccattgcg tgacatggat cgtcgtctcg gtcggcccat acagattctc
    29281 caggctcgct ccgtgcagcc gctgcaaggc ttcacgctgc gtcgccgccg gcatcgcctc
    29341 gccgccgcag atcacatggc gcagccgcgt ccgctcctcg accccctcat gcgccagaaa
    29401 ggcctgcagc atcgccggca cgaagttcaa cgtcgtgatc tcgtgccgac ggatcagttc
    29461 gacgatccgc tcggggtccc gatgatctcc tggattcgcc acgaccaggc gcgcgcccga
    29521 ggtcagcggc cagaagatct cccacaccga cacgtcgaag ccgaaaggcg ccttgtgcag
    29581 cacggcgtcg gcgccggcga ggccataggc gtcctgcatc cacatcatgc agctcgccaa
    29641 tgaccgatgc cggatcgcca cgcctttggg ccatccggtg gatcctgacg tgtagatcac
    29701 ataggcgagg ctctcggcat gaaccgcgac cgaaggatcg agatcggatt ggtcgtcgac
    29761 atcgagccga tccagctcca gcgtcgtcag acccgccgcg aatgaaagac gctccttcac
    29821 cctcgcctgc gtcagcagaa gagcgatccc gctgtcctgc gccatatagg ccagacgatc
    29881 cgccggatag tccgggtcca gcggaacata ggccccgccc gccttcagaa ccgccagaag
    29941 gcccaccacc atctcgagcg agcgctccat cgcgacgccc accagcccat caggcttcac
    30001 gccgagagcg atcagccgat gcgccagacg gttggcgcgc gcgttcagct cgccataggt
    30061 gagcgacgcg ccctcgaacg tcacagcgac cgcttccgga tggctccgcg cctgacgctc
    30121 gaacagccga tgcaccggct ccacatccga aaaccgccga tcattcgccc cccattccag
    30181 caaccgcccc cgctccgccg cgcccagcac cggaacgtcg acaatcggtc gcttcgaccc
    30241 ctgctcgaga gcgtcgacaa gtccgtcgat cgccgtcttc atgtattcgc aaattcggga
    30301 ggcgtcgacc gacgcgctga catgcgcgac cagctcgaat tcttggccga gatcgttcac
    30361 ggatatcccg agaggataat tggtgcgttc ttcgcttttt atgacgtcga cgccttccca
    30421 agcgccatcg gccgcttcat cttcctgccg ctcgctgtag cgataattca gcagtgtcga
    30481 aaacaaaggc gcatcgttcg gcaagcggct gcaacgctgc gccagcgaga gactggcgtg
    30541 ttcgtgatgt atcagctcgg tcagtgtcgc atgaacgctg cgaaggcact gctcgacccc
    30601 caatctcttc aattccgcgc ggaacggcag ggtattgatg aacatgccaa aggtccgatc
    30661 gccgcccgcg ccgctctgca tgcggccgaa cagcacggtg ccaaacacga cgtcgtccct
    30721 ccccaccagc tttcccagca ctagcgccca tgccaagtgg aaaaggctcg cggcgctcac
    30781 gcgatggcgt tgcgcctcgc ggcgtatccg cgcagccgag gccgctgtca gcggcagccg
    30841 cgcctccgcg acggcgcgac cgtcgccgcg cacgtcgagc agatcgaaag gcgccgtcgt
    30901 ctccgccaca tcgcccagca tcttgcggaa aaacgcttcg tgctcggtcg tgctcatgct
    30961 cgatcgagcc ttcgccacaa aatcccggaa cggcgacggt ttcggcaaca ggtgttcctt
    31021 gccggcctga agcagggcga tttcctcgat cagtcgcttc acggtggtat tgtcgtccac
    31081 catatggtgg gccagcagcc tgagaagcca gcgcccttcg gcgccgtctt gcgctcccac
    31141 ggcgtgaaac atcggggcgc gacgcacatc gatccggaag cgccggggat ctgcgaacag
    31201 gtccagccgc tcgccggcgt ccgagccttc atcggcgagc caatgcacct gcatttccgc
    31261 acgccggtag accacctgga cgggcatggt cagattttcc cagagcacag cagtacgcaa
    31321 gatatcatga cgctcgacca cacgattgaa gcaagcgacg aagcgatcca atcgttcttt
    31381 gctgtcgaac gtcagcgtat gcgctgtcac ataagcatcg ccttcgccgt gaagcaggtg
    31441 gtggaacaac atcccttcct gaagcggggt caacgggtag atgtcttgaa tattcgctgc
    31501 gccgccgggc accctcacct cgatttgatg aatctcctcg gcgtcgagct cgagcagcgt
    31561 cagcatgctc ggctcgatag ctgcgcaatc cgcaggaatg aggttgaggg gcgccgccgt
    31621 ttcgtccgga gccgcgctct cggccacggc ctgcgcgaaa agggccagcg tcggcagctg
    31681 aaacaaggcg cgcacattcg tccgccagcc gcgcattcgc atgcgctcca gcaagcccaa
    31741 cgccagcagg gaatgcccgc cgagctcgaa gaaattgtcg tgccgcccca cgcgctcgac
    31801 cccgagcgtc tccgcccaga tcgccgccat cgcttcctcg acctcgccct gcggctcttc
    31861 atagccgcga tcgctcacag cgtccgccgt cggcagcgcc ttgcgatcga ccttgccgtt
    31921 cgcattcagc ggcagctttt ccagcaccac gatcgcgctc ggcgtcatat agtccggcag
    31981 cgtctcacgc agccgatcac gcagcgccga ggggtcgatg gttcgtcccg gagtcgccga
    32041 tacgtaagcc gccagccgcg tgcccgccag cccctgtcgc gcgaccacga tcgcctcgcg
    32101 cacgtccggc tgcgcgagca gctgcgcctc gatctcgccc agctcgatgc ggaagccacg
    32161 cagcttcacc tgatgatcga tacggccgag atactccagc tcgccatcgc tgttccagcg
    32221 caccagatcg ccggtgcgat acagccggcc accgcgcccg tcgaacggat cggccacgaa
    32281 tcgctcggcg ctcagtctag gccgcttcag atagccgcgc gccaggccat ccccggccac
    32341 atacaactcg cccacaacgc cgatcggtgc aagattgaga gagccgtcca gcactctcag
    32401 tcccaggtcc ggaatagccg ctccgacagg gctgcggcac ccttccaagt ccttcgccgt
    32461 gatcggtcgg taagtgacat gcaccgtggt ctcggtaatt ccatacatgt tgatcaaacg
    32521 cggccgctta tcaccccagc actcgatcca cggacgcaat cgttccggat cgagcgcttc
    32581 tccaccgaag atcacggccc gcagagccag cggctcgtca tgaggcttga tcgcattcat
    32641 caattgaccg aaggccgaag gggtctgatt gagcacggtc acaccctgcc ggcgcaacaa
    32701 tcgcagaaag tcctccggcg agcggctcac ccaatagggc gccacgacca gatgcccgcc
    32761 cgtgcacagc gctccgaata tctcccatac agagaagtcg aaagcgtaag aatggaacat
    32821 cgtccacacg tcgtgcgggc cgaactcgaa ccaagcgtcg gtcgcagaga gcaaccgggc
    32881 gacattgcgg tggcacagct gggcgccttt gggccgtccg gtggatcctg acgtgtagat
    32941 cacataggcg aggctctcgg cgtgaaccgc gaccgaagga tcgagatcgg attggtcgtc
    33001 gacatcgagc cgatccagct ccagcgtcgt cagacccgcc gcgaatgaaa gacgctcctt
    33061 caccctcgcc tgcgtcagca gaagagcgat cccgctgtcc tgcgccatat aggccagacg
    33121 atccgccgga tagtccgggt ccagcggaac ataggccccg cccgccttca gaaccgccag
    33181 aaggctcacc accatctcga gcgagcgctc caccgcgacg cccaccagcc catcaggctt
    33241 cacgccgaga gcgatcagcc gatgcgccag acggttggcg cgcgcgttca gctcgccata
    33301 ggtgagcgac gcgccctcga acgtcacagc gaccgcttcc ggatggctcc gcgcctgacg
    33361 ctcgaacagc cgatgcaccg gctccacatc cgaaaaccgc cgatcattcg ccccccattc
    33421 cagcaaccgc ccccgctccg ccgcgcccag cagatcgacg tcgccgaccg cctgatccgg
    33481 ccgctccgcc agcgcctcca gcagcgccat gtaatgcccc gccatccgct cgatcgtcgc
    33541 cgcatcgaac agctcccgcg catagctgaa cgtcaccatc aaccgcccat ccgaatcctc
    33601 gacgctgtcc accgccagct cgaactgcgc gccctgatcg ccgagcgaca gctccgtcaa
    33661 tcgcaatccc ggcagatcct gcaacgcccg ccggtcctgc cgctggtgat tgaacatcac
    33721 ctggaacagg ggattggttc ccagattgcg atccggctgc agagcctcca ccaattgctc
    33781 gaacggcagg tcctgatgcg cctgggcgcc cagcgccgct tcccgcgtcc gccgcaacag
    33841 atgcgagaag ctccgccgcg gctcgacgac attgcgaagc acctgcgtgt tcacgaaaaa
    33901 ccccaccacg ccttcggtct ccgcccgatg acgattggcg atcggcacgc ccacgcgaat
    33961 gtcgctctcg ccggcgtagc gatgcagcag cgcctgcaag cccgccagca acgccatgaa
    34021 caaggtcgct tcctccgcct gcgcgcgccg ctgcagagcg gcgatcaggc gcgccggcgc
    34081 ctcgaccgcg tagcgccccg cgcgatagcc cccttccgcc ttgcggggat gatccgtcgg
    34141 caattgcagc acgggatgct cggcgccgag ctgtccccgc caataggaga gctgccgctc
    34201 cttctcgccc gcctcgagcc agttccgctg ccacgcggcg taatcggcat attggatcgg
    34261 cagaggctcc agcgccgccg cttcgccgcg cagccgcgcc cgatattggg ccacgaactc
    34321 ctccacgatg atctgcatcg accagccgtc cgagacgatg tggtgcatca ccaccaccag
    34381 cacatgctcc ttctcgcccg tcctgatcac cgccacacgc agcagagggc cctgcgtcag
    34441 atcgaagggg aggtcgcaga tcgcctgcgc ccgctcgcgc atgcgcccct cgcgctccgc
    34501 ctcggcgacc tcgccgagat cgatcagcgg cgcctcgatc ggcatcgcgg cgaaaatgtg
    34561 ctgctccacc cggccttccg catccgcacg gaacaccgtg cgcagcgact cgtgacgctc
    34621 caccagcgcc gcgaagctcg cccacagcgc cgacacatcc agcacaccct cgagacgtag
    34681 cgccccgctg atgtgatacg ccgtgctcga aggagccaga cgccacaaaa accattgccg
    34741 tagctgagcg gcggacgcca aaagcagcag ggttctgggc gctctctgca acttcggctg
    34801 cgtcgactct tcctcctcct tcgccgacgc ttcgtccatg agccgcgcca cgccggcgag
    34861 cgtctttcct gcgagcagct gcttgggcag catatgaacg ccgtgcttgc gcgctcgcgc
    34921 cacgagcttc aacgcaagaa tcgaatcccc accgagctcg aagaaatcat cgtcccgtcc
    34981 gacacgctcg acgccgaaga cttcggccca aacgcgggcc agcgcttctt ccgtccgccc
    35041 ttgcggcgcc gcatgaccct ttgcctcgca atggggaggc gccggcagag ctttgcgatc
    35101 gacctttccg ttgaccgtca gcggcagcgc atccagcgcc atgatcgcgc tcggcatcat
    35161 gtaatcgggc agcgttctcg tgagcgacgc gcgcacacga tccagatcga ttcgttcgcc
    35221 cggaagcgcc acaacataag catcgagccg atcgcgggcg ccgtcatccc gagtcgccac
    35281 gacctcggcc tccgcaattc cctgttgctg gcgcaaggcg tatgcgacct cccgcaattc
    35341 cacgcggtag cctcgaattt tcacttgatc gtcgactcgg ccgagaaatt cgaggcttcc
    35401 gtctttcagc gccttgacgc gatcgccggt gcgatatagc cgtccccccg ttcgaaaagg
    35461 gtgggcgatg aaccgatcgg ccgtttgcgc ggctcgcgac agatagccgc gcgccaatcc
    35521 ggcgccgccc aaatatagct cgcccgcgac cccttgcgga accgggtcga gctcggcgtc
    35581 gagcacatat gcgtcgcaat tcgcgagcgg ctttcccatc ggcaatgaat cggctagtcg
    35641 cgtcgcgtcg cgggcttctt gggtgagtac gccgacagtc gtttcggtcg gaccatagtg
    35701 attgagaacc gcgcatccgg gcttgagcgc ggctatctgg tcgagcattg gccagcgcgt
    35761 cgcttcgcct cccaccacca gtcgagcggt cggcagcacg tcggcgggcg cacttgcagc
    35821 catgagcgct cgcaggtgac tgggcacgat cttgagcacg tcgatacgcc gatccgccat
    35881 gaattgggca aaggcgtcgg gatcgaaagc gcgatcctgt gaaacgaggt gcaaagtgcg
    35941 tccgctgcat aaggcgccga acaggctcgt gttgcccaag tccgccgcca ccgtcgacgc
    36001 catagcgacc tcggtcgcgc gctcggggag atccatttgc gcgagaaccg cctgcacata
    36061 attggcgagc gcttcgcgag tgacgaccac acccttgggc ttacccgttg agccggaggt
    36121 gtagacgaca tatgcgccct gctccgggtg cgggctcact cgcaaatatc gtcggcgatt
    36181 catctcgcca tcgaacgcca gtcgaatcat cggcgtcgaa atcgcccatg caggcgatcc
    36241 tgcgcacaag agagcgcgaa cgccgctatc gtccgcctga aaggcaaggc gttctgcggg
    36301 cagctgcgga tccagcggca cataggcggc tcccgccttg agcgctgcga gcacgccgag
    36361 cacgaattcg cacgaccgcg ctgctagaac gccaactcgc gcctccgggc cgatattatg
    36421 atccaccaat tccgctgcga gcccgtcgga ctgaacgtcg agctcctcat agctgtaggc
    36481 gcggcgttca tcgcgaacag cggttcggtt cttgaagcga cgaacagact cggtccacaa
    36541 gcccagcaca tcggcgttgg cgaatgcacg ccgctcgccg agcagacaag aggatttctc
    36601 cccgagatgc aattcgctca atttggattc gggtcgctcg acaacttgct tcgccaatat
    36661 gtcgaacata tgcgcgaacc gctggatcga atcatgatcg aacagctcct gaggataggc
    36721 caatatcgct tcgacgccat cggcgccatc gacaaagtcg agactgagat caaaatgggc
    36781 ttcacccgct gaaaaatctt cgacctggat ttctaggccg ggcagtttcc aatcgatcgg
    36841 cacatcatct tgttgtgtgc atttcacttg aaatagtggg ttcacattcg gctcgcgctc
    36901 gggccgcagc gcctccacca agaggtcgaa tgggagatcg ggatgaccat gggcgtccag
    36961 aaccgccttc cgcacgtcgc cgagcaggtc ggaaaaagtt cgaaacgtct ccacccgggc
    37021 ccgcaacacg agaacgttag tcaagcacgc gatcatgccg cgaacttcgg cgcgctgacg
    37081 attggcggtc ggaaccccga cacgcatatc cctctcgccg ctgaggcggc gcaacaacag
    37141 catgaatagc ccgagcatga ccatgaacag ggtggcgtcg tgcgtcttgg ccaaggccgc
    37201 gagtcccgcg ctcgtccctg cggacaatct gaactggtgg cggccctctt ttctttgggg
    37261 cgacgaccct cgcgccctgt cgaagggcag atccaagaca ggatgcgtat cgccgagttg
    37321 ggcgcgccag taagccaatt gtcgttcttt ctcacccgcc tcgaaccaat tacgttgcca
    37381 aacgacataa tccgcgaatt ggaccggcag cggctgcagc ctttccgcgc tcggatcaca
    37441 ttcgatttga taaagatgaa gaagctcctg gatcaatatg cgagcggata tgccgtcccc
    37501 cgcgacgtgg tggagaacga tccccagcac atggtcgttg tcaccgagct tccacagcac
    37561 ggttcgcacc gggggctctg catcgagcat gaatggagcg tgcgcgaagc gatgctgcaa
    37621 tcgatctagc tcgtcgaagc gaagatgctc ggggatccgg ctcaaatcca caaattgagt
    37681 ggcgatgtcg ctcggggaca tgaccgcctg aattggatcg ccatccacgc ccgcctgcaa
    37741 gatggtgtgc aaagtctcat gtcgttcgat gagagcccgc accgcggaca gcaatgcgtc
    37801 tgcgttcaac gcgcctttga aacgtattgc tccgggcaaa ttgtaggccg cactcgctgg
    37861 gtccagcttc caggtcaacc acagactgcg ctgcgcgtag gagatcggaa tcggatcacc
    37921 cctatccgct ctcacgatgg gaagctcggc gaagctcaga cctgcttcgt gaagcttctt
    37981 caaaaagtgg cgtcgtgcgt caaggctgag cgcagcgaag cggcgagcga gacgctgatc
    38041 ttcacgttcc atcaagtcaa acctcgaatt cgctcatcaa gctgtccatc cgcgccagcc
    38101 ggttgcagcg cgagccggcg gtggtcgacc acgatggcga cagtccggcg gcgcattcat
    38161 gcagcgccgg actctcgaac aggagccgaa cggaaacttc gcaagcgtgg cgactggcca
    38221 gaagcgcgac cacctgtgac gcgagcaagg agtgtccgcc cagatcgaag aaatcgtcgc
    38281 gccggcccac ccgctcgacg ctcaaaactt ccgcccagat cgccgccagc gcttcctcga
    38341 cctcgccctg cggcgcctca tagccgctgt cgctcacgaa ctccgccgcc ggcagcgcct
    38401 tgcgatcgat cttgccattc gcattcagcg gcaggctctc cagcaccacg atcgcgttcg
    38461 gcgtcatata atccggcagc gccgcgcgca cacgatcacg tagcgacgag gaatcgagcg
    38521 tttcaccaga cgacgccgaa acataaccta cgaggcgcgg cccagccggg cctgtctgcg
    38581 ccgtcaccac cgcctcgcgc acccccggct gcgcgagcag ctgcatctcg atctccccga
    38641 gttcgatgcg gaaaccccgc accttcacct gatcgtcgat gcggccgaga aattccagct
    38701 cgccgtcctt gctccatcgc gccagatcgc ccgttcgata catccgaccg ccacaatcgt
    38761 cgaacggatc gacgacgaag cgctccgcgc tccccgccgg acggttcaaa tagccgcgcg
    38821 ccaagccgac gccggccaca tgcagctcgc ccacgacgcc gatcggggtc ggactgaggt
    38881 cgtcgtccaa tacgcggagt tgcgtcgagg cgatcgcgga tccgagagac actctgccgg
    38941 aaacccgacc catcgcggac catatggtcg tctcggtcgg gccatacatg ttccaaagca
    39001 cgacgccgac gctcgtcagg tcccgagcca gatcggccgg caatgcttcg ccgccgcaca
    39061 gtcccttgaa ttcgagatcc ggcgggcctt tccattgcga cgagcgaagc aaccgccatg
    39121 tcgcgggcgt gcattgcagc atcgtcgctc tgctctgctc catgagcctg gcgagacgcc
    39181 ttccatcgcg tgcgtcttcc cgagaggcca tgatcgttcg agcgccggcg atcagcggta
    39241 ggtagagctc cagcgcagcg atgtcgaagg atagcgatgt caccgcgact aggatgtcgt
    39301 gtcgcgcgac ttcaaggcgc tccctcatgc tcagcagaaa atggccgagg gcttcgtggc
    39361 gcaccatcac cgctttgggc cgtccggtgg atcctgacgt gtagatcaca taggcgaggc
    39421 tctcggcgtg aaccgcgacc gaaggatcga gatcggattg gtcgtcgaca tcgagccgat
    39481 ccagctccag cgtcgtcaga cccgccgcga atgaaagacg ctccttcacc ctcgcctgcg
    39541 tcagcagaag agcgatcccg ctgtcctgcg ccatataggc cagacgatcc gccggatagt
    39601 ccgggtccag cggaacatag gccccgcccg ccttcagaac cgccagaagg ctcaccacca
    39661 tctcgagcga gcgctccacc gcgacgccca ccagcccatc aggcttcacg ccgagagcga
    39721 tcagccgatg cgccagacgg ttggcgcgcg cgttcagctc gccataggtg agcgacgcgc
    39781 cctcgaacgt cacagcgacc gcttccggat ggctccgcgc ctgacgctcg aacagccgat
    39841 gcaccggctc cacatccgaa aaccgccgat cattcgcccc ccattccagc aaccgccccc
    39901 gctccgccgc gcccagcaga tcgacgtcgc cgaccgcctg atccggccgc tccgccagcg
    39961 cctccagcag cgccatgtaa tgccccgcca tccgctcgat cgtcgccgca tcgaacagct
    40021 cccgcgcata gctgaacgtc accatcaacc gcccatccga atcctcgacg ctgtccaccg
    40081 ccagctcgaa ctgcgcgccc tgatcgccga gcgacagctc cgtcaatcgc aatcccggca
    40141 gatcctgcaa cgcccgccgg tcctgccgct ggtgattgaa catcacctgg aacaggggat
    40201 tggttcccag attgcgatcc ggctgcagag cctccaccaa ttgctcgaac ggcaggtcct
    40261 gatgcgcctg ggcgcccagc gccgcttccc gcgtccgccg caacagatgc gagaagctcc
    40321 gccgcggctc gacgacattg cgaagcacct gcgtgttcac gaaaaacccc accacgcctt
    40381 cggtctccgc ccgatgacga ttggcgatcg gcacgcccac gcgaatgtcg ctctcgccgg
    40441 cgtagcgatg cagcagcgcc tgcaagcccg ccagcaacgc catgaacaag gtcgcttcct
    40501 ccgcctgcgc gcgccgctgc agagcggcga tcaggcgcgc cggcgcctcg accgcgtagc
    40561 gccccgcgcg atagccccct tccgccttgc ggggatgatc cgtcggcaat tgcagcacgg
    40621 gatgctcggc gccgagctgt ccccgccaat aggagagctg ccgctccttc tcgcccgcct
    40681 cgagccagtt ccgctgccac gcggcgtaat cggcatattg gatcggcaga ggctccagcg
    40741 ccgccgcttc gccgcgcagc cgcgcccgat attgggccac gaactcctcc acgatgatct
    40801 gcatcgacca gccgtccgag acgatgtggt gcatcaccac caccagcaca tgctccttct
    40861 cgcccgtcct gatcaccgcc acacgcagca gagggccctg cgtcagatcg aaggggaggt
    40921 cgcagatcgc ctgcgcccgc tcgcgcatgc gcccctcgcg ctccgcctcg gcgacctcgc
    40981 cgagatcgat cagcggcgcc tcgatcggca tcgcggcgaa aatgtgctgc tccacccggc
    41041 cttccgcatc cgcacggaac accgtgcgca gcgactcgtg acgctccacc agcgccgcga
    41101 agctcgccca cagcgccgac acatccagca caccctcgag acgtagcgcc ccgctgatgt
    41161 gatacgccgt gctcgaagga gccagacgcc acaaaaacca ttgccgtagc tgagcggcgg
    41221 acggcgtctc gcctccaccg gcgccggcag gccgcggaac gatcggcaac tgcgatagcg
    41281 ccaccccttc gctgcgcatc ttgtcataga aaacacgacg gttttcggca gaggtcgagc
    41341 cgaatcgctc catcaggcga acagcaaccg agcgatccat cacgaattct ccaacgcgct
    41401 caagaaggaa tccaggtgct ccagagtgtg gtcgctcacg cgaccgcctc gttcatcgac
    41461 gctcgacgaa aatcgctcca atgtcggcga cgaaatcaga atattgatcg ggatatcctg
    41521 acgaagagta ttttgaatcc gcgcgatcac ttgcattgcg ctcagcgagt gcccgcccag
    41581 ctcgaagaaa ttgtcatcga gcccgacccg atcgacgttc agaacctgcc gccaaatatc
    41641 cgcgagacat ctctgcgttt cggtggctgg cgcccgaaaa gatctgcagt gcgacgaaaa
    41701 ttcggggcgc ggcagcgctc gccgatcgac tttcccattc gcggtcgtcg gcagggcgtc
    41761 aagccgcatc cagatcgtgg gcgccatgta gtcgggcaac ctctgttcca tatacgcccg
    41821 caacttgccg aagaggtcct cctcgacatc gtcggatgaa ggcgcgggca ccacgtaagc
    41881 gacaagtcgc tgcccttgca ccgcctccgc gcaaaccgtg acgaccgcgt cctgcacatc
    41941 gccgtgctga acgagcagcg cttcgacctc tccgagctcg attcgatgcc ctcgaatttt
    42001 cacttggctg tccgagcgcc ccaagtaatg aagcactccg tcgaagcccc gccgaacgat
    42061 atcgccggtg cgatacatcc gggccccgtc gacgccggaa aacagatcgg ccacaaatcg
    42121 ctccgcggtg agctccggac gctgcaaata tccttgcccg acgcctatgc cggccacata
    42181 gagctcacct ggaacgccgg cgggcgccgg atcgagatta tcgtcgagca cacaaagacg
    42241 gatattgtcc actgcgcggc cgatgggaaa tgttccctcg gtccaggaat ccgtagcgtc
    42301 gagggcttcg ccgggcagct tcacatgtag agccacgtca tcggcgcatt ccgccggacc
    42361 ataagcgttc actagcgtcg tatgccgata tcgatctcgc cagacctgca catgggacag
    42421 ctttgccgcc tcacctgtca ccaaggtcac gcgcagcttc ggcaacgaca gcggcgcgcc
    42481 ctccatcaac gcctgcatca tcgagggcac gcactcgaac actgtgactc cgcgctcctc
    42541 gaggagatcg agaagcgcga cgggatcacg cgtgacgatt gtcggaacga tttcgacaca
    42601 cgccccgcaa agcaggccac acagcagttg ccatacagaa atatcgaagc tctgcagcgc
    42661 agtctgcgcg atgacgtcgt cgcagcccag cgcgaataaa tcaatcttgc tgagttgatt
    42721 attgagcatt cccctgctcg tcacgacagc gcccttgggc tcgccggtcg agccggacgt
    42781 gaaaatcaca taagctggga gatccggatg aacaggaacg acgggcagcc ttgcatgcga
    42841 cattgactct gccagcgaag aatcgatgat tcggggcgca acgaagggcg ctggcagcaa
    42901 tgacagcaca gggccgagca acgccgcgca gccgggacct acgacgatga cctgcgcatc
    42961 ggaggaagcg acgatttgcg cgagcctctg gactggcgtg tccacatcga cggccagata
    43021 tgcggcgccg gctttgaaac atcccaccac gatctccaag aaaccgatac cgcgctccgc
    43081 aaacaccagc gccgttcggc cgggaattac attcgcatcg agcagcagcc acgcgattcg
    43141 gttggtcgat gcatcgagcg attcgtaggt tatcgaacgc cccccgcaac gagcggcgac
    43201 tcggccgcca tggatcgccg cctgccgctc gaacagcccg acaaatccca attcgaatgg
    43261 atgcgcgcga tccggccctc ggccactggc aatcagggaa agccgctccg aatccgcaag
    43321 agcgccaacg gcatcgagcg gcgcggcagg agcgccgatg agccgctcca cgatatgccg
    43381 aaagctcctc atcagctgct cggctacggc agcgtcgaaa aaccgctcgt cataggtgat
    43441 ctgcaacagc agctcatcct cgggaacgac cacgacagtg atcggatagt tggtatgagt
    43501 gcgcgagctg gcatcatgga cggaccattg tttcgcccgc gcgatgagcg atacatctac
    43561 cggggcgttc tcaaagacga acaggctgtc gaacagggat tgatcatgag acatgccggt
    43621 cagcccatgc acttcgacca aaggcaaata tgcgaagtcc ctcgcctcca gattctggga
    43681 cagcaacgag cgcagccatt cggcgacgct tgtcgctgag ccgggatcag gcagccgcac
    43741 acggagagga atcgtgttga tgaacaatcc gattgtccgg tgcagctccg ggagctccgc
    43801 gggacgacca gctacggtga cgccgaacaa cacctcccga agcccggaat agtacgcgag
    43861 aaccaaagcc caggcgcctt ggacgagggt gttcggcgtg attcgctcgt gcttcgaaac
    43921 cgtgtgcaac cgttgcgtct gttccgccga gagcgcggtt ctgacattga ccattctcga
    43981 tccagcggcg cccgcggggc cccgccgatt gataggcaat cgcgtcacct gattaaagcc
    44041 ggccagcttc tcgcgccaat agcggatcgc ggcatcgcgg tcttggcgca tcagccatgc
    44101 gagaaagtcc cggtaaggaa tcgacggcgc cggagacgga ggcggctcgc cggcctctgt
    44161 gagcctgtcg tacgcggaca gaacttcacc catcaacaag cccgagcacc aggcatccat
    44221 cagcatatga tgaaagctga gcactagatg aaattcatga tccgagattt gcgccagacg
    44281 cagacgtatg agcggagcct tgctcatgtc gaagccggtc gcgagctcct tctccaagat
    44341 ctgttcgata tgggcgaccg cctcggatcg ctcgagatga cgcaggtcga ggcgctcttt
    44401 cggcagcgtc acgtttcgat gaatgatttg acacggcgtt tccatgcctt gccaaacaaa
    44461 cccggcgcga agcgcggcgt gctcctgaaa cgcgacatcc cagctccgcc aaagagcatc
    44521 gatgtcgaga gcgctgtgaa tattgaacct gtcctgcatc agatacatgc cggactcggg
    44581 atcgagcagc gtgtgcagaa gcatcccttg ctgcatcggc gtcagcggaa gaatgtcctc
    44641 gatggattcg accggaattg cgagcgtctc gatctcggcc cgactgagct ccaagagcgg
    44701 aacattcggc ctacgccggg tcggatattc ctcgttctcg cttgcgtttt ctgcccatgg
    44761 agccatttcg gcgatggttt ggcgctcgaa catctggcgc ggcgaaattt tccatcccgc
    44821 ccgatggagt ctcgccacga tttgcaagct cagaatcgaa tcgccgccga gctcgaagaa
    44881 attgtcgttg cgtccgatgc gctcgacgcc gagcgtctcc gcccagatcg ccgccagcgc
    44941 ttcctcgacc tcgccctgcg gcgcctcata gccgcggtcg ctcacgaact ccgccgccgg
    45001 cagcgccttg cgatcgatct tgccattcgc attcagcggc aggctctcca gcaccacgat
    45061 cgcgctcggc gtcatatgat ccggcagccg ctcacgaaga cgggcccgca gcgccgaggg
    45121 atcgatcgtt cgtcccgacg cggccgatac atagccgacg agccgggagc cccccgggcc
    45181 ggcctgcgcg accaccgccg cctcacggac ctccgattgc gccagcagct gcgcctcgat
    45241 ctcgcccagc tcgacgcgga acccgcgaac cttcacctga tcgtcgagcc gcccgagata
    45301 ttccagctcg ccctcgctgc tccaccgcgc cagatcgccg gtgcgataca gccggccgcc
    45361 tcgatcgtcg aacggatcgg cgatgaaccg ctccgcgctc agcccggcgc gatgcagata
    45421 gccgcgcgcc agcaattctc cccctatata cagctcgccg gagacgccca caggcgtcgg
    45481 agccaagccc tcgtccagaa catgagcctg cgtctcggcg atcggccgcc cgatcggaac
    45541 gcggctgcga ccgtcgtcgc ggcaacgcca ttgcgtgaca tggatcgtcg tctcggtcgg
    45601 cccatacaga ttctccaggc tcgctccgtg cagccgctgc aaggcttcac gctgcgtcgc
    45661 cgccggcatc gcctcgccgc cgcagatcac atggcgcagc cgcgtccgct cctcgacccc
    45721 ctcatgcgcc agaaaggcct gcagcatcgc cggcacgaag ttcaatgtcg tgatctcgtg
    45781 ccgacggatc agttcgacga tccgctcggg gtcccgatga tctcctggat tcgccacgac
    45841 caggcgcgcg cccgaggtca gcggccagaa gatctcccac accgacacgt cgaagccgaa
    45901 aggcgccttg tgcagcacgg cgtcggcgcc ggcgaggcca taggcgtcct gcatccacat
    45961 catgcagctc gccaatgacc gatgccggat cgccacgcct ttgggccatc cggtggatcc
    46021 tgacgtgtag atcacatagg cgaggctctc ggcgtgaacc gcgaccgaag gatcgagatc
    46081 ggattggtcg tcgacatcga gccgatccag ctccagcgtc gtcagacccg ccgcgaatga
    46141 aagacgctcc ttcaccctcg cctgcgtcag cagaagagcg atcccgctgt cctgcgccat
    46201 ataggccaga cgatccgccg gatagtccgg gtccagcgga acataggccc cgcccgcctt
    46261 cagaaccgcc agaaggctca ccaccatctc gagcgagcgc tccaccgcga cgcccaccag
    46321 cccatcaggc ttcacgccga gagcgatcag ccgatgcgcc agacggttgg cgcgcgcgtt
    46381 cagctcgcca taggtgagcg acgcgccctc gaacgtcaca gcgaccgctt ccggatggct
    46441 ccgcgcctga cgctcgaaca gccgatgcac cggctccaca tccgaaaacc gccgatcatt
    46501 cgccccccat tccagcaacc gcccccgctc cgccgcgccc agcagatcga cgtcgccgac
    46561 cgcctgatcc ggccgctccg ccagcgcctc cagcagcgcc atgtaatgcc ccgccatccg
    46621 ctcgatcgtc gccgcatcga acagctcccg cgcatagctg aacgtcacca tcaaccgccc
    46681 atccgaatcc tcgacgctgt ccaccgccag ctcgaactgc gcgccctgat cgccgagcga
    46741 cagctccgtc aatcgcaatc ccggcagatc ctgcaacgcc cgccggtcct gccgctggtg
    46801 attgaacatc acctggaaca ggggattggt tcccagattg cgatccggct gcagagcctc
    46861 caccaattgc tcgaacggca ggtcctgacg cgcctgggcg cccagcgccg cttcccgcgt
    46921 ccgccgcaac agatgcgaga agctccgccg cggctcgacg acattgcgaa gcacctgcgt
    46981 gttcacgaaa aaccccacca cgccttcggt ctccgcccga tgacgattgg cgatcggcac
    47041 gcccacgcga atgtcgctct cgccggcgta gcgatgcagc agcgcctgca agcccgccag
    47101 caacgccatg aacaaggtcg cttcctccgc ctgcgcgcgc cgctgcagag cggcgatcag
    47161 gcgcgccggc gcctcgaccg cgtagcgccc cgcgcgatag ctcccttccg ccttgcgggg
    47221 atgatccgtc ggcaattgca gcacgggatg ctcggcgccg agctgtcccc gccaatagga
    47281 gagctgccgc tccttctcgc ccgcctcgag ccagttccgc tgccacgcgg cgtaatcggc
    47341 atattggatc ggcagaggct ccagcgccgc cgcttcgccg cgcagccgcg cccgatattg
    47401 ggccacgaac tcctccacga tgatctgcat cgaccagccg tccgagacga tgtggtgcat
    47461 caccaccacc agcacatgct ccttctcgcc cgtcctgatc accgccacac gcagcagagg
    47521 gccctgcgtc agatcgaagg ggaggtcgca gatcgcctgc gcccgctcgc gcatgcgccc
    47581 ctcgcgctcc gcctcggcga cctcgccgag atcgatcagc ggagcctcga tcggcatcgc
    47641 ggccagaatg tgctgctcca cccggccttc cgcatccgca cggaacaccg tgcgcagcga
    47701 ctcgtgacgc tccaccagcg ccgcgaagct cgcccacagc gccgacacat ccagcacacc
    47761 ctcgagacgt agcgccccgc tgatgtgata cgccgtgctc gaaggagcca gacgccacaa
    47821 aaaccattgc cgtagctgag cgtatgaggt ccagcacaca gatccgagct tttcgtcacg
    47881 aggcagaatt ggaaactcgt cgatggtgaa gccctgggat ctgatccgct cgtatactgc
    47941 gtgacgctgt tccagagaca gggtgataaa gcgttccgcg attcgacggg ctgcagcgct
    48001 ttccatcaaa cgccctccag attgtcgatg aagcaattga tttctaacag cgcttcttcg
    48061 cctgccacac gcacgccgcg cgccatttct gtcagcgtgg aattttcaaa gacatcacga
    48121 acggccaaat tcactcgcaa ccgtcttcgc gctcgtgtga cgagctgcac ggccgagatc
    48181 gaatcgccgc cgagctcgaa gaaattgtcg ttgcgtccga tgcgctcgac gccgagcgtc
    48241 tccgcccaga tcgccgccag cgcttcctcg acctcgccct gcggcgcctc atagccgcgg
    48301 tcgctcacga actccgccgc cggcagcgcc ttgcgatcga tcttgccatt cgcattcagc
    48361 ggcaggctct ccagcaccac gatcgcgctc ggcgtcatat gatccggcag ccgctcacga
    48421 agacgggccc gcagcgccga gggatcgatc gttcgtcccg acgcggccga tacatagccg
    48481 acgagccggg agccccccgg gccggcctgc gcgaccaccg ccgcctcacg gacctccgat
    48541 tgcgccagca gctgcgcctc gatctcgccc agctcgacgc ggaacccgcg aaccttcacc
    48601 tgatcgtcga gccgcccgag atattccagc tcgccctcgc tgctccaccg cgccagatcg
    48661 ccggtgcgat acagccggcc gcctcgatcg tcgaacggat cggcgatgaa ccgctccgcg
    48721 ctcagcccgg cgcgatgcag atagccgcgc gccagcaatt ctccccctat atacagctcg
    48781 ccggagacgc ccacaggcgt cggagccaag ccctcgtcca gaacatgagc ctgcgtctcg
    48841 gcgatcggcc gcccgatcgg aacgcggctg cgaccgtcgt cgcggcaacg ccattgcgtg
    48901 acatggatcg tcgtctcggt cggcccatac agattctcca ggctcgctcc gtgcagccgc
    48961 tgcaaggctt cacgctgcgt cgccgccggc atcgcctcgc cgccgcagat cacatggcgc
    49021 agccgcgtcc gctcctcgac cccctcatgc gccagaaagg cctgcagcat cgccggcacg
    49081 aagttcaatg tcgtgatctc gtgccgacgg atcagttcga cgatccgctc ggggtcccga
    49141 tgatctcctg gattcgccac gaccaggcgc gcgcccgagg tcagcggcca gaagatctcc
    49201 cacaccgaca cgtcgaagcc gaaaggcgcc ttgtgcagca cggcgtcggc gccggcgagg
    49261 ccataggcgt cctgcatcca catcatgcag ctcgccaatg accgatgccg gatcgccacg
    49321 cctttgggcc gtccggtgga tcctgacgtg tagatcacat aggcgaggct ctcggcgtga
    49381 accgcgaccg aaggatcgag atcggattgg tcgtcgacat cgagccgatc cagctccagc
    49441 gtcgtcagac ccgccgcgaa tgaaagacgc tccttcaccc tcgcctgcgt cagcagaaga
    49501 gcgatcccgc tgtcctgcgc catataggcc agacgatccg ccggatagtc cgggtccagc
    49561 ggaacatagg ccccgcctgc cttcagaacc gccagaaggc tcaccaccat ctcgagcgag
    49621 cgctccaccg cgacgcccac cagcccatca ggcttcacgc cgagagcgat cagccgatgc
    49681 gccagacggt tggcgcgcgc gttcagctcg ccataggtga gcgacgcgcc ctcgaacgtc
    49741 acagcgaccg cttccggatg gctccgcgcc tgacgctcga acagccgatg caccggctcc
    49801 acatccgaaa accgccgatc attcgccccc cattccagca accgcccccg ctccgccgcg
    49861 cccagcagat cgacgtcgcc gaccgcctga tccggccgct ccgccagcgc ctccagcagc
    49921 gccatgtaac gccccgccat ccgctcgatc gtcgccgcat cgaacagctc ccgcgcatag
    49981 ctgaacgtca ccatcaaccg cccatccgaa tcctcgcagg tttccaaagt gagctcgaac
    50041 tgcgcagcct gcgcatcgaa gtccaatcgt tgcgccgaag ccccaggcca tgcccgaagc
    50101 cccccgcttt cgcggcgaag atggttgaag acaaggtgaa acatcggcgt ctgaacgtcg
    50161 ctgcggacag gctgcagcac ctccaccaag cgttcgaatg gcagatcttg atgcgcttgc
    50221 gcgccaaagg ccgcgtcgcg cgtccggcgc agcagatcgg caagcgtgac acgtccgtcg
    50281 agctcagcgc gcaagacctg cgtgttcacg aagaagccga cggttccggc gatctccgca
    50341 cgattgcgat tggcgatcgg cacgcctacg cgaatgtcct cgtcgccggt atagcgaaac
    50401 aataacgcct gaaccgccgc gagaagccca atgaacagcg tcgccccgaa cgactgcgtt
    50461 ctctggcgca gcctcgccgc caatccgtca tgcatctcga cggcgtgcgt cgcggcggcg
    50521 taccggccgt ccgcattgcg cggccgatcg gtcgcgagcg cgagggccgg agcgccattg
    50581 ctcagctgcg ccttccacca gccgagctgt cgttctccct ccggaccggc catccattcg
    50641 cgctgccaag ccgcgtagtc gatatagcgg atggcgctct cggggagctg cggcgtctcc
    50701 ttccgcaagc tcgctcgata cagctccggc agctcatcga gcatgatctg cgtggactgc
    50761 gcgtccgaaa tgatatggtg catcaccacg atcaaccgat gctcatccat ctcggcgcga
    50821 aacagcgccg cacgcatcag cggacctgcc ccgagatcga atggcgtcac acgcaactgc
    50881 agcgcttcat cgcatatgcg acgctcacgc gtttccgcat cgccgccgct cacgtcgaca
    50941 tagggaagca cgatctcgct tcgcggtgag actatctgct ccacgccgcc gtcatgcccc
    51001 tctcggaaaa ccgtccgtaa cgactcatgg cgggcgacga gaccgtcgag ggcgacccgg
    51061 agcgctgcga catcgagcgc cccgatcaaa tgcagtccac cgctcaagtt atatgcgacg
    51121 ccatcgggat cgagtttcca gagaaaccac aagcgttgtt gcgcgaaaga gagcgggccg
    51181 tgctggtcgt gacgacggcg tgggatgacg tgacgcaccg cggcgacgtc gctctcgcct
    51241 cgcaaccgca tcgccaactc gacacgctgc tcgggactga gtctcgctcg tcgttcggcg
    51301 cgcttattcg tctcgggcat gaatgcttct catacggttg cagagctgcg ttgcgccgtc
    51361 tcggggtcga cggcttccgt ctcgatctcc tcgatcagcg cttcctcgac gagcagagcg
    51421 agagccgcgg tcgtcggtcg ctcgaagaag gcggctggat gaatctcgac gccataggca
    51481 tggcgcacct tcgccagtag ctggatcgcc agcaacgagt cgccgccgag ttcgaaaagg
    51541 ttgtcctcga tcccgatcga cgaaattccg agaaattctt cccacagatc gagaaggcgc
    51601 tcctccagct catcggaagg tggaacgtat atcgtctgga gatcaggacg tggatgcgcc
    51661 cgctgcttcg tcgggagaac ggacgacaag cgattggcga gcgcgcaacg cgcctgcgcg
    51721 aactgttggt cgagatcgat ggtggaaatc accacgcgcg cgccgagcgg atcggataat
    51781 aatctctcga gcagcgggcc ggcctgcgtc ggcgcgatgc cgacgccatc gggcaagctc
    51841 tggctcgcag ccatccccac tccgcgccag gcatcccagt tgactgaaag aatgggcgtc
    51901 ttgccgcgac gcgtctcttc ggacgcgagc gcatcgagaa agcaattggc cgcacaataa
    51961 tcgacttggc cgaaatcgcc ggtgatcgcg ctcagagagg agcacagcaa gacgaagtcg
    52021 agcgacttcc cgtccagcgt ggccatgaga tttctcaggc ctcgaatctt cggagcaaac
    52081 actttctcga ccgcggcgcg ttggcgctgc gcgatcatgc cgccgcccgc tacgcctgcc
    52141 gcatgcacga ctccatgcag atcgccgaag cagcggcggg tctcgtcgac gacggcgcgc
    52201 aattgggtcg cgtcggtcac gtcggctcga agaatcagaa cctcggcgcc gagcgcttcc
    52261 agctcggccg cagcctcggt ttggtccggc aagatgttcc gtccgaccag cgccaatcgc
    52321 gcctgccacc gctcggcgag ataacgcgcc agcgcgtgac cgacgccgcc caagccgccc
    52381 gtgatcagat agacgccgtt cttgcgcaac aaactggaac tcggtgtttc gatgcgcagc
    52441 ggctcgaacg tccgagccca gcggtgcgcg cctcgataag cgacgatcgg ttcctcgacc
    52501 ggcgcgccga tttcggcggc gatctgccgt gcgagccttt ccagggcccc ggaatccgtt
    52561 ggcggcggca cgtcgatcac acggcaggcg atatgcgggt attcttgcgg gatgaccttg
    52621 caaggcccga gcagagtcgc tttttcgggg cacgaaggct cggcgcctgt cacgtcccag
    52681 agccggcttg caaccactgt cagcgaaacc ttgcgcccgc ccgtcgttcc gagcgcctgc
    52741 gcgagggcga gcaggctgaa gaagccgcgc tcgagcgcct cgtccaacgg cggcgtatcg
    52801 caaagatcga cattccacat atggcagatg tcggagagcg gtccggtctc ggcgtcgatg
    52861 tgacgcagaa gctgctccat gtcgtcgcgc gcgccgatcc gcacggcgta gcgacgctca
    52921 ccgagccgag cgaactctgg cccccgctcc gctcggacca cgacccggcc cgcggcgacc
    52981 tgcaaggctc cgtgcaagcg ctcggtcaag tcgttgccgg aatcgcccat caccagaatg
    53041 cacccgctcc gcctttcgcc actcgtcgcg gaaggaggcc gaatgcgttt ccaagtcggc
    53101 gcatagaacc aatcggcaat attgcccgcg gcgaaaccgg gcttatccgg agtcgcgccc
    53161 gagcgctcct tcggcgtctc gacccagtac gaccggcgct cgaacggata ggtcggtagc
    53221 ggcacgcgac gacccgacac tccgcgcaaa agatctgcag cctccacatc gacgccggcg
    53281 atccacagct gcgccacgca acgcgccggc tgatcggcgt cttgccccgc ctgccgagga
    53341 tggcgttgcg acgcgagcgc gggtcgcctc ccgagccctg gatggcggcg cgcaaaagcg
    53401 cacagagtct cgcccggtcc gacttcgagc agcacgcgat cgggctttgc cagtagctcg
    53461 tccagcccgt ccgcgaaccg cacgacgccg cgcaggtgac gcgcccaata ggccggatcg
    53521 cgcgcgtcgt cggccgtgat ccagcgtccg gtcagattcg agacgaaggg aatttgcggc
    53581 gcggagagcg caatgcacga gaggagcgcc tcgaacgcgc cgagcatcgg ctcgaccatc
    53641 acggagtgga aagctctcga cacatgcagg cgccggacgg cgacgccgcg gcccgcgagc
    53701 gcgcgctcgg cggagtcgat cgcggtagtc ggtcccgaaa ggacgcagac gtccgatgcg
    53761 ttgaccgccg ccagctcgca acccgtgaga tcggccggca attcgacctc cgccatgccg
    53821 actgtcagca tggcgccggg ctccatcgcc tgcatcaggc gaccgcgcgc ggcgatgaca
    53881 gccaacgcgt cttccagtgc gaacacgccg gccacgcagg cggccacata ttcgccgacg
    53941 ctgtgcccga gcatcgcgtc gggccgcacg ccctgtcgca tccaccattg cgccaacgca
    54001 tattccacga cgaacagcgc cggttgagcg atgtcggtcc gggccagcct cgtcgcagcg
    54061 tcggcttcgc ctgcaaccgg atacagcagc gcgcgcaagt cctgcccgag atgcggccgc
    54121 aacagctcgc agcaatggtc tattgtctct cggaacccga aatcgcgttc atagagcgcg
    54181 cggcccatgt ccacatgctg cgctccctgg ccggggaaca gaaatgccac agtggggcgc
    54241 gccgacaaag cctcgccttt gaaaaaggcg gtgggatcgc gccgcgtcag cgcgcggatc
    54301 gccgcctctc ggtcacgcac gagcgcgacc gcgcgatgat cgaagcgctt gcggccctcg
    54361 cgcaacgtat acgccacatc ggccatccgt tgatccggtc gcagctcgaa atggcgcgcg
    54421 agctcgaggc ccgcggcgtc cagcgacgat gcgctgccag tcgagagcat cagcgcgtgc
    54481 aatcttccgg acgacgcgac gctttccgga gcctccacgc cgtcggaggc cgagggcgcc
    54541 tcctccagca cgagatgcac attggttccg cccatgccga aggagctgac gccggctcgc
    54601 cgcggcgtcg ccgattccgg ccagggcttc gcctccgtgt tcacgtagaa tgggccgttg
    54661 gcgaaatcga tctgcggatt ggaccgctcg aaattgcggc tgggcggcag aatacggcgc
    54721 tcgagcgcca tcactgtctt tatcagcgca gtgacgccag ccgcggcgtc gagatgtccg
    54781 acattggttt tcaccgagcc gatggcgcaa tgacccttgc ggtcggggcc ggcgcggaac
    54841 gcctcggtca gcgcggcgat ctcgatcgga tcgccgagcg tcgtgccggt tccatgcgcc
    54901 tccacatagt cgatcgtgtc ggcgcccaca tcggccatcg ccagcgcggc gaggactacc
    54961 gccgtctgac catcgatgct cggcgccgtg tagccgacct tcgcggcgcc gtcgttgttg
    55021 atcgccgacc ccttgatcac ggcatgaatg gtgtcgccgt cggtgatcgc ctccgccaga
    55081 cgcttgagca cgaccactcc gacgccgctg ccgatcgtgg tgccagccgc cgcggcgtcg
    55141 aaggcgcggc aatgaccgtc cggcgacaag atggcgccgg gctgatagcg gtagccgcgg
    55201 ccctgaagga gattgagcca gacgcctccc gccagcgcca tgtcggcttc atggttcagg
    55261 aggcctctgc atgcgagatg caccgccgcc agcgacgtgg agcatgccgt ctgcacgcaa
    55321 accgccggcc cgcgcaaatc gagcttgtac gcgacgcgag tggccagaga atcgtgatcg
    55381 ctgccgttca gcaggccgag caccgacgcg atgtcgctct cgcgcaagtc tatcgacggc
    55441 aggagatgcc gcagcagata gaggctcggg ccgctgccgg cgtatacgcc gaccaaggcg
    55501 gagccggcgc ccgcgccata tccggcgtgc tccagggcct gccatgccgt ctcgaggaac
    55561 aagcgctgct gcgggtcgat gcgttcggcc tcgcgcggcg agtagccgaa aaagtcggcg
    55621 tcgaacagat cgacgtctgg cagcacgacg ccgttcttga catagctagg atcggcgaga
    55681 gctgcggcgg cgacgccgca tgcgcgcaag ctcgcgtcgc tcagcggcct gactgactcg
    55741 actccgtcgc agacattgcg ccacagaacc tcgacgtccg gcgcgtcggg aaagcgaccg
    55801 gccatgccga cgacggcaat ctccacgcct gtctgcgctt cggatgaacc gctcatgtcc
    55861 tcgtcctctc cgcgctcggc cggcgcggca gaaacgcctg cctttgccgc gccgcccgtt
    55921 ccgctatcat ctgcctcgaa tcgccggccg ccgctcgacc gctcagaaac gccgccaggg
    55981 actcgatcgt cggatagcga aagaagtcga tgaccgaagg cgccaccgcg aaaccctggc
    56041 cgtcgaggcg ctgatgcagc ttcaacagca gcagcgaatg gccgccgagc tcgaagaaat
    56101 tgtcgcggcg gccgacgcgc tcgatcccga gagtctcggc ccagagccgc gccagcacct
    56161 cctcgacttc gccttgcggc gcctcgaatg cgagctggct cggacgttcc ggcgccggca
    56221 gcgcgcggcg atccaacttg ccgttggggc cgagcggcaa ggattcaagc agcatgatcg
    56281 agccgggcgt caggtagtcg ggcaacatgc tcgccaatcg tgcgcgcagc tcgatcacat
    56341 cgatcgcctg tcccgcctgc ggcgatacgt aagcgagcag ccgcgcgtcc ttcgccacga
    56401 ccaccgcttc ccgcacctcg ggctgcgcca gcaatttcgc ttcgatctcg cccggttcga
    56461 cgcgaaatcc gcgaattttc acctgttggt cgaggcgccc gagatattcg agatctccat
    56521 cgacgttcca acgcacgcgg tcgcccgtgc ggtagagacg accgccggcc gcgtcgaacg
    56581 gatcggccac gaaccgctcc gcggtcagtc ccgggcggtc cagatagccg cgcgcgagca
    56641 acgggccgcc gatgcacagc tcgccggcga cgccgagcgg cgccggctgc agatcggcgt
    56701 ccagcacgcg caagctgcgg cccggcaatg gtcggccgat cggcatgtgc agcggcggcg
    56761 cgcgctcgcc ggcgatgaag ggcgcgcaat cgagcagcga ggcgaccacc accgcctcgg
    56821 tcggaccgta agtgttgagc agcttcacgt cgcagagacc cgcctcgcgc cagatcggcg
    56881 ccgcctccga cggcatcgct tcgccgccga tatgaacttc ccgaaggctg ccatagtcct
    56941 tgcgatcggc acgggcgaag gattggatca gagtgagcca ataggccgtc ggcagatcga
    57001 cgatgctgat gcggcgctcg cgcagctcat gcaggaactc atccgggctc cacagctcgg
    57061 gcccgcgcag cacgacgctc gccccgacca gcagcggcgg aaacagctgc tcgatgaagc
    57121 cgtcgaaact cagcgtcgcg aattggagca tccggtcgtc cggaacgagg ctcgagaatg
    57181 cagccgacag ccgggcgtgc tcggccagcg cgtggtgcgc gaccgcgacg cccttcgccc
    57241 tgcccgtcga gccggaagtg taaatcacat aagcgagcgc tttgccgtgc agcgtcatgc
    57301 tgggcgcatg atcgggctcc gtgcggagat ccagctcgtc caccgccagc acggtcttcg
    57361 ccggtccgac gccgagccgc tcccggacgt ggatttgtgt gagcacgagc tcgatccggc
    57421 tgtcctccat catgtcggcg agccgcttgg ccggatagcg cggatcgaga ggaacgaagg
    57481 ctcctcccgc cttcagtact gcgagcaggc cgacgatcat gtcgatcgaa cgctccacag
    57541 cgagccccac gcgccgctcg ggtccgacat ccagcgcgat caagcggtgc gcgaggcgat
    57601 tggcccgacg atcgagctca ccatagctca tcgtggccgc gcccaggatc agggcggtcg
    57661 cgtccggctg ctgcgcggct cggcgctcga tcagccgatg aacgggctcg gcgctcggat
    57721 agcgctcgcg attttcgccc aattgcgcga gccgccgcaa ttcttcggcg ttttgaatga
    57781 cgatttcgcc gagcgccagc tcgggacgat cggacaaggt ccgcagcagc gcgagatagt
    57841 ggcccgccag acgctcgatg cgcgaaggct cgaataattc gcgcgcataa gtcagatgag
    57901 cgctaacgcg cccgtccgaa tgctcccgcg tgtccagcgt cagctcgaac tgcgcggcct
    57961 gttcggacag cagttgtccc tcgacggcca agccggtccg atacgcaaat tcgccgtagt
    58021 ccgcttgaag atgattgaac atcacctgga acagcgggct gtggctgaga ctgcgctcag
    58081 gctgaagcgc ttcgacgagc tgctcgaaag gcaggtcctg attcgcctgg gcgccgatcg
    58141 ccgcctctct gacctcttcc agcacatggg agaagctcat tcgtccatcg acgacagtcc
    58201 gcaacacgag cgtgttgacg aataggccga cgacgcttct cagctccggg cggccgcggt
    58261 tggcgaccgg cacgccgacg cgaatgtcat tctgtccggt gtagcgatgc agcagcgcct
    58321 ggaatgcagc caacaacgcc atgaatagcg tcgcgccccg actctccgcc tgccgacgca
    58381 gcccgatcag cacatctgcc ggcagctcga atcggtgatg ccccgcggca tatcgggcga
    58441 ccgttgggcg gggatgatcg gtctgcaggg cgagaaccgg ctgagcctcg cccggcgcca
    58501 cgtccagccg ctcgcgccaa aaggccaatt gcctctcgtg cgcctccacg tccggatgct
    58561 cgcgccgcca cgccgcgtag tccgtgtaat gaagcgccgg cgattgcgga ggcgacgctc
    58621 ccgcgacccg cgccgcatag agcgcggcca gatcatccac gaggatctgc atcgacgccc
    58681 catccgagac gatgtgatgc gtcaccagcg cgagcacata cgcctggtcg tccaaccgca
    58741 cgagggccgc acgcgccaga ggcccgcatg tgagatcgaa gcgctgggcg tcgagctcgc
    58801 gcagcgtctc cgccgcgcgc gcctcgcgtc gatccttcgc gacgtcgcgc aggtcgatca
    58861 gtttcaaatc cagcgaaaca tcggcgcgaa caatctgttc cgcttcgcca tccgtgcgcg
    58921 cgcgaaacac gcagcgcagc gaatcgtgcc gccgccccag ctctgcgacg gcctcgcgca
    58981 tgacgtcgac atcgagcgcg ccggcaatcc gcagcacgca ttggatgtga taggccgtgc
    59041 tctgcggatc gagccgccac aagaaccatt gccgctgctg ggccggggac aaaggcgagg
    59101 gctcgccgcg gcgctccggt ggcaagaccg gaatgcgcgt cgttcgcgcg ccggcgctct
    59161 ggcacgcccg aacgccctcg gcttgctcct gcaggcgcgg gcgctcgaag acgtgacgga
    59221 ccgtgaaatc gatgtcccat ttctgcgaga cgcgcgccgc aagtcgcgcg gccgccagcg
    59281 aactgccgcc cagggtgaag aaatgcgcgt cctcggcgta tcggcgcgtc gattcatgtc
    59341 cgagcgcctc acgccatatc tccgccagcg cgtgcgtctc gtccccgctc gcgcgctcgc
    59401 cggtcgccgg accgctcccg gtccgcccgt cgccgaaaac gaaacgcccg ccctcgaaca
    59461 gcgcataggc gtccagcgaa cgctcggccc agccgttacg acaggcggcg cgctgcagct
    59521 tgccgctgga ggtcttgggc aatgcgccgg gattgagcag cacgaccact ttcggcgcct
    59581 cgccgcattg ctcgctcacc gccgcgctca cggcgtccac cagcgcttgc gccggcacga
    59641 gcttctgcag cccgagcgat acttccgccg cgacgccgac gccttcctgc ccatccatcg
    59701 cgaccgcgaa ggcggtcacc ctgcccttgc ggaccgcttc cacttcggtt tcgaccgcgc
    59761 gctcgacgtc ctgcggatag atattgtgcc cgcgcacgat gatcatgtct ttcagccgac
    59821 cggccacgaa cagctgactg tcgtgcagga agccgagatc tcccgtgcgg agccagcgga
    59881 cgccgtcccg ctcgacgaag gcttcggcgc tctcgcgcgg cttgttccag tagcccgccg
    59941 ctatgctcgg cccggccgcc cagatttcgc cgatcgcgcc ctcctcggcg ctttcgcccg
    60001 tttgcggttc gacgattcgt atctcgtgcc gcgagggcga ggcgccgcaa ccgaccagcg
    60061 ccacgccgtc gacattggtc gcgacgcgtc gcatcgcgag cgcctcgccg tcgaagcggt
    60121 tcaccgatat gccggcgccg cggccgcccc cggtgacgta gagcgtcgct tcggcgaggc
    60181 cgtaacaggg atgaaccgcg tcggcgcgga agccggcgga agcgaaacgc tcgacgaagg
    60241 cctccatcgt gtccggccgc accggctcgg cgccggtgta ggccacgcgc cagcacgaca
    60301 gatccagcct ctcgagctgt gtctccttga ttcgatcgag gcacaagcga tatgcgaagt
    60361 ctgggccgcc gctgatcgtc acgcgatggc gcgagatcat ctccagccaa cgcagcggac
    60421 gctccaggaa aaagcgcggc gacgacagca cgcacggtat gccgctatag aatggctgca
    60481 gcaagccgcc gatcagtccc atgtcgtgga acaacggaga ccatacgccg agcttgtcgt
    60541 cggcgccgat cgagagtccc tcgcggatag cccgctcatt ggccattaga ttgtcgtgcg
    60601 tcaccatcac gcctttgggc gcggatgtgg agccggaggt gtattgcagg aaagcgatgt
    60661 ccgccgccgc cggctcacgc ggacgccaat cgcccgcccc cgcgggatcg acctcgtcca
    60721 ccacgacgag ctccagcgcg ccgaaatggc ccgcggcggc gccgacctgc gccagaagcg
    60781 cgctcgcggt caggacgccg cgcgctcgcg cgtcggcggc gattccggcg agccgcgcga
    60841 gatgctgcgg gcgcgtcgac tccggcggga acacaggaac cgcgatcacg ccggcgtgga
    60901 aacaggcgaa caggccgacc gcataattct cgtcattgtc gagcaggatc atgacgcgat
    60961 cgcccgtctc gaagcgacgc tgcagcacgg cggcgagcgc ctgcacgcgc aggacgaatg
    61021 cgcgataggt cgaggttgtc tcgacgactt cgccgttacg ctccacgacg acggtcagcg
    61081 cctcgtcctc gggccgcgtc gcggcgaggc gctgcaggca ttccacaaaa ttcgctggat
    61141 cgtcgaacgc gctcccatgc gacgcgggtc gtgtcgtcat cggtcttccc ctgctcgtcg
    61201 aagcgttcag aacctaccca gattgctgtg ggatcccgcc atcgccacca ccacgttccg
    61261 cggtcccttg aacggcgcgc gcgcatgggc gacgagcatg ttgtcgagca tcatgacgtc
    61321 gcccttctcc caaggaaacg acaccgactc cgcgtcgagc acggcgcgca catcgtcgag
    61381 catctcgtcg ggaattggcg agccatcggc gaaaaaggcg ttgcgcggca aattttcgac
    61441 gccgagcaga tcctcgagcg actcgcgcac ctcgacctgc agattggaaa tatggaagag
    61501 atgcgcctga ttgaaccaca ccgtctcgcc agtgacagga tgggtctcga tggcttggca
    61561 gagttgaaag gtgcgtagat cgccatccgc cttccactcc cagttgatgc cggctttgcg
    61621 gcaaaaggct tcgacgtcat cgcggcgttc ggagttgaac accttctgcc agcacacgtc
    61681 gaagtcgccg taattccgca catagacgat cccgggcgca aagcggtccc ggatccgcgc
    61741 gggcatgcgc cggtagatcg atcggctgtc agcgatcggc gtctctcccc cttcggccgc
    61801 gggcgtgacg caatggaacc atgctttcat cggccacatg cgggtgtaag cctgctcatt
    61861 gtgcaatggg atcgattggt gcgccggata ttcggtggtc gtgtagactc cgccgcccac
    61921 ttccgttcgc ggagtcgagc caaactcgta gctcagcaac ggatggtcga aggccgtcgc
    61981 gaacgcgcga aagctctcga ccgacggcac atcgaatccg cgcagcagga cgccgccgac
    62041 cgtggcgacc tgcgcctcga tctcggaacg caggcgcgga agagcctcga gcagcggctc
    62101 gccgcgctcc gccggctcga tcaacgccgg cagatcggaa ccgggcggcg ccttgcgcac
    62161 gaaacgggac ttcaactcga tcatatcaat gctcccgcgc cattgcgtca acaggccagc
    62221 agcggtgcgc cagggctcac gcggacgctg tggcgacatg atcggctccg gaaaaccgat
    62281 gcgtcagctc acgcacgacc gcggcgatca cctgctgctc ttgctgccga atgaagaaat
    62341 gcccgccgtc gaaccagtct aatgtgcaca cgtcgcccgc ctcgcgccgc cacgcctcga
    62401 tgcgctccgc agcgatatcg tcctcgcgtc cggcgaagac atgaatcggc gcgaagatcg
    62461 gttcgcccgc gcgatagcga aagctcgcgc agacgcggta atcggcggcc agcgtgttca
    62521 gcgtcaggcg cagcagctcg ctgctggcga acacttcctc gggcgtgcca ccctgcttgc
    62581 gcagatcggc gatcagagcc gcgtcgtcgt ccttgccgac gaagcgaccc ggatcgcggc
    62641 gcgaaggcgc ggggctggcg gacacgaaca ccgcacgggg tagaggtccg gccagagcat
    62701 gctggcgctg cgcgacgcaa taggccagca acgcgcccat actgtgtccg aacaaggcgt
    62761 agcggccgcg catcgacgcg gcgtgctcgt cactgatctg cgcgacgaga cgatcgaaat
    62821 cttcgacgaa aggctcgccc atccgaatgc cgcgccccgg cagctcaacg ggaacgaccc
    62881 ggatccacgg cggcatcgag cgacgccagc gcagatacat ggtcgcgctc gctcctgcgc
    62941 aaggcagagc cagcagatcg atgaacgggg tccccatgag tttagccgtc aagcgttcgc
    63001 tgtggagcgc tgcgcggtct tcgcggcctg ttcgtccatc cacttgcgca acgacaacgg
    63061 acgcatgtcg gtccatgtct tctcgacata ttcgagaacg gttttcttgt cgcccttgac
    63121 gccctcgacg gctttccatc cgccgggcac ggccttccag tgaggccaga tagaatattg
    63181 ttcctcgtga ttgacgagta cgatgaaggt ctcgtcctcg cgatcgaagc agctggtcga
    63241 catgagaatc ctcgggaaat gaacgaaagg cgctctcgcg ctccgcgtcg ccgtccgcag
    63301 cgacgcgcgt cgctgtctac aaagacgtgg cagctttcga tttgtttagt tgccgatcga
    63361 cgcggagaag cacacgaggt tccggcgcgg cccgcagcaa gcgcgatgca gagcctgcaa
    63421 tgcaaacgcc cgcgaaaggc ggccccgttt cgcgccgccc aaagccgcct cgacgatcgc
    63481 atcgataaat tccctcacgg aaaaatgcag aattgcggtc gcttattcgt catgtctaag
    63541 agaggcggaa gcggtcccgc cgagggcgag gttccgatgg cttcaagttc actgaatgtt
    63601 ccgagcgccg catcgggcgt gacgcaggtc ctctcgcaag acgaagtttg cgtcggcgcg
    63661 gcgtggccgg gcccgctccg aactcaggtc ttcttcgtcg cggcgcagac gaagggcgcg
    63721 gtcatcgccc ccgtgacggc gctccgcgcg agcgccgatg gcgggacgac cgtcggcgtc
    63781 atcgacgcgg actcgacagc gcgacgggcg ccgaggtcat ggcgctcttc gccgagctcg
    63841 ccgcggaggg ccatacggtc atactgatca cgcacgacct cgagatcgcc aaagccgctg
    63901 atcggatcat cgagatccgc gacgggacga tcatttcgga cgacgagtcg gaggttgtga
    63961 agcgcgacgc cgatttcgcg cagcccggtc tcgacgacga tgtcggctcg tcattcctcc
    64021 tcgacatacg cgaagcggtg catgcgggag gtcggaccct cgccgccaat ccgtttcgaa
    64081 ccggcctcac cttgctcggc atcatcctcg gcatcgcgtc ggtcatcgcg ctcctcgcga
    64141 tcggcgaagg cgccaaacgg gcggtgctgt cgcagctcgc cgttttcggg accaatcgca
    64201 tgtatgtgat tccaggcggc ggcagcggcc acggcttggc cgggcggctg ctcgccgccg
    64261 acgccgacat cgtccgcgac gtcccgaaca tcgccgccgc catgccttat ctcgagggac
    64321 aggtgttggt gcgcgcgggc aatgtcgact atggcgcgaa cggggtcgcg atcacgacgg
    64381 atttcccgcg cattctgaac tggtccgtcg aagctggcgt gttcttcgcg aaggaggacg
    64441 agcgcgctct ggcgaccgtc gcgacaatcg gctccaagct cgccgcacga ctcttttccg
    64501 acggagaaaa tcctattggg aaaatgattc tcgtgaacga tgtgccgttc caggtgatcg
    64561 gcgtgttgtc gagcaaaggc gcgctgtctg ggaacagcga cgacgacgac acgatcgttt
    64621 ttcccttttc gacaggcagc atacgcgtct tcggaaagaa ggagctctca tggatctcgg
    64681 tgctggtcga cgatctcgcg cgcgccgacg agacggcgga cgcgatcgcc gccgttctcg
    64741 agaaggctca ccatgcgcat gacttccggg tcttcaacaa ggccgccacg atcgaggcgc
    64801 aaaatcgcac gcaggacgcc ttgacccttc tgctgggttt cacggccgcg atctcgctct
    64861 tcgtcggcgg catcggggtg atgaatgtca tgctgatggc ggtgaccgaa cgaacgcgcg
    64921 agatcggcat ccgaatggcg acgggcgcgc gcacgatcga cattctgcgc cagttcctca
    64981 ccgaagcgat gatgatctca ggcgccggcg gactggtcgg cgccgtgatc ggcgtcgccg
    65041 ccggcgtcgg cggctcgctg gccttcggca tgccggtgat attctccggc gccgcgatcc
    65101 tcggcgccgt cgccggcgcg gtggtgacgg gcctcgtctt cggcttcatg ccggcattgc
    65161 gcgcggcgcg gctcgagccc gtcgccgctc tcgctcggga gtgaaacgat gagcgtttca
    65221 cattttgacg gaagcgtatc cggcgtttgc aagatagttg gcgcattcgc caggctcgat
    65281 cgcttcgacg aggctgccga cgtgacgcca cgtgtcgtcg atcgttcgct tctgggcctg
    65341 tcgcatccag tgcttgatct tggcgaaggc ctgctcgatc gggttgagat cgggcgagta
    65401 gggcggcaga taccagagcc ttgcgccagc ggctcgaatt gcgcgtcgca cggccgcgga
    65461 cttgtggctg ccgagattgt ccatgatgac gatatcgccg ggtcggagcg ccgggacgag
    65521 ctgctgctcg acataggcgc ggaagctttc tccgttgatc gggccgtcga agacgcaagg
    65581 cgcagcgaga cggtcgtgac gcagcgcgcc gagaaatgtg agtgtgcgcc agtggccatg
    65641 gggggcgaaa ccgcgtaggc gcacgccttt ggccccccag ccgcgcagcg gcgccatgtt
    65701 ggtcttgatc caggtctcgt cgatgaagac gaggcgctgt ggatcgaggc gctcctgcca
    65761 tgatcgccag cgccgacgct tgcgagcgat gtcgtcacgc gcctgctcga gggcgaacag
    65821 cgtttttttt gaacgagagg ccttcgcggc gcagaaacag ccacacggcg ttatgagaga
    65881 ccttcacgcc gcgcgcggcc agctcgtctt tcaacccgtg caatgtcaga tgcggcgtct
    65941 gcccgatccg ttcgaggatg aaggctcgat gcggctccag ggtcggcttg cgacgcccac
    66001 ctatcttggc tggagccact gaacccgtcg atcgatgacg ctgcgaccat tttacgacag
    66061 atgacaccgc cacgccgaaa cgctgcgcca cagaacggca gctctcgccg gccgccgaag
    66121 cggcgacgac acgctcgcga agatcattgg agagaggtcg aaccatagat gctggcctcc
    66181 gcccagccag catcttgaat cacgttccct tcaatttggg aatccgtcgc gattccaaaa
    66241 acgcgtgaaa cgctctataa atcaacggct tgtgctttac tcaattcggt tgccaaatag
    66301 acggagaaaa agcgacgatc atgctgctcg gctacgcccg tgtctccaag tccgaagacc
    66361 aggaagccgc gccgcaaatc cgcgagctga aaaaggccgg ctgcaaaaag gtcttcgagg
    66421 aaacggcgtc cggcggaaga tgggatcggc cggagctgca tcagctgctc gatcggatgc
    66481 gcgccggcga cactctcgtc gtttggaagc tcgatcggct gtcgcgctcg ctcaaggacc
    66541 tgctggtcat tctcgaacgc atcgacgcca tgggagcaag gtggttccgt cgcaaatttt
    66601 gactatggac gcgacgagcg tatgagagtg tttcagctca cgccgcgagg gcatagaact
    66661 gctgtgctgg acgcaattcg cccctggtcc gcaactggtc ctttcggatc atatgcatga
    66721 gctcgatgcc ggaaagcgtc gcagcagcgg atcgaaatga tttgaaaccc aacatcggcc
    66781 gcgtcacccg cttcaccgct cgatggtcct gctcaacgat attattgaga tatttgatgc
    66841 ggcggatttc gatatccgct tcatgctccg cattgtagcg ttcgatcgct gccgtgttgg
    66901 cgccgctctt gtcgatcgtg atcttctccg gctcgccatg ctggtcgatc gccttgcgca
    66961 aaaagcgcaa cgcggctttg cagtccctct tggccgtcag caggaaatcc accgtcccgc
    67021 ctgccttgtc gaccgcccga tacagatatt tccagcagcc tttgactttc acgtaggtct
    67081 catcgagacg ccagctggat ccgatcgagc gcttgcgagt gtggaactgt ttctccagca
    67141 aaggagcata cttgacgacc cagcggttga gcgtcgaatg gtcgacttcg acacctcgct
    67201 cttccatcat ttcctcgagt tgacgatagc tcatcggata cgccacatac cagcggacgc
    67261 cccacagaat cacgtcgcgt tcaaaatggc tgcccttgaa atcaatcatc gcactcgtcc
    67321 gccagctcca ctgccggcaa ttatagccca aaccgacctg cgacaaaaat tcgcgacaga
    67381 accagcagcg ctacacctcc tatttcaacg tggccgacca cgggtggcct ccatcagccc
    67441 acgatctgca tagatgcgcc cgagtggaac gcgcatcgct gggcgataaa ggtcataatg
    67501 ctttgcgcat tcggactata tgaattttcg tgcaaaggat tgttgcgaag gccgagggct
    67561 tccgcggttc cgttcgagca tccccaaggc cttaatagga taccggccaa aaaggcgggg
    67621 tgtggcgcac tgagctctct atatgttgcg gcgcagacga gtgcaaacga tgaagccaga
    67681 ttgtcgatca cggagcctcc cgttcgcgcg cgtccgcgcc actttcgcct cgaagaggcg
    67741 ctttgccgaa tcgacggaag ggcgttcgac tggccaagtt cgtcagtctt ccctttcggg
    67801 gcaattctct catgccatga ggcctaaaac gctttctgtc caatcggcga cggcttcgac
    67861 gccatgctct tcgcgaatcg acagggcaaa gtcccgtgcg gcgcgcagat agctgtcgtc
    67921 acagagttcg gcgagcgcac gggtgacgct tcgtagatca tagctggaga gcttcaacgc
    67981 tagaccgagg cgcagacgtc ggacgcgctc gccatggtct ggctggtcgc caaaaaacgg
    68041 aacgaccaat tgcggcttgc ctgcacgtag tgcttgagcg gtcgttccga tcccgccatg
    68101 atgcaccacg caagaggcat gagggaagag ttcatcgtgg ggcgcctcgg agcagacgaa
    68161 ttcgtttggc ccagccgagc cggatagcct ctcggcgtcc ttcgctccgg cgagcaagac
    68221 agctcgacgc ccgagagagc gggccgccct tatgctgacg tcgtagaagt cgcctgaaac
    68281 ttgtggagcg aaggaaccca aggtgaagac gattggcgcg cttcccgacg acaggaaagc
    68341 gcacaatgac tcgcttagtc ggcgccttcc ctcgtctcga ggctcataga agggaaagcc
    68401 cggaacttcc atattcgccg gcccgtccag cgggcgcggc gcgaagcggg gtgaatagag
    68461 accaaatatt ttcgacgcgc tgctcttccc gccaaaatca aggaagaaat cctcgcgcga
    68521 ctggggcagt ccgagctttt ttcgaaacga atggaagcgc ttcatccgta agcgtcgttg
    68581 tggccccatt gatttttcgg gttcgggcgg atattcggat gtgagattct tctgagggac
    68641 agccatgtct ctggaaggat ccgaagatga atgagaatgc gacggtcgaa acggcttttg
    68701 gcgcgggatt tgtcggacgt gtggattttc gtcgttcacg ttcgggcaat cggctgtggt
    68761 cgaaagagct gaagggccgg atcgtgcgag agagcctcgc gcctggagcg cgcgtcgccg
    68821 acgtggcgcg caaatatcgg atatgcgcgc agcaattgac gcaatggcgc cgccaggcgc
    68881 gcaccgggcg gctcgcgctg gtgaccgatg gtcccgcgga gttcgtggag atcgagctcg
    68941 agcaacccgc ggctcacagc gaaggcgatg cgaagatcga gatcgtcgtc ggcaaggtcg
    69001 tgttgcggct ggagcaggac accgcgtcga cgcgcatcgc cgagatcatg actgcgctgg
    69061 agcgtggcgc atgatcattc cgtcacaagg gctgcggatc gtgctcgcgg tgcggcccat
    69121 cgattttcgc tgcgggcatg acgcgctggc cgctctggcg cagaacaagc tcggactcga
    69181 tccgcattcc ggcctcatcg tcgtgttccg ctcgaagcga atggatcgct tgaagatttt
    69241 gctgtgggac ggaaccggac tggtgctgat ctacaagcgt ctcggcgaag gcggtttttc
    69301 ttggccgcaa atcagcgacg gcgtcctgca attgagccgg attcagttcg aagcgctgtt
    69361 cgacgggctt cactggaagc gcgtcggcga gcggatcgtg gcgacgccga ccgcggcgag
    69421 ctgatcgcaa cttcggcttc attcggcgac tcgcttgcga tagaatcgcc gagatgacgc
    69481 cgagcttcga tcccgccaga ctcgcagagc ttcctgccga gctgcgcgca ttgttcgaag
    69541 ctcaacgcga catgctcgaa gccgagcgca tccgcgccga tcgcgagcat cgccgcgccg
    69601 agaacgaact cgccgcgcgc cttcacacgg agagcgagct tgcagcgtcg aaggagacgg
    69661 tcgaacgtct gcaactgctc gtcaaggaat atgagcgcgc gcgtttcggc aaacgttcgg
    69721 agaagctcga tcccgatcag ttgcagctcg ttctggaaga tatcgagatc gccatcgccg
    69781 aagtccagga gcgggaggac gatcgcgcgc gccgctcggg acgcccggcg acgagcgcgc
    69841 gcgccggccg cgccgcgcgc gcctttcctg ctcatctgcc gcgtgtcgag cgtgtgatcg
    69901 agccagagag cctcgcctgt cctgcggctg cggcctgatg gttcggatcg gcgaggaccg
    69961 ctccagccgc ctcgacgtga cgccggcgca atatcgcgtc atcgagaccg tgcggccccg
    70021 ctacgcctgt ccgaaaggat gcgcgggcgt cgcccaggcg ccggcccccg cgcatctgat
    70081 cgagggcggc atccccaccg aggcgctgct ggctcgagtg gcggtcgcca agttcagcga
    70141 gcacatgccg ctctaccgcc aatcgcaggt cttcgcgcgc catgggatca tgctcgaccg
    70201 cgccgttctc gccgattgga tgggaacgac ggccttccac ctcgcgccga tcgtcgagcg
    70261 catgagcgcg ttgatgaagc tgtccggccg tctattcatg gacggtaagc gcacacccgg
    70321 cgccgttcac tcggtaggct tgaaattcca gggcatgagc gcctcgatgt tcttgttgga
    70381 ccatcggtcg gcgattcgtt cgagggtctg ctgggcccag gcgtagggat cgacgccgtt
    70441 cactttgcaa gtctgaagca tggtagcgat ggaagcccac gtccgcccac cgccggcgga
    70501 cccggcgaag agtgagttct tgcgcgtgat ggcctggggc cggatcgccc gctcgacaat
    70561 gttggagtcg atttcgacgc ggccatcgtc gaggaagagt ccgagaaccg ctcgatgcga
    70621 tcgggcgtag cggatcgcct cggccaattt cgatttgccg gagatgcgcg gcagctcgcg
    70681 ctcccagaga tcgaacgatg cctgcacgat gtcgcccgac gtcgcccttc gcgccgccag
    70741 gcgcgcctgc ggcggctgac cgcgcacctc ctcctcgacg gcccacagca gcttcatctg
    70801 ctccaccgtc gccgtcgcga cgatcgactc gccgttcgcg tggagctcga agaaccggcg
    70861 gcgcagatgg gcccaacatc cggccagacg cagcccgttg gaatgaggag cgcccgcgag
    70921 cttgcgatat cccgcatagc cgtcgcattg caggatgccg cgataatcgc cgaggtgacg
    70981 cgccgcgcaa tcgccggatc ggctctcctc gaaccgatag gcgaccatcg gcggtcccgc
    71041 gcctccgaac ggccgatcat cccgcgcata ggcccacaac caggacgtct tggtctttcc
    71101 ggcgccgggg ctcagcgtgg gcagcgtcgt ttcgtcggcg aagatccgtt cgccctcgcg
    71161 gatgcgcgcg agcacatgcg ccgcgagcgg ctcgaagtgg aaaccaaccg cgcccatcca
    71221 ttgcgctatc agcgaacgtc ccagctcgac gccgtcgcga aggtagatgg cctcctgacg
    71281 gtagagcggc agcccgtcgg cgtatttcga caccgcgact tgcgcgagca gcgcttccgt
    71341 cggcaggccg gcttccacaa tgtgctcggg cgccggcgct tgcaggatcg cggcggggtc
    71401 cttgtaggcg tatttcggcc ggatcgtcac gatcaaccgg aagcgcgcgc gcacgacatc
    71461 gagcctgacg ctctcctccc gcccgatctc gacccgctcc ttgccctgga gctcctcggg
    71521 aacctcgggc tccaggattt cctcgacccg ctccagatgc gagggaaacc gcggcttgtc
    71581 gcgaggcgtc ttgcgcggct tggaatccgc cttcgcggcc aaacgcgcgt cgatcgccgc
    71641 gaggccggtt tcgacttcct cgaacacgaa gctctgttgc tcggcgtcgt cggcgccgag
    71701 cttttcggaa cgtttcccga agcggtcgcg atgaagcgtc ttgatgatcg aggtcagccg
    71761 atcgatctcg gctttcgcca ccgcattcgt ttgcgtgaga tcctcgacct tcgccgtcag
    71821 gctcgatgtt tgcgaacgca atgcctgcgc gtcggtctct gaacgatcga cgcgcgccaa
    71881 ggcgtcacgc gccagcgcct tcagttcatc gacgtcgtca ggaagctcgc cgaagcgctc
    71941 gatcatgctg cgcaaggtac cgctttcgtt gctgaaagtc ccgcatttta tggacttttc
    72001 aacgcttccg gcgcgccttt ttccaaggtc agccggcgct ctgcggcgcc ggcgcctcta
    72061 ccgcccgaac ccgccgccaa tcgagtcctt cgaccagcgc catgacttgc gcgtagctca
    72121 gacggatctc gtggctcccc gctgtcggcc agcagaaatg cgaatgctcg aggcgcttgg
    72181 cgaaaagaca aagacccgaa ccgtcccacc acacgatctt gatccggtcg gctcttttcg
    72241 ctcggaaaac atagagggaa ccgtcgaacg gatcggcgcc ggcgtcctga accaaggaaa
    72301 ccaatccttc tggtcctttc cggaaatcca cggccgccgc ccgcaacagc acccgtgcgc
    72361 ccggcggaat catgcctcac gcaccgcgcg cagcaggcgg cgaaggtcgg cttccgaaat
    72421 atccgcgttc acccgcacga ccgccccgcc gagttctatc tccacgcgcc gcgtctttgc
    72481 cgcacgcggc tccgccggcg cctggcgctc gatcttttcc gcgcggagag cggcggcgcg
    72541 tcgccacccg aaaagttgcg acggcgtgat atcgagcgaa cgcgccagcg ccgagacatt
    72601 cgtgccgggc tccagcgacg cggtgatcgc ccggtccttg aagtcctccg accaacgtcg
    72661 acgttctccg accggcgctc cttcgagacg ttcagctcgg acctcgatga actggttcgt
    72721 gtcagttctg cgcataggcg tagacataga tgttgctatc catgtccaac cgctaccact
    72781 tccacgccac gcgccgccag aatggcgccg ggtgaacgct taccatggac gagacgcggg
    72841 cgccggttct cgatcccggc cgcggccgga cgaagacggg ctatctttgg gccgttctgc
    72901 gcgacgaccg cgggcacggc ggcgccgatc cgccgatcgt ggtctatcat tacgcgccgg
    72961 gtcgcagtgg cgagcacgcc gagcggatgc tcgaaggatt cgacggcgtt ctccaggtcg
    73021 acggctatgg cggctatcat cgtctggctc gccccgagcg caaaggcggc gccccgctgc
    73081 ggctcgcctg gtgctggagc cacggaaggc gcgagatcat cgccgccacg ccgaaggcgg
    73141 gctcgccaat cgccgaagcg atcctggcgc gcatcgccgc gatctatgcg atcgaggcgg
    73201 agatcagggg caaagaggcg tcgatccggc agagcggtcg cgccgagcgg tcgcggcctc
    73261 tcgtcgtcga gctcgaagag tttttgcgcg cccaggccgc gcgcctctcc ggacgcagcg
    73321 acataggcaa ggcggtcgcc tatcttctga accattgggc cgggctgaca ctgttcctcg
    73381 acgatggacg cgtcgagatg gacaccaacc tcgtcgaaaa tcggattcgg ccgctgactc
    73441 tcacgcgcaa gaatgcatta ttcgcggggc acgatgaagg tggacgttcc tggtcgcgtc
    73501 tcgcttcgct cattgcgaca tgcaagctga acagcatcga tccctatgcc tggatgaagg
    73561 cgacgctcga ggcgatcgcc gacggccatc cgcagtcgcg catcgacgag ctgatgccct
    73621 gggccttcaa atcctcgtcg ccgacgccag ccgcctgatc gattgccgca cgctgaccta
    73681 atcgctggcg aagctttgcg ccaaaggcgt gcaatgcctt gtcgcaaaga attgcaagct
    73741 gttcttccat tccagcggca atgggacgga aacggcgctt accttcatcc gcatgttcac
    73801 gccggtccgt atgaacgagc ggaccacttt gttgaacctg atcgcggggc gagacgcagg
    73861 ctgaaggatg tagggcgccg gaggcgtcag cgacggattg gaagccgact gcacatacag
    73921 cggcgcaagg gcgagcctcg cagtcggaag gccagacgtc tctgcggcca gattcgcgcc
    73981 gacgagcaga ttatgagtga cgatcgcatc cgctccctcc gccgcggcga gagtgtcgtc
    74041 gtaggtttcg gcgaggaaac gaagataaat ttcgtccaag ataaaatatg ggttcctcaa
    74101 catgatccga aaggcgccgg caagatcgac gccgagcgcg ccgacgatgt cgttctcgtg
    74161 tggtcgcaag cgagcatagg cgataccctc gcgctcgatc gagcctctat gcatttcagg
    74221 cgcagcgatg accacatcca gaccccggcg gcgcattgcg tgagcgacgg cgataaacgg
    74281 ataaatgtcg cccagagtgc cgaatgtcgc caacaaaatg cgcttgcgcc gccccatcgc
    74341 tttttccaaa tttcaaatgt gcttcacaac tcttaccaac aaatgttcgt cgtgagcaac
    74401 acgacccgga agccagccga cgatgtataa aataactcgc ccgatcatat ttgtcccacg
    74461 aaggatctat atggcgcgct cccgccattc gatcatgaat actcgtggcg ccacttcata
    74521 gcccaggcgt ccgtggaatg gaaccactcc agtggccgct tctcgcacga gcaccgtatc
    74581 agcgaaaatg ctctgcggag gcaagattgt agagctgacc ccagtgaccg tcatatcaga
    74641 ccatgacgtt tgcaatgacc caaccgacgc gagcagcacg tccgagcagg ctcctttgct
    74701 gtcattgagg tcgccggtaa ggaaaactgg cggctctccc gatgagggaa cgcggaagcg
    74761 tacgactggc gagataggct acacggtttc ccaacccggg cactgtcatg taacgccgcc
    74821 gcagcagcgc ttcgaccgct gatgcagcgc agcgatccac gtccatcagc cccatccgcc
    74881 cccaacgcaa atcgctttgt gcggccatag ccgtatctat gcctcccggc aaaaaagcgc
    74941 cgacacttac actcgtccct ctcagttcga ttgaaagcgc ctgaatgagc gtgttcatat
    75001 acgccttcga ggccccgtaa accgcctgat acggcaatga ggtctcggct cccagactgg
    75061 agatcgcgag aatcgccgtc tcggaacggc gaagtttgaa gatgctgacg atacgcgcca
    75121 gcaggtccgt gaagccgaga acattggtct cgatcaaact atgatagtcg gaaatgttgt
    75181 ttgcgtcgaa ccgaccaacg ctcgtgaggc cggcggcgag caaggctgct gtcgcatcga
    75241 gctcctcgat cttggcggcg atccgcgacc ggccctcttc tgtgctctgg tcggccgaga
    75301 cgacctcgct ggcaattccg aaacgtagtt cgatttcgga ctgcagatcg agcaatctgt
    75361 ccatgcgtcg gccgaccaag atgggctttg ctttgtagga acccgccagg caaagcgctg
    75421 cggccctgcc gaggcccgat gatgcgccag tgacaacgac ccatgattca gcgataggca
    75481 ggcgcgccat tatttcactc tctcgcgatc gttcccgggc gcgctcgagg gctcgcggga
    75541 gaagtttagg gtgttccgcg atctcagcgg tgcttgttgg tcagcttgat gatggcagtt
    75601 cttacgggtc ggggcaactt ccgctgtttc gcgaccaata tactgctgct tgcgtatcgc
    75661 ggacgacttc gcattccttc cgttcaatca gttcatcagc gctcttggaa cctgtttggc
    75721 agcgctgaag tgtcatcggc gcgcatcctg cgtattccgc ggccgggtga cggagaacgg
    75781 ctcgtcccgt cattcgtaac ccgtgattgc cgcgtcgatt tctatccgcg caccgtcgcg
    75841 ctccagcagc aaccggcgtc gctcccccgg agcgccgtgg agtttcgaca acaccgcttc
    75901 cctgctggcg ccccgaattt cagcgccgtc gacggccacg agctcgtctc cgatttcagc
    75961 tccttcgatg gcttcatcgg ctccctcggc gctcgccttg cgaacaaggt tgccgatgaa
    76021 gtagcgatca tcgcgccgaa cgagggtaag gcccggctga tcgagtccgt gcaaatcaat
    76081 gctccgctgc tttcgccaat aggtcattcg gttcgggtag tcgatcgtca gcttgtagtc
    76141 tttgagcacg ttgccgccga gccagcctat gacgggcgtc ggagccgcct tgcgccaatt
    76201 gtcccaaaag aagtcgccga gcaatccatc gacgaagacg ccgagtatcg gggcggtcgc
    76261 cagtgcgccg acattgtcga gggagagcgc gccgaccgtg attctcggaa cgcggaacac
    76321 gacgccatcc ttctcgaagg cgaaatcgac catattggcg ttggccggac cgaccgcgcc
    76381 aaaagcgcgc cgccattcgg gatgttgcgc catccagcct ctcgcgacat cgcctcgcac
    76441 ccagctgtaa ccggagccag cgtcaagcgc gagcgggtaa acgctatcgc cgattttgac
    76501 ctcgatcgcg atgacgccgg tcttcgaatt aacctcgcac ggaacggcga cgccctctgg
    76561 ctttcgagtc ccgggctccg cgatagccaa ggcgtgacga ccatagtcga gagttacaat
    76621 gaactgctgt aagagactcg ccggcagcat agcttcgacc ggcttgggcg cgaagagatg
    76681 tcgaaagtct ggaacgccga gtccgccatc gccattcacg accccgcccg cgtccgccat
    76741 gatcgcgcgg tccccgaccc agaatcgtaa cggtcgccct cggtcgatgg ccaactcctg
    76801 atagagcgtc cgcgtcagaa ccggcgcagc catacccatg ttgaaccaaa cgagcgcctt
    76861 acgcgttccc ccctccggcg tttcgaaggc gacgtccagc agcacacgcc cggcgtcgag
    76921 gatcatagga atttcaccag tcgcgaaagc cacggtcgtt tgcggcggag ggccttttcg
    76981 cgccgcctcg gccggcgcgg aaacgcaact cagaagcatg ggaacgacca aaagcgcaca
    77041 acggggaaaa tcggtcatgg cgaagcctag ccatagaatg aatcaaacgg cgtctttcaa
    77101 ggatcccacc tcatcatccg gcgtatattc catcaagtcg ccgggctggc agtcgagata
    77161 gcggcaaatc gcggcgagcg tcgaaaagcg aacgccattc accttgcccg atttgaggag
    77221 agagagattt gcctcggtga tgccgatcgc ctgcgcgaga gtctttgagc gaatcctgcg
    77281 tttggccagc atgacgtcga ggcgcatgat gatcggcatc agacgaatcc gtcccgttcc
    77341 tgctcgatct cacgaccgaa ctccatgacg tcggcgatga cgaaggccag tgtgccgaag
    77401 atcaacgaca tgacctcgtc gaggtgaaac cagatcggat cactcgtcac tcccgcgagt
    77461 atgatgacgc gattggcgac gaatggcgcg gccgagtaga gaatgaggcc tacgcccatg
    77521 aattttattc ggcgcgcatt ttcgaaggcg aacacgatcc catcggcata gagacgaaac
    77581 aacccgcgcg cctcgtgaag aatgaacatg atcggcgtcg tgaggaggca gatggcgaca
    77641 gcgcccgcca gccgctggct cggggcaaag gccgagagag ccacgcggcc tcctgccggt
    77701 tcgggcgctc gtccgatcca tagtcctccc ggaccaaatg agaggagcgg cccgtcatag
    77761 agcagcgccg ccatggcgag cgtcagagta aacgccgcag ccaatgcgaa ggcgacggtc
    77821 agcgcggtcg caagcagatc gcttctgcgg gttgtgtcgc aaattttgtc tacggacgcg
    77881 acaccggcgt ctgagagtga cgcggctcac gccacgaggg catagaactg ctgcgctgga
    77941 cgcaattcgc ctgtcgttcg cagctgcccc ttgcggatca tatgcatgag ctcgatcccg
    78001 gaaagtgtcg cggcagccga tcgaaatgat ttgaaaccca acatcggccg cgtcactcgc
    78061 ttcaccgctc gatggtcctg ttcgacaata ttgttgagat atttgatgcg gcggatttcg
    78121 atgtccgctt catgctccgc attgtagcgt tcgatcgcgg ccgtgttggc gccgctcttg
    78181 tcgatcgtga tcttctccgg ctcgccatgc tggccgatcg ccttgcgcaa gaagcgcaac
    78241 gcggctttgc agtccctctt ggccgtcagc aggaaatcca ccgtcccgcc tgccttgtcg
    78301 accgcccgat acagatattt ccagcagcct ttgactttca cgtaggtctc atcgagacgc
    78361 cagctggatc cgatcgagcg cttgcgagtg tggaactgtt tctccagcaa aggagcatac
    78421 ttgacgaccc agcggttgag cgtcgaatgg tcgacttcga cacctcgctc ttccatcatt
    78481 tcctcgagtt gacgatagct catcggatac gccacatacc agcggacgcc ccacagaatc
    78541 acgtcgcgtt caaaatggct gcccttgaaa tcaatcatcg cactcgtccg ccagctccac
    78601 taccggcaat tatagcccca aaccgacctg cgacaaaaat tcgcgacaga accatcatgc
    78661 gcggcgccgt cgagcgcgtg cgcccgaaga tgatgacggt cacggccatc atcgccggcc
    78721 tgctgccgat cctctggagc catggcgcgg gctcggaggt catgcagcgc atcgcggcgc
    78781 cgatgatcgg cggcatggcg tcctcgacgg cgctgacgct cgtcgtcatt ccggcgatct
    78841 atgcgctcgt caagggcttc cgcttgcctc gcgccggagt cacttcgaac gcaggccgag
    78901 cagcacgcgg ccgtccggtt cggaattgac gctcgatccc gtgactgcgg agggcttcga
    78961 cgcgagcgcc cgcgcgcgca ggcgagaggc gtcgacgccg agccgcgtca gcgccaggac
    79021 gaccgcctcc gcccgctgct gatcgtagcg cgcgctcccg cgcccggcgc atcaggccac
    79081 ccacggcgtc ggagcagttg gacgagttgc tgggatacca tgtccctatg ggccgcccgc
    79141 ccaagcacga cctgtccacc tggaccgtca ccgacgattg gccgcgcccc gttccggtca
    79201 cgcaggccga gatcgaggtg ttcgagcaat ggttcggaga cctattcgat gaactgttcg
    79261 gccctgaggg ctgacacttc ggggatttga aatcggcgtt gaaacccgcc ttccaataga
    79321 ttatatgtag tcacatatgc ctacatatgt gagggcgcaa catgctgacc atcaacctca
    79381 gagacgccaa ggctggattt tccagcctcg ttgatgaagt cgtcaaagga gagatcgtga
    79441 ccattacccg tcatggtaag cccgttgcgg ccctggtttc ggtcgaggcg gcggagatcg
    79501 cgcgcaaggc gctcgaacgc aaacgggcgg gccttgtcag ctatctcagg acattcccag
    79561 gcggagagtt cccgcgtaac cgcaaaccat cgcgggatgt cgagctttga gcggcttcct
    79621 tctcgacacc aacgtcgttt ccatgttggc gccgtcgagg gcgaaagcgt cagccgattt
    79681 tctcgactgg ttggatcgca tggacggcga cggccggtta ttcctgtcgg ttgtctccat
    79741 ccatgaaatc gagaagggaa ttgcacttct cgatcacaag ggggcaacgg cgaaggccgc
    79801 gagcctgaaa gtatggctca gtggccttgt ctccacatac gatgacaaga tcattggctt
    79861 cgacgcgcag gctgccgcga tcggtgggcg attggaagcg aaggcgctca cggccggcca
    79921 tgatcctggc atggccgatg ccgtgatcgc cggcatcgca gcggcgcatg aactcatcgt
    79981 tgtcacccgc aacacgaagc atttcctgcc attcggtatc gccgtgttgt cgccgaacga
    80041 ggcaactgcc caaggagacc cggcatgagc gctgcctctt ccacgatccc cctgcgcgcc
    80101 gccctttacc tgcgcgtctc gacggcgcgg caggccaagc atgacgtgtc catccccgat
    80161 cagaagcgcc aaggcgaagc ctattgcgag gcgcgcggcc tgcaactggt cgagacctat
    80221 gtggagcccg gcgcgtcggc gactaatgac cgccggccag agtttcagcg catgatcgaa
    80281 gcgggcacgt ccaagcccgc gccgttcgat gtcgtcgtgg ttcacagctt ctcgcgcttc
    80341 ttccgcgacg ccttcgatat ggagttctac gtccgcaagc tggcgaagaa cggcgtgaag
    80401 ctgctgtcga tcacccagga gatcggtcga cgatccggtg catcagatga tgcggcagat
    80461 catggcgctg ttcgacgaat accagtcgaa ggaaaacgcc aagcacgtca tgcgggcctt
    80521 gaaggagaac gcccgtcaag gcttctggaa cggctcgctt cctcctatcg gctaccgtgt
    80581 cgtcgcggcc gagcagcgcg gggccaagac caagaaaaag ctggagatcg acccgctcca
    80641 cgccgacacg gtgcggctga tctatcgcct cgcgttggaa ggcgacggca cgaccggcca
    80701 gatgggcgtc aagaacatcg tcagctacct caacagccgc cgcatcttca cccgcgacgg
    80761 cgggcgctgg ggcatcggtc aggttcaccg tatcctgacc cgccgcacct atatgggcga
    80821 gcacgagttc aacaagcgca gcaagaccaa gaaactgaag ccgctcagcg agatcgtcac
    80881 ggttccggtc ccgccgatca tcgaccgcga gacgctcgac accgtgcagg cgttgctcaa
    80941 ggcccgtaac cccaaggtca tgccatccgc cgtcatcagc ggcccgacca tgctcaccgg
    81001 cctgatccat tgcggcaagt gcggtggggc gatgaccatc cgcaccggca agggcgggtg
    81061 ctatcgctat tacgcctgct ccatgaaggc acggcagggg ccgaccgcct gcaccggcat
    81121 ggccgtgccg atgggcaagc tggacgatct tgtcgccagc catctggaaa gccagctgct
    81181 ccagcccgag cggcttgaaa ccatcctcgc aagcgttctc gaccgtaggc aggagcaatc
    81241 cgaacgccgc cgcgagcaca tcgccgaact gaacaaacgc gccgccgaat cggaactacg
    81301 gctcaagcgc ctctacgacg ccatcgaggc gggcgtcgcc gacatcgacg acccggcgct
    81361 caaggaccgc attgacggcc tgaaggccat ccgcgatcag gccaaggccg atgccgaacg
    81421 cgcccaagcc atgcttgata attccggcgc tagggccatt acgccgcaga tggtccgcac
    81481 cttcgccaag accgcgcgcc agcgcatccg cctcgaaggc ggcggctacc gccgcgacca
    81541 cctccgcgcg ctcgcccagc gcgtcgaggt cgcggacggc gaggttcgga tcatgggatc
    81601 gaagacccgg ctgcttcagg cgctcaccgc gaaaaacggc gtaaactcag tgcccactca
    81661 gggactgaag tggcgggtca tacgggattc aaacgcctag gtcgcggcga tccgccgcga
    81721 acgttcacga attccaggga aagcggaccc tggggccgtc cgcgacgaat ggccggtcct
    81781 ttccgacggc gaaggaggaa ctgtgaccca aagccgtcat tctgatccga gacaaatttc
    81841 gttcttgcaa aagctctacc tttagcaata ctgtctatgt tcggctaaga cgccatcgac
    81901 ggaggccggt atggtcagaa tacttaacgt gatggatgat ctctcaaatt ttaagtcgct
    81961 tggggacggc aaatatgaat caggttattg ggtggctcct gatcttaact gctctataat
    82021 tcgactattc agaagggttg gcgtttcatt ccttggtaga aagattcttg ccgaacgaat
    82081 agaggatttt gaggatgaaa aaggctcaag aaaggtaaag attttcattt ttaaagatga
    82141 caaatcccaa cacggaaagt ctcgaccgcc tcgcttcaga ccgaacggat gtgtttatag
    82201 cgacgaatag aaaattttgg gcgccagcct tgtaatcctg ctccctgaca cgagatcggt
    82261 ttgcgtcgcc gtgcctttgg cgaggggcgc aagcgcctcc tttcgctgat ggcgattgag
    82321 ggcagggggc cgccccatgt gaacgccttg cgccttggcg cggctgcggc cctcgccggt
    82381 gcgggcgcgg attagctcgc gctcgaactc agcgtgcccg ccgagaacgg ccaacatcaa
    82441 tttgccgtgc agtgtcgtga tgtcggacca tgtgtccgcg agcgagcgga agcccgcttc
    82501 ggctttcgca atggagtcga gcgtgttgag aagatcggcg tcgagcgggc gaggcggtcg
    82561 catcaccagc aacacgtcgc ccttgccagc ggcgagggcg cggtggagct gggcgggccg
    82621 gagccaagtc aaattcgcgg tcgagccttt cttgcgaacg tccgctcctg gcgccttccg
    82681 gccgcagcca cgaggctcgc gggttttttc cgaagcgacc gagccggcct cgacacactt
    82741 gggagtaacg ctccgatcgg ctattctctc cgcacagttt cgtttcagcc tattcgtcgc
    82801 ccaaggcgca aggtgatttt gtggcgctca ctctcactcg catcgaggcg ctcgcgccgg
    82861 accaggcttc gctcgctgcg gcgcgcaagc tcctgaaacc ctcgagctgg ccgactttgg
    82921 cgagcgacga gcaggggctc gtttggggcg aggcgcaggg gttcggctcg gcgccctatc
    82981 gcgtcatcgt ctgcgaaacc gacgccggct ataaatgcac ctgccccagc cgaaaatttc
    83041 cctgcaagca ttcgctcgcg ctgatgtggc tgcgcgtcga gggacaggcg agttttgcgc
    83101 aaggcgaggc tccgcaatgg gtgcgcgact ggacggcgcg tcgacgcggc ccctccgccg
    83161 agtccgccga gcagcccccg cgcgagacct cgatcgcgaa ggcgatcctc gatgaaaacg
    83221 cgaccgcgga gacggccccg gaggcggagg cccgcgccgc cgctctgcgc gagaaaaacc
    83281 gcaaagcgcg cgaggcgggc gtgctagcgg gtctggacga gctcgatgtc tggctgaagg
    83341 atcagatcga gcgcggcctc gccgtcttcg tcgtcgatgc ggcttcgtcc tgccgcaaga
    83401 tggcggagcg cctcgtcgac gccaaggccc ccggcctcgc gacgcgcctc gacagcctac
    83461 cggcgcggct cttcggactc ggcgaggcgc tgcgtccgca ggcggccgcc gaggagctcg
    83521 gactgcttca tctgatcgcg gaagcctatc gtcggcaggc gacgctcgac gcgccgcttc
    83581 gcgacgacgt gcgccagatg atcggctgga cgcagacgcg cgaggccttg ctcgccgatt
    83641 ccggcgcgct gcgggtctcg ggtcgttggc gcgtgttcct gacgcgagcc atcgtccagc
    83701 cggatcggct gaggcgggtc gagacttggc tcctgcgcga gcgcgacgcg caagggccgc
    83761 gctttgcgtt gctgctcgat ttcgtgccgc tgtccggcgg cggcaacgtt ttcggctatt
    83821 cgactggaga cgggttcgag gccgagcttg tcttttacgg ctctcccgtg ccgttgcgag
    83881 cgctggtcgc gcgccagatc gggccttcgg cgcagagctc cgcggcgcct ctcccccagc
    83941 agtcgctcgg gcgcgccttc gagacctatc gcagcgcgct cgccgcgcgg ccctggctcg
    84001 atatctggcc gatggccttc cacggcgcgc gcgtccgacg cgccgcctcc gggacctttc
    84061 tcgtcgacga gacggacgca ggcttcgctc tgccgctcgc ttcggagcag gacgccgccg
    84121 cgcccggcct cgccatggcg tcgcgactcg acggcgtcgg cctctgggat ggacgcgtat
    84181 ttctcctcgc cgaagcgagt tccgatctcg gccgatggac gcaggcatga ggcgcgcggc
    84241 cgtctcctct ctcctgcccg gcttcgtcgt cgggacgtcg cgacgcgcgc tcgattattc
    84301 gcgcctcgcc gttccgcccg ccgatccgaa ggccgatctg aaagctctgg cgctgctcgc
    84361 gacggcgttg cgcttcgcgc cgccgcccgc gccggaaacc tatttcgcgg tcagtccgcg
    84421 cgactccggg cggcgcctcg tgacgcaaga acagcgcgcg ctcatgcttc gtctcttcgc
    84481 ctccgggaag cccgcgctcg cgccacagga cgatctcgct ttcgctgtcg cgctcgccat
    84541 ggagcgggcg cgagtcgcgc cgcatccatt cgattttcac cgcttggagc ccttcctgcg
    84601 cgcgcatgcg gaacggttcg gcgccgacgc gctggccttc atcgagcgcg acaaggcgat
    84661 cgaggaacgg cgcagctatt tcgacgcgga attcatcgtc gacgacaatt ggatcgacgc
    84721 cacgcccgcc cgccgcggcg attttctcga gcggcgccgg ctgagcgatg cgccccgcgc
    84781 gcgggagttg gcggaggccg tttggtccgg cgagtccgcc gacatgcgct ttcgtctgct
    84841 gaaagccttt cgtgtcgggc tctgcgtcga ggaccgcgca tttttggaag ggctcgccaa
    84901 ggatcgcgcg cccaaggtgc gcgacctcgc cgcgcgcctt ctcggcaagc tcgccggcgc
    84961 cgatccgatg ctggcggagg cgatgaaacg cattcgcgtc ggcagccggg gcctgctgcg
    85021 caaacgcctc gcgctgacga tggagctgcc ggcgaccgtg gcaaagaata attggcgtca
    85081 atgggtgcgc gagacattct ccgagatcga gatcgccgat ttcgtctcgg cgctcggcgc
    85141 gacagaagag gaagcgatcg aggcggcgaa gggcgatgcg ccgctcctcg gcgcaatgct
    85201 gctgatgacg ctccgtgctc gccgcttcga tctcttccgc aaggtcgcgc ccctcggcgc
    85261 cgatccgctc tggctgctga tcgaggattt cttcgccgac agcctcgatc ttccgccgga
    85321 cgatcggcag tccttcgccg ccgccatttt gcaggcggag gcgcccgacg ctcgcggcgg
    85381 tggagtgctg gcgcaagcga tgagccgtct gctgcgcatt ctcgaagccc cgctcgccgc
    85441 gccgaccttc gaccatctct ttcagttggt ggcgaaagcc gatgcgcaag ccgtcgaagc
    85501 ggcggcccag ccccgcctcg tcgccctggc gcccgccgaa ttccacccgc gcctgcgctc
    85561 gcgtctcgag gccaacgcct cggatgaggc cgcgcaaagc ctcgtcgcgc tcgatcttct
    85621 cgacagtctc gaaagcattt cgacccatgg ccaataatat gaatgaactg aaattgcgcc
    85681 ggcccgcaga agatattttc gtgcaggagc tcgacgcgct gcggcgcggc gacgaccggc
    85741 ctcggcccga gaattggctg atgtcgccgc aggcggcggt cacttatctc atcggcggaa
    85801 aggccaagga cggaacaccg atctccgcca aatatgtcgg caatcggcgc ctcgtcgaga
    85861 cggcggtcgc gacgctggcg acggatcgcg cgctgctgct gctcggcctg ccgggcacgg
    85921 cgaaatcatg ggtgtcggaa catctcgcgg cggccgtctc cggcacgtcg aagcggctca
    85981 ttcaatgcac cgccggcacg gacgagaatc aaatccgcta tggctggaac tacgccatgc
    86041 tgctcgcgca tggtccatcc atggacgcgc tcgtcaagac gccgctgacg cgcgccatgg
    86101 aggatggaag catccttcgg ctcgaggagc tgacccgcat gggctccgac acgcaggaca
    86161 cgctcatcac cgtgctgtcg gaaaagacgc tgccgatccc cgagctcgac acggccatag
    86221 acgcgcggcg cggcttcaat gtcatcgcga cggccaataa tcgcgacaag ggcgtcaatg
    86281 aattgtcctc cgcgttgaag cggcgcttca atgtcgtcgt gctgccgtcg ccggcgacga
    86341 tcgaggaaga gaccggaatc gtcgtcaagc gcgtgcgcga gaccgtcaca ggactcggcc
    86401 tgccgccgat caaatcgccg gatgcggagc tcatgcgcat cgtcactctg tttcgggaat
    86461 tgcgcgacgg caagacgctg aacggcaaga tcaagctgaa gacgccctct ggctcgctct
    86521 ccacggcgga ggcgatctcc gtcggcgtcg gcgcctgggc cgaggcggcg catttcggcg
    86581 agggcgcgat ggcggccgag cacatggccg ccaatctcgt cggcgccgta gtcaaggacc
    86641 cggtgcagga catggtcgcg cttcaagaat atctcgagaa tgtgatgcgc tcccgcgagg
    86701 gatgggacga tctctatggc gcgatccgcg acgtgatctg acgcgatgga ctcccatctc
    86761 catcttctcg gcgtgcgcca tcacgggccg ggctcggcgg cgctgctcgt cgccgcgctc
    86821 gacaggctcg accccgccgt cgtgctgatc gagggcgcgc cggaaggcga agcgctcgcg
    86881 ccgcatgtcc gcggcgacgg gttgaagccg ccggtcgcca tgctgttcta cgcgccgggc
    86941 gaggccaagc gcgcggtctt cgcgcccttc gcggaattct cgcccgaatg gcaagccatg
    87001 cgctgggcgc tcgcgcgcgg ccgtcctctg cgcttcatcg attggccggc gagcgtctct
    87061 ctcgccttca cgcagaagga cgaggatgcg gaggcgcagc gctccgaccc gctcgacctt
    87121 ctggccgaag cggccggcgt cgccaatggc gaagcgctgt ggaatacgct cgtcgaggag
    87181 agcggcggcg cgagcgatcc agtcgccgct ttcgccgcca tcggcgaagc catgaccgag
    87241 gcgcgccgcc atgccgagga gagcggcgcg cccgccgccc gtcgcgacgc gatccgcgaa
    87301 gccttcatgc gtctctccat ccggaaggcg cttcaggatt tcggcggcgc cgtggtcgcg
    87361 atcgtcggcg cctggcacat cgacggcctc cgcgcgaaag tttcgcccac ggtcgacaaa
    87421 gcgacgatca aaggcctcgc gaaagtgaag gtcgaagcga cctgggcgcc ctggaccgac
    87481 agccgtctcg cctttgcctc cggctatggc gccggcgtcg tctcgcccgg ctggttccga
    87541 catctctggc gcgcctatcg cgaagagacg ttcgagcccc tatccttcgc ggccggctgg
    87601 caggcgcgca cggcgaccct gctccgagcg gagggcttcg ccgcctcgcc cgccgccgcc
    87661 atagaggccg cgcggctcac actgtcgctc tgcggattgc gcgatctcgc gacgcccggc
    87721 ctcgacgaga tgcgcgatgg cgcgctggcc gcgctctgca atggcgatcc tgtgccgctg
    87781 cgcgtcgtcg agcggcggct ctatatcggc gagacaatcg gcgagatttc cggcgacgcg
    87841 ccgcagagcc cgctcgcgcg tgatctcgcg ctctggcaga agcgcgtgag gctggagccg
    87901 aaggatatcg agagcgacat acgtctcgat ctgcgcaccg aggcgggtct cgcgaaatcg
    87961 acgctgctgc atcggctgct tctgctcggc gtctcctggg ggacgctcat cgaggcggac
    88021 gccggccgcg gcacgtttcg cgaaatctgg cgcctctcct ggcgtccgga attttcggtc
    88081 gcgctcgccg aggcgctgat ctacggcgtc acgatcgagg aggccgccgg caatatcatc
    88141 cgcgaccgcg ccgcgcattg cgcgcgcgtc atggacatgg ccaagatcgt ccgcgcgagc
    88201 ctcgtcgccg atcttcccga cgccgccgga gcggcgatct cagcgctcca ggcgctcgcc
    88261 gtcgacgcca gcgatctcac cgatctgatg ctcgccatag cgccgctcgc gagcgcgctg
    88321 cgctatggcg tcgcacggcg gctccccgag gaggcgctgc gcgcgctggt gcatgcgctc
    88381 gcggtggagg tcaatgcggg cgtgcgcatc ggctcgcgtc aactcgccgc cgatgtcgcc
    88441 gcggcgcgcg ttgcagccat gcgcggcttc gacgaggcgc tggcgatctt cgacgcgccc
    88501 gatctcgtcg ccggctggcg caaggcgctg acgctcatcg tcgaggacga gcagagcgcg
    88561 ccggcggcgg cgggcttcgc gcttcggcgc ctcctcgatc tcggcctctg gaccgcggag
    88621 gcagccgccg cggctttcgt gcgccgcatg tccgccgcgc cgctggaggc tggcgccttc
    88681 ctcgagcatt tcgtcgccgg cggcgcggaa attctgcttc aggacgcggc gctgctcgcg
    88741 ctcgtggacg ctttcatcgt cgatctcgac gacgattcct ttctcgccgc gcttcccttg
    88801 ctgcgacgcg ccttctcggg cttcgacagc acggcgcgca tccggcttat cgatggcgtc
    88861 gcgcaagggc ggcgcacgct ctcgcacgcg cccgcgccag aacccgagga ggatgatccg
    88921 gcctttgcgg ccgcgcttcc tttgctgctg cgcattctcg gactcgaggc cgcgtcatga
    88981 ccaacgacaa ggaacgcatg cgccgctggc gtctcgcggt cggcggcgag gaggcggagg
    89041 ccgctctttc ggacgctgac cagcgcctct ctcgcgcgct cggcgcgctc tatgagagcg
    89101 accccaagac cggccgccgt ggcgggctcg gcgcttcggc accgcgcgtc gcgcgctgga
    89161 tcgacgacat tcgcgaattt tttccggcct ccgtcgtcga ggtgattcag aaggacgcct
    89221 tcgaacgcct caatctcaaa gcgctgctgt tggatccgga gttcattgcg actctggagc
    89281 ccgacgtgca tctcgtcgcc gacctcatgt ctctgcgttc ggcgatgccg gagaaggcca
    89341 agtgctccgc gcgcctcgtc gtgcggcatg tggtggacga gcttatgcgg cgcctcgcgc
    89401 ataggatgct cgaaacgctg cgcggcgcgc tcgaccgcca aaagcgcacg cggcgtcccc
    89461 gcgcggcgga catagattgg cgccggacca tcggcgccaa tctgcgccat tatcagccgg
    89521 agcatagggc catcgtgccc gagacgctca tcggcttcgc gcgccggtcg aagcagcgcg
    89581 ccgatatcga tcatgtgatc ctgtgcgtcg accaatcggg ctcgatggcg gcctctgtcg
    89641 tttacgcgtc gatcttcgcg gcggtgatgg cgtcgctgcc ggcggtgcgc acctcgctcg
    89701 tctgcttcga tacggcgatc gtcgatctca cccagcaatt ggccgatcct gtcgatgtgt
    89761 tgttcggggt gcagctcggc ggcggcaccg acatcaacaa ggcgctggcc tattgcgagg
    89821 gcctcgtcga gcagccggcg aagacgcatc tcgttctgat cagcgatctc ttcgagggcg
    89881 gaagtgcgaa ggacatgatc gcccgtgtcg catcgctgaa gcaagcgggc gtgaatgtca
    89941 tcgtcctgct cgctctgtcg gatctcggcc gccccggcta tgacgccaat cacgcagggc
    90001 tgatcgccgc gctcgactgt cccgtgttcg cctgcacacc cgaccagttt ccgggcctca
    90061 tggcgacggc gctcaccagg cgggacatcg gcgcctgggc cgccgcgaac gacatcgccg
    90121 tcgtgagagc gaccggccgt atttagctga ggcggtagac caacgatcgc tcgccggcgg
    90181 agcacgagcg acataacatc cgccgcggtg atggcgcttg aacaatcgct ttttccacga
    90241 tttacgcgct cacatttcgc ctactgcccc gcccgccagg gagatcgata cgggaccact
    90301 tctccgaaga ttgattcgga acgggccagg gatctgcccc gcaaagcgac gagcgctcac
    90361 cacagaccgg cgccgatatc gatctccctc atgcccaagc cgcggactgc acgaaaagtg
    90421 cgcgataatc ctcgaattct gagatcggcc cgcgacagcg ctgcaaagcc ccagcgcatt
    90481 gtccgagcat ggccgacgtc atctccctcc ctctccgcat gatctcgatc catcggccgt
    90541 gtcgaataat tgacaaagat cgggacagtc aggaatcttg cgtgcggggc cgggttccca
    90601 tcaccgtatt ctcagactta taataagcgc cgacgtcggt tttggagagg agattgccga
    90661 tcggcgaata ggagaagcgc ttgacgatcg aggacggtga ggcggcgcgg gtcgccatgg
    90721 tcaggcggtc gagctcgtca taatcgaagc tgtccgagac gcccgatgtt gaagctactt
    90781 caactctttg tcagaccaca cgtcacggta atgctctgta accaagaatc tccagcctgg
    90841 cggaagtccc aagaatggca gcacgagcgg agcccactct tgtagatgta ttccatggag
    90901 tggcacaaaa aaatcttcct ccgtagacaa gttctcgcca gcccaaatgt accatccgct
    90961 tgtttccttg tctggggaaa tccgcatccc atttattggg cggattccct ctttaaggtt
    91021 cctggaaacg cccactttca gagcaagatc gcaaccataa tatggcgcgc tgaactgcga
    91081 gcatatttgc ttttgggcct cttcaaggtc gatcatttca gaatccaaac ttgagcttca
    91141 tggttctgct gaaggcgctc aattgaccgc cttgtattgc agagcacgtt gggcagtgag
    91201 gctgaacggc acttatcgaa ctctggccct gtatatcgat agagccttgt ctataatact
    91261 gaacgatgag cggatcaatg tgatcggcaa tttggttact tgttatttgc ccacaatcga
    91321 cacagggctg cccttgaacc gcggctcttt gagcagctgt agggcctgct ccagacgggc
    91381 gagtgtatgg ccgagacacg ttgctgcttg gttcaaagct gctgtcggga actccggatt
    91441 tagcacctcc ttggttttcc gaataccaag tgtagagccc ctcgcccagc gccgcgccgg
    91501 ctgcagcgcc gctctgcgcg ccggcatagc cgccgacaac cgctccggcg agtgcgccag
    91561 ccggagttcc gaccagcacg ccagctcccg taggcgcgct gaggccaaat ccttcgccgc
    91621 ctccgacggc cgcgcccaca agcactccta caatgcctcc accgatgcca ccgaatatgc
    91681 ttccgacggt tctcgcgcaa ggcaatccac agccgattgt gtaggcgtaa gccccactgc
    91741 ccgtcgcgta tcccgcggcg atggtggagg cgggggcgtg ttccgggggc ggggtgaggt
    91801 tgggctgcct cgtcatgaaa aagcccgcgg ctcgcagctg cggcccatag atccgcagaa
    91861 acgtatccct acgccgtggg ccgccttttc aaaatcgatg gaatagagcg aagctgcgca
    91921 gctaagtcgg ctttatgagc gaggcaagct gcacagcatg ggtcggatga cattgatcac
    91981 gggcggcgaa cgacggcgcc gatggagaaa cgaagaccgg acgcggatat tggcggcgat
    92041 cgccgagccg ggcgcggtgg tcgccgatgt ggcgcggcgc gaggatgttt gcacgagcct
    92101 cgtctacaaa tggcggcgcg cggcgcagcg ggaggcgagc gccgctgtgt gcggattttc
    92161 gccggtgatc atcgagcccg ctccgcgagt ggcgacgtca caggaacagc cgctgcaaga
    92221 atccgcggcc ggcgtcgtcg aagtcgagct gaacgacgtg cgtgtgaaga tcagcgccac
    92281 ggcgccgtct tccgtgatcg ctgcgacctt gaaggcgctg cgctcatgat tcccttgcct
    92341 gcgggttgcc gggtctggat cgccaccggc catacggata tgcgacgcgg catgcagggc
    92401 ctggcgcttc aggttcaaga gcagttgcaa cgcgatcctc acgccggtga cctctacatt
    92461 ttccgcgggc gccgcggcga tctcgcaaaa atcctctggc acgacgggct cggcctgtcg
    92521 ttatacgcca agcggctcga ccgtggaaag ttcatctggc cctcggcgag cgcgggcgcg
    92581 gtgtcgattt cggccgccca gatggcctat atgctcgagg gaattgattg gcgaaatccg
    92641 caatcgacat ggcgtccagc aagcgcggga tgagcgaaaa agctggggtc ggacgcattt
    92701 tggggcgcca caaatcgaaa gatttgtgat tcactcgcta tatggacgcc atcggcaaag
    92761 ccctgttgga cgaaaacgcc gcgctgagag ccgagctcgc cgtcgcgcgc gcgaaggcgt
    92821 cggaagacat ggcgctgatc gccgcgcaga agcttcagat cgccaagctg gagcgccaga
    92881 tatacgggca gaaatcggag cggtcggcgc gtcttctcga gcaattggcg ctcatgttcg
    92941 aagagctgga agcgagcgcg acggaagacg agatcgccgc ggaacagggc ggtcgcgaag
    93001 acgacggcgg tcgccggctt cgcgcgcaaa cggccggagc gcaacacctt cccggaacac
    93061 ctgccgcgcg agcgcgtcgt gatcgaggcg ccgacgagct gcgcctgctg tggcggccag
    93121 cgcctgcgca agctcggcga ggatgtgacg cagacattgg agacgacgcc gcgtcagtgg
    93181 aaagtgatcg agaccgtgcg ggaaaagttc tcctgccggg actgcgagaa gatcacgcag
    93241 ccgccggcgc cattccatgt cgttccgcgc ggctgggcgg ggccgagcct tttggcgatg
    93301 atcgctttcg agaagttcgg ccagcatcag ccgctgaacc gtcaggcgga tcgttatgcg
    93361 ctcgaaggcg cgccgatcgc tttgtcgacc atggccgatg cgatcggctc catttgcgcc
    93421 gcgctcgagc cactgcgcct tctcatagaa gagcatgttc tctctgccga gcgcctgcat
    93481 ggcgacgata cgatcgtgcc cgtgctggcg aagggcaaaa ccgacaccgg ccgctgctgg
    93541 gtctatgtgc gcgacgatgc gcccttcgac ggcgccggac cgcccgctgc gattttctat
    93601 tactcgcgtg atcgcaaagg cgaacatccg cagacccatt tggcgaacta ctccggcatt
    93661 ctgcaagcgg acgcctatga cggctacaac aagctgtatg cagcggagcg caagcctggt
    93721 ccgattctcg aagcggcgtg ttgggcgcac gcgcggcgcc cgttcttcgt catggccgac
    93781 atcgatgcga acgtccgtcg caaggcggcg gggaaaaagg agattccttt gtcgccgatc
    93841 gcgatagaga tcgtgcgccg catcgatgcg ctgttcgaga tcgagaggtc gatcaacggc
    93901 aagagcgcgc aagaacgcct cgccgttcgc cgagcgtcga gccgacctct cgtcgacgcg
    93961 ctcgagagct atatgcgcga acaggtcgcc aagctctcgc gtggacatga tcttgccaaa
    94021 gcgatgcaat atatgctgaa gcgatggccg gccttcacgc tgttcctcga cgacgggcgc
    94081 gtttgcgtct cgaacaatgc agccgagcgt ggactgcggg gaattgctct gggacgaaaa
    94141 tcatggcagt tctgcgggtc tgaccgtgga ggcgagcgcg ccgccgctat gtatgggctc
    94201 atcgtcacag cgaagatgaa cggcgtcgat ccgcaggcct ggctcgccga cgtcctcgcg
    94261 cgcatcgccg cgcatccggc gcatcggctc gatgaattgc tgccgtggaa ctggcgccag
    94321 aaggataaag ctgcgccggc gctggcggcc tgaccatgca cgtcaacaag gtctctcacg
    94381 tcacgaccat cgatcgtatc gctgcgcagc tcagcgaaag cgtcgacttc ctccatgacg
    94441 tcgccaatga aatggagccc gaggatggcg tgatctgggt ctatggcctc ggcgacctcg
    94501 agatcctggc attcaccgac ttcggcatcg aaaacctcgt cgaactcatc aaaatccaca
    94561 aagagatgaa gttgcctcga gagcgctgac gcgacggtcc tgcggcccac ggcgaatgct
    94621 tacgcagaaa cgacagatat tgctgatatt gcagctgact gccgattggg aatggcagga
    94681 tcgatgcgcc gtaataggcc gcgccggtga tccggccata gatcgcggcg tgtagctcgt
    94741 ccatttccgc gccgcgccga cgaaagcggg ccggctccgc tgcttgacgc ggccgagatc
    94801 gtcatattgg gtggcgacct gcacatggct tccgtcgaag ccctgcgtgt cgcgcaggac
    94861 ctcgcaagtc ccggaccgat cgtctcagat actcttaaca gaaatctccc aaggaaccgc
    94921 gctcggaagt tctcgaatct ccccatttat actcacaaaa accggaccat tccctgccaa
    94981 tgcggatgta atatcgccag ttctaataaa ttcatcggta ttataaaaaa atacccaccc
    95041 accttctatg gtaatagctt tctcttccat gattgataac ttctccccag ccgattcgcc
    95101 gattttcctg acaagatcgc gagctagaga agttgcttcg tccactgata ttgtcattgg
    95161 tctgtcctca gcagtcgaaa ggcatcaaac ccgtcaaatg ccttcatagg cctaccttga
    95221 cctctgctgc attgagatcc ttcgcttcac cataccgctt tattgcaaag ccgcctcgcg
    95281 ccaggggggt ggcgcacagg atcggctcga cgacggcgaa caactggtct gcattcgggc
    95341 cgtacatgta gatgacgcat ttcccgccgc cgaactcctc gccgtcgaac tcgcccacgt
    95401 tgcctacatt gatggcatgt tgaagctcac tggtcagatc agcgatgatc tcacgctccc
    95461 gctctgaacc gaaggggtct tcgatcaatc gcagatgggc gattacagca tgttgcatct
    95521 aaatctcacg ccaagagctt gcttaatttc gcttccacaa aagcataacc cgccaagcca
    95581 tcagcgggga ggtcgttgtc attttccaac acctcctcgc tcaatatctt gctcggatcg
    95641 ttatcatcat agcgtatcaa tataggcttg gttttcccca gcggatcacg cctgaccgca
    95701 ttaggcatcg gccatttggt aggatcccat gagggcagct ttccaacaac acgccacagc
    95761 cccttgaata agccgagatc accaaatcgc aaggacagga ctgcatcgtt cggctcaaga
    95821 cccgataggt caacgtcggt ttgcgatgcg aggcgcggcc caaaaaaata accgagcagc
    95881 agtttgccgg tgggggcggt tcgcgcaacc acccctctgg cgaagcctcc atctttcaat
    95941 ggaaccagaa aaaccgagct gtccgggtat gagcgcttca tggtccaccg tgttctaaga
    96001 gatgcttttg agccgcgtcc atataggttg gaagcttcgc attcgacggg ctgatcggcc
    96061 tgattttgtt cagcgccggg ccaggttgtg tcgcaaattt tgtctacgga cgcgacaccg
    96121 gcgtctgaga gtgacgcggc tcacgccacg agggcataga actgctgcgc tggacgcaat
    96181 tcgcctgtcg ttcgcagctg ccccttgcgg atcatatgca tgagctcgat cccggaaagt
    96241 gtcgcggcag ccgatcgaaa tgatttgaaa cccaacatcg gccgcgtcac tcgcttcacc
    96301 gctcgatggt cctgttcgac aatattgttg agatatttga tgcggcggat ttcgatgtcc
    96361 gcttcatgct ccgcattgta gcgttcgatc gcggccgtgt tggcgccgct cttgtcgatc
    96421 gtgatcttct ccggctcgcc atgctggccg atcgccttgc gcaagaagcg caacgcggct
    96481 ttgcagtccc tcttggccgt cagcaggaaa tccaccgtcc cgcctgcctt gtcgaccgcc
    96541 cgatacagat atttccagca gcctttgact ttcacgtagg tctcatcgag acgccagctg
    96601 gatccgatcg agcgcttgcg agtgtggaac tgtttctcca gcaaaggagc atacttgacg
    96661 acccagcggt tgagcgtcga atggtcgact tcgacacctc gctcttccat catttcctcg
    96721 agttgacgat agctcatcgg atacgccaca taccagcgga cgccccacag aatcacgtcg
    96781 cgttcaaaat ggctgccctt gaaatcaatc atcgcactcg tccgccagct ccactaccgg
    96841 caattatagc cccaaaccga cctgcgacaa aaattcgcga cagaaccatc acgtcggcgt
    96901 cgcaggcgtt cggtcctgcc ggcaaggtcg ccggcaaggt cgccggggca ggagcttcga
    96961 gtctacgttc gctggcgaac ctcagcgcgg ctgaacgggc ggcagtcatc gccgcagaga
    97021 gtgcaacggg tgcgtttagt ccccggcgct cggcttggag gagacttagg aatattcgcc
    97081 gagcgtgagc ttacggtgac gccgaagggc cttgatttgg ttagaggaca ccttgcgcag
    97141 ttcggtgatg tcccggcgaa caccgcgatg ctagagagat tggagggggc aatggcatcg
    97201 gggcagcggg tgaccggcgc ggacgccata ttctacactc acgaggcggc cgaggcgaca
    97261 atgatgggac ggggcctatc gtatgacgcg gctcatgcgg cgtctttgga aaaatatggc
    97321 gtgtccccct tcagcgtgta tcatcccgac gtcattcgat cgatgccgga gcacttcaac
    97381 tcgaactggt ataagttctg ggggatcaaa taatgccctg ccttgaattt gataataagt
    97441 tcggaagaag ggccagggtc tggctcgacg atctcccgag cgatacgcta ctgtctaacg
    97501 agacgatgcg tgaaacgcat gtcttcgaag gtggtggtgc gactgttttc cgaaagcgcg
    97561 tcgcgatcga aatcttccaa ccttttgggg cctcgttcca ctatggcctg ttgggcggag
    97621 agtaccaatc gaatgaaggg aacgggctag aggttattgt ccccgtcgat actcccttcc
    97681 ctgagcggcg ctatgtggac gccctcacgc gttcgttaga tacggtgatg atcgggggct
    97741 tgccagagta cgcgagcgcg atttgcgcgg gactggagca ggtaagcatc agtgcccgac
    97801 cgtgcggggt cttgaatctc acctgcatgg cacacggaga aatcggttcc gcgcaaagcg
    97861 tgtttagttc gctcgctcgg gcgctgatcc acgccctgtg ccgatctgat cagcctgctt
    97921 cgttggatga ggcgatggcg ctcctgactg cctgaaagtc ccctttgagg ccacggcaag
    97981 gcgcttcgga tcgtcaagcg cttctcctat tcgccgatcg gcaatctcct ctccaaaacc
    98041 gacgtcggca attacgacta tccgcccgcc ggctcggcgc gcccgcacgc cgtctccggc
    98101 atttccggcg ggccggtccc cgcgaccttc gcctatgacg ccaatggcaa tcagacctcc
    98161 ggcctcggcc gcacgatcgg ctataccgcc gccgatctgc cggccagcgt caagcagggc
    98221 acgcgcacga tcggcttcgc ctatgatccc gagcgccagc gctacaagca gaccgcgccg
    98281 gaggggacga cgctctattt cgaggcgttc ggcgtgcgcg ccgaattgct cggcagccgc
    98341 tggacccaat atctcaccgt cggcggcgcc atggtcggcg tgcgtttcga caatgtcgcc
    98401 accggcgccg tcgcgctgcg ctacttccac ctcgaccatc tcggctcggt ggcggtcgtc
    98461 acttatgccg gcggcgatgt ggcggagcgc aattcctacg atccctgggg caagcgccgc
    98521 tattccgacg gctccgacga tccctccggc agcctcgaca gcgtcgccag ccgcggcttc
    98581 accggccagg agcatctcac cgaggtcggg ctgatccatt tcaacgcgcg gctctatgat
    98641 ccgctcgtcg gccgcttcac cagcgccgac agcatcgtcc cccatcccgg cgatccgcaa
    98701 agctataacc gctacgccta tgtccgcaac cggccgctgt cggcgacaga ccccagcggg
    98761 cattacgatc tggtggcgct gccgcccatc gatgtcggcg ccccctcttg gagcacgttc
    98821 aattggacgt cgttcgcagc gagcggggca gccaaccagg cctatctcgc cgcgatctgt
    98881 ggccggatca ccggcgcggc ctattacggc gcatcgatcc tgccattccc aatcggcagt
    98941 cagctgcaat atcagcaata tctgtcgttt ctgcggatct atgggccgca gctgcgagcc
    99001 gcgggctttt tcatgacgag gcagcccaac ctcaccccgc ccccggaaca cgcccccgcc
    99061 tccaccatcg ccgcgggctt cgccatcagc agctatgctt atgcgtatgc gagcggggtc
    99121 ggacgcgtgt tccatgattt cattttcgat ccgcggcgtt attggagcga tctcgcatcg
    99181 agtttgggta gagccttgga cgcctgcggc gccatttgtg atccgagcgt tcaggcgtcg
    99241 attggcgatg tgcccggtgc tgtgatatta gggggcatcc agacggcggc gaaaatcggc
    99301 cgaactgcgg agagagttgc agttgcggga gccgaagtta gtggggccct tgcagatttg
    99361 gcgaattttc gatctgaact aggtttgcag cccgggcaag gagccctcgc tcgcctagat
    99421 gtcggtggcc gaaaattcta tggaattaat gcccatgggc aggatataac gctgagcgtg
    99481 aatgcaattt cccgcaccca tgcagaagca gacgcttttc agcaggcagc tagcgcggaa
    99541 tccgatcaag ctgcatcata gccggatgcc gcgaagtaat tcgcgcattc gctcggcgtg
    99601 acgcttcgca gggcctgggc gaccgctgcg tcgagcgcat cgacggtgcg cgccgcgatg
    99661 cgctggagaa ccgacttgat cttcgagaag gatttttcga tcggattgaa gtccggcgaa
    99721 tagggcggaa gataaaggac cttcgcgcct ttcgcttcga tcgcctcccg cacgcccgcg
    99781 accttgtggg tgctcacatt gtccagcacc acgatctctc ccgcgccgag tgtcggcgcc
    99841 agaacctgct cgacataggc caggaacgag cggccatcga gcgcgccgtc gatcatcatc
    99901 ggcgcgtcga tgcgatcgac gcgcagcgcc gcgatcagcg tcgtcgtctc ccaatgtccg
    99961 aacgggaccg acgcccggca acgctccccg cgcggcgccc ggccgaagcg ccgcgccatg
   100021 ttcgtcgaga cgcccgtctc gtcgaggaaa accagctttt ccgggtcgag atcgagttcg
   100081 ccctcgaacc attcctctcg ggcctcggcg acgtcctccc tgtcctgctc cgcggcatgg
   100141 ccggtcttct tcttgcgcgt gatcccatgg cgcgcgagaa accgccacac cgtcccatag
   100201 ccgacggcga ggccatggct ctccctgatc ttgtcgcgca gctccatgac cgtcatgtcg
   100261 ggcttgtcct ttatctgcgc gaggatgaaa tcggcgtgcg cctcgatgcg ctgcgagcgg
   100321 cggtcgccgc ccatcttgcc cggcgcgacc tcgccggtga tctcgacgcg cttggcccag
   100381 cgcacggcgg tcgccggacc gatatcgaac cgggcggccg cctgtcggcg cgacatcccg
   100441 ccacggatcg ccttcatcac cttctcgcga agatccatcg acagcgtcat gatcccctcc
   100501 cagccgctcg cgccgctcaa cgctccgctt gagatatggg aatccgtccc gctctattga
   100561 atcgccctgc tcggatgatg ctctaatgcg ggcataaacg gaggtagggg gattttgact
   100621 gttgaccgaa gcctttgtct ggcatgtggc caaaatggtg gcgtggcttc gatggcgcgt
   100681 caattaggtc tggactcgct aactatccaa acacccagct cgatcctaac catcacacca
   100741 taggatattg agacgtgatt ttaacttctg atttttggga aagcgtcatt aatgatgaac
   100801 gcgttgatcg ttttcctgat tgggagagca tcgataggtc gatcagtcgg ctcgatgaaa
   100861 aggtgtatac ccttgtcgtc cttgataacg aaaaaggctc aaacctgttt atcggcgggg
   100921 ggtcgtctgg tatcgtagtc gcgttaagca gtgggaatga acacttgatc gcccggcaag
   100981 gagatgagac caagccgatc tcagtgattg tgggagggca agccggcgat taccggcaaa
   101041 gaaacgtcgt ttccccggga ttcgcaaaag atattgcgag agcatatttt aagggagatg
   101101 acgttcgagc gttaagccaa tgggatagcg tctgacacca cttaactggt tcaccagcgc
   101161 tacaagcaaa ccgcgccgga ggggacgacg ctctatttcg aggcgttcgg cgtgcgcgcc
   101221 gaattgctcg gcagccgctg gacccaatat ctcaccgtcg gcggcgccat ggtcggcgtg
   101281 cgtttcgaca atgtcgccac cggcgccgtc gcgctgcgct acttccacct cgaccatctc
   101341 ggctcggtgg cggtcgtcac ttatgcgggc ggcgatgtgg cggagcgcaa ttcctatgat
   101401 ccctggggca agcgccgcta ttccgacggc tccgacgatc cctccggcag cctcgacagc
   101461 gtcgccagcc gcggcttcac cggccaggag catctcaccg aggtcgggct gatccatttc
   101521 aacgcgcggc tctatgatcc gctcgtcggc cgcttcacca gcgccgacag catcgtcccc
   101581 catcccggcg atccgcaaag ctataaccgc tacgcctatg tccgcaaccg gccgctgtcg
   101641 gcgacagacc ccagcgggca ttacgatctg gtggcgctgc cgcccatcga tgtcggcgcc
   101701 ccctggagca cgttcaattg gacgtcgttc gtagcgagcg gggcagccaa ccaggcctat
   101761 ctcgccgcga tctatggccg gatcaccggc gcggcctatt acggcgcatc gatcctgcca
   101821 ttcccaatcg gcagtcagct gcaatatcag caatatctgt cgtttctgcg gatctatggg
   101881 ccgcagctgc gagccgcggg ctttttcatg acgaggcagc ccaacctcac cccgcccccg
   101941 gaacacgccc ccgcctccac agtcgccgca ggcttcgcga cgggcagcgg cgcttatgaa
   102001 tatgcgagcg gggccggacc gtcgccattc cgaggcggat ttaactttac ctcgacgctt
   102061 gatgcggctt ctgacaccgc gatcgtgtcg atgttcctca acgggtcttt gacggacaaa
   102121 gcggcaattg ccgccggggc gcttacgggc tatgcatatg acagcgttcg tatcctcgct
   102181 gagggtgccg tatacgccgc gcccgtgatc atcgggagag tggcgactgc cgcgcagatc
   102241 ataggttcgc gaacctttac gtctggtgac ccgttggtag ctgatctggc taacgaaatt
   102301 gaagcggcct atcctggtca tgtagtaggg gtaaatgtgc ccattagaga tacggctggt
   102361 cagctcgtga ccgatgctga cattcaactt cagaacgcca taattcaggt aaagtctggt
   102421 ggaggaaaag gtctgacgag tcaggtgctg cggaccgaac aggcaacggg gatgcctact
   102481 atcggctacg gtccttcact aaaacccagc gtcgtaagat cgatagagca ggcaggcggt
   102541 ttggtcacta gagacaaggg gctgctcatt gatgtggtta ggccatgaaa tcgttaatag
   102601 ttgtattctc caacctgccc gatcttagca gtatgtctgg ggcctatggt gacatcgggt
   102661 caacaaagat gcagtcgccc acacgccttg tggtggaagg tacgtggggg tggtttgcga
   102721 tcgcactcga ccgcgaactt gaagccgagt tctcagacaa tgaacgagcg aggataacga
   102781 agcttatcgc caagcctgtt tatgcgcagc tagaatacag taactcttcg gcagcagatt
   102841 tggcgattga gctaatgccg gtagccgccg cgacgctgat cgacaacgac cacgggatgc
   102901 ttcgttcgat cgaggaggta cgagatttga tccgcgcagg gatggagtgg caaacgcttt
   102961 cgctctaggg acatctgcat gagcttgaca gacttcgcct ccattgatct tgtagcccgc
   103021 gttccggggg atcctcgccg cgtaatgctg ctgatatacg ataaaggcga atacgcggac
   103081 gatatcgagc gagaatgtgc gctccagaga aagctatctg cgtatcttct gttcgtcgaa
   103141 actgggcaat ttgccgaaac gtatcctgcc ttggctaacg caaagttatc ggtagaagtt
   103201 gtatgtttga ttgcaccaac agcccgcatg aagctcatag agagtgtaca ctccgccaat
   103261 cattcaggct tcttccttcc agtgaatgtt tctgaagaag cagagttccg atcgaagtgg
   103321 ggcctctctg aagcgaaagc aagataaggc ggatggcagc acttgcaggg taatatcttg
   103381 catttccggc gggccggtcc ccgccgcctt cgcctatgac gccaatggca atcagacctc
   103441 cggcctcggc cgcacgatcg gctataccgc cgccgatctg ccggccagcg tcaagcaggg
   103501 cacgcgcacg atcggcttcg cctatgatcc cgagcgccag cgctacaagc agaccgcgcc
   103561 ggaggggacg acgctctatt tcgaggcgtt cggcgtgcgc gccgaattgc tcggcagccg
   103621 gtggacccaa tatctcaccg tcggcggcgc catggtcggc gtgcgtttcg acaatgtcgc
   103681 caccggcgcc gtcgcgctgc gctacttcca cctcgaccat ctcggctcgg tggcggtcgt
   103741 cacttatgcg ggcggcgatg tggcggagcg caattcctat gatccctggg gcaagcgccg
   103801 ctattccgac ggctccgacg atccctccgg cagcctcgac agcgtcgcca gccgcggctt
   103861 caccggccag gagcatctca ccgaggtcgg gctgatccat ttcaacgcgc ggctctatga
   103921 tccgctcgtc ggccgcttca ccagcgccga cagcatcgtc ccccatcccg gcgatccgca
   103981 aagctataac cgctacgcct atgtccgcaa ccggccgctg tcggcgacag accccagcgg
   104041 gcattacgat ctggtggcgc tgccgcccat cgatgtcggc gccccctctt ggagcacgtt
   104101 caattggacg tcgttcgtag cgagcggggc agccaaccag gcctatctcg ccgcgatcta
   104161 tggccggatc accggcgcgg cctattacgg cgcatcgatc ctgccattcc caatcggcag
   104221 tcagctgcaa tatcagcaat atctgtcgtt tctgcggatc tatgggccgc agctgcgagc
   104281 cgcgggcttt ttcatgacga ggcagcccaa cctcaccccg cccccggaac acgcccccgc
   104341 ctccaccatc gccgcgggct tcgcgacggg cagtggggct tacgcctaca caatcggctg
   104401 tggattgcct tgcgcgagaa ccgtcggaag catattcggt ggcatcggtg gaggcattgt
   104461 aggagtgctt gtgggcgcgg ccgtcggagg cggcgaagga tttggcctca gcgcgcctac
   104521 gggagctggc gtgctggtcg gaactccggc tggcgcactc gccggagcgg ttgtcggcgg
   104581 ctatgccggc gcgcagagcg gcgctgcagc cggcgcggcg ctgggtgagg gggtctacac
   104641 ttggttttcg gaaaatgccg ctacgacagc gcgtggcggc gcttacgtgc tacgcgatgt
   104701 cgagggtacg gtggttaggt cgggtagaac caacgacttg gcgcgacgtg aggcagaaca
   104761 ccttcgcgac ccgaacttag cagagtacca attccaacca gcttaccgca cggacgtcta
   104821 tgcggagcag cgagggctgg agcaaattct ccacgaccga tatggcccgg ggttctgtcg
   104881 cgaatttttg tcgcaggtcg gtttggggct ataattgccg gtagtggagc tggcggacga
   104941 gtgcgatgat tgatttcaag ggcagccatt ttgaacgcga cgtgattctg tggggcgtcc
   105001 gctggtatgt ggcgtatccg atgagctatc gtcaactcga ggaaatgatg gaagagcgag
   105061 gtgtcgaagt cgaccattcg acgctcaacc gctgggtcgt caagtatgct cctttgctgg
   105121 agaaacagtt ccacactcgc aagcgctcga tcggatccag ctggcgtctc gatgagacct
   105181 acgtgaaagt caaaggctgc tggaaatatc tgtatcgggc ggtcgacaag gcaggcggga
   105241 cggtggattt cctgctgacg gccaagaggg actgcaaagc cgcgttgcgc ttcttgcgca
   105301 aggcgatcgg ccagcatggc gagccggaga agatcacgat cgacaagagc ggcgccaaca
   105361 cggccgcgat cgaacgctac aatgcggagc atgaagcgga catcgaaatc cgccgcatca
   105421 aatatctcaa caatattgtc gaacaggacc atcgagcggt gaagcgagtg acgcggccga
   105481 tgttgggttt caaatcattt cgatcggctg ccgcgacact ttccgggatc gagctcatgc
   105541 atatgatccg caaggggcag ctgcgaacga caggcgaatt gcgtccagcg cagcagttct
   105601 atgccctcgt ggcgtgagcc gcgtcactct cagacgccgg tgtcgcgtcc gtagacaaaa
   105661 tttgcgacac aaccgccaat gattggatca agacccgaca cgcatggatg aagaaagtaa
   105721 tgcatatctt tgtctttctt gtttgcgtat aactcccaat acaaacgacc atttcctttg
   105781 ataactagat aatttccaat gtaaattccg atatcattta tgacgttcag cccatgaaac
   105841 ggccccgaga atggcggctc ataattggat gccgataaaa tacactcagg gtaacctctt
   105901 cctggtaaca aaaactcccc atactcccat agccaatcgc cgatcttaac aatatcactt
   105961 ggacttaaat cgcattcgat agaaaagtgt ctgagaaaag caagcatatc ctcgactcgc
   106021 tcagctttat gaacaagaaa ataggcgtaa ttttctctgc cctgttgcct cgtaatccct
   106081 tcgccgtgat ggggcggtgc ataaattgga tagttttcga gcgcttgtga tagtgctcgg
   106141 cgtttttttc gttcggatga ccaccaccac atgttacggc tcatttctcg aagggagaga
   106201 ggaagctgca atcaaatttc ctcttcgaac cttcacaagt cgccactgtc tggggcattc
   106261 ctggctttgg ctgaacggtt catatccggt atatattgca attcgatgtc gctccgaagc
   106321 agggctccga attcgggtta acggcggtta acggatgggc tcaggcgtga ttccctatcg
   106381 gcggagtgat tctggagccg ccgtgatgag cctcgccttc gcagttttca aagagaagtc
   106441 gcgtctgaaa gcgcttctcg accatttctc gatcatcgac gatccgcgcg agccctggcg
   106501 cgtcgtgcat ccgcttcgcg aggtgctgct gctcgtcgtc tgcgcctcca tggccgattg
   106561 cgatcacttc gacgctattg catcttgggg caaggccaat atcggcttcc tgcgccgcta
   106621 tttgccttat gagcacggcg tgccgggcgg acgctggctc accctgctca tgaaccgcgt
   106681 cgatccggcg ctgttctcgg cggccttcac tggctgggtg cgcgagacct ggccggagcg
   106741 acccgagctc atcgccatcg acgggaagac ctcgcgtcgc agtcatgatc gcgccgagga
   106801 caaagccccg ctgcatctcg tctccgcctt cgccaccacc agccgcctcg tgctcggcca
   106861 ggaggcggtc gagggcaaga gcaacgagct gtccgccatt cctgtcctgc tcgatcgcct
   106921 ctcggacggc ggcgcgctga agggcgcgct cgtctccatc gacgccatcg ccaccaacgc
   106981 caggatcgcc caagcgatcg tggacaaggg cgccgattat ctgctggcgg tcaaagccaa
   107041 tcagccgacc ctgcgcgccg agatcgagag cgctttttcc gccgcgacgc ggatcgacac
   107101 atgcgtcgat ttcgacaagg gccatggccg catcgagcag cgcagcgtga gcgtcatcac
   107161 cgagatcgac tggctgaacg gcgagcgccg ttttccgggc gagctgcgcc tgccgaacgc
   107221 cgcgacgatc attcgcgtca aatcgcaggc cgagcttgcc gaccgcggcc gcttcgagac
   107281 gcgctattac atctcctcgg ctcttctccc ggcgaagcgg gcgggcgaag ccgtgcgcgg
   107341 ccattggggc atagagaacc agctgcattg ggtgctcgac gtcgtcttcg ccgaggacca
   107401 atcgcgtctg cgcaagggcc acggcgcgcg gaacatggcc gtcgtcaggc atttcgcgat
   107461 caacatgatc cgcacggcgc cagagcccga gagcaagccc atgaagccgc aacgaaaggc
   107521 cacaaagccc acacgcacca gcatcaagct ccgcagaaaa atcgccagct ggcgcgagga
   107581 ttatctcgcc atcgcattgg gcgcgtcagc ccgttaaccc ggattcggag ccctgatcca
   107641 tcatttcctc gagttgacga tagctcatcg gatacgccac ataccagcgg acgccccaca
   107701 gaatcacgtc gcgttcaaaa tggctgccct tgaaatcaat catcgcactc gtccgccagc
   107761 tccactaccg gcaattatag ccccaaaccg acctgcgaca aaaattcgcg acagaaccat
   107821 gatttgaaac ccaacatcgg ccgcgtcact cgcttcaccg ctcgatggtc ctgctcaacg
   107881 atattattga gatatttgat gcggcggatt tcgatatccg cttcatgctc cgcattgtag
   107941 cgttcgatcg ctgccgtgtt ggcgccgctc ttgtcgatcg tgatcttctc cggctcgcca
   108001 tgctggccga tcgccttgcg caaaaagcgt aacgcggctt tgcagtccct cttggccgtc
   108061 agcaggaaat ccaccgtcgc gcctgccttg tcgaccgccc gatacagata tttccagcaa
   108121 cctttgactt tcacgtaggt ctcatcgagc cgccagctcg aaccgaccgt gcgcttgcca
   108181 gcacgaaacc gcttctccag caaaggggca tatttgacga cccaacggtt gagcgtcgaa
   108241 tggtcgacat cgacgccgcg ttcttccatc atttcttcga gctggcgata gctcatcgga
   108301 tacgccacat accagcggac gccccacaga accacgtcgc gttcaaaatg gctgcccttg
   108361 aaattgatca tcgcactcgt ccgccagctc cgctgccgcc gatcatagcc caaaccgacc
   108421 cgcaacaaaa aattcgcgac agaaccccca gcggccggat gatgggagcc ggatgatttg
   108481 agaggatcac gtccggttct gcgaggagcc gagggtgaaa ctccctcggc ctactcaccc
   108541 ctatgtcgct acttggcaag gcttcgtcta tgtcgccttc gtgatcgaca ccttcgcccg
   108601 aaggatcgtc ggctggcgcg cctcacggtc acatcgtcca gcgccttcgc cctgcgcaag
   108661 gtcttctaca ccgtgccgat gatctcgaag gcgcaagtcc aagcgctcgc ggccggcgac
   108721 gcctggctcg aaaaaaggag ccaatttgct ggttttggtt cacctggggt cggaaagtca
   108781 cacttggcgg cggcgctcgg cctggcgctc atcgaaagcg gctggcgcgt tctcttcgcg
   108841 agaacgacgg atctcgtcca gagactgcaa gccacgcgac gcgacctcac tctcgaagcc
   108901 gcgatcgaca agctcgacaa atatcatttg ctggtcctcg acgatctcgc ctacgtcgcc
   108961 aaggatcagg ccgaaacgaa cgtcctcttc gagctgatca gcgcccgata cgagcgacgc
   109021 tcgctgctca tcaccgcaaa tcagcccttc ggcgaatggg gaaaaatctt cccagaccga
   109081 gccatgacgc tcgccgccat cgacaggctc gtccatcatg cgacgatctt cgagatgaac
   109141 gtcgacagtt atcggcggaa aaccgcgctc aaaaaagccg cgggtcccgg ccgcccgccc
   109201 gcgcaacaat caaagcctca tcttgatcgt cgctccgcgt caatcaaaac agacaccagc
   109261 aaaaatccgc ttgccttatt gtcgctccgc gacaatcatc tcgtcaccgc gacccaagaa
   109321 atctcatcca gattgtcgcg ccataagtct cctcattgtt ggggaacctg ttcctgcact
   109381 acgccttcga cgtctggata gagcgggcgg cacccggcgc aggcgattgg ccagctggcg
   109441 tgcgggagaa agaaaaagtc aacaagcgcc gcaacgctgc tgcctatttt ttcgccatca
   109501 aagattcacc cgagcggtgg tacagtccga tgagctatta cgctacattg tcttaaaacg
   109561 aaaaggaatc ctagtcgtgc tttccgatat gccgaatgtc gagcgaaatg cactgatcga
   109621 gttgatcgac gtgcttgcag aagtcgatac ttccgacaag ttcgttgctt gcatgaaagg
   109681 ggagatgcag cggattgtgc cgcacgaatg gttcatctgt agcgtagggc gcatcggacg
   109741 caacggaatc gagccgattc acgtcgtgac gcacaaattt ccagacgagc tctttgctct
   109801 cattagcgga tcggatccca aagttctaga taatccggtc ctgtcccgtt ggtgggagac
   109861 gcgagcgccg atcgcgatca acttcgagga ttgcagcggt tcatggccgc aagtgatggc
   109921 ggagcgggcg ataaagttcg acgctcgcaa tctgctcggg cacgggcagg tcgacatcgg
   109981 cggcgcgttc gtcacctact tcagctttca tcgcatccca cagcggctcg atcgtaagca
   110041 gactctcttg ctcgctcgca tcgttccaaa tctctacgcc gctttcgcgc gcgcgcatcc
   110101 atccttcgaa tccgcggcga ccgtcaaaag gctgaacgac ggtcggggcg ccgagctgac
   110161 cccgcgccag atcgagattc tcgaatggct acggcaggga aagacgaact gggaaatcag
   110221 cgtgatattg ggaatgtcgg tcgacaacgt caaatatcac gtcaagcaga tcacgcgtaa
   110281 gctccaggtt gcgaaccgca cgcaggctgt ggccgaggcg gcctcgcgat cggtcatctg
   110341 acaatcggag ctggcggcgt cgcctcctgc tcctccagca tatttttaga tcgatcgctc
   110401 gagagccggc gaggcctctg gcggccgcgt ggcttcggac gaggaggccg atgcgattcg
   110461 cgccttaccc ttgcgggtag ttggcgcact gcagcacgaa cgctatagca aatgcgaatt
   110521 tagaatggcg atctggacag atacatagga atattgacat gataaacaat gatctcgcgc
   110581 tctattgcgc tgcaggataa agcgccggcc agcgagggcg tcggctgctc cgcccgcgct
   110641 tcctctccgg ccacttcgaa cagccgctga acgattttat ctgactccac taccggtttg
   110701 gtcctgcgag cgggccgaaa cgactggttt tctgcgcgcc aaatcgaggc gctgttcgga
   110761 gtttgggaag gaattcgcaa catgagactt gtcgctttca gcgaggagct gcccggcgca
   110821 ccggtcacaa attcggaact ggcggcgagc tttggtctgc acgagcaatg gctcgaccag
   110881 atgacgggca acaggagccg ccatttctgc cggctcgacg cggcgcccgg cgcgccgcgc
   110941 agcgccggcg atctcgctac agccgcgggc gccaaggctc tgtccgccgc tggcgtcgcc
   111001 gccgaggagc tcgagttcct gatcctcacc acggcttcgc ccgatcatct gatgccggcg
   111061 accgtcaatc ttgtcgccga tcgtctcggc gtggatggcg tgccgacgct gcagatcaca
   111121 tcgggctgcg ccggcgctct gcagggactg ttcgtggcgc gcgcgcttct cgccggcggt
   111181 ctgcgacgcg gcctcgtcat cggcgccgac acctgcttga agctgtggcc gtccaaacgc
   111241 gatctcaaac aaatgaaacc ggccgaaatg gtcaatttcg cgcttttcgg cgacggcgcc
   111301 ggcgcggcgg tggtcgaagc gggcgcgaat ggtccgggcc ttttcgtcga gcatcttttt
   111361 ctgcgcacgg tcgggcgcgg acgcaagccc gcgcagatcg tgcgctggtt cggcgccgac
   111421 ggcgcgcagc cttcggagcc gatgggcgaa gaggattaca aagcgatcga acgccatgtc
   111481 ccagagatgg ctgcggcgat cctcgccgaa ctggtgagcg cgacaggctg gccgctcgcc
   111541 gaggttgact atgtgctcac cccgcagctc aacggcgtca tgaccgagaa aatccgcgcc
   111601 gggctcggcg tgcggccgga gcaggcggtg tcctgcgtcg ccgagaccgg caacaacggc
   111661 aatgcgcttc ccttcattca gatgcggcgc ctggcggacc ggatcgagac cggattcggc
   111721 gatggagcac gagtcttcgt cgcaacggtc gagtcctcca aatggattat gtcgggcatg
   111781 gcgctgcgct acgctcagga gattcgccat gcagcttgac gccgtcgcgc agacgaaagc
   111841 ggcgcgcaca aatccgcttg ccgagctgcg tgcgctcaag cgcgcaggag tcggcgaagc
   111901 ggcggggcgt attcgcgagc tgctcacaga gctcgaggac gctctcgatc tcgacgccgc
   111961 aggggcgctg ctctcgggcg aggccgagcg cgccgcgctc gccgcagccg aaggatttcg
   112021 cacccagcgc atcgcgctgc tcggcagctc gacgctcgac acggtcccca atcttctcac
   112081 cgctctgctg gcgagagccg gcgtggcgcc gacgattcgc tccgccggct tcaatcaatg
   112141 gcgtttcgag atcatggcgg gcgcgcccaa tttgaaggac ttggcgccgc gcctcgtcgc
   112201 ctgcctgctc gacgatcagg cggtgttcga ggagatcgcc gatccgctcg atctcgcggc
   112261 cgtcgaagca cgctgcaagg cgtttcccgc cgagctcggc cgatggatcg acgcgtgccg
   112321 ggccgcgctc ggcgggcgcg tcattctctg cacaattccg ctctcgccgc tgcggcggga
   112381 gcgcatcgtc gattatcgcg gcaaggcgcg ccttgccgcg gcctgggagc ggatgaacgc
   112441 gggcattctg gcgctggcgg aagaacagcc cggaaccgtc gtgctggccg ccgacgcgct
   112501 cgccgctcac gcgacatcga tattcgcgcc cgatcgtatg cggcacatcg ccggacatgc
   112561 gttcacgccc gactttttgc gcgcctacgc cgccgaactc gcgcgggtcg cgcgggccga
   112621 cctcggcctc gcgaaaaaat gcctcgtcct cgatctcgac aacacactat ggggcggcgt
   112681 cgtcggcgat gatggcgtcg cgggactgcg gctcggcggc gcctatccgg gctcggccta
   112741 tcgcgagcta cagatcgtgg cgcgagacct cgtcgcgcaa ggcgtgatgc tcaccatctg
   112801 ctccaagaac gacgaggcga tcgcgcgtga agcgatcgag acgcatccgg agatggcgct
   112861 gcggcccgag catttcgtcg ccatgaccgc cgattggtcg ccgaagcccg acaatattcg
   112921 tcgccaggcg gagaagctca acatcggcat cgacgccatg gtcttcgtcg atgataatcc
   112981 ggtggagcgc ggcgcgatgc gcgcccttgc gccacaggtg acgaccgtcg agctccccgc
   113041 ggacccggcg tcctatgcga cggtcctgct ctcgcgcggc gacttcaacc tgctcgagct
   113101 caccgacgag gatcgcgagc gggtttcgat gtatcgcgcc caatcggcgc gcgaggagct
   113161 cgcggccgaa agcgcttctc tggaggatta tctcgtcggc ctcgactcgc agctcgccgt
   113221 cgaaccgctc gatcggctga atgcgggacg catcgcgcag ctcttcgcaa agaccaacca
   113281 gttcaatctc accgggcgcc ggttcggcga cgccgagatc gaaacgctcc gcgccgatgg
   113341 cgtgcgtttc ttcggcgcgc gtctttccga ccggttcggc gacaatggcc tgatcgcggc
   113401 gctcgcgctg ggcgcggcgc cggacggcgc ctggaccatc gagaatttcg tgctgagctg
   113461 ccgcgtattc tcgcgcaatg tcgaaggcgc gctggtgacg ctcgtcctgc gcgcggcgcg
   113521 cgaacgcaat gcgccggcgg tcgacggctc cttcgtcgaa accgccaaga acaagaaatt
   113581 cgccgacttc tatcgcaatc tcggcttcgt cgagacggat gggcgttttc ggcacgacct
   113641 cgaacaattt cccgaatggc cgcgatggat acgcgtcgtc ggcggcgagg aggccttcca
   113701 tgctcgctga acgcactgtc atcgagatcg tctcacagct tctcgacgtc gaagagagcg
   113761 cgctcgacgc agacacgccg ttcacggcta tcgaaggttg ggattcggtg aatgcgatgc
   113821 gcgttctggt ctatctggag cgcgaactcg gaaccccggt cgattttcag agcttcatgg
   113881 cggcggaacg catcggcgat ctctggcgcg cctgtgcgca ggcggtgacg ccgtgacact
   113941 ttccgtgagg ccgtttccgc gcgagcgcgc gcacacttac gccttcctcg aggatgcgcg
   114001 gcggacctgc catgtccatc tgatgacgga tatcgacgcg acgcgcatca aggcggcgcg
   114061 cgccgccagc ggcggcaaga cgagcttcgt cagctatgtg gtgaaagtgg cggccgatgc
   114121 ggtcgccgct tgcccggagg cgcgagagag tcttcgagac ggtctgcgcc catgtctggc
   114181 gacgatcccg gacgtgaatg tgaaagttct gttcgacaag accatcggcg cgcaacgatg
   114241 cgtcgtgtcc ggcacggtga cgagcgcgcc atcgcgttcg ctcgaggata ttcagcaggc
   114301 gatcgacgaa tacaaacgcg ccgaagtgac gaaagccggg ccgttcgccg cattgtggac
   114361 gttgcaacga ttgccgctgc ctctgcttcg gttcgcttac aggagcgtgc tgcgcgatcc
   114421 gacgcgccgc gccgccttgc agggcgcctt ctctgtcacc tccgtcgggc aggagccggt
   114481 gcgcgcgatc tttccgatga tcgccggcac gctcggcttc ggcgtcgggc ggatcgcgga
   114541 tgcgccgatg gcgcgcgacg gcgaggtcgt cgtcgcgccg atgttcacct tatcgctcgc
   114601 tttcgaccat cgcgtgctcg acggcgcgct cgcgtccgaa ttgctcggaa acgtcaaacg
   114661 aggcctggag acttggggag aagcgtgact atgcggatga tcgaaacgga tgtgctcgtc
   114721 atcgggggcg gtccggccgg cgcgctgctc ttctgcctgc tcgcgcgccg cgggctgcgc
   114781 gcgacattag tcgaaagaga gacgaccgcg gagcgcagct ttcgcggcga gacgatcgcg
   114841 gcgcgctccg tcgtgacgct gcgcgagctc ggcttcggac cggcgctggc gaagcacggc
   114901 ttcgtcgaat tgaccggcat ctccttctgg gagaacggcg aacgcatcgt gcgcgccgac
   114961 tatcggagct ttccgatcga cgcgctgccg atcgacattc cccagccggc gctgatcgag
   115021 gcgttcctgg cggcggcggg cggggctccg cgatgcgagg tgatgcgggc gacaactttc
   115081 ctgtcgctcg tcgaggagga cggcgtcgtg cgcggcgcca tgctgaagac ccgcgacgga
   115141 gagacgctcg aagcgcgcgg gcgtctcgtc gtcggcgccg acgggcggtt ctcgcgcacc
   115201 cgcaaagcgt ccgggctcga ggcgacgatc acgccgatgg agcgcgactt cctgtggttc
   115261 aagctgccgc gtcccgtcga ttggggctcc gaggcgcagc tcgtcgtcga gcgcgacagg
   115321 catctcgtca tcctgccgac cttccccgat ctgctgcggg tcggcttcaa tcttcccaag
   115381 cgcggcttcg aagagatccg gaagcgcggc atagacgcgt tccgctccga catagcggcg
   115441 ctcgacccgc gtctcgcaaa gctcgtcgca gcgcatatcc aaggctggca ggacacctcc
   115501 ttcctcgaga tattcacggc ggagctgcgc gaatgggcgc gcgacgggct ggttctcatc
   115561 ggagactcgt cgcatacggc gacgccgatc ctcggccagg gcgtcaatct cgccattcag
   115621 gacgcagtgc ttctcgcgcc ggccatcgcc gcggcgctgt cgcgcacggc gaacgacgtc
   115681 gtccgcgccg ccgagctcgc cgaattcgtc gcgaaacgtc gcgcgcataa atcgatggtg
   115741 acgcgcttcc agcgcgcgca ggagacgagc ctcgcggaga gctcgccgct cggcacatgg
   115801 cttcgccgcg cgcggctgcg ggcgctcgat ctgttcccgc tgaaatatcg tctgctcgat
   115861 cgcgtgctga acgcgccgca cgacatgccg cgggaggcga ttcatgtcgg cgctgtctga
   115921 agccaagcaa ttcgtcggcc tgcacgcgcg gcacatgggc ctgtcggacg cgctggtgtg
   115981 cggtgtgctg cggcgcgtcg cttcgctcga cggcgagggg ccgggcggct gggcgcgcga
   116041 atggtcgagc gaagcggagg ccgcgctcgg ccgcaaggac gcgcgcgccg catctaatct
   116101 ctataatctc gcgcgcttcc cttgcgccga cacgccgacc aaggcgcgcg ccgcgcagct
   116161 cgccgcagag gcgtttcgcg gctggctcga agctggcggc gcaggcgaaa ggcgcgaggc
   116221 gcgcgtcggc ggagagcgcg ttccattcct gttttgcgcc gcatcgcgcg ccaacgcgcc
   116281 gcttgtcgtg ctgatgggcg ggatcgtctc gctgaaggag caatggggaa gcttcctcgg
   116341 gctcgggccg cgcctcggct gcgcggtggc gatcgccgat tttccgggcg ttggcgaaaa
   116401 tccgattcgc tatgcgcggg cggcggcggc ggtcttcggc gcgatcatgg acgcgagcga
   116461 aggcgcctgt gacacgggcc gcacattgat catcgcgccg agcttcggag gacatctggc
   116521 gatcctgcag gcgcgcggcg acgcgcgcct gcgcgggata gtcaccgtcg gcgcgccgct
   116581 cgcgcatttc ttcacagatc cggatgcgcg acgcgggatg cccgagatca cgcgcgcggc
   116641 gctcatgagc gccgccgggg tcgatgcgtc cgatttcgag cgaaggctga cggagctcgc
   116701 cttgaccccg caggagatcg ccgagatcgc gattcccatc gcctatgtcg ccagcctgcg
   116761 cgacgagatc attccgcaag ccgaatggcg tgaggcggcc gcgctcacgc gcaatctgcg
   116821 cgtctattct ttcgacgacg ttcatggcgc gccgcatcat ctgcgccaga ctcgtctgct
   116881 gattctggcc gcgctgctgc gccacgccgg ccgtccgcgg gcggcgggcc tgctcgagcg
   116941 ggcgctgcga tggacgtctc gcgtcgagct ctatcatcct taaaagatcg catgaggccc
   117001 tgatatgtcg tccctcgaac gcaattcgga tacgcttctc gctatcgtcg gcgcttcggg
   117061 ccgctttccc ggcgccgccg acatggagag cttttggcga cttctcagcg agcgcggcga
   117121 cgcgatccgg cccgtgccga aggagcgctg ggacgcgaac gcgcaactcg acccggagaa
   117181 gacagttcag tccgtaggcg gatttctcga cgacgtcgat caattcgatc cgaccttctt
   117241 cggcgtttcg ccgcgcgagg ccgaggacat cgacccgcaa caacgcctca tgctggaggc
   117301 gagctggatc gcgctcgagg atgcggggcg acgcccggaa acgctcgccg gcgcgagcgt
   117361 cggcgtttac gtcggcgcat cctggcacga ttacgaaatt ctgcgcaagg aacgcggcgc
   117421 ccatgcgacg cagcatacgg cggtcggcca ggcgctcgac gtgatcgcgg cgcgcgtctc
   117481 ctatttctac aagctcactg gtccgagcct cgccgtcgag accggctgct cttcggccat
   117541 ggtcgcgctg catctggcgg cgcaggcgct ttcgtccggc gagatcgaag gcgccatcgt
   117601 cggcggcgtc aacctcattc tcgcgcccga tgtctcggtc ggcctcacgc gcttcggcgg
   117661 gctttcgccg gatggccgct gcaaggcctt cgcggcggct gcgaacggct tcgtgcgcgg
   117721 cgagggcgtc gccgcattct atttgaagac gctcgcgcgc gcgcaggccg acggcgatcg
   117781 catacacgtc gtcgtcgtcg ccaccgccgt caacaacgac ggcggcggcg acagcctcgt
   117841 cacgcccaat ccgtccggtc aggaggatct gctgcggcgc gtctacgccc gcgccggcgc
   117901 tccgctcgat cgggtcgtct atatcgagac gcatggcacg ggcacggcgg tcggcgatcc
   117961 gatcgaggcc ggagcgatcg gccgcgcgat cgggcaaaag cgcgccggcg cgcgcgcgcc
   118021 gctcgccatc ggctcggtga agaccaatat cggccatctc gaggcgacgg ccggcctcgc
   118081 gggcgtcgcc aaggcgttgc tcgcgatccg gcatcgcgag gttccgccca atctccacgc
   118141 cgatgcgccg aacccctcca tccccttcga cgagctcggc ctcgaggtcc tgcgcgagcc
   118201 attgccgctg ccggcggacg agcccttcta catcggcgtg aattcgttcg gttggggcgg
   118261 aaccaacgcg catgtgatcc tcgcgccgcc gccgcgaagc gaagcgcgaa agcggagcga
   118321 gttcgccgag acggcgccga tcctgttccc gatctccgct catcacgacg agtcgctgag
   118381 gcggcgcgcc gccgatgtgc gcgccgtcgc ggcgagcgac gatgcgacgc tcgccgacat
   118441 cgccgggacg ctcgcctggc ggcgcggcca tttcgccaga cgcgcggcct tcctcgccga
   118501 gagcagggag gcgctgtgcg cggcgctcga ccgcttcgcc gcaggcgagg acgagatcgc
   118561 cgagggcgcg tcgggaatgg cgcgcgagag aggaaaggtc gccttcgtct ttccggggca
   118621 gggctcgcaa tgggtcggca tgggcgcgcg gctattcgtc gagagcccga tcttcgcggc
   118681 gacgatccgc cgctgcgcgc aggcgctggc tccgcatgtg gactggaatc tcgaggaggt
   118741 cgtcgccggc tcgggcgacg aatggacgac gcgcgtcgac atggtgcagc cggcgctgtg
   118801 ggcgatgttc gtcgcgctcg cggagatgtg gcgcgaggcg ggcgtcgagc ccgacgtcgt
   118861 cgtcggccac agccagggag aggtcgccgc cgcgaccgtc gccggcattc tcagcctcga
   118921 ggacgccgcg ctcatcgtcg cgcggcgcgc ggcgatcatc cgccgcaagg ccggcaaggg
   118981 gctgatgctc gccgtggatc tcgacctcga ggcggcgcgc gccgcgctcg cgggattcga
   119041 ggacaatatc tccatcgcgg tcaacaatgg cccgacctcc tgcgttctct cgggcgactc
   119101 ggagtcggtg acgacgctga aggagcttct cgacgcggac ggcgtcttca atcgcctcgt
   119161 gcgcgtcgat tacgcctcgc acagccatca catggacgaa ttcaaggacg agctgcgcga
   119221 tgctctgaaa tccattcgcc cgcgcgtcgg gcgcgcgccg ctgttttcga ccgtgcggct
   119281 gaacgcgctc gccggcccgg agatggatgc ggactattgg gtgcagaatc tgcgcgagcc
   119341 ggtgctgttc gccgatgcga tggcgcggct cttcgcggag ggcgtgaccc atgtcgtcga
   119401 ggtcagctcg catacggcgc tcgttccggc gctcgagcag ctcgccgcgc tcgaatccga
   119461 tccgccgcgc atcctctcga ccatgcagcg cgaccatggc gcgccggccg acatcgcgct
   119521 cgccttcgcg cgcgcctatg tcgccggcct cgagcccttc gccgctctgc cgcgcgacgc
   119581 ccatgtggag ctccccgcct atccctggcg gcgcgcgagc tattggctgc ctccggccaa
   119641 gcgccgcacc gcgccgggcg gcgggctcga cgtggcgctg ctgccggccg ccgcagaaaa
   119701 ggatttgtgg gaaggggcgc tcgagatcgc gctcgacgac aatccctggc tgcgcgacca
   119761 caaggtccat gacgcgatcg tgctccccgg cgcggcgatg ctggccctcg ctctggcgac
   119821 cggccgcgcg cgcctgggcg tgacgccgcg aacgctcgcc aatgtccgct tcatcgccga
   119881 cctcacgctc ggcgaggagc cggcgcgcgt cggcgtggcg ttccgcgacg atgtgaacga
   119941 gggcggaaca ttcgcccttc tttcgctcgc cgccggcgcg acgtcctggt cggagcattc
   120001 gacggcgcgc gtcgagcagc gcgcgcgccc ggtcgaagcc cgcgccttcc ccgcccatct
   120061 gctcgagcag gcgccgcgcg acgccgaggc tttctatcgc gcctgcgccg cgcgcgggct
   120121 gaattacggt ccggcgtttc agggcgtgca gcgcatcttc gcctccgaga cggaagcgct
   120181 cggcgaattg cggcttccac agtcgtgccg cgccggcgcg cgcgcgcatg ggctgcatcc
   120241 ggcgctgctg gatgcggcgc tgcaggtctc gctcgccttg tgcgagagcg aggaggccgt
   120301 ggtgccgacg cagattcgcc gactgacgct ctttgtcgat ccgcaggagc cggcgacggc
   120361 tctgtgggcc cacgccattc gccgcgacgc cgatcattac gatctcgctt tcttcgccga
   120421 cgacgaaacg cctttcgctc ttctcgaagg gctcgcgctc gaggcgctcg ccgccggcga
   120481 tccggcgagc ggcgacgccg agcgtctgca ccggctgcgc ttcgtcgcgc agccgcgatc
   120541 cgaggcgcag gccgctccgg ccggcgcctg gatcgtctgc ggcgcgaacg ccgatggcgc
   120601 gcagcagctc catgacgcgc tggcgatcgc ccgggcgagg gtgcgcgccg ccacgccgga
   120661 ctcgatttcc gccgccgacg agctcacggg cgtcgtctat gtagctccgc gcgcggcctc
   120721 cgggctcgac gcgcagaagc gtggcctgct ggcgctgacg acgctggcga gagcctgttc
   120781 cgaacgcgcg agtccgccac gactggtggt cgtcaccgct gacgcgcaag cggtcgtcgc
   120841 cgaggatcgc cccgatccgg gcgccgccct cttttggggc ttcacgcggg tgctgcgccg
   120901 cgagcagccg gagttgcagg cgctcgttct cgacgtggcg tcgacagacg cgcgctgggc
   120961 cgaggcctgc gcggcggaga tcctcgccgg cggggacgag gatcaggcgg cgctgcgcgg
   121021 cgacacgcgc ttcgtcggcc gtctgacgcg cggcgatgat gagcgcgcct ccccgctcga
   121081 cgcctatcct tggcagggac cggcgcagcc gttccggctg gccgcggcgc gtcccggctt
   121141 ttgggaccgg ctcgaatacc ggccgttgcg gcgcgagacg cccggaccgg gcgagatcga
   121201 aatcgaggtt gcggtcgcat cgttgaactt catcgacgtg atgaaggcga tgggaaccta
   121261 tccgggcgtc gagggccgcg cggcgctgct cggaggcgaa tgcgccggtc gggtcgtagc
   121321 tgtcggaccg ggcgtgagct atctcgcgcc aggcgaccgg gtcgcggcct gcgccttcgg
   121381 ctccttcgcc tcccatgtga ccacccgcgc cgatcacgcg cagaaaattc ccgacgtaat
   121441 ctccaacgag gtcgccgccg ctctaccgct ggtcatggcg acggcctggt acgcgctggt
   121501 cgatctcgcc gatctcgccg aaggcgaaag cgtcctcatc cattcggcga ctggcgggct
   121561 cggcctcgcg gccatagagg tcgcgcgggc gcgcggcgca cgaattctcg ccaccgccgg
   121621 cagcgaggaa aaacggagtc ggctcgcgcg gctcggcatt gccgacgtgt tcgattcgcg
   121681 cgatctgtca tgggcggaag gcgtgcgcgc cgcgaccgcc ggcaggggcg tcgacgtcgt
   121741 cctcaactcg ctcgccggcg ccgcgatccc cctcgggctc gacgctctcg ccgaggacgg
   121801 ccgcttcatc gaggtcggca aaaaagacat ctatagcggc cgcgccatca gcctctcggc
   121861 gttcaagaaa ggcatcagcg tctcggcggt cgatctcgcc gggctgatgg agcggcgccc
   121921 ggagcgtttc gcgcggctct tcgccgatgt ctgggcgcgc attgtcgccg gcgcgctcac
   121981 gccgccgccg gtaaaggcgt acgctttcgc cgacgccgcc gaagcgctac gcgagatggc
   122041 gcgcggagcc catatcggca aattcgtgct gacgcggccg aagagcgtgc gtcatatcgc
   122101 gccggagccg acgccgcagg ggcgcttccg cgccgacgcg acctatctcg tcaccggcgg
   122161 tctcggcgcc ctcggtcttt cgctcgccga ttatctcgtc gagaatggcg ctggcgcgat
   122221 cgccctgctc ggacggtctc cgccgaacgc cgaagccgag cggcgcatcg ccgctctcgc
   122281 gtcgcgcggc gctctcgtcg agagcttcgc ggtcgatgtg agcgacgccg acgcgctcgg
   122341 gcgcacgctg gcgaacattc gcgcgcatat gccgcaattg cgcggcgtcg cgcatggggc
   122401 cggcctgctc gacgatgcga tgatcgtcaa tctgcggcag gatcagctcg acagggtgct
   122461 cgcgcccaag gtggagggcg cgcgcaatct cgacgcgctc acgaaggacg atccgctcga
   122521 tctctttgtc atgttctctt cggccgccgc gctggtcggc aacatcggcc aggcggccta
   122581 cgcctcggcg aacgcctata tggacgcgct cgccgaagcg cggcgccggc agggacgtcc
   122641 cgcgctgagc gtgcaatggg gtcctttcgc cgggatcggc ctcgccgcgc aggacgacat
   122701 tcgcggcgcg cgtctcgcgc agcgcggcat gggaagcttc tcggccgcgg aggcatgggc
   122761 cgctctggcg cggctgctgc aaggcggcgc ctccgtcgtc ggctatgtgc cgatcgaatt
   122821 gcggcaatgg ttcgaggcct atccagcgac ggcggcgcag ccgagctggg cgctgctgcg
   122881 cgaggcggcg aggagcggcg cgcagacgac cgcggccgac gacttccgct cgcagctcga
   122941 ggcggcgccc gaggaggcgc gtcgcgagct cgccgaaggc aaggtgcgcg agctcgccgg
   123001 ccgcgtgctg cgtctcgatc cgaaagcctt cgatcgcgag acgccgttca aggcgctggg
   123061 cctcgactcg ctcatggggc tcgagctgcg caaccggctc gaagccgcct tcggattgaa
   123121 gctctcgccg acgctcctct ggacctatgg caatgcgcgc gcgctcacag aggttctgtg
   123181 cgggagcgtg ttctcggcgg cggtctgaag ccgccgcttc tcattttcag ttatcatttc
   123241 gaacaggatc gacgtcgatg gaactcgaac cggcagcccc cactccgctc acgcgcgcgc
   123301 tcgatacgat ccgccgtctg aaggcgcagc tcgacgccca gggctcgacc cagccgatcg
   123361 ccgtggtggg cgtcgggctg cgtcttccct gcggaatcga cgatctcgac accctctgga
   123421 gcgcgctcgc gcaagggcgc gatctggtgc ggatcatgcc cgaggcgcgg cgcgctccct
   123481 tcgccgagga gtgggcgagc ctgccgcaca gaggcggctt cctcgacgac gtcacctcct
   123541 tcgacgcgag cttcttcggc atcagcccgc gcgaggcgaa agcgctcgat ccgcagcatc
   123601 gcctgctgct cgaggtgagt tgggaggcgc tcgaggacgc cgggctgccg cccgaccgcc
   123661 tgcagggcgc gcgcggcgga atcttcatcg gcgtcactgg ccaggactat cgcgactggc
   123721 agagcgggga gccggacgcc tattgggcga cgggcaacgg ccattgcttc gcggccggac
   123781 gcgtcgccta cgccttggga ctcaccggcc cggcggtggc gaccgacacg gcctgctcgt
   123841 cgtcgctcgt cgccctgcat ctcgccgctc aggcgctgcg ccgcggcgat tgcgacctgg
   123901 cgctcgccgg cggcgtcaat ctcgtgctgt cgccgcgctc gacgcgcctc gtgcgcgaga
   123961 cgcgatcgct cgcgccggac gggctgtgca aggccttcga cgcccgcgcc aacggcttca
   124021 cgcgcggcga gggcgcaggc gtgctcgcgc tgaagcgcct cgaccatgcg ctgcgcgacg
   124081 gcgatcgcgt ccatgcggtg atccgcggct cggcggtcaa tcaggacggc cgctcgaccg
   124141 gcttcaccgc gccgaatgtg ctggcgcaga tcgcgctgat cgaggctgcg ctcgccgacg
   124201 ccggcgtcac gccgcaggac atgggcctca tcgaagcgca tggcacggga acggcgctcg
   124261 gcgacccgat cgagatggag gcgatcgcgc aggcgctcgg ccgcaggaac ggcggcgcgc
   124321 cgctccacat cggcgccgtt aagaccaata tcggccatct cgaggcggcg gcgggcgtcg
   124381 ccggcgtgct gaaggcgatc gcctgcatga agaagcgcgc gataccgccg ctcgtgcatt
   124441 tccagactct caatccgcgc atcgatctcg acggaaccgc gatcgcgctg ccgaccgcgc
   124501 tcacgccctg gacgagcggc ggacgttgtg cgggcgtgag ctccttcggg atgagcggca
   124561 ccaatgcgca tatcgtcctc ggccccgccg aggcgcccgg cgaggcggcg gccgcgtcgg
   124621 tgaaggagtt cgagatttcg gggaaatcgc aagaggcgct gcgcgcgctc gcggcgcgct
   124681 acgccgaacg gctcgggcgc ctgcctgccg ccgaatacgg cgctttcgcc tattcggcga
   124741 cattcggccg cgcgcgccat tccctgcggg cgcgcgtcgc cgccgccgat cccgccgcgg
   124801 cgatcgaggc gctcgcatcc attgcgcgcg gcgcgccgtc gccggccgtg acggtctcga
   124861 gcggcgagac cggcgagaca tcgctcgcgc cgtcgccgcg ccatgtgatc gatctgccga
   124921 gctatccctg gcagcgcagc gtctatgcgc ccgaattcgc gaccgccgcg ccggcgccgg
   124981 tcgcgccgcc tctgcatgtg atcgcctggg agccggcccc gctcggcggc gtagtcccac
   125041 cgggccggct cgtgatcgcc ggagacgacg ccgaaatcgt cgatgcgctg gcgcgggcgg
   125101 cgaaggagca tggaacagac gccctcgtcc tgcagggcga ggcgccgcta gccgacgatg
   125161 cgtcatggga cgccttctgg gccgcgacgc cgcaggcgga tggcgcgaca ctcgcgctgg
   125221 ccctgcgtgg cgccgctctg ctggacgccg ccggcgcgcg cgccgtcgcg ggcgacggcg
   125281 ccgagctctg cgccgccgtc atcgccgccg cccgcgcagc ggcgcgcgcc ggagcgcaga
   125341 tgctcgccgt gacgcgcggc gcgcggcaga cgcgagagac cgaagccgtc gctccgaacc
   125401 atcacgcgct gattcatggg ctttccccgg cgctgggcct cgagcttccg gcgagttgga
   125461 ggggcgtcgt cgatctgccg gcgagtctcg gtccgcacga cggggacgcg cttttccgct
   125521 tcctcctcgg cgccggcgtt gaggaagact cggcggcggt gcgcgacggc gcggcgctgg
   125581 tcgcgcgcct gcgtccggct ccggtgagct tctcgcccga aattccaata cgcccggacg
   125641 cgacttacgt cataacgggc ggtctcggcg cgatcggccg cgccgtcgcc tccgatctcg
   125701 cccgccgcgg cgcgacgcgc ttcctgctgc tcggacgccg gcctgaagcg gcgctcgaag
   125761 cggcggcgcg cgattgtctc gagcggctgc gcgccgacgg cgcgacggcc ctctaccggg
   125821 ccgtcgattg tgacgacgcg gcggcgctcg ccgcggcgct cgcgcaggcg ccgcgaccga
   125881 tcggcggcgt cgtccacggc gccggaacgc tcgcgccgaa agccgtcgcc gagctcgacg
   125941 cggcgggcgt cgccgccgcg ctgcgcggca aatattcggg ggcgcattgg ctcgatctgc
   126001 tcacgcgcgg ggaggagctg gacttcttca tcgcactctc gtccgtctcc gccgtatggg
   126061 gaaccgacgg ctacgccgcc tatggcgccg ccaatggcgg tctcgagggg gttgtcgccg
   126121 cgcgccgcgg cgccgggctc ccggccgcga gcctcgccta tgggccttgg gcgctggatg
   126181 gaatggcgga cgaggcctcg cgcgccaatt tcgcccgcat gggggtgagc gcgctctcgc
   126241 cggcggccgg ctgcgccgcg ctgaccgcac gcgctccggc gtccgcgctc gtcgtctgcg
   126301 gcgtcgactg gccgcgcttc tcggaggtca tgggcgggga cggaagcggc gcgcattatt
   126361 cgccgcgctc gcgccgcagc cgtcggcgcg gcagggcgcg gcggtcgctc tcgccgaagc
   126421 gccggagcgc gcgcggctga gcatggcgcg cgaccacatc ggcgccgtgc tggcggcgac
   126481 gctcggctac gctgaaccgc tcgcgctgcg cgaggacgcc ggcttcttcg atctcggcct
   126541 cgactccatc atggcggtgg atctggcgcg cgacttgtcg gccgccttcg gcttcgacgt
   126601 gaaaatgtcg gatattttcg accacgccac ggtgaacgac ctttccgctt tcgtcgtcgc
   126661 ccgcgtgttc ggcgacggcg cggctccgca gatcgaaatg cgccgcgccg cgcccgcgga
   126721 gccgcgcgaa agagccgcgg agccgtcggc gctcgccacg gcgaaggacg agcgtggcgc
   126781 ggggggcgga gagcccatcg ccattatcgg catggccggc cgcttccccg gcgcggattc
   126841 ggtcgacgag ctctgggagc tgctgcgcga gggacgcgac gccgtcggtc cggtgccgcc
   126901 ggagcgcttc gacattggcg cgctgcatga tcccgatccg ctccgcgccg gcgcgatcgc
   126961 caccgaccag ggcggctttc tcagcgacat cgcgcgtttc gacgccgcct tcttccatat
   127021 tccggcgcgc gaggccgaga gtctcgatcc gcagcagcgg ctgatgctcg gggaggcttg
   127081 gcatgctctg gaggatgcgg gcctcgatcc gagaagcctg aagggaacgc gaaccggcgt
   127141 cttcgtcggc gtctccaatt cggactatgc gcgtctcctc gagcagggcg ggctcgcgca
   127201 gctcgacgcc tatttcggcg ccggcacggc gctcaacgcc gccgcggggc gcatcgcctt
   127261 cgtgctggga ctcaacgggc cggcgctcgc cgtggacacg gcctgctcgt cctcgctcgt
   127321 cgccattcat ctcgccgtgc gctcgttgcg caacggggag agcgattgcg cgctcgccgg
   127381 cggcgtcaat gtcatcgccg cgccctcctg ctcggtcgct gtcagccgcg cgcatatgct
   127441 ctcgccggtc gggcgctgca agaccttctc agcggaggcc gacggcttcg tgcggtcgga
   127501 agggtgcggc gcgctcgtgc tgaagcgcct ttccgacgcg aggcgggacg gcgaccgcgt
   127561 gctcgccgtg atccgcggaa cggcgatgaa tcacgacggc gcctcgtccg gcctcaccgc
   127621 gccgagcggc aaggcgcagc agatggtgat cgccgcggcg ctcgccgacg ccgggctgga
   127681 gcccgcgcgc gtctcctatc tcgaggcgca tggcaccggc acctcgctcg gcgatccgat
   127741 cgaggtcgaa gccgcctggg ccgtgctcgg ccgcgaccgg ccggcggacg cgccgctgcg
   127801 tctcggctcg gtcaagagca atgtcggaca cggcgagtcc tcggcgggcg tcgtctcggt
   127861 catcaagacc gtgctggcgc tgcgtcatcg cgagctgccc gccagcctgc attgcgcgac
   127921 gctcaatccg catattcgct ggagcgagct gaatgcgcgc gtcgtcgacc ggcatacgcc
   127981 ctgggtcgcc gaggagccgc gcgtcgccgg cgtctccggc ttcggcttca gcggaacaaa
   128041 tgcgcatatc ctcatcgagg agagcgcgga gcccgatgca agcgcggcgt ccggcggcga
   128101 agggccttat ctgctgccgc tgactgcgcc cgacgccgaa ggactggcgc gcgtcgaggc
   128161 gctctggcgc gagcgtctcg ccacggcgga ggacgccgcc ctgccgtcgc ttgtcgccac
   128221 ggcgggcgcc ggacgtgcgc atttcgcctt ccgccgcgct gtgctcggca agacgaagga
   128281 cgagatcgtc gccgcgctcg gctcgacgcg cgcggcggct gtcgcgggac gggcgccgcg
   128341 catcgccttc ctgttctcgg ggcaggggag ccagcatttc ggcatggggc gggagctcta
   128401 tgaaaccgag cccaagttcc gcgccgtctt cgacgattgc gaccgcattc tcgcgccgca
   128461 tctcggcgcc tctctcgcgg agctgacgct gttcggcgcc gacaacgagg cgatcgatca
   128521 gacgcgcgtc acccagccgg cgctcgtcgc cctcgagctg gcgctcgccg agctttgggc
   128581 gtcctatggc gtgaccgcct cggtggtcat gggccacagc gtcggcgagg tcgccgccgc
   128641 gatctacgcc ggcgtgctcg agcgcgaagc ggggctgacg ctgatcgcgc atcgggcgcg
   128701 gctcatgcag tcgacgcgat ccggcgcgat gctcgccatc agcgcgacgc tcgagcaggc
   128761 gagcgcctgg atcgccgacg cgccgctcga cgtcgcggcc gtcaacgggc ccgagtccgt
   128821 cgtcgtcgcc ggccagcccg aggcggtggc ggctttcgcc gcgcgtatga aggacgagaa
   128881 gatcatggcg cggccgctcg ccgtctcgca cgctttccac tctcgtctga tggagccgat
   128941 cctcgacgag ctggaggaga agatcgcggg cttcgccttc catgcgccgg ccgtgccgat
   129001 cgtctccaat ctcaccggtc ggcttgcgga ggcgggcgct tacgacgcgg cttattggcg
   129061 ccgccatgtg cgccagccgg tgcgtttcca cgacggcgcg caagccatcc gcgaattcgg
   129121 ggcggatctc tgcctcgaga tcgggccgga ccgcacgctc gtcaatctcg tcaatgccgc
   129181 cgggctgacg ccggccggcg gcgcggcggc ctcgctgcgg cgcggcgcga aggaccgcgc
   129241 cagccttctc gcggcggcga agacgctcta cgaggccggc caggatttga actggggcgc
   129301 cgcgcacgcc gcgatgcagg cgccgcgcgc gccggcgccg gcctatcctt tcgccgcgac
   129361 gcgctattgg accaaggttc agccggccgt cgcgcagagc agagcggcgg agcgaacggg
   129421 cttgcgccac ttcggcgacg agctgcgttc accggcgatc gccggacgcg tgttcgcctt
   129481 cgagcggagc gcggcgtttc ccgcctatct caccgatcac cggctctatg gcgcggtggt
   129541 cacgcccgtc gcctcgcatc tcgcgacgat actctccgcg atcgctccgg acggacgcgc
   129601 cgtcgcgctc gacgatctcg tctgtccgcg cgcgctcgtc gtgctcgaga cagaacgcta
   129661 cgaggcgcag atcgtcgtcg gccgcgaccg tcccgacgag atcgccgtgc acagcctgat
   129721 cgacgccgaa cgtggcgtct ggcaggagca tctgatggcg cggctcgccg acgatgggca
   129781 tggcggcgat gggcatggcg gcgcggcgtc gatcgatcgc gatgcattca tcgcgacggc
   129841 cgagcggcat atcacggggg aggcgttcta cgcctatttc cgcgcgctcg gctatacgct
   129901 cgggccgtcg ttccgctgga tcgcggaggt gtggatccgc ggcgaggagg cgctggtgcg
   129961 ctttgcgcag ccggcgctgc cggacgatcc gcgcgactat gaattctatc ccggcctcat
   130021 cgacgcctgt ttccagagca tcgccggctt catggtcgac gacgaggcga gcgaggcgcc
   130081 ttcgctcgcc atccccttcg cggcgcggcg gctctccttc cacggccggc ccgcagcggg
   130141 gcgcccgctc tggggccatg cgcgcattct gcgcgccgag gcgctgccgc gcggccggct
   130201 gcgcgtcgag gccgccgatc tgcagctctt cggcgaattc ggcgagagcc tcttttacgc
   130261 cgacgagttc cgcgtgcgcc acgccccgcg cgagttgctg gagcgcagcc tgcggcgcgg
   130321 cgcggagcac gcctttgaat tcgcctgggc cgaattgccg gcccgtcgcg aaacggcgga
   130381 tagagcgaga cgcgtcgccg tcgtgaacgc cgccggcgaa tcggcggcgc gcgatctcgc
   130441 ggcggcgttc cgggcgcagg gctgcgaggt ttcgcccggc gctgaaggcg cggagcggat
   130501 cgtcgacgcg cgattcgcct ccatcgacgc ggcgagcgcc gaggacgccg aacatgcggt
   130561 tgtcgcgctc gcggcggcgc tgcagtcggc gccgcgcgac atcccttatg tcgtgctcgc
   130621 ggacggcggg ccggaggcgg cgccgattcg cgaagcgctg tggggattgc tcgcggcgct
   130681 cgaagccgag gatgccggcc gacgccttct gcgggtcgcg ctcgaagacg ggtggagcgc
   130741 cgcgcggctc gcgccgctcg tcatcggcga gatcgacgag acgcgccttg cgctcggcgc
   130801 ggcgggcgcg cgcgttgcgc gtctgacgcc ggtcgcgacg gccgcgcccg acatgcggat
   130861 cgagggcagc gtcatcgtat cgggcggcct cggcgcgctc ggaacgagcg tggcgagaat
   130921 gctcgctggc gccggcgcgc gcggactggt tctcatgggg cggtcggcgc cggacgccgc
   130981 cgcgcaatca gtcgtcgacg agctcgcggc gcagggcgtg cgcgtcctcg tatcgcgcgg
   131041 cgacgtcgcc gaccgcgccg cctgcgaccg cgccgtggcg gcggcgaaag agatcgcccc
   131101 gatcgccatg gcgttccatc tcgccggcgc gaacgacgac cagtctttcg atcgggtgac
   131161 gccgacgtcc ttcgccaaga ctttcgcggc caaggcgcgc ggcgccgaga cgctcgcggc
   131221 ggccttgcgg gacgagaaga tcgcgaattt cgttctgttc tcctcggtcg ccgccgcgct
   131281 cggctcggcc gggcagacga gctacgccgc cgccaacggc tatctcgacg gcctcgcgca
   131341 ggctctgcgc gccgcaggga cgccgtcgac gagcatcgcc tggggaccgt ggattcccga
   131401 cacgaaaggc ggcatggcgg cctctgagac ggcggtcagg gcggcggagc gcctcggcgt
   131461 gcggccgctc gccgacgccg aggcggcgcg gctcgtcgcg ctcgcggcgg ccggcgcgca
   131521 gacgcgcatc gtcgccgtct ccgcggattt cgcccgttac gccgccgtcg tcggcgctcc
   131581 gcgcgcgacg ctggtctccg ggctcgccgc cgcgccgcgc gctgcgacgc cggcgagcgc
   131641 gcccgagcag gcgcgcggct ggctgcgcgc cgcgctttca tcgtccgatc cggacctgca
   131701 cgaggacgcg ctgcgcgagg cgcttcgcgc gctggtcggc gaggcgatcg gcgacgccga
   131761 ggtcgtcgac gatcacggcg gcttcgccga gatgggtctc gattcgatca tggccatcga
   131821 tctgcgcgcg cggctgtcgc aggcgctcgg actcgaattg ccggcgaccg tcgccatcga
   131881 tcatccaaac gtcgcggcga tggcgcgctt cctcgccacg ctcgtcggcg gcgacgagcc
   131941 ggaggcgtcc ggccgcgcgt cgcaagagca tctcgagccg ctcgacgatc tatcggcggt
   132001 ctcgttcgaa gagctgttca aattcgtcga agacgatctc gcagaatcgg agtgacaatc
   132061 atgaacgccg aaaatttgcg ctccctcgtg gaaaagcaat tgacgcagtc gcgccgcctg
   132121 aaagcgcgtc tgcgtgagct ggagaatgaa acgcgcgccc cgctcgcggt gatcggcatg
   132181 gggctgcgtc tcccgggcgg catagcgacg ccggaggatt attggcgttt cctgtgcggc
   132241 gagggggacg cgctgtcgga ggttcccgaa gaccgccccg gcctgcgggc cgtctatgac
   132301 gcgcggccgg atcggcccgg acgctcctat gtgaagcgcg ccggcttcct cgacgacgtc
   132361 gccgccttcg atgcgaaatt cttcggcgtc tcgcagcgcg aggccgaggc gctcgatccg
   132421 cagcagcgtc ttctgctcga aacagcctgg gaggcgctgg agcgcgccgg gattgcggcg
   132481 cggcgcggcg accggcttcc ggtcggcgtc ttcgtcggcg tcatggcgtc cgaatatggc
   132541 gagcggcggc tgggtcgcgc ggacaagagg gacgtcgatc cttatttcgg cacgggcggc
   132601 ggccattgct tcgccgccgg ccgcatcagc tatgtgatgg gcttctgcgg cccggcgctc
   132661 gctgtcgaca cggcctgctc gtcctcgctg gtcgcgctgc agctggccgc gcagagcctg
   132721 cgccggcgcg aatgccgcta tgcgctggtc ggcggcgcca acatgctgtt ttcccctgac
   132781 ctcatggtct cgctctgcca gagccgggcg ctcgccccgg acgggcgctc caagaccttc
   132841 accgccgcgg ccgacggcta cggccgcggg gagggcgtgg gcgtgatcgc gctgatgcgt
   132901 ctcgacgagg cggagcgcga ggggcgtccg atcctcgccg tgctgcgcgg cgtcgccgtc
   132961 aaccatgacg gcgcctcctc ggggctgacg gtcccgagcg gaccggcgca aagggaggtg
   133021 atcgccgcgg cgctcgccga cgccggcgcg cgggccgagg agatcggcta tgtcgaggcg
   133081 catggcacgg gaacggcgct cggcgatccg atcgagatcg gggcgctcga cgcgacgctc
   133141 ggcggcggcg cggccgagcg tcgcgcgccg cttgtcctcg gcagcgtgaa gacgcggatc
   133201 ggccatctcg aagcggcgtc gggaatcgcc ggcgtgatca agctgatcct gatgctgcgc
   133261 cacggcgaga ttccggcggc tctgagcgag gccgacggac cgctcaaccc gatggttccg
   133321 tgggatcgaa tgcccatcgt cgtgccgcgc gagacgctcg cctggccgcc gggctcggcg
   133381 cgtcgcctcg ccggcgtcag cgccttcggc ctcagcggca ccaatgcgca cgccgtgttc
   133441 gaagccgcgc cggcggcgcc gaccgccgcg cccgcaaagg cgcggcgcga gctcatcgtc
   133501 ctctccgcgc gcgacgccgc cgcgctgcag atattggcga ggtccgtcgc gcctcgcctc
   133561 gccgccgccg gcgccgagga gctcgccgcg atcgcgcaca cgctgcgcgc cggacgcgct
   133621 cctctgccgt atcggctcgc agtgaccggc gcgaccggcg ccgaggccgc cgccgcgctc
   133681 acccgtgcgg cggaagcgcc gctttcggcc ggcgcgagcg cgccttccgt gcgcctgcgt
   133741 ctcggctcgg cgggagcggc catcgagcct gcgcttctgg agctggcgcg cgtctttccg
   133801 tcgctgacgc ccgacgagga cgcgtcggcc gggccagagc tgcgcctcga ccgaattttg
   133861 cgccggctcg gcctgcgcgc caagatcctc cgcgacgcgg agccggtcgc cgcgcagctc
   133921 gaatgggggc atgtccacat gccgctcgcg acccgcgacg cgggcgagac gccgcagcta
   133981 ctgctcgacg cgctggcggc gctgttcgtc gccggcgccg atctgcgctt cgacacgttg
   134041 tgcgcgccgg gcgcgcgatt catcggcgat ctgccgacct atccgttccg ccgcgagcgc
   134101 ttctggatcg aggagatcga cgagccgacg ccgagcctcc agggcgaggc cgcggcgctc
   134161 ggcttcgcgg acatcggcgg cgaggacggc gcgccgctgc gcgacgagct cgacatcttc
   134221 ctcgccgcgg agctcaagga gctgctgcgg gccgaggagg agctcgatcg ctcgcaatcc
   134281 ttcttcgccc tcggcgggga ttccttcatc gccatgctgc tgaagaagag cgtcgagcag
   134341 gcctatggcg tcgatctgcc gctcgaggct ctggcgacag atctgccgct cgattcccta
   134401 ttcgcgcaga tcggcgatca cgtgctcgcg gcgcgggcgc cggcggacga ggagctcgcg
   134461 ctgtgagccc cttcgtccgc ccgcgcccgg tcgcaaatcc cgcggcgcgc ctcgtcgtct
   134521 tccatcatgc ggccggctcc gcagggacct attatccgat gagcgcggcg atcccgagcg
   134581 gttgggatct gctgctgcac gatctgccgg ggcgcggcaa acgcttcggc gagcggccga
   134641 tcgccgtcat ggccgacctc gtcgcgcgcg tgaccgagga cgtgcgcccg tgggtcgatg
   134701 cgccgctcgc cctattcggg cacagtctcg gcgcgatcat cgccgccgag gtggggcgcg
   134761 cctgcgacgg catgggcgct ccgccgatct ggatcggcgt ctccggccgc atcgcgccgg
   134821 ctctgccgcc gacgcgccgc agcctgcacg aatacgacga cgcggcgctg ctggaagagc
   134881 ttctcgcgct cggcggcacg ccgcagcggc tcggcgactc gccggagttc ctgcagcttt
   134941 tcctgcgcaa cgcgcgcgcc gatctcgccg ccgtcgaatc ctacgagccg gaggcggcgc
   135001 gcgcgcgatg cgcttgcccg atgaccgcct tcgccggaac gaaagacccc tgggcgcctc
   135061 cgaaagtcat ggaagcctgg gaacaggaga cgacaggaag ctttcgcctg cggcaattcg
   135121 aaggcggaca tttctacttc ttcggcgccg ccttcgccgc gctcacgcgc gggatcgtcg
   135181 ccgatatcga atatagcggc gtccgcccga cgccgacacg ttcaccccta gcagcgagag
   135241 cgccatgagc cagcggatca tcgagaccac catagaaatc gccgcgccgg tcgaaaccgt
   135301 ctggcgcgcg ctcgtcgact ttccgagcta tccgcaatgg agccgcttca tcctgtcgat
   135361 cgacggcgaa gcgcggcgcg gagcgccgct cgcggtgcgg ctcgatgacg gcggaggcgg
   135421 cgtcatgctc atgcgtccgc gcatcgtcgc tttcgacgag gctgtcgaat tgcgctggcg
   135481 cggcgtcgtc ggcgcgcgtt tcctgttcac gggcgagcat tccttccgac tggagccgct
   135541 gtcggagacc gtcacgcgtt tcgcgcagaa agaagccttc ggcggcatgc tcgttccttt
   135601 gttctggaag cggctcgaca cgcatacgcg gcgcgccttt cattcattca atagcgctct
   135661 gcgcgaacgc gccgaggcgc tcgcgcccgc cggctgaccc ggctttcggc tgattgcttc
   135721 ggcgcattcc ccttctcccc gctcgcggtc gctcgcgggg agaaggaaag cggcgaatgt
   135781 cgcgcgaagc gatcagcagc aaaccatatg ccgacggcag tcgagtcgtc cctgcgcgga
   135841 tcgtcattgc gtctggcggc ggaacagcca gctcgccatc gccagcgtca cggcggcgaa
   135901 agccgcgatc ggccagatat gctccagagc gctccagaac gatgcttcgc gcaggaaggc
   135961 tccgcgcacg atgatgagaa aatgcgtgag cggattgacg agggcgagcg gctgcagcca
   136021 attcggcata ttgtgcacgg ggctggtgaa tcccgacagc agcatggccg gcatcagata
   136081 gaccatggcg cccatcatcg cctgctgctg gtttccggcg agcgaggaga tgaacaggcc
   136141 gacgccgatc atcgcggcga ggaacacgaa caagccgagg aacagcgccg caatcgagcc
   136201 ggagagcggg acgccgaaaa tctgcgtgac gatgagcgtc gtcagagcgc cctggccgag
   136261 gccgatgatg aggcccggcg cggccttgcc gacgacgatc tcgtgaggct gaaggggcga
   136321 taccagcaat tgctcgaatg tgccgagctc gcgctcgcgc gccaccgaca tgccgacgat
   136381 catcagaacg gtcgacatcg tcagcgtcgc gaccagactg ggcaccatcg acatccgata
   136441 atcgcgattt ggattgtacc agctgcgatc gacgagctcg ctggccggag gggaagccgc
   136501 cgcgccgcga cggtattcct cgccgaaacg ctgcacgatg gtcgcgacat agttgctgac
   136561 gagctgggcg ctgttggatt tgcggccgtc cagcagcgtc tgcacggtgg tctcgtcgcc
   136621 gctggccagc ttacgggaga aatcctgcgg gatgtgcgtg acgaccatca cgtcctggcg
   136681 atcgagcgcg gattgcgctt cggaaaggct cgcatagtga tggatcgtcg agaaggccga
   136741 cgcgcgctcg aagcgggcga cgagctgtcg cgaggcggcg ccccaatcct gatcgagcac
   136801 gccgatcggc tgattggtca cttccagcgt ggccgcgtaa gcgaacagga agagctgtat
   136861 gaccggcgga acgaccaagg cgacgcgcgc gcgtggatcg cggaaggcgg cgaggagctc
   136921 cttgacgatc agcgcgcgaa ttctcgtcca catcatgaga acctccgcct tcgagcctca
   136981 atctagtcgt tgcttggtgt ttcgcgccgt cgctgcgaac agcgccgccg ccatgaacag
   137041 caggacgagc gcgcaaggga cgagcacggc cgtgatgtcg ccggcgagaa agatcgtctg
   137101 cagggcgcgc acatagtagc gcgcggggac gatagcggcg aaggcgcgca gcggcgccgg
   137161 catactggcg atctcgaaca gaaagccgga gaaatagagg ccgggcagaa aggcgaccac
   137221 catggcgatc tggctcgcca ggaattgcgt ccgcgccgcc gtagagatga ggaggccgag
   137281 ccccagcgcg acgagcagga agacggcggt gagcgcggtg aggctcagca tcgagccgcg
   137341 cagcggaata tcgaacacga agcgcgccgc ggcaacgcat acggccatgg cgcaaagtcc
   137401 gagcgcgaaa ttggggacca gcttgccgat tatgaattcg ccgatgccga ccggcgtggc
   137461 gagcagcgcc tcgatagtgc cgcgctccca ttcgcgcgcg acgaccagcg cggtgagcag
   137521 cgagccgatc atcatctgga tcatcgcgat ggagcccggc acgaggaagc ggcggctctc
   137581 gagctcggga ttgaaccaga cgcgcgacga cacgcggatg cgctggccgt ccgccgcatc
   137641 cggcaggcgt cgctcccgcc aggattgcca ggcgccttgc acataggcgg tcgcgagagc
   137701 ggccgtattc ggatcgcctc cgtcggtgat gagctgaacg cccgccgtat cgccgcggtg
   137761 aaggcgaatc gagaagtcgc ccggcaggac gaccacgccg tccagccggc cgcgggcaag
   137821 atcgtcggcg aaggcgcgcc gatcgccggc gcggcggacc tcgaagaaag gcgagttgaa
   137881 gagcgaggct tcgaacagag tcgtctcggg cgtcggctgc tcgacgacga ggccgatccg
   137941 cactctggtc gcgtcgaacg agacgccgaa tccgaacagc aggagcagga gggcgggcag
   138001 caggaaggcg acgacatagc tcgaggggtc gcgcagaatc tgcagcgtct ccttgacgat
   138061 gagcgcgcgt atgcgccgcg cgacgcggcg gcgccgatcc tgccggctcg ctctcacgcc
   138121 gccgccgcgt cgtgggcctt caccagtccg atgaaggcgt cctcgagggt cggattcggc
   138181 agcgcctcgc tcctcacccg cgcctgaagg gccttcggcg tgtcgacagc gatgctctta
   138241 ccgcgataga tgagcgcgat ccggtcgcaa tattcggcct cgtccatgaa atgggtcgtc
   138301 accatgacgg tgacgccctg cgccaccatg gcgttgatga agccccagaa ctcccggcgc
   138361 gtcagcggat cgacgccggc ggtgggctcg tccaggaaca gcacggaggg ctggtgcatg
   138421 acggcgcagg cgagcgcgag gcgctgcttg aagccgagcg gcaacagccc ggcgctggcg
   138481 tgaaaatgcg gctcgagatc gaaggccgcg gccacccgct cgatcgcctc gcgtcgcttt
   138541 gcggccgtga ggccgtagac gccggcgaag aattcgagat tctggcgcac gccgagatcg
   138601 ccgtagagcg agaatttctg cgccatgtaa ccgagccgcg agcgggccgc cgcaggggct
   138661 ttgtcgagat cgaggccgtc gacgagagcc tttccctcgc tcggccgcag gagcccgcac
   138721 atcattttga aggtcgtgga tttgccggcg ccgttgggcc cgagcaggcc gaaaatctcg
   138781 ccgcgcgcga tccgaaagga aatccggtcg gcggcgacga aagcgccgaa gcgccgcgtc
   138841 agctcgcggg cttcgaccgg cgacgagccg tccgcggcgg gccgaggcgg cgcgtcgatc
   138901 gtcgtcgtcc gtttgggcag gccgccgagc agcgccacat aggcgtcctc gaagcgcggc
   138961 gtgacgggct cgatcgacaa atccgcgcgg ccgaaatcgg cggcggcggg cgctgccgcg
   139021 ccttcgcgga gaacgagacg gatcgcgtct ccctgcacca cgccgtcgat cacctccggc
   139081 cgggcgatcg cctgcgccag aaaagtccga cgctcgtcgg cggctccgag gatgtgatag
   139141 gcgcggccgg cggctccggc ggtcatcgcc ttgggatcgc cctgatagag gacgcggccg
   139201 gcgtcgagca cgaccacctc ggcgcaattt tccgcctcgt cgagataggc cgtgctccag
   139261 accacggcga ctccgtcctc gactagcgcg tagaccatgc gccagagctc gcggcgcgaa
   139321 atgggatcga cgccgacgct cggctcgtcc agcagcagca gggagggcgc gttcagcatg
   139381 gcgcaggcga gaccgagctt ctgcttcatg ccgccggaga gcgcgccggc gcggcgatcc
   139441 acgaagcgcg cgagatcggt gaaggcgagc agccgatcga atgtgtcccg ccgcgcaggg
   139501 ccgacgacgc cgcgcagatc ggcgtagagc gtgagattct cgccgaccgt gagatcctca
   139561 tagaggccga agcgctgcgg catatagccg atcgcgtcgc ggaccgaggc ggtttccgcg
   139621 tccacgtcga agccgcagac ctcgatgcgg ccgtcgctcg gcgtcagcag gccggccatg
   139681 agacgcatca gcgtcgtctt gccggcgccg tccggaccga cgagacccgt cacccggccg
   139741 cctgcgatcg aaatgctgag cgcgtccagc gccggcggcc cggcggcggc gaagcgcttg
   139801 ctcagatttt cgatcgagac gagcggctcg gtcatcgcgc cgcctcgcgc gcgccgtccg
   139861 gcggccgttg cgccgtgatg gtgaccggca tgccctggcg caggacaccg cccggatcat
   139921 cgacgaggac gcgcagccga tagaccaggg ccgtgcgcaa ttcgcgcgtc tccacggact
   139981 tcggcgtgaa ttccgccgtg gtcgaaatga agccgaggcg tccttcgaaa ggtccggcgc
   140041 cgccatccgc cgtcaccgcg accggcatgc cgggacgcac gcgcggcaaa tccggctccg
   140101 acacatagct gcgcacccag accggcgtcg tgaggctcga cacgaaaacc gtctcgccgg
   140161 cgtcgacaat ggccccgacc tcgcgcacgc gactgagaat cacgccggcg ctcggcgccg
   140221 cgagctcggc gtcggcgagc tggcgcgccg aaatctgcgc gacggcttcg ctttcggcca
   140281 attgcgcgcg ggcgacgtcg atctcctcct tgcggaagcc gatctgcatg aggcgcagcg
   140341 cgtggcgcgc tgatctgagc cgcgcctcgg cctctctttg cgccgccgtt gcgtcttcgg
   140401 aggtttgacg cgagccggct ccctttttca tgagctggtc ggagcgttcg agcgtctgct
   140461 gcgcgttgag cagcatcgcc tcgcgttccg ccaccgtcgc ctcgacctgg gcgatctcct
   140521 cgggacgatt gccggcttcg agcttggcga gattggccgc cgcctgatcg cgctgcgcct
   140581 gcgcctgcga gagggcctcc tcgaaataga tcttgtccag aacggcgatc gtctggcctt
   140641 cggcgatatg gtcgccttcg tcgacgagca gccgcttgat ccggccgccg accttgaatg
   140701 cgagatcgat ctggcgcacc tcgacattgc cggcgagcag aagcggaccg tcgtcggctg
   140761 gagcgcgcct ccacagccag aatccgagga gggccgcgac gagcgaggcg gcgagaatcg
   140821 ctttgcgctt cacgatttcg tcctttgcag cgcatggatg aggatgtcgc ggtgggcggc
   140881 cagaaggcct tcgacgtcga ggggatcgaa tttcgagaac agattgtccc agaccacgct
   140941 cagcaacagc ggcgcgacca cgagctgcgg aaagtcgaga aggctggaag ggtcgaagcg
   141001 gccggaagcc tgcgcccggc gcgccgattt gcgcaccgcc tccatcgcct tggcgatcac
   141061 ctcccgatgg tagaattcgg cgatctgcgg aaaacgtccg ccttcggcga tgacgagcag
   141121 caggatgttc ttgcggctcg tcccgagaat gtcctcgcgg aacgtgtcga agagctcggc
   141181 gagcatgacg tcgaacgata agtcggtgcg ttcggcgagc tcgtcgacgc gcgagaggac
   141241 gggagtgacc gcgtttctga cgagctgctc gaacagatct tgtttgtcgc ggaaatagag
   141301 atagatggtg cccttcgcga cgcccgcctc aagtgcgacg tcttctagct tggcgccgac
   141361 aaatcctttc tgcgcgaaga ctctcgcggc ggcggcgaga actgccctac gacgtccttc
   141421 cggatcggtt cttcgccttt tctcggggct cgccgtcgac atctcatcgg ctctcgaatt
   141481 tgacgttgcg gtcgacgata gtcacgactg actagtcagt caatatcaaa tcacggtgtc
   141541 aggagccatc ttggcttgag aatatccgat tccgaatcga aaaagccacg aaacgttaga
   141601 atatcgaggt taaatattct cacgtttcgt ggctttacct cgctgcgcga gcttcgagac
   141661 gggcggtttc gcacaggcgc tcgaatgggt tgtgtcgcaa attttgtcta cggacgcgac
   141721 accggcgtct gagagtgacg cggctcacgc cacgagggca tagaactgct gcgctggacg
   141781 caattcgcct gtcgttcgca gctgcccctt gcggatcata tgcatgagct cgatcccgga
   141841 aagtgtcgcg gcagccgatc gaaatgattt gaaacccaac atcggccgcg tcactcgctt
   141901 caccgctcga tggtcctgtt cgacaatatt gttgagatat ttgatgcggc ggatttcgat
   141961 gtccgcttca tgctccgcat tgtagcgttc gatcgcggcc gtgttggcgc cgctcttgtc
   142021 gatcgtgatc ttctccggct cgccatgctg gccgatcgcc ttgcgcaaga agcgcaacgc
   142081 ggctttgcag tccctcttgg ccgtcagcag gaaatccacc gtcccgcctg ccttgtcgac
   142141 cgcccgatac agatatttcc agcagccttt gactttcacg taggtctcat cgagacgcca
   142201 gctggatccg atcgagcgct tgcgagtgtg gaactgtttc tccagcaaag gagcatactt
   142261 gacgacccag cggttgagcg tcgaatggtc gacttcgaca cctcgctctt ccatcatttc
   142321 ctcgagttga cgatagctca tcggatacgc cacataccag cggacgcccc acagaatcac
   142381 gtcgcgttca aaatggctgc ccttgaaatc aatcatcgca ctcgtccgcc agctccacta
   142441 ccggcaatta tagccccaaa ccgacctgcg acaaaaattc gcgacagaac caaggcgcga
   142501 aggtccttta tcttccgccc tattcgccgg acttcaatcc gatcgagaaa tccttctcga
   142561 agatcaagtc ggttcttcag cgcatcgcgg cgcggacggt cgatgcgctc gacgccgcag
   142621 tcgcccaagc cctgcgatgc gtcacgccga gcgaatgcgc gaattacttc gcggcatccg
   142681 gctatgatgc agcttgatcg gatagcgctc taggagttgc cttcatgatt tctgatagca
   142741 catggtctcg accctgaaca tcaagcgccc gcaacgctga cactcctgtg tgccaccctc
   142801 aacaattagt tgctcttctc cgcaatcagg ctgacacacc gcgtaagcaa cgaagatgcg
   142861 atcgggaaac acgggcgtca cagaaggata ggtcagtcca tccgcctccc aattttgtag
   142921 attgtaaacg tggtccagaa aacttttgcc tcgccgagga ttagttttca cttcgtcgaa
   142981 gcgccgcctg atcccggtaa acaccgcgtc ccagtcgaag ccctcgctat tatcctgcat
   143041 tttcatatcc ctccgtaaat cggattcccg gggaatggca gtagaagaat cagaggcaag
   143101 agtggagcaa aattcggccg aggtgagaaa ttacgcgtct gcagatcggg acttcctgga
   143161 agaaggttgc cgtcctcgtc ccaacgattg ccactgtttt cgtcgtccca atgtccacct
   143221 tgcggcccat tgccccgatc agcaccggtg ccgtgagagc gatcgtccca cgagactcga
   143281 cgtcccttac cttcccagta gccatcggga ttccatttcg gcttctttcc acacaccgac
   143341 tccggcagcg tcggccaccg cccgttcggc gtcttgccgg gttttcgttc caagccattc
   143401 gcgtcatagt aggaaagcgg atttgcgtct gcgtaattga ataggctacg cccaccctga
   143461 taccctatcg ggtccggctg cacatacctc cccaggctcg catcataatg ccgatgccaa
   143521 ttgtaggcga ggccactctc cagctggaac cattggcccg ggaagcggag gtcgatcgtc
   143581 cccggaatgg tccttatata gctcgtctcg ccgaaaggcg agtagatcac atcccacacc
   143641 cgagccttgt tctgcgccgt catccgcacc ggacggccga ggtggtcggc gtggacataa
   143701 tagatcaccg gcgagccgct cgcgacgtcg ctcaccacgg cgagcggaat accaggccgc
   143761 gcgcctctcc ggccgcagcg acatgggcaa ggccgtcgcc tatcttctga accattgggc
   143821 cgggctgacc ctgttcctcg acgatggtcg catcgagatg gacaccaacc tcgtcgaaaa
   143881 tcagattcgg ccgctgactc tcacgcgcaa gaatgcgttg ttcgcggggc acgatgaagg
   143941 tggacattcc tggtcgcgtc tcgcttcgct cattgcgaca tgcaagctga acagcgtcga
   144001 tccctatgcc tggatgaagg cgacgctcga ggcgatcgcc gacggccatc cgcagtcgcg
   144061 catcgacgag ctgatgccct gggccttcaa ctcctccccg ccggcgccgg ccgcctgatc
   144121 gcttgcccgc acgccgacca atcgctggca aagctttgcg ccaaaggctt gcaatgcttt
   144181 gtcgcaacgg attgcaagct gttcttccat tccagcggca atgggacgac aacggcgctt
   144241 acctatcacg agcgagttga tcgatagata tggcggaaag atatgggtgc aagatacgct
   144301 tggcggaggc gcgaccttca aggttgcatt ttgccccgct tgagcggaat gcgaacaatc
   144361 tgcatcatag ccggacgccg caaagtactt cggactttgt cgcaattttt gtgtttatag
   144421 acgcgatgaa ccaaggtttg cgatgtttgg tgcgcttctt tggacggatc gtaaacactc
   144481 gttcgatcgc cggctcctag cccgcattat gcagcgcttt gaattttccg gcgcccgcga
   144541 taaaaaattc gcgacagaac ccaaccgacc gtcaggtcgc acccacatcg acgatctgat
   144601 catcgcagat atcgaagaat atatcgatat ctgcgttgcg tttatacaca gcaggaattc
   144661 tgagcgcaac ttctagtcca tctacgacga cgataagctc atcagtcaat ttctgctttg
   144721 aaattgcgcc gagcgtaaat tttggtccac tacgccccac gacaccgcca tcgcagtcaa
   144781 aaaacgttgt ttcgagcacc cagcctatca tcgggactag actgccttcg ctgtcaattt
   144841 gttcaacatt agcaataaaa atgcaaatct tttgcttaac gcgttctgtc attccatgga
   144901 atctcaactc tcggccatcg acttgcatag aactcccccc gctcatggag tagcaaattg
   144961 tgggcagtct ttataaccat accacgtctg cacaaacgat cttttgccag cgcacatgta
   145021 atgacaattt gtgagatact caccatctac aaacagctca tacccagtat ttaatgagca
   145081 tttattatca tttgcatagc attgttcaat agaactcgat ggtctcggtg tatacggagc
   145141 cgcggcgaca agtcctgtaa aatctgtcga tacgataggc atctgccttg cgtaattgta
   145201 tatacttggc ccgtcgatgt agttaatgtg cgtgataagc tgtgtatttg ctttaaacaa
   145261 tcgctcccca agcgcgcttt ttcgaaatcg gaagcttttg ctcaaaggaa cttcgcttgt
   145321 cgttgcccaa cgctcatcca cccgtagcgg gtccggctgc acatacctcc ccagcgtggc
   145381 gtcataatgc cgatgccaat tgtaggcgag cccgctctcc agctggaacc attggcccgg
   145441 gaagcggagg tcgatcgtcc ccggaatggt ccttatatag ctcgtctcgc cgaaaggcga
   145501 gtagatcaca tcccacaccc gtgccttgtt ctgcgccgtc atccgcaccg gacggccgag
   145561 gtggtcggcg tggacataat agatcaccgg cgagccgctc gcgacgtcgc tcaccacggc
   145621 gagcggaata tcgtccagcc agatatattc ccgctgggtc acgccgctcg tatccgtctc
   145681 cgcgatgatg tggtcgttga tgtcgtgaac atagagagtc gtgaaggtgg tcggcgccgc
   145741 cgtttgcgtc accgtgcgcg agacgaggcg gctccgggcg tcatagcggt aggtcccgcc
   145801 tataccggga gaattggtct gccgcgcttt cgacagccgc ccttccacat catattcgaa
   145861 ggtcatgccc agcgcgccgg cgcgcgagtc ggtcagcaca ttgccggccg cgtcataggt
   145921 gaaattgcgc accgtgccgc cgggcggcgt caccgaggcg agacggttcg aggtcgtcgg
   145981 ataggcatag ggcgaggtca cgccgttgag cgtctgaccc gtccggtttc cattggcgtc
   146041 ataggaccag gagagcgcgc cataatagcc gctggcggtc ttgagcctgc gcgtcggcgt
   146101 gtaggtgaag ctctgcgtct gtgcagagta atcgccgggc ggcgttgttc ccgggaacag
   146161 attgtcgacg atcgaatcga tggtctcgcc ggtccagctg aggctgcggt cgattgtgcc
   146221 gcccggattg tccgaggggc cgacttgaac ccgcgtgatc cgataatccg tgtccagcgt
   146281 gtagctcgcg gcgaggccat tgccgaaggc gatgccggtg accgggccga acggggccca
   146341 tgtgacggat gaagcgaggg tctgtgcggc gctggcggcg ttctgatagg tgatgacgct
   146401 gctgatgcgc ccggcggcgt cgcgggagaa ggcgacgcgc cgcccggagg gatagaccat
   146461 tccgatgatg tttcccgccg cgtcatagat gtagtcgacc tcgacggcag gcgcgggggc
   146521 attggttcga taatcggtcg ctatgcgtcc cttgcggtcg aagatgcgcc aattggagcc
   146581 cgcctcctca tatatgccga cgagacgacc cttgccgaaa ttgcccgtct gcgtcacatc
   146641 ccaggagaat gtctgccaat aggccgaatt gccgagatag gatttggccg tgaggcggcc
   146701 ggcgtcatcg taagtgtaat cgatcacgac tccgcgcgga tcggtcttgc gcgagacgag
   146761 gccgcgcgcg tcgcggacat agactgtcgt ccccttgtcg ggcgaactct cctggatcac
   146821 ctcgccgaag ccgttgcgaa cataggtcgt cgtgagactg cgcgcgtcct tataggcggt
   146881 gatgtcatct tgaccgttac gcgtgagatt aacggtcgcg ccgtcctcgt cgacttcctg
   146941 aagcacccga ttgagggcgt cgaagccgta ggagaagacg tttgagcgag gatccttgac
   147001 cgtggtgaga ttatcagtgc gatcatagcc gaagctatgc gtctgtgagc ctgctccgat
   147061 cgatttgatc aaacgcccga gctcgtcgaa catctgcgtt cgccggtagt cgatggtcga
   147121 actcgcctcg gcgatcgcga ttttggtcgc gttgcccatt gcgtcgcgcg tgtagccgat
   147181 cttctcaccg gcggagttgg taatggtttt gagtcgcctg gcgttgtcat agtcatagat
   147241 ttcatagacg ccgttcggct gcatgatttt agtcacatcg ccgactgcgc tgtattcgat
   147301 cgtcgtcacg actggcgtgt tcgccgtgtc gatggagatg cgcttgatgc gtccgcggcc
   147361 gtcatagtcc agcgccgtca ccacgccatt ggcgtcggtg atcgacgttg gctgtccgag
   147421 cgcgttccaa gcggtggccg ttgtgatatt tccgacctcg tcggtgacgc gcttgagcgc
   147481 gccggatgtg gtgtagtcgt agcgaatggt gtcgccggtc ccggcgagcg ggccgtggac
   147541 cgcggtgaca tttcctgtcg catcatagtc gaaaacccag atgcgcttct gcccgttcgt
   147601 ggaataggga acggtctgcg tcgtggtgtc cttcttcgct atctgcgtaa cgagaccagt
   147661 ggtagggtcg atcgtcagcg ttgtcgtcag gccgggctcg acgatcgtcg tcggcaaatt
   147721 atagtcgttg ctccaggtca cctgggtcgt cgacgcctgc ggcgtgccgg ctcctcgggt
   147781 gattgacgtc ggacgagcac gcgaatcgcg cacgaatgtc gtaacgcgcc cctcctcatc
   147841 tgtctgggaa tcggtgaatc cactcccgtt ggggccatag gagtagctgc tcgcgctcga
   147901 ggggcaattg gtcgaagctt ggccgacgac tgatgtttcc cgcgagtcgt tgctgttcgc
   147961 aggatggctc caatgatatt cggccttttt cccgagagga ttggtcacag tgcggatcaa
   148021 ctcgttggga aacgtggagg ccggcgtgtt gtagaggatc gaataagtgt cctggtcaga
   148081 ggcatgcgag gtcgaaatag cgcgcccccg cgcgtcatag gcgaaagtgg aatatcgcac
   148141 attgcgggcg tcagtgacgc cggtgagaaa atcaggataa gtggcgttct catactgata
   148201 ggtggtgaga tcgaccctgg tcccgctggc gctgagcagc tcggccgaga cgagtcgacg
   148261 gacctcgagc accgacgagc cgggcgctat gacatccgga tcataagtgt aacgcaggga
   148321 ttggtttcca ggcaggctga tctgagcaac gcttaccggc tgattgaacc aaacccattg
   148381 ccccgggtcc gtcgccctag ggtagaccaa gaaattccag gtgaacccga acacgcggcc
   148441 ataactgtcc gtaatggatt gtagcgcgcc ggtcgtcgcg tcgtagctga aattccagac
   148501 gtagcccccc ggcgctgtca tcttgatcgg tcgagcgaca ttgtaggcta caacttgttg
   148561 attattaacc gcgacgttaa atgtctgcaa caaccagatg cggttgctcg cgtctttcac
   148621 gctccattgt gtcgaggctc cggttatgct cgaccaattt gccggcgccg tcccgacgaa
   148681 cgccaaagta tagtccccct gtggattgct tccagtcgtc gaaacgaact gcgttccgga
   148741 cctcgtgaaa tcgtaagcga cgccgttcgg caaatgcagg gtcacggcgt ttccgccggt
   148801 tccttgcaaa tgaacctcca actcaaatcc gaagcgccag cctccgatcg cgccccggat
   148861 tgttccgttg gctgcctgaa cgccgtagat ttgcgggata ctgcgataat gccgctcgat
   148921 caggaaacgg ttatccgccg tcgaaaagtc cgtgacatgc tcgaccttcg cgccgtcgaa
   148981 cagcacaacg ggatttcccc tttgattatt tgggagacct ccagagttcg ctccgcatcc
   149041 accgtcccgc gggggcgcgt cttcgttgtc acgaacgcat tgcgaacgtc cattcggatg
   149101 cgatccggac tcgcagcgga atttggcggt gccgggagaa tagaagccgc aagaattcaa
   149161 tccgccgtta cacctaccat ctccatacgt cgtccagtcg cactgaaaga gcgacggatc
   149221 gccagtcgga taagcagcta tataccgcgt cgccggagtg tgcgtcgggt cggccgaatt
   149281 ttcccattgc gcccgacaag cggcgtcggg ggtggggagg cacagatacg gcccacttac
   149341 gccccccgtc acaacacacc atcctgtaac gccttctccc aaattcgcct gagctcgaac
   149401 gctctcgggg aggaaaaaga tcgcgagcga cagagctgtc gcaacgacgc agccgatgaa
   149461 agacacaaac cgcatttctc accttcaatg tcacgagaag ttaacaattt acttcacgca
   149521 cagatgcgct cactcctcca aaatgtcaag atcaagactc cgggttcagc gacgggttgc
   149581 ggtggagaag ggcgcttgca agcgctcgaa tgagacagaa ccgaggagat caaatcccat
   149641 tttaattccg tattaattac ggcgtttctc aagtgatatc gaatttagct tgagtgatag
   149701 gatgcacctt tttctccttc gccaatcgga tcgcaatgcg tcgccgcggc ggagtaagca
   149761 agccgcgaaa cggcgccgaa ggcgagcttt cggcccgcag atcgacgaaa tgggcggctt
   149821 ttccgtcctt tcggggcgcg ccaacaacgc cccagcggcg aagtttggcc ttcggatgcg
   149881 ttttcaaacg accgtttatt gatattaatc aaaattgcat tttcgatttt gagagcctgt
   149941 tgataacatc atgggcgata tgatacactc gcggcaatga gattggttct ggatacgaac
   150001 gctctgatcg cagcactccg aagcccaagc ggagcctccg cggagcttct caagcttgcg
   150061 cgtcgaggac agatccagct tttggccagc gccgccctcg caatcgaata tgaggccgtc
   150121 tgtctgcgcg acgaacaccg aaaagcggcc ggcctgtcga caaaggaggt cgttcagttt
   150181 ctcgatgcga tcatcgatct gatcgaaccg gtcgaaatct ggttcctttg gcggccgcaa
   150241 ttgcgagatc cgggcgacga gctcgtgctc gaggcggctg taaatgggcg ggccacgaca
   150301 atcgtgacgt tcaatttgcg tgacttcgga cttgtccgag agcgctttgg gatcgacgtt
   150361 ctcacgccga gagatacgct gatgaggatg gtgcgatgaa aacgaaaaca gccgcttatg
   150421 ccctgcggct ccccgcttcg atgaaggcgg aagccgaaaa gatcgccgcc gaggatggca
   150481 cgagcctcaa ccagttcgtc gcttcagcgg tggccgaaaa ggtttcggcg ttgcgcacgg
   150541 ctcgctattt cgcggaaaag aaaggccgga ccgattggag cgccttcgac cgtatcatgc
   150601 gccgcgaggg tggcgcgcca ccggttgcag acgacaagat tccggaagct tatcgaacgg
   150661 cgcgcaaata gtccgttgct gattttgtcg gaaggagacg agggcgaatg cccctgatcg
   150721 gctatgcccg cgtctcgacc gaggatcagg tcacggacgc ccagaccgat gtgctgaagg
   150781 cggccggctg cgtcgagatt tttcgcgagc acatgtcggg cgccaaggcc tcgcggccgg
   150841 aactggccaa ggcgctggcg cgggtgcgcc gcggcgacgt gctggtggtg gcaagactcg
   150901 atcgcctcgc gcgctcactg tcgcatctcc tgtcggtgat cgccgagctc gacgccaagg
   150961 gcgcacattt caaatcactc gccgatccga tcgacacgac gaccccgcaa ggccgtttcg
   151021 ccctgcaggt tctgggcgcc gtggccgagc tggagcgcgc tttgatccgg gagcgcacca
   151081 aggacggcct gcgcgccgcc aaaaagcgcg gccgcatcgg cggcaatcca aagctccgcg
   151141 ccggcgaccg cgacgccatc cagcgcatcg tcgacgccaa ggcggcgaat tatttcgcgc
   151201 gcgtcaatcg aacggccgaa cattggctgc cggtcgtccg gcaaatgcgc ccggatcacc
   151261 gctggcaaga tgtcgtgcgc gttctgaacg ccaagcgcga tggcgccaat ggcgctcccc
   151321 tgccccaatg gaccgccgag cgcctgaagc gcgcggtcaa atgcttcgtc gccgagggtt
   151381 tgatcgagcc ccgcctcctc catcaggccg ccagccgaaa agtcagcagc gaacgactcg
   151441 tcacgctcgt cgccgggatc aagcgggcca atcccgatct gacgctcgcg caaatcggcg
   151501 cgcagctcga ggcgatgtat gagcgcacgc cgcgcggcgg aacgcgctgg gcgccctcct
   151561 ccgtcaaaag cctgctcgac cgcgccgaaa agctccgatt gctcgccgcc gaaacgctgt
   151621 gatcgagcgg acggccgagg ctcgtgaaaa cccatcccca cgtcaccccg ttttcttacg
   151681 ctcgcgcgcc gctttcgcag ccttgccgcg caacagcgcc atcaacacgg gcccgagcga
   151741 gaactcccct gccctcgcct tttcggtcag gacacggaga tagccgccag cactcttgat
   151801 ctcctcgccg cgttgcagga tggcggcgat gacgatcgaa gcgtcatgct cgcccaagac
   151861 gtccacggcc tgcgcccaag cgtctggcga aacgccgaga gccgagcgca cgatcgccgc
   151921 cgcagccgcc aagtctcgcc aggaggcaat ttcgccgctc ggagcataat cgacgatgtc
   151981 tggacaagcc tccagcacca tgccgagcgg ataggcgcga agcgctggtt tgggatcgac
   152041 gattcgcgaa cgatccgagg acgtttcagc gccacgttcg atcggtcctc tacgcttttc
   152101 gagatttggc ccggacggat cggccctgcc ttcttgaagg ctaggttcaa gatcagaaga
   152161 gtttgtggtt tgattctgta tgtggcgctc agtttgagac tcattgccgc tcatattttg
   152221 agcttttatg tgcgtttcca gcgacttgtg gatttcggcc gctagcgcgg tcagctctcg
   152281 ggccagagcc tccagatcgg cgcgggaaag cctccgacca tagcgccccg agagcgtcgc
   152341 gtagcgttca tgtgcgccgg cccagtcacc cgagacgccc tcctccaaag cggtttcgat
   152401 catttttgcg atgtcgcggc gggtgagcgt gatcttctcg cgcagcagcg cgatcgcgcg
   152461 attctcggcc cgcatctcct cggcgaggtt ctcgatttcg ctcgagcgcg cgacgagcgg
   152521 cgcgagatcg aagccgaaag cgtcctcaat ggctcccccc tgcccttttc tggcgaagcg
   152581 tttgccgttt ggggaatcgc ggcggatgat cagtccggcg tcgaccagac aggcgagatg
   152641 tcgccgcagc gtcgccggcg ccatgccatg ggcgcggatc gagagctcct tgttcgaggg
   152701 aaacacgacg atgccgccgg cggctccgct cgcctcctca cgcctcgcat tattccccgc
   152761 caaagcgagg gcggtctcct gatggaagct caacagcgcg tgcaatacgg atagcgcgcg
   152821 ctcggtgacg ccgagcggct ctttggcttc ggtgagcgcc cgaaacaatc gccatttgtg
   152881 cacgacggtt tcggatgcgc ccggtttcgc cgcgaactcc tcggtcgcgg tctggctcgc
   152941 caccatggcg agcgacagcg accgccgccc gaagggcgtc gttggacgtg tctgcatgat
   153001 cctttgcctc gttcgggcaa aagaaattcg ctcaccgaaa cggcgccgac tcttgacagc
   153061 gattcgcgga agtgtgattc tctaaggtgt cagactttga gaagggcttc cgggacggag
   153121 acgtttcggg ggcctttttc ttttgcgata tctccgatgt ttcagttgag cttgaaatcg
   153181 tcagtcaggt tcggctggct tcgaactcaa tgttgcgaga tcgcaacatc gggcggttcc
   153241 gacgcgctcc cttcctgaaa ccgcttgtat aggtccggca agttctcggt cagccatgtc
   153301 gagaactgac tttcactttt atgaatagcg aaggtgtggc ccttggctgt ccaagaaaca
   153361 taagcgattt gtttgcctgt cgaactagtg atctccttac gctcgacata tgtcgccgag
   153421 gcccgccgcc cctcgtcgag agccttcaga accgcgagaa atctctgatc ggacgccatg
   153481 ctggcgaaag tggtgcgtgc tatgacggta gaagccctat cgatggcacc ttctgtggaa
   153541 aaagcgcttg cgaggtcttg ccatcgcggc tgtccgacgc caggagcgcg tccaattgct
   153601 ctaatgatat cgcgggggac ggcttcgacg acggatcgca ttttcgagag ccccgttcta
   153661 tcgacgccga gcgtcgtcca aaccgctttc gaagtgagtc cttgtgcttc catttccttt
   153721 gcaaaaagcg cacgttcgat ccatgtcagc gcttcccggc ctccgttttc tgcgccttgc
   153781 tctaggatca gctcggcgtc agtcagcggt cgaatgaaag cgcgaacctt ccggtcaagg
   153841 gacttgaggg cctgaaggcg gcgatggccg tatgcgagct gatacctacc gtccttttcc
   153901 gggtgcggcc ggaccagaac ggggattttt tggccttctg cttcgatcga agcgacgagc
   153961 aaattgaacg cctcttgatc ctgctcgagg cgatcgccaa agggggaggg atcgataagg
   154021 ccggcatcca gggtcgtgac ggaatccgct gtgagatcgt cgaggctccg actcagcccg
   154081 gtgatcgctg tggaaacgac gcgttgacgt ggttgggacg ccacgctgtg tagctgcggc
   154141 gtgtcgatgg caggttcggt ggatccgagc ttgctcagaa tggaaggtct cttcaagctc
   154201 tcccccatga tttgtggatg agcgccagaa tttctgcgtt cacgctatcc atgctctcaa
   154261 gcgccctctt ccaagattct cgcggcacat cgccgggctc aagttcgtag agcgatttct
   154321 tcgcgagacc agccgcagcg acggctgtgc tttcgagcgc cgtcgaaacg aagacgtgtt
   154381 cgtcgaaaag gtgtctcagt agcccaacga tatgtgcttg tggcccgtca cttggcgtat
   154441 ggcgcgtaac gagaaaacgt atccaattct gctcgagccg ggcaccgttc cgtgcgagct
   154501 catcggccag atctcgaagc ataatcagat attgattcat gctcgcaaca tccagcatcg
   154561 ccgggtggac cgtgatgatg aggattgtag cggcaaagag accagcgaga gtgccaaacc
   154621 cgagattagg cggcgtatcg agaatcgcga tgtcaaaatc tcgagcgact tggtcgatcg
   154681 attttttcag tcgcatgaaa aacaagccga gctcgtcgcg ttcacgcgat gcgagcgcac
   154741 gtgccgtgtc gtgctcgaat tccatcaatt ctaggttgcc aggcacgatc gagacgcctg
   154801 ggatgtaggt gtcccgaatg actgagcgaa agggtttgtg gtcattgtat cgaatggcgg
   154861 cgtaagcagt ttcgtcgggg ccgacgtcga attcgggttg caggccgaag agactcgtga
   154921 gcgaagcctg cgggtcgagg tccacgcaga gcacgcgata gccttggatt gcaagataat
   154981 gggctaaatg gatgctcgac gtagtcttgg aggatccgcc tttaaagttc gtgcaggtga
   155041 cgatttgcag tggctcgttc ggccgcctcc aaggtttaag ggcgagggcg tcctctggcc
   155101 tgacctcagc gagataggac cgcagctcgg agacctgttg aagtgtgtag acgcgccgat
   155161 tgttatcaag gcgcgcaggt tgaggtccct taccttccag cgttagcgat cggagggtcg
   155221 attcgggaac cttgaggagg cgcacgagat cgtttgtcga gaacgtccgt ccgaatgctt
   155281 tttgggacga cggaggatat agccgagttc gcagcgacag cagctcctga gagagagcgg
   155341 ctgtgaaccg atcaattttc gccgtcgtat ccgacatagc gtccatgtgg tccaaatccc
   155401 cgtatgacgg attcgacgtc gttcgatgag gaacaccgtc aggtgttgcc gattctttcg
   155461 agaacggcaa gagaaaaaga gttaacgaaa attgagaagc aagcctaact ctccaaagcg
   155521 cttgtcgaga gcacatgata tgtttggatt ttgtagcagg cgatttatcc ggtttgaggc
   155581 cggagagatc gcatgttgcc gaaggttcgg agggctcgga ttgtcgaggc caatgggcgg
   155641 cgtcgagcga ggacattgag ctgcgtcgac gcggcggagc tgttggggat gagcgagcgg
   155701 cattttcgcc ggctgcggga cgcctatgag gagaagggcg cggaagggct gatcgaccgg
   155761 cggcgcgggc gtccggccgg cgggcgccgg tcgacgagat cgaatggatg ctggagcagt
   155821 tccgcaccca atatttcgac tttaccgcca agcacttcca cgaggcgatc cacggcgaga
   155881 agatgccggg gggcgccaag ttcgagcgct catacacctt tacgaagagc gtgctccagc
   155941 tacgcggtct gacgaccaag gccaagaagc gcggcgctca tcggcggcgg cgcgagcgac
   156001 ggccgctgcc ggggatgatg ctgtttcagg acgcctcgac ccatccttgg ctggaagggc
   156061 acggcccgct cgacctcgtc gcgaccatgg acgacgcgac gagccgccta ttgtcgatct
   156121 tcctcgtcga acaggaggga acatggtcga gcctgcgcgg gatcagggag acgatcgagg
   156181 agcacgggct gttctcgagc ttctacaccg atcgcagcag ccattatttc ttcacgccgg
   156241 aggccggcga gaaggtggac gccacgcggc cgacacaggt cgggcgggcg ctggcgcagc
   156301 tcggcatcga gcacatcgcc tcctatagcc cgcaggggcg cgggcggatg gagcggctgt
   156361 ggggcacact ccagaagcgg ccgccgccgc tgcgccagga gggcgtccgc ggcgacatcg
   156421 aggcggccaa accgatggcc ggcgagcatg tacatggcgc agcacaatga aagtttcgga
   156481 atgaggcggc agaggacggc aacgcttcac ggctgatttc gctcgtcgag gaagaggttg
   156541 cttgcggctc gcaggtcggt gaccgaccgt aagaccccgc gcttctgtct gcgctttgtg
   156601 agcttctacg gcgttgaggc acgaggcgaa tgttggcgtg aaatggaatg tgcgccgcag
   156661 atggcggccg agccaatggc ggcctacgct tcaaggattt cacctatcgc gcgacagctg
   156721 gagccgcgag cgtcgcgtcg tcggcaaggc ggaatggatg acgccgtcgc aggccgaagc
   156781 cgacgatacg acacagcgcg agaagaagaa aaagaagaag aaggcgaagc gcgcgcaact
   156841 cggcaatccg cgcttcatcg tgatctccgc ggacaagacg acgcatggcg cgctctatga
   156901 gaatttctat tgcgcacgcg gcgagatgga gaatcgcatc aaggaatgcc agctcgatct
   156961 gtttgccgat cgaatctcct gcggaccatg cgcgccaatc agctgcgcct gcggctcgcg
   157021 tccttcgctt atgtgctaat gagcgcgttg cgccgtcttt gtctctccgg cacgaagctc
   157081 gcgaatgcga cctgcggaac gatccgtctg aagcggttga agatcggcgc gcaggtgaag
   157141 atcagcgtgc ggcgcgttct gttctcgatg gcgtcggcct ttccatacgt gcacgaattc
   157201 gccgcagcct gcgcggcgct gacatgaagc cgcgccgaac ccacccctcg gcccaccgga
   157261 gcccccaccg aaacgccaaa acgtccgacc aacacaccag gagcttcagc cggaacgagg
   157321 acgcgcgccg acacgtcctc gatcaccaaa tccggcaact tatccgcgac cccgccaagc
   157381 ggcaccgtgg gggtgagata tgcgggttag gggactcaaa tgcctggttc gatccaccag
   157441 gttgccatgg gcccggctta gaacgttgcg agctcgcaac atttggagac agtctgctcg
   157501 tgaccgacca gcggggccga tcaaaagcga gcccgagtgg gctcatggat gttgctagct
   157561 cgcaacattc atgagctgtt cccaggtcac cgccaggatc gacgccgaat gtcttcgagg
   157621 cgttcgtcac gagtcaagcg gccatcaacg aaaacctcgc cgagcaaatt ttcctctccc
   157681 tcatggcgct cctccgcgcg aatggtgcgc ggcgcgccgt ccctgaggac cagcgcgagg
   157741 cgacctttct tcgaggcctt gccgggatcg tcgatcggct gcttgaacac gtcgatccat
   157801 tcgccgtcga cgcggatagc gttcgtcttc atcgcgaatt tgagcgtgtc ccgatcaagc
   157861 ttctgcagca gcgccccgcc cattccaaaa gcaatattgt ccgccgcgaa gcctttggcg
   157921 cgcagattgt cgaggattgc cgcgatcgag tcttcgtcga cgccgtcgcc ctgaatgacg
   157981 cggacgcaat ccggcagcac gcgaaaccct ttggagttgg tgcgcacgcc gaatttctcg
   158041 gcgaggattc cgacgatctc caccggcgtc gtcctcgggt cgccggagtc gggccgcacc
   158101 accagcgttc cgcccatggc gcgaacctgc gaagcgaggc tttcgcccca aatctccgct
   158161 gtcgcgcgat agacgtcata gctgtcggag acgacggcca cgacctttcc cggcccgccg
   158221 aaattgcgca gcatattggc gtaggcgtcc gcctcgcgct cacggcccca ggaggtgatc
   158281 gtcgaatgct cggcggccgg gatcgagaat cccgccatgg gctcgtgata gacgcgccgc
   158341 gccgttgcca acgccgcgag ggtgtcggtg ccacggaaat tgacgagatg ggcgaggccg
   158401 ccgatcgaag cgctctcgct gctcgaagcg ccgcgcgcgc cgaaatcatg caatgcgaac
   158461 accaaacgtt cctgtggcgc atccgacgtc tcgctccagg cggcgtcgat gatcttcttc
   158521 aaatgccagg agcgcgtcgc caccgtcgtc ggataccaga cggcgcgcaa cagcgccgtt
   158581 tcgagatagg agacgatcca cggaacgcgc gggtcggtgt tgacgatctg cacgagcgca
   158641 ttgccggtcg gcagcacgct gccctcgcga accgcctcga tacgcacggg catatggccg
   158701 ccatgcgcgt tcagcacatg atcccagccg gcgcgattga aaggctcgcc atgcgcgagc
   158761 agcatctctt ccgcctcgtc tatgtcggcg cgcgtgatcg gctgcgtcag cacatccttc
   158821 aaatagatct gcaagccgaa gaacaggctc tgcgcaaagg cgccgccgcg cgattcgata
   158881 tagctcgaga cgaattccgt cccgggcgga tattgcagaa aatggctggc cttgtagctg
   158941 tcggcgtcga gaattctgct gatgcgagtc atgtctggaa tctcctccag ctcgaaaccg
   159001 gcgcccggac tccccggacg ccaaagtaaa aatcagtcga tcaacgcgcc cgtcatctcg
   159061 cggatgatgg cggcatggtc ctcgaaaaac tggtcggcgc tcagacggcc gagctcgtgc
   159121 caggatgcgc tcgcggcgtc gtcgtcgccg cgtaccgaga acatgggctt gcgtgcggga
   159181 aggtcgaaga gaaaggcctg ggtcacgacg cgcccgcgtt cggagcggtc gggatggtcg
   159241 aatagccgcg tcttggtctc gtcgatgaag gaggcgagca tggccggagg gatctcgccc
   159301 ttctggtcgg agattttggt ctcctccttc aattcgcgca cagccgcatc gcgaaagctc
   159361 tcattgggat cgacatggcc gcccggcagg gcgagcagcc cggcgccggg acgccgcgcg
   159421 cgctccacca ggagaatatg gcccgactga acgaccactg catcgacgca attgatgaac
   159481 acagggtagg gtgtcttgcc ccaggcggcc ttgtagtcgc gatagaattc cgtctcgccg
   159541 accagccatt tgaaggcgtc ggtcagcatg aaacgggcga gaaactcgct cgtctccgca
   159601 ggacagagcg gcgcgtcggg aatgcgcggc gcgcggcgca aataatcctc gcgcagatcg
   159661 gtcgaattga gcgtgccatg ctgcgtcggc acatcgaccg cgtcccaatt gggaaacatg
   159721 cgcaaataat aggaggactt gtccttgctg tggccgatga gccccaccga ggctcgctcc
   159781 gagccgccgt cctcggcgat cgcctcgtcg acgctgcgct ggacatgggc aatccaagcg
   159841 cggtcgttgt agagaaaatc cggcagcggc cggacgagaa tgcgatcggg cgcagcctcg
   159901 atcgcgccgc gcgcggcgag gatcgtgtcg cgccgctcct cataggtgaa agggttgcgc
   159961 ggcgatcgcg cggcattgga cgagccgacc agcacgatga gcttgcgccc ggcggcgagc
   160021 gccttacgca tgacatggag gtggccgttg tgaaggggct gaaaccgccc aatgaacacg
   160081 agataatcgt gtttttgcgc cgatgcgctc atattcaggt ctcccctgaa agatgtcgat
   160141 gtctcggact ccccgtgaca tgcggagctt aggcgcaggc cagggcggcc gtcaatgacc
   160201 ttgtcgcgga cagtttctca gcttgatcgt cgcgcggaga gcggcggcgc agctctggac
   160261 aacacttcgg ttcagtcgcc gtcagtggca gggctccgaa tccgggttaa tgggctgagg
   160321 cttccaaggc gatggcgaga taatcctcgc gccagctggc gatttttctg cggagcttga
   160381 tgctggtgcg tgtgggcttt gtggccttgc gctgcggttt catgggcttg ttctcgggct
   160441 cgggggcggt gcggatcata ttgatggcga aatgcctgac gacggccatg tttctcgcgc
   160501 catggccctt gcgcaagcgg gattggtctt cggcgaagac gacgtcgagc acccaatgca
   160561 gctggttctc tatgccccaa tggccgcgca cggcctcgcc cgcccgcttc gctgggagaa
   160621 gggccgagga gatgtaatag cgcgtctcga agcggccgcg gtcggcaagt tcggcctgcg
   160681 atttgacgcg aatgatcgtc gcggcgttcg gcaggcgcag ctcgcccgga aagcggcgct
   160741 cgccgttcag ccagtcgatc tcggtgatga cgctcacgct gcgctgctcg atgcggccat
   160801 ggcccttgtc gaaatcgacg catgtgtcga tccgcgtcgc ggcggaaaaa gcgctctcga
   160861 tctcggcgcg cagggtcggc tgattggctt tgaccgccag cagataatcg gcgcccttgt
   160921 ccacgatcgc ctgggcgatc ctggcgttgg tggcgatggc gtcgatggag acgagcgcgc
   160981 ctttcagcga gccgccttcg gaaaggcgat cgagcaggac gggaatggcc gatagttcat
   161041 tgctcttgcc ctcgaccgcc tcctggccga gcacgaggcg gctcgtggtg gcgaaggcgg
   161101 aaacgagatg cagcggggct ttgtcctcgg cgcgatcatg gctgcgacgc gaggtcttcc
   161161 cgtcgatggc gatgagctcg ggtcgctccg gccaggtctc gcgcacccag ccagtgaagg
   161221 ccgccgagaa cagcgccgga tcgacgcggt tcatgagcag ggtgagccag cgtccgcccg
   161281 gcacgccgtg ctcataaggc aaatagcggc gcaggaagcc gatgttggcc ttgccccaag
   161341 atgcaatagc gtcgaagtga tcgcaatcgg ccatggaggc gcagacgacg agcagcagca
   161401 cctcgcgaag cggatgcgcg acgcgccagg gctcgcgcgg gtcgtcaatg atcgagaaat
   161461 ggtcgagaag cgctttcaga cgcgacttct ctttgaaaac tgcgaaggcg aggctcatca
   161521 cggcggctcc agaatcactc cgccgatagg gaatcacgcc tgacccaatc cgttaaccgc
   161581 cgttaacccg aattcggagc cctgccgtca gtggaaccgc ggttgacgat gtatgcactg
   161641 cgctatattc tcctgaagac aaccgagacg cagatgaaag cccccgcttc gcacgagacc
   161701 gccttccgcg atgccacgag cgccgaccct ttgcgcgagg cgtttctccg tcgctcgata
   161761 gatacgatca ctcggattgc cgcgcatgcc gatccgaaaa tactctctga cgcgctcgcc
   161821 gcctcgaccg gtttcggcgc cctcgcgcgc gtactggcgg acaccgcgac caccgaagcc
   161881 tcgcttgtcg acctggaccc gatcgccccg cttgtggcgc ggaacgcggg acatcgcgtc
   161941 cagatcctcg acgccgctgg aggcacgctc tcctcgaacg aggtcgcgca actgcttgga
   162001 gtcagccggc aggcgatcga aaagcgccgg cgcgccaacg cgctgctcgc cgtgcgcatg
   162061 ggccgtgatt ggcgctatcc acgttgccag ttcgacgagg ccgaggggac ggtcgtcgcc
   162121 ggactgccga agcttctcga cgtcttcgcc agatccggtc cttgggtcgc gatggatttt
   162181 ctgttgacgg ccgacgaagt tctcggaaac gagacgccga tgcaaaggct gcggcgtgag
   162241 ggactgaccc ccgagctgga acgtctcgcc cgggtcgaac aaggcgacgg cttcgcgtga
   162301 gcccggcccg aggcccttcg ggcgtcgcgg ctttcccccc agctgctctc gccactgcgg
   162361 cactaccgat cgagattctg ccagctcgga tggagttcca ccgcgtccat cgcacggagc
   162421 atcatccgat atttttcggt ccgggtccgg gagcgccacc gacttatcgc ttcgatagcg
   162481 cctcgggctc atttggcgtg ctttatgtcg catttcgctt cgccggcgcg ctggtcgaga
   162541 ccttgtcgcg caacccacgc aggaaaatgg tcgctcaagc cgacatcgaa gcgcgcgcat
   162601 cgagcgtcgt gcgctgtcgg cgtgcgctcc gtgttgtaca gctgcacagc gccgggctgc
   162661 agattctcgg tctcgacaat tccatctcga cgggacctta cgaaccttgc ggcgcctggg
   162721 ccgatgcgct gtgggcgcat cctgacgcgc ctgatgggct cgccttccgc tcacggcacg
   162781 atcccgacca gatatgcttg gcgattttcg agcgggcagg ctccggcttc gacgcggaac
   162841 cagccgtgcg gctcgtcgac cggcttccgg aagtcgccaa tatcctcggc gcttacggaa
   162901 aatcgatcct gccgacgcct cgctgacgaa aaagggagag gctggtagtc tttgccacgc
   162961 ttgaggcgcg tcttgccaaa tcggctgaag ttcactccgg tgctgagaga cgatgcggaa
   163021 tgtcaatcgg catccaaaat tgacccccga tcggcgttca aaattgaccc ccatttggcg
   163081 tagggcggaa cgcgagcgct cgccccggcg gagctggcgg gattgcgcag ccggggcgag
   163141 tgcgtttcgg ttcgcgatgt gatcgggagg atcaggcgcg gttcttgaag cgccagcttt
   163201 cgttgccggt ttcgacgatg tcgcaatggt gggtgaggcg atcgagcagc gcgctggtca
   163261 ttttcgcatc gccgaacacg ctcggccatt cgccgaaagc gagattggtg gtgacgatga
   163321 tcgaggttcg ttcgtagagc cgactgatca gatggaagag caattgtccg cccgactgcg
   163381 cgaacggcaa gtagccgagc tcatcgagta tgatgaagtc cattctcgtg agatagtccg
   163441 caaagcgtcc ctgacgaccg cctcgcgctt cgctctcgag ccggttgacg agctcgacgg
   163501 tgttgaagaa tcggccacgt tttccagcgc gaatacagct tctggcgatc gctatcgaaa
   163561 gatgagtctt ccccgtgccg gttccgccga cgagaacgca attacgttgt tggtcgagga
   163621 agccgccgcc tgcgagatcg cgcgccagag cttcattgat cggcgcgccc tcgaactgga
   163681 agtcctcgac gtccttcgcc aatggcagct tcgcgaccgt catctgatat ttgatcgagc
   163741 gcgcatgttt ttcggcgatt tccgcctgga gaagatcgcc gacgatgcgc ggcggctcat
   163801 gctgccgctt tatgcccgtc gacatcacct cgtcataggc gctcctcatg ccgaagagct
   163861 tgagctctcc catgagatcg aagagctgcg tgcgttccat caggccgttc tcctcaattg
   163921 atcatagcgg gcgcagtcgg cgagcggcat gtgcagcagc gtcaacgact ggggtgtggg
   163981 gatcgccgga ggtggcggcg gctcgcgccg gcgggcgaga atgttgagaa tgacgtcggc
   164041 ggaatggacg ccttggccga gcgcctccgc gcaggctgcc tcgacagcgg tcaatccatc
   164101 gtcgacgacg gcggccagaa tcttgaccat ttgtcgatcg ccgtcgtcgc cggtgagctt
   164161 gcgtcgcacg cgttcgatcg cgcccggcag cacccaatcc ttgaatggcg cgccgttccg
   164221 cagcgcgccg ggcttgcgcg cgagaaccgg cacgtaatgc cagggatcga agatcgtcgc
   164281 gccgcgcccg aaagcgcgcg catgttcggc gacgacgcgc cctttttgac ggaagacgat
   164341 gcggtcggcg taggcgtgga tctcgaccgg ggcgccgacg gcgctcgcat tgaccgaata
   164401 tttattgttg tcgaagcgca tagcagttgc gcttgcgcaa gctgcgtaca cttgcttgcg
   164461 cggcaggtct tcgacaccga cgccgtcagc tcgtggaatc cgtcgaaccg tccgcgcagc
   164521 gggacgagct tcggccgctc ttcctcgaaa acctgccaaa tcgtcttgtc cggcatctcg
   164581 ggatgcggat gcgccttggc gtagccgacg catttatcga gaagccacgc gttcatatcc
   164641 tcataggtct tgaaccgcag gcgcggcgtg aagaaccgtt cccgcgccag gccgacctga
   164701 ttttcgacct ggcctttctc ccagccggac gccggcgtgc aggcgaccgg ctcgacgaga
   164761 tgatggctgc acatttgtgc gaagcgtcga ttgaacttgc gctccttgcc gacgaagatc
   164821 gcctccaccg ccgtcttcat attgtcgtag atgccgcgcg tgcaggcgcc cctgaagaag
   164881 gtaaaggcgc gatcatgcgc gtcgaaaacc atctcctgcg tctcgcgcgg ataggcgcga
   164941 acgaacagca tgcggctgtg gcacagacgc atgtgcgcga ccttcacggt cgtcgtcacg
   165001 ccgtcgagca caacgatctc gtggctccag tcgaactgat aggcttcgcc cggcgcaaag
   165061 ctcagcggca cataggcggc ggccgtcgcc gcgccttgct cgctgcgcca tttgcgcgcg
   165121 tagcgacgca cggcgtcata gccgcccgaa tagcccagcc cgcgtaagtc ctcgaaaacg
   165181 cggatcaggg tcagccgctc gcgcgccgcc ttcttctcat tctccgccag cagctcgtcg
   165241 agcttctccg accaaggtcc gagcttgggc agtggctgat tgtcgcgctc ataggcgaag
   165301 gaggtcgcct ccgagcgcaa tgccttgcgg accgtgttcc gtgaaatgcc cagatcgcgg
   165361 acgatctcct tgatcgtctt gcccttgatg aaatgctcgc gacggattcg cccgatcgtc
   165421 tccacaatca acatccccct ccacccgccc ttgcaaccaa agcgggagga ctgtccggcc
   165481 ttcaccagag ggggtcaatt ttcgacgccg attcccctcg tatgggggtc aattttgcac
   165541 gccgaataac actcgcgctc cccggagctg aaccctgtcg aaaatatttg gcagttccta
   165601 cgcgccaact ggctctcgaa ccgcgtcttc gagacctacg acgcgatcat cgacgccgca
   165661 tgcgatgctt ggaatcgact catcgcacag ccccagtcca tcacatcgat cggaatgcga
   165721 gattgggcgc atatcggtca atcgtcatag cctttggtat gatcgcgaga agcggctcac
   165781 gctctgtcgt cgtctcgcca ccgccgcggc cgtcgatcat ccggtcgagc cgaaggtccg
   165841 cgcatgcgac gattcctcca ccgccgcagc gcatgtcttc ccgtgccccg actgcggcgg
   165901 gctcatccgc cgcatcggcg ccgttccacc cgcgagggct cgcccgttcc gctgcgacac
   165961 gtcatgagcc cggccatcgc ctccgcccgg agggagcgcc ggacacctcc ccgttttgct
   166021 cgccgcacca tgtgtcggcg gaacgccggg catgcgggag agcgcgcaga gctgaaagga
   166081 ggcgctcgtc gagctgaaga agcgcggcct ggtggtcgcg cgggagatcg ccgtcggcga
   166141 cggcgccctc ggcgtctgga aggctctcga ggaggcgttc ccgaagacgc gcgatcagcg
   166201 ctgctgggtg tacaagacgc tgaacgtcct cgacgagctg ccgccattgc taaaagcggc
   166261 atgaaaaccc catttaaatt tatcggcccc accaaaattc gtgacagaac ccgagcaagt
   166321 gctatctggc gttggttcct ggagcattat tcttgccgtc gttatagtcg aatcgctggc
   166381 cgtcgacttc aatgctacga atgcgcgagc catatccgcc gccgtgacgg actgccggct
   166441 tctgcgcggc gaccgccagc acatgtcgcg gacgcgcgcg ggccgcggga ggcggagttt
   166501 cggcgggctc cacgttctgc atattttcgc tgacggaggg agtgaccgcc gccatgatgg
   166561 ctgatttgcc cgacgccgtc gatagggtcg ggttcggggg cttggatgat acgttcgcgg
   166621 cggcgctcgt gagcacattg gcagccgaga gagccgtctg ctggatttgg gttgcctgcg
   166681 cctgcgtcgc ggcgcgcgct tccgccttcg cgtcgcgata ggtgctgttg gtgacggtcc
   166741 cactcccgga atcgttgacg cccactaacc cgctcgagcc attggtcacg ctgccagtcg
   166801 cggaggaatt ctcgatcgcg ccgtaattat agccgacgag gccgccggcg cggccgtcat
   166861 cggggctccc ctgcgatacg tctccgctcg cggtcgaatt gctgatggcg ccgaacgcat
   166921 tggtcccgac caggccgccc gcgccgaaca atatcgccat gacattgccg ctcgccgagg
   166981 aatcggaaat cgcgctgcgg acactgaagc cgaccaatcc cccgacagtc atataaccgg
   167041 tcacatttcc gctcgcccag ctgttggata tcgtaccgta ggtctccttg ttattgagcg
   167101 tcgagccgct caccccgccg acgaggccgc cgacggagga tgcgttggga gcgtagacat
   167161 tgccggtcgc atagctatcg gagatattgc cgctacttac accggtataa ttggtgtatt
   167221 cgctgacgct ggacaatccg accaagccgc cgatatttgt cgcgccgcct gcagtggcgg
   167281 cggtgctggt tacatttccg gaggcgtagg agccgctgat attaccttcg tttattccga
   167341 cgaggccgcc gatattgctg ccgggcgacg tcacatttcc ggtcgcatag gaattaacga
   167401 tcgtgccgac atagctggcg ccggacccag cgaaataaaa atagccgtta gagccgacga
   167461 gaccgccgac attcgataga tcggtgctgt tcgaattcgc agcgccgacg tcaaccgctc
   167521 ctgtcgcgta ggaattgctg atgaggccgc cggaattcca ccctacgaga ccgccgaagt
   167581 tcgagcggat agaggtggcc gaataggccg tcacatttcc cgtagcgtaa gagtcggtga
   167641 tgacggcttg cagcccgcgg agggccaacg gcaaattcca ccccacgagg ccgccgacat
   167701 tggtgacgcc ggcaacatcc acatcagcgt gagaattaga aatcgtgccg ccgaaattcg
   167761 tcccgaccag gccgccgaca ttgctgccat cgccgacgac ggttccggtc gcataggcgt
   167821 tatagatcgt tccaccgtaa tttgcgccga ccagcccagc agatcggtcg ccgcccgtca
   167881 tcgacacatt caccaatccg atgtctcgga tgcccacggg atcggagaca aagaacccgc
   167941 ccattgtggc gatgaaattc gcgccgttcg atccagagga aatcgtcaga ttgctgatcg
   168001 tatggccgag acccgcgaat gtgccgatga atgtgtcgat cagcgcgttg tcataggtcg
   168061 ttcccgtggc gtcgagatcc cgcgccagag cataattgcc ggtgaccgtc tggccggtga
   168121 aggcggcgat ctcgttcatg ctgtggagca gcgtataggc ggcgccattg atcacgaggc
   168181 tcgcgctcga gccgctgagc gtcaccttcc cgcccgtgtc cgtgtcgata taataatcgg
   168241 tcccggaggt cgcactgctc gccgaggcgt aattgccgta attcaacgcc aggccggcgc
   168301 tctttccggt cgcggtgatc gccgcattca catagatgtt gctcgtcgca ttcagcgtta
   168361 ggatcgtgct gccggaccag cgcaccgcgt cattgacata gatgttgccg tccgttccgc
   168421 cgccgctcgt ggaccacaag gtgatgttgt tgttcgcgag caggctgccg agcagcgctc
   168481 cggtgatgtc gccgccgctc gacgcgatgg tgaagccgtc tggatcgatg atccagctcc
   168541 cggtttcgcc cgtcgacgac gccgttgtca cctctgcgcc ttccgcgatc gtcaccttgt
   168601 ttccgctggt ctcgatcgtt ccgcccttgc cgccattggg cgcggaggcg tcgagcttgc
   168661 ccgtgacctt ggtcgttccg ccagaggcga gcagcttgat ctggccgatc ttcaccgtgc
   168721 ctctcgacga cgggccgccg gtgagatcgg cgagcgtgcg cgcctgaatg atcccgctgt
   168781 tgttgacctg cgccgagaga accgcatcgg ccgccttcgc ggccatcacg acgcggccgc
   168841 cgtcggcctt gatcagcccc ttgttctcga ccagcgcatc ataggttcct ttgtcgattg
   168901 tcacgtcgag cagcgagtcg ccgccgaaat tgagcgtgat cttatctccc gacgcgagcg
   168961 cgatggatcc gagcttggcg gtgatcgctc cctcattgga aaccgaacgg ccgagcagca
   169021 cgacatagcc gccatcggcc gcggtgatcg ttccccgatt gacgaccgcg gcggcggagg
   169081 agccggagaa cacatagttt ccggccatga aatcattgtt ggagatgtcg cgcgtggagg
   169141 ccacaagtcc gccgacattg acctccgcat tttttgtgaa cagcacgccc gcggaattga
   169201 cgatgaacac attgccattg gcgttgagcg cgccggcgat gacgctgctc tcattgccga
   169261 cgacgcggtt gagcgtgacg gagagcgcgc tcggctgaag gaaattgacg gtctcacccg
   169321 aggcgataga gaagctctgc caatcgatga cggcgcgatt ggtcgactgc gcgacattgg
   169381 tgacgctgcc ggcagaggag atattcgccg agccgtcgac cacgaccccg cccgtcggat
   169441 tggcggcggc gaaacgcgga agggcgagaa ccgccgcgat cgccgtcatc gtggcgaaag
   169501 acgcctgcaa tcgccgagca tgatcggaga gaggggaagg ccggcgagga aggagcaggg
   169561 tggcatgaga gcgatttttt tcggggagcg tcatcgggct gtctcttagc gacatcgcaa
   169621 tatattgaac tttaataata atgagaaacc ggtccccgtc aatacggcgg ccatctagac
   169681 gcacccgtcg cgcggacgcc caccgcagtc gatcaactat ttgatatata gctctaatat
   169741 tgagctactg agagtcgtat tgatcaacga ttggccgatt tggttgtaaa atcagcacag
   169801 actcggtcca ggcgcgagtt ttttgagcag aatttgatcg gatgccgcgc taattttttt
   169861 ccgttgaagt aaagtctgtc gatcgaacca ttccattcgc tcggaaagcg cggcgcgtat
   169921 tttatgtaat caggttactt gaccaaagcc aggcgatcga cgtatgctcc tgaagctcca
   169981 gcgcagtttt tcgggctgtg aaaaatggtc ataaatttga agaaccttct accggaagag
   170041 acgatgatcg agtctcggct gtccgcgacg gctcccccgt cgtctccgct gcagatccga
   170101 cgcgggcaga agcaccacga caaaggcgtc gaatattctc gcgccgaccg ctggacgaaa
   170161 gcgttgcacg aattcgagga ggctgtccgc tgcgcgcccg atcaaccgcg ctttcattat
   170221 ggtcacggta tcgcgctctc tcgtttcgat cgcttcgaag aggcgattgc ggcgtttcag
   170281 cgtgagctgg cgatgaagcc cgatcatccg cccactctcg ccgagatcgg cgcctgtcat
   170341 gcgcgcctcg gccgtcgaaa agagggcatc ccgtatctgc gaaaggcgct gaatctattt
   170401 ggcggaatgc cgaatcatca gttcaatctc ggtctcgctc ttctttccga gggcaagccg
   170461 ctggaggcga tcgccgcctt cgatcgcgcg ctggccctcg atcccaccta tatcaacgct
   170521 tatcggctgc gcggcctcgc ccatgcgatc aacggaaacc agcagcaatc cgtgcaagat
   170581 cttcatgcgg cggtggcgct cgatacgagg aattaccaga ccatgctggt gctcggaacg
   170641 cagctcggca agagcgagcg cgagcgcgag gcgggcatgt tgttcgaaat ggcggcgaag
   170701 gtcgcgccgg acattgctct gccgcaatat ttcttcgctc atttcctcat cagccatcac
   170761 ctttacgaga tgggcctgaa acatgtggat cgcgccatcg cgctggagcc gcgatcgggc
   170821 gaatatcagg ctttgcgcgc tttcggcctg ctcgggcagg gccgcatcga cgaatcggtc
   170881 gcgagctatc gccgcgccgg cgagctcgat ccgagcagcg ccgatatcgc cggtggatta
   170941 ttgttcacct tgcagcataa aacgggcgtg accaagcagg acttgctcga cgcgcataag
   171001 cgatgggccg cgctctatcg cccgcgggag cccaaagatc gattcgcctt cggcaatgat
   171061 cccgattccg gccgccggcc gcggctgggc cttgtctcgg ccgacatgca tcgccatgcg
   171121 gtgacctatc tcgtgctgcg cgccttcgag caattgggag cgctcggcta tgagatcttc
   171181 tgctacaaga cggatcgcaa gcgccaggac gacgaattca gcgatcgata taaagccgtc
   171241 gccgcgagct ggcgagacgt ctccgatctc gacgacgacc aattggccgc tctgatcgcc
   171301 gagcagggcg tagatgtgct gttcgacctc tcgggccata cgcatggatg tcgcctaacg
   171361 ttgttcgccc aacgggccgc gccggtgcaa ttgagctggg ccggctatgt cggaacgatc
   171421 ggcctcgaca catatgatgg gctcattgcc gaccccgtcg aagcgccgcc ctgcgacgac
   171481 gaatattatg tggagccgat cattcgcctt cccgattgct acgtctgcta tcagccgccc
   171541 ttgcgcgcgc ccgatgtggg tccgcttcct tttctcgaga gtggggtatt caccttcgga
   171601 tgtttcaatc gtccggcgaa gctcaacgcc gaggtggccc gcgcttgggc gcgaattctc
   171661 gagcgcgtcc cgaacgggcg aatccttctc gtctatggcg gcttgcagga gccgacgacg
   171721 caggaggcgg tctatatgat actcgagaat ggcgggcttt cgcgcgagcg cgtggatctc
   171781 atcggcgaat ccgatcagca gaagctcctc caggcctatg tcgaaaggat cgatctcgcg
   171841 ctcgacccgt ttccttattc gggcggcgtc acgacgctcg aggcgatgtg gatgggcgtt
   171901 ccggtggtga cgatggtggg cgagacattt gccggacgtc actccgcgac gcatctcacc
   171961 gcggccggac tctcgcattt ctgcacgtat agcgtcgagg actatgtcga gctggccgtc
   172021 ggttgggccg agcgtccgca ggagctggcc tcgctgcgcc ttcgtttacg cgagcaagtc
   172081 gcctcctcgc cgctcaatga tcctgttcgg ttcggaaaca atctttcgac ggcattgatg
   172141 gggctttgga aagactggtg cgatcagcgc gccgtcatcc acggcgaggg atgacacatc
   172201 gtctcggggg ggggggagtt gtgtggacac gcgatttgga gtcggagcgc tcacgggggc
   172261 ggggtccgaa agcgcgggcg cgcgactatt ttaatatagt ggcgcatatc tcgaataaag
   172321 ctgccgataa taatgaatat actgaacgtt ggtccttgac gcaaacagag ggttgtgcaa
   172381 agcttatata tgtaaacgct atatataatt actcgacgag agccaagact tgagtcgact
   172441 taccaaagag gtatgtaatg ttgccaagta gcaagataaa agaactcgtt ctcgccggag
   172501 cggctgccgc cgctctgatg gccgccgcgc ccccggctca ggcgaccacc actatctatg
   172561 tcgcagtcgc agccaacttc gcaaatccgc tgaatgatat catcggaaaa ttcaagactt
   172621 atgcactgtc gacctatggt tacgactacg acgtgaccta tacatccgga gcctctggca
   172681 atctactgag ccagatcacc ggcagctgcg ctacaacgcc gacctgcgcc accaccaatc
   172741 ccaacgcctg gggacactat gacctgtttc tctcagcgga tgtctcgcgc ccgctgactt
   172801 tgtacagcac ctatccttct ctggtgtcga cttggacgac cggcgcgagc cctgcgagcg
   172861 cgaattatct cttcgaatat gcgcaaggat atctcgagct ctacaccaac accggcgcct
   172921 ggaacgtgag ttcgggattg ccctcgggct ggacaacgaa aggcgtcggc atcgccgccc
   172981 ccggatcggc gccttatggc ctcgcggcga cgcaagagct ctggaatgcc tataccgtta
   173041 cctcaacgag cgctttggtc cattccacct acgccgatat cgcgtccatc tacaatgcgg
   173101 tggtcgcagg aaccgagacg ttcggttatg tcgcgaagtc acaaatctgc tcggcgggcg
   173161 ctgtgaacgt gccgtcaacg cgacaccagt cgatatcacc gagttcgacc acttataatg
   173221 cgatcattca agacggtgtc attatcgcca acaccacggc tcggacgcgt acagccggcg
   173281 aagaaaccga attgcggctg ttcgtcgcat atctgaacaa tcatacgaca tcgcctccat
   173341 ctgacaccgt aacgacgctt ctgaactatt gctacggtgt gccatgatta cgcctgacgg
   173401 agaggtgcag ccgcgttccg tgagcttgtg acttctagac ttcgctgacc cagccatggt
   173461 tggtcggctc taaaaactcg gtcgatccgc ggcgattttg ccgatcgcgg atcgacggtt
   173521 ctggtgcgaa cggcgtgagc ggataataat ccgattgtgt cgcaaatttg gctttgtcgc
   173581 aatttctgtt tatagacgcg cgagcgtatg agaatgacgc ggctcacgcg gggagggcgt
   173641 agaactgctg ggctggacgc aatttgcccg cgttgcatct acccttttcg gatcatgtgc
   173701 atcagctcga tgccggaaag cgtcgcagca gcggatcgaa atgatttgaa acccaacatc
   173761 ggtcgcgtca ctcgctttac cgctcgatgg tcctgctcga cgatattatt gagatatttg
   173821 atgcggcgga tttcgatgtc cgcttcatgc tccgcattgt agcgttcgat cgcggccgtg
   173881 ttggcgccgc tcttgtcgat cgtgatcttc tctggctcgc catgctggcc gatcgccttg
   173941 cgcaagaagc gcaacgcggc tttgcagtcc ctcttggccg tcagcaggaa atccaccgtc
   174001 ccgcctgcct tgtcgaccgc ccgatacaga tatttccagc agcctttgac tttcacgtag
   174061 gtctcatcga gacgccagct ggatccgatc gagcgcttgc gagcgtggaa ctgtttctcc
   174121 agcaaaggag catacttgac gacccagcgg ttgagcgtcg aatggtcgac ttcgacacct
   174181 cgctcttcca tcatttcctc gagttgacga tagctcatcg gatacgccac ataccagcgg
   174241 acgccccaca gaatcacgtc gcgttcaaaa tggctgccct tgaaatcaat catcgcactc
   174301 gtccgcagat ccactgccgg caattatagc ccaaaccgac ctgcgacaaa aattcgcgac
   174361 agaaccggcg aatgcgccaa ctagcttgca aacgccggat acgctttcgt caaaatgtga
   174421 aacgctctag accggacagc atcacgggga taaccaggcc tctgcatgac gtagtgatcg
   174481 tgggcctaga agcggcgtca tctgctgcca caagcttgca ctttggacag cccgagtcgc
   174541 tagagcttca ataaggccag ttgcgacggc tgtcaccaat ccttgatcgc tactctccat
   174601 agcctgctca atcaatgaga acaggcggcg gttagtgtcg acgtctgcgc taccaaagtt
   174661 ctcggcgatc cgatcgccaa gggcggcgaa cagcgtcgtt acaggtggct cttctggccg
   174721 ccactcgtcg agtgtttcct ggtacgcagc ttttacgcca ccagaggctg caaccaacaa
   174781 acccagaaac tcttcccggc ccatcatcac cgtcccccca gcgcattgct catatctctg
   174841 attacgtttt ccgcagccgc tcggtcaccg ggcagagcgg tcgggttctt cgaaagccag
   174901 cgctcaagtg cccgaatgct gtccgccgcc ttttgagaat ggaaagggtt ctgtcgcgaa
   174961 tttttgtcgc aggtcggttt ggggctataa ttgccggcag gggagttggc ggacgagcgc
   175021 gatgatcgat ttcaagggca gccattttga acgcgaagtg gtcctgtggg gcgtccgctg
   175081 gtatgtggcg tatccgatga gctatcgcca actcgaagaa atgatggaag agcgcggcgt
   175141 cgatgtcgac cattccacgc tcaaccgctg ggtcgtcaag tatgctcctt tgctggagaa
   175201 gcggtttcgt gctggcaagc gcacggtcgg ttcgagctgg cggctcgatg agacctacgt
   175261 gaaaatcaaa gggtgctgga aatatctgta tagggcggtc gacaaggccg gcgcgacggt
   175321 ggatttcctg ctgacggcca agagggacta caaagctgcg ttgcgctttt tgcgcaaggc
   175381 gatcggccag catggcgagc cggagaagat cacgatcgac aagagcggcg ccaacacggc
   175441 agcgatcgaa cggtacaatg cggagcatga agcggatatc gaaatccgcc gcatcaaata
   175501 tctcaataat atcgttgagc aggaccatcg agcggtgaag cgagtgacgc ggccgatgtt
   175561 gggtttcaaa tcatttcgat ccgctgctgc gacactctcg gggatcgagc tcatgcatat
   175621 gatccgaaag gaccagttgc ggaccagggg caaattgcgt ccagcgcagc agttctatgc
   175681 actccggcgt gagctgcgtc acgctcacac gctcaacgcg tctatataaa caaaaattgc
   175741 gacaaagcca aaattcgcga cagaaccgtt ccgcccgccg cgctgccgac gatcgtagcc
   175801 cattccggcc ggcgataaaa atttgcgaca aagcccttcg ttcacggtga cgttcgaagc
   175861 gctggtagcc tgcggatctc gcattggcgg ctaaggcgag taattcgtcc aagtcgtcgt
   175921 cgttcggcga atatccatag atctcagcat aggtccggcg aatgccagca cgtagatcgt
   175981 cgtcctcgat ctcgggatgc agcactcgag cgagccaccg ctcgagcaat ggatcgaata
   176041 cgggaacgac gaaaatggga aattccggaa cgcggtagac cttggccgcc cgaacggcgc
   176101 gcagcagcct ccatcgatgg tcgttcatga aatattcggg ctccatctgc ccggccgagc
   176161 cttgcagcaa gatcacgtcc ggatccagca ccgccacctg ctcgagcgat aaatgcgctg
   176221 cgacggcgcc gtgacgggcg acattggtcg caccaacgag ttccagccgc tcattgatat
   176281 attgcttcgg gccgcctatc caactggagt tctcgttgga gacgacgatc agcgccgtca
   176341 ccttgctcgc gtcgcggacg gtccgggcaa tcgcttccgt ctcctcggca tagcgccgca
   176401 gaagggtctc tgctcgctcg gaggccccgc tgatttccgc cattctgcgc catagggcga
   176461 gatgactccg cgtcagcgga taggccgttt gaaatgcgac gaattcgaat gacgctcctt
   176521 tttcgatcga gtttatttgc gacgaccagc cgagcacggc gtcgggcgat gaccgcaaaa
   176581 cctcctcgaa attcgggcgc tcggttccgc cgatcagacg cgcgcgactg gcgccaggaa
   176641 aaatccgatc gaggaaagcg cggtccatgc ccgaccggcc gaggtcgctc gcgccgacga
   176701 tccggtccgc gctcccggcg agcgtcagaa aggtcggcat gacattcgcg gaaaagaaga
   176761 tgcgtttggg cggctcggcg aagccatgcg tcctgcccag catgtcgacg atttggaatg
   176821 gagccgtgga atggtctttg ggcttcgtcc tcggcggatg aagagcgagc gcaaaaatca
   176881 gagcgcagca agtgacgaag cctgcgacga ccgaccagga gctcgacgag ttcgaccgca
   176941 gccgcgccat tcaatttccc atttggagat gcgtgagcgg tcgctcgaag tcagtcggat
   177001 gctcggccag atgaaggtcg agccacttca tctcgatgca gcgctgaagc gggtagattt
   177061 tcgttccgtc ccggtcgccg tagcgttcgc acaactcgtt cagcgcggga atcacagcgt
   177121 aggcggcccg cgtgcgcgcg tcatattcgg cgacgatctc gtcgcagctc atgttctcga
   177181 gctgctcgat attgccgtcg ttgacattca agatgagttg cggctcgcgc gccgcgaaac
   177241 gaccgcttcg aacgaggtcg atccattcgc gttctgagcg ccagacgccc tcccgcgtcg
   177301 actcgcgaat caatggctcc atccaggccg gcaaggcgtc gcgtatcttt tcgtcgatcc
   177361 gctcctcctc atggcgaacg ccccagccga aatagaagaa cggcagcgcg taacgccaat
   177421 cgccatcatg cttcgggagc tggttcagca tgtcgtcgag cgcccgcaga tgaggcagcg
   177481 tgctgcgcgc cacgaagaga cgcgcgccga gcgccatgcc gatatcgccc gcgatctcca
   177541 atgtcgacat gatgagatcg aaattgcccg cacgtccgtt ccaggcgtcg tggaccccgc
   177601 cgattcctgc gagcgacgca tgcgccgtcc ggcagccgaa cgcctgccgc tcgagcagcc
   177661 attcgcgcag ctctgcgcgt gctcgccatc ggagaccgcc gagcgtgatg ccggaaagcg
   177721 tgggatagct tctcggaaat ttcagctcga ggtcgcggac gagaccgagt gttttccgat
   177781 catagtcgga agtgtagttc agcacatagg agatatagat ctcgcctgcc tgctccagct
   177841 cccattcgag gagtcgttcg acgaggcgta gaaaacgctc ggaggtcatg cgggtcaatt
   177901 tcttgtctcc catcaggcaa tatttgcagc tgtgggcgca aggaaacagc ttcgcatgga
   177961 ccagcatgcg gcgcgccggt cgagcgatcg acgtcatgat gcgggctccg tccgtcagaa
   178021 tttcaattga gcggacacgg cgaatgtccg cggctggccg acataattgc tcgtgaccca
   178081 gtatcgcgca tcggcgacat tggtcacgtc gaaacgcaat atgagctctc ggccgagcgg
   178141 tagctttcga ccgaacagct cggacgcgcg atatcgaaag ccgatatcct cggttccgaa
   178201 cgacggaaga tattcggtgt tcaatcgatc gaccgcctgc tgaccggtaa aataatatcc
   178261 gccggtgagc gtcagccccg gagcgaaggg cagatcatat tcgccgctga tcttgaacat
   178321 ggtccgcgcg atccctaccg ggaccttgcc atcgatcgag ggagccgtcg tcgaagtgcc
   178381 gctctgcgtc acgcgcggat cgagcagcgt cagaccgccg aacacgcgca acccgtccgt
   178441 tacaacgccg gtcgccgtga actcgaggcc gcgattgcgc tgtcggccgt cctgaacata
   178501 agtgtaggag ccgtcgccat tgtagcgcgc gtattgcagc gcctgctcga tctggaaaag
   178561 cgacgccgtc agcaggacgc tgccgaggtc ggccttggcg ccgatctcgt attgacggcc
   178621 gacatagggc ggcaaggtcg cgcccgcatt ggtgtatcgg atggtccccg agctcgacac
   178681 ggcctgaccg ttctgaagag attcgctata ggtcgcgtaa gtggatagcc attcctgcgg
   178741 cttgaagatc aatgacgcgc tcggcgacaa tcggctctgc tcatagcccg aggagagcat
   178801 gcccgtcgcg acggtgaaat tgctggcgtg cagccatgtg taattgccgc cgaccagcag
   178861 cgaccattgc ttgtcgaagc tgatctcgtc gcccagaacg acgtttctct cattgttgta
   178921 ggtggatgtc ccgaccgccc cataattgga agcggtccat gacggcatcg tataatagat
   178981 gggcgtgacg aagttcagcc ctgcgagggt cttggcggca tagctcgtcg gcgcgttgcg
   179041 ttggcgataa tcgtcgccgt aaaatccggt cgtcagcttg tggtgaacga agccggtgtc
   179101 gaagctcgcg tcgagaaaag cataaccaga attcgcatga taatgataat tggtgttgtg
   179161 tccggcggtc tggctgtaga gcccatcggc ggtcgacacg ttattgttga cataaaaatt
   179221 gtcgcggatg gtcatcatcg cataagagta ggccgcgcgc agggtgaaga tgtcgttcgc
   179281 cttccatttc aaatcgacgc cgatccgatc ggtctgggac gaataggcgc cgaacggctg
   179341 cccgaaattc ctggtcgcgt cgggggccgc cggatgacgg accttgctcg atccatccgc
   179401 attggttgcg aagctccatg agacgtcggc tccgcggacg atctgatcgt gatgagaccc
   179461 gatcaatgtc atcgtgagat cctggaccgg gcgccaggcg agcgcagcgg tgagcgcgtc
   179521 gcggcggatc gactgcgtgt cgaccgcggt ctcgccgtcc tgcccgacga tgttcaagcg
   179581 ataggagaac tgtccacccg catcgatcgg gccgccgaaa tcgccatgaa tatatttcga
   179641 cagcccgccg taatttccga gcgtcacatc ggccagcggc ttgtcggtcg gtctcttgta
   179701 gacgtagttc agcaagccgc cgacattatt cgggccatat agaaagctcg tgaggccggt
   179761 gtagacttcg actcgctcct tgtcctcgag cggaacggaa aacagatttt gcatccgcat
   179821 tccatcctcg gctgttcccg agccgttggc gaaagcgaat ccgcgcagca tgaagttcgg
   179881 cgacaagccg cgtgtcgagg tcgagcgcgt ctgaatgacg ggatctattc gatagagatc
   179941 ctcggtgcgg gagagctgca aattctcgat caacgccgac gagacgacat tgaccgaata
   180001 gggcgtgtcg aggatcgact tctgtccgag cggtccgaga ttgctcaccg tcttgggctt
   180061 gtagccggcc gcctcgcttc cctcgggcgc cgcgtctcca cggcgatcgg tgaccgacac
   180121 gtcgggaatc ggcgtcgcct cctcggcgag agcagtggct tggccgacga tcagcgccag
   180181 cgtggaagcc gtcgccatcg cagtccggcg gaggaccttc gccgtgacca gaggattatc
   180241 gttcgtcatg acctgtcctt tttcgtttgc gcctcgagga gacgcgcgtt ctctttcgcc
   180301 ggctcc
//
LOCUS       NZ_ADVE02000002       285905 bp    DNA              CON 15-AUG-2015
DEFINITION  Methylosinus trichosporium OB3b MettrDRAFT_Contig105_C, whole genome
            shotgun sequence.
ACCESSION   NZ_ADVE02000002
VERSION     NZ_ADVE02000002.1  GI:639847075
DBLINK      BioProject:PRJNA224116 BioSample:SAMN02441795 Assembly:GCF_000178815.2
KEYWORDS    WGS; NONCONTIGUOUS_FINISHED; RefSeq.
SOURCE      Methylosinus trichosporium OB3b
  ORGANISM  Methylosinus trichosporium OB3b
            Bacteria; Proteobacteria; Alphaproteobacteria; Rhizobiales;
            Methylocystaceae; Methylosinus.
REFERENCE   1  (bases 1 to 285905)
  AUTHORS   Stein,L.Y., Yoon,S., Semrau,J.D., Dispirito,A.A., Crombie,A.,
            Murrell,J.C., Vuilleumier,S., Kalyuzhnaya,M.G., Op den Camp,H.J.,
            Bringel,F., Bruce,D., Cheng,J.F., Copeland,A., Goodwin,L., Han,S.,
            Hauser,L., Jetten,M.S., Lajus,A., Land,M.L., Lapidus,A., Lucas,S.,
            Medigue,C., Pitluck,S., Woyke,T., Zeytun,A. and Klotz,M.G.
  TITLE     Genome sequence of the obligate methanotroph Methylosinus
            trichosporium strain OB3b
  JOURNAL   J. Bacteriol. 192 (24), 6497-6498 (2010)
   PUBMED   20952571
REFERENCE   2  (bases 1 to 285905)
  AUTHORS   Stein,L.Y., Huntemann,M., Han,J., Chen,A., Kyrpides,N.,
            Mavromatis,K., Markowitz,V., Palaniappan,K., Ivanova,N.,
            Schaumberg,A., Pati,A., Liolios,K., Nordberg,H.P., Cantor,M.N.,
            Hua,S.X. and Woyke,T.
  CONSRTM   DOE Joint Genome Institute
  TITLE     Direct Submission
  JOURNAL   Submitted (19-DEC-2013) DOE Joint Genome Institute, 2800 Mitchell
            Drive, Walnut Creek, CA 94598-1698, USA
REFERENCE   3  (bases 1 to 285905)
  AUTHORS   Lucas,S., Copeland,A., Lapidus,A., Cheng,J.-F., Bruce,D.,
            Goodwin,L., Pitluck,S., Land,M.L., Hauser,L., Stein,L.Y. and
            Woyke,T.
  CONSRTM   US DOE Joint Genome Institute (JGI-PGF)
  TITLE     Direct Submission
  JOURNAL   Submitted (14-APR-2010) US DOE Joint Genome Institute, 2800 Mitchell
            Drive B310, Walnut Creek, CA 94598-1698, USA
COMMENT     REFSEQ INFORMATION: The reference sequence was derived from
            ADVE02000002.
            URL -- http://www.jgi.doe.gov
            JGI Project ID: 99920
            Source DNA and Organism available from LISA YAEL STEIN
            (lisa.stein@ualberta.ca)
            Source DNA available from LISA YAEL STEIN (lisa.stein@ualberta.ca)
            Organism available from LISA YAEL STEIN (lisa.stein@ualberta.ca)
            Contacts: LISA YAEL STEIN (lisa.stein@ualberta.ca)
            Tanja Woyke (microbe@cuba.jgi-psf.org)
            Whole genome sequencing and draft assembly at JGI-PGF
            Annotation by JGI-ORNL
            The JGI and collaborators endorse the principles for the
            distribution and use of large scale sequencing data adopted by the
            larger genome sequencing community and urge users of this data to
            follow them. It is our intention to publish the work of this
            project in a timely fashion and we welcome collaborative
            interaction on the project and analysis.
            (http://www.genome.gov/page.cfm?pageID=10506376)
            Full annotations are available from IMG.
            ##MIGS-Data-START##
            collection_date          :: 01/01/1974
            environment              :: Soil
            investigation_type       :: bacteria_archaea
            project_name             :: Methylosinus trichosporium OB3b
            sequencing_meth          :: WGS
            ref_biomaterial          :: ATCC 35070
            biotic_relationship      :: Free living
            trophic_level            :: Methanotroph
            GOLD Stamp ID            :: Gi02103
            Current Finishing Status :: Level 5: Non-contiguous Finished
            Type Strain              :: Yes
            Greengenes ID            :: 44508
            Funding Program          :: DOE-CSP 2008
            Gene Calling Method      :: GenePRIMP, Prodigal 1.4
            Isolation Comments       :: isolated by R Whittenbury in 1970
            Temperature Range        :: Mesophile
            Gram Staining            :: Gram-
            Diseases                 :: None
            ##MIGS-Data-END##
            ##Genome-Assembly-Data-START##
            Finishing Goal           :: Noncontiguous Finished
            Current Finishing Status :: Noncontiguous Finished
            Assembly Method          :: Unknown program v. before 2011-06-15
            Genome Coverage          :: Unknown
            Sequencing Technology    :: 454-GS-FLX; Illumina GAII
            ##Genome-Assembly-Data-END##
            ##Genome-Annotation-Data-START##
            Annotation Provider                    :: NCBI
            Annotation Date                        :: 08/15/2015 14:03:49
            Annotation Pipeline                    :: NCBI Prokaryotic Genome
            Annotation Pipeline
            Annotation Method                      :: Best-placed reference
            protein set; GeneMarkS+
            Annotation Software revision           :: 3.0
            Features Annotated                     :: Gene; CDS; rRNA; tRNA;
            ncRNA; repeat_region
            Genes                                  :: 4,527
            CDS                                    :: 4,344
            Pseudo Genes                           :: 126
            CRISPR Arrays                          :: 2
            rRNAs                                  :: 2, 2, 2  ( 5S, 16S, 23S )
            complete rRNAs                         :: 2, 2, 2  ( 5S, 16S, 23S )
            partial rRNAs                          ::
            tRNAs                                  :: 50
            ncRNA                                  :: 1
            Frameshifted Genes                     :: 44
            Frameshifted Genes On Monomer Runs     :: 0
            Frameshifted Genes Not On Monomer Runs :: 0
            ##Genome-Annotation-Data-END##
            COMPLETENESS: not full length.
FEATURES             Location/Qualifiers
     CDS             complement(5..775)
                     /locus_tag="METTRDRAFT_RS0222225"
                     /protein_id="WP_003613833.1"
                     /translation="MKGLLVVSLLLTLLGAPARAAGSIAIAAAADLKFAMDEIVADFRS
                     AHPGDDVSVIYGSSGKFHTQIQNGAPFDIFFSADIAYARSLLQNGSAASEPVLYAVGRI
                     VLWSGALDAARMTLENLVDPHIRRIAIANPKHAPYGRAAEEALKAEDVWNRLQGRLVFG
                     ENVAQTAQYARTGAADVAIIALSLVLSPELKGKGSYSEIPENLYAPLRQAFVVTKRGGN
                     NPLAETFAKFMASPAARRVMIRYGFVLPGETAQK"
     CDS             1092..3614
                     /locus_tag="METTRDRAFT_RS0222230"
                     /protein_id="WP_003613831.1"
                     /translation="MSNRTNSRLMISAALGVYLAVSIAPAFDASASEKSESNESSDKAE
                     SGAQPQGGKATNSVKIKDKEKDKGKDKDKDKDKEKKSYHVPTRAYRLEPQPDIPPYVRN
                     LGKTYEAFKGIDWLNIGFDSRVRFEYRQDDYRPWLDTSVYPAASRRKYLPNSLWLERTR
                     LYFGIQDILDPFRFVVEFQDSRAFNSIYEYQGQEINQNDLISAYGELYFKGAFGADDLG
                     NERPLIFRAGRFHLELLDRRLIAENEFRNTTNTFEGFRLKFGKRENDFELDSFAMRPVV
                     RYPYSFDRAEWSNWIYGSVLNIRRWSEYATIQPYFLGRKQFADPNNVSAALRVHRETFA
                     PGLRAYGILGNFDYDFDINKQFGALGETRPAIGSIPATPTTVRHDAIAYAFEFGYTFSD
                     HPWKPRISANYAYGSGNTSSYDGVNQNFDIFYGFNQPFSRNDYFAWNNMKAPKARIEFT
                     PFPDVWVDTAFNAYWLASAANAWDRTNLSAPLGNRGTFLGTEYDFRIRHKLSAFVNLTA
                     SYARFWPGSFPASFAPPVAGQPYFPQSFPGQTTTTNGLTQRPTDFFYLEAQANAFGDGK
                     PIASNPISEMFGVSSPLAPPPPSPTGWNDVYVGLNGGGAWSNPPTDVRIWPIGAAPASP
                     FVTTIGSPLDNGNHLAGFIGGLQAGINQQAAGVLMGLEADLHGVSGNTDTRWRMGIKDA
                     ISTYASRTTTLNYLGTIRGRLGYLATPTLAIYGTGGLAYGGVISAGIISSQRVNGGALS
                     FNFPAFQDSLLGWTVGAGVEWALSPDWSVKIDYLRYDLGRATSSPYAAQPNRLFQYAMT
                     TSTRFDGNLIHAGVNRHFDLFAPAAVKK"
     CDS             complement(3848..7012)
                     /locus_tag="METTRDRAFT_RS0222235"
                     /protein_id="WP_003613830.1"
                     /translation="MSRFFIDRPVFAWVLGLIVMLLGGISIFRLPIAQYPSIAPPQISI
                     TVTYPGASAQTVMDTVVRPILQQMSGLDGLEYLLSTAQSNGSMEIDLTFAQGVDPNIAQ
                     VQVQNKLSLAQPNLPTEVTQQGIKVNKSVKSFMLIVGVYSDDGAMSAIDIDDYVSSNLK
                     DPLTRITGVGDFTSFGSEYAMRIWLDPDKLNKYSLTVGDVTSALTAQNVQVSSGELGGL
                     PASRGNRLDAAIIGPARLETPEQFENILLKVNPSGSQVRLMDVARVEIGAQSYSTTSLY
                     NGKPFGALALKLAPGANQLSTEAAVRAELGRLEKFFPPGLKLAYPLDTEPFITLSIEEV
                     VKTLFEAVALVFVVMLVFLQNFRSTLIPTIAVPIVLLGTFGVLAAFGYSINTLTMLAMV
                     LAVGLLVDDAIVVVENVERLMSEKRLSPRDATRASMDEISGALVGIALVLSAVFLPMAF
                     FGGSTGVIYRQFSVTIVSAMALSVLVALILTPALCATLLKEPARDSGPRSRFFAWFNRT
                     FARLTERYKNGVHNLIMRPRAFRLIFMAITVAAVVLFNRIPTGFLPDEDQALLFGQVTM
                     PPGATAEQTAALNKQMADYLLTAEKENVESVLTVSGFNFAGQAQNAGFAAIKLKDWSER
                     PSARQSGAAVAGRAMQHFAGSRDGRVFVFQPPAVMELGNATGFDLQLEDRGQLGRDKFL
                     ATRNQLLGMAAQEVTLAGVRPNGLEDAPQYRLKIDREKANALGVSVSDLNATIQGALGS
                     QYVNQFLRSGRVKQVYVQGDTTSRMSPSDLARWHVRNSSGKMAPFDAFLDGAWTLGPQK
                     VESYNGLTSFEILGAPAPGHSTGEAMATMRRLIEKLPPGVGYEWTGLSYEEQKSGSQTA
                     ALYAISLTVVVLCLAALYESWAIPLSVLLVVPLGVIGAIVATLNSGLANDVYFQVGLLT
                     TVGLAVKNAILIVEFAKAFFDNGATLAEAAIAAAGERLRPILMTSIAFVAGTLPLVFAT
                     GAGSASRIAIGTAVVGGMLSATLLAIYFVPAFFVAVSRAFRVRPNRVAESGATMTRDLS
                     SEHTVR"
     CDS             complement(7037..8161)
                     /locus_tag="METTRDRAFT_RS0222240"
                     /protein_id="WP_040567836.1"
                     /translation="MSLAVAANCEQALAAEPTRPPAQAGYVVVHLQPITRVTELPGRTT
                     AVLTAEVRPQVNGVVLKRLFEEGSEVKEGQQLYQIDPALYQAAYDSTVATLARNRATLQ
                     AANAKAARYKSLSSMKAVSKQDLDDAVATAQQAEADIAIAQASISQAKINLSYTKVLAP
                     ISGRIGRSTVTPGALVIANQSNVLATVTQLDPIYVDVTQSATTLLRLRKALASGEIESV
                     GRGAAKVTLKLEDNSTYDVPGKLQFSEVTVDEGTGTVLMRAIFPNPKHLLLPGMYVHAS
                     LQEGVDRNGILVPQQAVSRNTHGDATVLLIGDDDKASLRVIQTGQAIDDQWIVIGGLRA
                     GERVIVDGLQNIRPGDVVRPVAVEDAAIRPDKRS"
     CDS             complement(8346..8948)
                     /locus_tag="METTRDRAFT_RS0222245"
                     /protein_id="WP_040567837.1"
                     /translation="MAAAATAIADCGYEGATTRAIADAAGCSEALIQRYFNGKEGLLLA
                     VLDKEDDRSDAALFLARPLCPTMAQEAREMLGHSVEKISERSDRIRIVISRALLDRAFK
                     THFNRIWIREEIRSGLETRLARYVDAGIAEADLDVGSAAEMLLSLGFELGFVHREVLET
                     SPEIASRLLEQFADMFGRAVSAPPSCGSSAETRQGGE"
     CDS             complement(9169..9816)
                     /locus_tag="METTRDRAFT_RS25610"
                     /protein_id="WP_003613827.1"
                     /translation="MADAGRPKVRTRGPRTVERIVEAAHRLFLSRGFAETSMEAIAQEA
                     GVSKATLYAHYGSRDELFTAVIWSTGDRFSSRLVSGVTGAADLKSKMERLAGAVLDLLL
                     SPDVVATNRIVAAEARRFPELGKLFYENGPDRLIARLAEVFETAMAAGSLRRSVPRDVA
                     KHFIGLIRGDLQLRAMLGDESAVSATERNRAIATGVAVFLAAYAPGEQVRES"
     CDS             10023..10973
                     /locus_tag="METTRDRAFT_RS0222255"
                     /protein_id="WP_051418950.1"
                     /translation="MMTNIVCDKLGIRYPILQGPMAWASDSKLAASVSNAGGLGIMGLG
                     FCPPAVFEAEIRAARVLTEAPFGLNIITCLPDAEKLLEITLREGIRVVEIETFLAYFDT
                     LPRYVEALRSHGAATIGKASSVSEAKVFEAAGVDFVSVKGYDGGGHIFGLTGTFSLIPQ
                     VVDAVSIPVINSSGVADGRGVAASFMLGAAGVEVGSRFLVAEECPIHANYKNAIVAAGE
                     GDTVLTGVSAGDGVRGVKNRLTDEMLRFERELPPEEAAERIREIGRGVLRAAAVDGDVE
                     NGSLVVGQNLGLLDAILPASVIMQELIAGYSRVAP"
     CDS             11109..11426
                     /locus_tag="METTRDRAFT_RS0222260"
                     /protein_id="WP_003613825.1"
                     /translation="MTTYEMRIYTLKSAEAATAYRKIWIKHIESLKAFGIVTHGVFAVA
                     SDPAKVVALVDYPEGVDPKAASDRYMASDLFKADMAGFDFAWLSSVETILLNPETFSPL
                     R"
     CDS             12096..12602
                     /locus_tag="METTRDRAFT_RS0222275"
                     /protein_id="WP_003613824.1"
                     /translation="MRDLSILFRRYNADVTKALRRRGLSSEAAADIAQETFLRVLALGM
                     RSEAVVDNPRGYLLRVARNLSIDLGRREGHSPFVGGEIERFEATPDPAPSQETRLSDRQ
                     KLAAVAAALDELPERTRRAFEMHRLGERTIAEIGVELGLSTSRTAVLIKDAYHHIRGRL
                     RADED"
     CDS             12697..13647
                     /locus_tag="METTRDRAFT_RS0222280"
                     /protein_id="WP_024750030.1"
                     /translation="MERSSHQDDRLWDEALDLVIRLQNDPLNPVTLDMIRGWRRRSPVH
                     AAAWSEACEIHGLSGQVLAARREAEPAARGLVSRRLLLAGGAAAAAVGGLAAPQLLLRA
                     KADHITEAGETRRVMLADGSAATLGPASAIRLAFTADARDVELLAGMAFFEIAPDARRP
                     FRVASEQLAATALGTAFEMSNDAGRLSVCVDHGLVRIDLAEAATRSARLAAGDWLTFDA
                     GRSAIESGRRESVQIAAWRDGWMFANDETVSALVARISRWRPGRILLADPYFGGERVSG
                     AFDLRDPRAALEAVVSPFGGVVRMLTPYLTVISRF"
     CDS             13757..16237
                     /locus_tag="METTRDRAFT_RS0222285"
                     /protein_id="WP_003613820.1"
                     /translation="MSTMNAGTAARRTRKNKTTKIALVLLSATCASSAMMAGVQIACAQ
                     SSASRRFDIPAGSLSRALAAFGRQAGLQVAYRPAIAAGLRSPGASGELSPGAALGRLLS
                     GTGLSYRFSGAGAVTIERLGGGDEAAADGATALEPIDVGAAAPESARGPVDGYVARGSA
                     TATKTDTPIIETPQSISVITREQIEDQQPQSMSQALRYTSGVVSEALGIQNHDAIYIRG
                     FSDADGGGIQYLDGLKLPYGVGFANVRLDPYLLERIDVLKGPASVLYGQSSPGGIVNMT
                     SKTPIDRSFGEIQLQGGSYKGLLGAFDIGGRLDHDGQFIYRLTGAMRDSDSQVDFVHNR
                     RAAIAPSFTWRPDADTKLTVYGSYQSDDPGGRFYNIVPASGSLFLNQNGKLPRSFFDGD
                     PTFNTFDRTQYYIGYAFEHRFDDVWTVRQNMRFFEIAGTYKDVFGIGYAAGSDRIINRY
                     TRYNLESLGALTNDNQIEATFTTGVIAHHALLGLDYQHVADTNRVGVGSAPSLDAYAPV
                     YYQSIPVPTFYQDQTQILNQTGLYVQDQMSWAGLHVMAGLRRDWADLDTTNHLSDNKVT
                     HKWDRALTWRAGALYEFLNGVSPYFSYSTSFFPTTGVDFGGKPFDPTTGEQYEAGVKYK
                     PPGYNAYVTVSAFDIEKNNVLTPDPDPTHLFANVQTGQIRSRGIEVTGVMSLTEGLNAI
                     VSYTHNNVEVTKATDKTLGKTPLYAPRDAASGWLDYTFGADALSGLTLGGGVRYVGWTY
                     GDTSNTFKAPGYAVADAMVRYRLDRLHPDLKNMELQVNASNLFDRTYVGGCSSIGVCYY
                     GMGRTVLATLKYRW"
     CDS             16473..16850
                     /locus_tag="METTRDRAFT_RS0222290"
                     /protein_id="WP_024750031.1"
                     /translation="MARPFADRKGVGLAPCASSDAAPRPFAPLSRLNAQLAQQQPMAEF
                     TFTQRDPNTQSRPQNAISKSSFDARHHCEGRRRADSQDADAEGQVASASHRLFCELTPA
                     LSDACERLALVARRRRPPDEG"
     CDS             complement(17013..18179)
                     /locus_tag="METTRDRAFT_RS0222295"
                     /protein_id="WP_003613818.1"
                     /translation="MTPKTLRFWSGTHKWTSLICTLFLLVICLTGLPLIFHEEIGDWLS
                     DDPPYAVLPADAPRANLDTLVDAALARYRGEIVRSMFIDDDEPKVVVTLAPSMDAEPRE
                     NHWLRFDARTGELLKDGIATRDQLTFMRVMLRLHVDLFADLPGGLFLGFMGLLFVVALV
                     SGVVLYAPFMSKLEFGALRWRRNSRILWLDMHNLLGVATLAWALAIGATGVVNELSRPL
                     FLLWQATDVAAILAPYQGTAPPVRLSPVQAAFDTVREAVPNRTLTSIIFPTTRLGSPHH
                     YVIWTKGDTPLTSRLFQPAMIDAATGELTLVAELPWYLKALEVSRPLHFGDYAGMPLKI
                     IWAILDVATIFVIGGGLYLWAARRRTPVSSRLAEAQPDALDTRSEAAE"
     CDS             18489..19004
                     /locus_tag="METTRDRAFT_RS0222300"
                     /protein_id="WP_003613817.1"
                     /translation="MVKRLPLTRLLSVFGAERSRIEATIQSRMKTAEAADVLQDTWLKL
                     AQRGAEGAIDDPAAFVRSVARNTALDYLRKDRRRRSIDAEIRELLFDTEDELSPERILI
                     GREAADMLAAAIDALPDQTRRVFLMNRFEGKTHREIAAELRISDSSVYYHIRRALEHLS
                     GMRHHLPD"
     CDS             19135..20109
                     /locus_tag="METTRDRAFT_RS0222305"
                     /protein_id="WP_003613816.1"
                     /translation="MDESGKEKAVGDRAAKDARDWVVRLASGNTTDAELARFKAWREAS
                     HEHARAFSREREFWRRLDAVDPRADRLPTPPAQRRLGRRAVLTGAAAASIAAVAAPKIA
                     LLLTADYRTAVGEQAELSLPDGTRVTLDTDSALALCFRPGLRLVELLRGEALFDIAPGG
                     DAPFRVAALDGGADAVDAAFAMRALGDAATVTVARGAALVFCPAVADAPPMSRMSALEI
                     GEGRQTRYVRGRAPGPPVVVDVEQTLAWRSGRVIFDGRPFADALAELGRYVPESIVLTN
                     RSRAQDPVSAIVSIRQAGAAVAALARTQGLTARRIPGVMILVG"
     CDS             20315..22681
                     /locus_tag="METTRDRAFT_RS0222310"
                     /protein_id="WP_051418951.1"
                     /translation="MLSAGIVDAAGIASAVAQSAAQSRDFDIAPQSLSTALRQFADQSG
                     MQLAYRTSELRGLKSPGVKGPATPLQALARILAGSSVSYHVTAANMVTIERPSPLALAT
                     EAPDGAVPLDPIDVGAEATANHSLASEGKAADGYRVKSVSSLGALGRRSLLDTPFAVSV
                     TSQELIRNIQAMSPDDVFKLNPFTRTLTPQGAGWTPVVTIRGFNTSERAEDGLRRATNF
                     AQVLEDKERVEVLSGLSGFMYGAASPAGMINYVYKRPTIERFNQLTLGNYGGDQYYVHG
                     DFGGRVDDAGSLGYRLNIVKQDGGTPIDYQKIDRFLVSGALDWQIADKLLFEFNGVHNH
                     YKTTSPNSYWYHDVPHSVVPNPSKNWSQTWIKDEFSSANLIAKLTYTPFDNVTLRAAGA
                     LSDIDRPVQDHTMNYVPAAGVYEQLRQRSGATRFNDEGGQLLADVGFDTGPLAHKVTAG
                     YYTYSTTNWTTTYAPHTGYQGPYSMMGPTFVSEPAFQLLTTAPYNVSSYYSDQMTNENL
                     LIGDEIQFGSQWSALLGINRSTIKTQSFNASGVRTQPDYDRSYNAPSASLMFKPIPSVT
                     FYGSYIEGLETGGQAPATAANAYAIMPPMISKQKELGVKAEVGGVLLTTALFDIEKAYE
                     LTNSSNIYTQDGRERHKGFELAVSGKPIPELAIYGGLTVLDAKISGGSYDGKDPINVAN
                     FTAKLYSEYSLPIPGLTFVAGVFHTGEQWGDDANTDRLPSYTTLDLGARYETTVMELPV
                     TFRVNASNVTNNAYWANAYYLGAPRTVAFSAAVQF"
     CDS             23024..23524
                     /locus_tag="METTRDRAFT_RS0222315"
                     /protein_id="WP_003613814.1"
                     /translation="MAFDVQDLFRRHSEELRRFLRRRGASPDSAADLTQEAFLRLLSLG
                     PNAPIANPQAYLFRTAGNLSIDHARRRRALRFVDDGEEALGRLADDAPSPERVVLSRQE
                     LAILQEALSRTPETPRNVFLARLEGKTFEEIGRSLNIPPQTAFSQMARVMMRLKAALDR
                     ARV"
     CDS             23613..24575
                     /locus_tag="METTRDRAFT_RS25615"
                     /protein_id="WP_003613812.1"
                     /translation="MGDSADRSDGDGFEDDLDPISREAVDWFMIRHADGAAGADDATFR
                     RWLESDPRRRAAYADVERLWSGAADLPLVAARRRAARAKLTRRAFGKTALLVAAGGGGG
                     WLAHRQHWLADHRTGAGERKSVALPDHSTVELSASTAMSIEFGASLRRVRLHYGEAFFS
                     VARDEARGFDVEAAAGRIETREAAFNVDYIADDDVRVTVAERDAAVRLGAQRTLLGPGR
                     RVAYGRRIDAVEDVDPAVETAWRDGRLVFVSQPLRRVIAALDRWRPGKLVLASAEIADR
                     PVTLIVDVARSAAIVEALEDALPIRTVRLTHYLTLIFAA"
     CDS             complement(24548..24847)
                     /locus_tag="METTRDRAFT_RS0222325"
                     /protein_id="WP_024750032.1"
                     /translation="MSVALVAGSGSGTTSFTCARDAVACNVDDARTMIVTAFDAELRSP
                     DVLISRTLEQVTAAWRRPSSGIETRAGATYLKKRRMFLLESLQGARQAAKISVR"
     CDS             24798..27173
                     /locus_tag="METTRDRAFT_RS0222330"
                     /protein_id="WP_024750033.1"
                     /translation="MKDVVPLPDPATSATLIRFAIAPQPLSSAIVAFSRATGCDLIFDG
                     AIASGMRTQGVDGSFTAQNGLARLLAGTGLAARLSNERMMRMFRASAAEIEKTEEGATP
                     LDPIDIAAPKPAPNRNAMIGAVPAPYAGGLVATGGQLGMLGNRDVMDTPFNQTSYTAQT
                     IMDQQARTIADVTANDASVRPNWPSATFNTGFNIRGFSINPWDISMNGLYGVVPTQNPA
                     VEFAERIEILKGPSALLNGVPPFGSVGGAVNVVPKRAGDEPLTRLTASYYSNLQPGVTV
                     DIGRRFGEDKQFGVRFNGVYRKGDTAVDRQKQELVGTFLGLDYRGDRMRLSADLGYQRQ
                     HMDSPIRIVGLSSGLPVPAAPKSTSNWSQPWSYADVTEFFGMMRGEYDLSPDWTASFAV
                     GGRGYDAKYLWSNPLIANNNGNFVDNVWTYPSYADASSQELRLHGRFATGFIDHEVTAT
                     GTRFYSELGGALSTVASISSNLYYPTFVSRPAIPDISVPRNSDGVLSSLAFADVMSVLD
                     ERVQIIAGLREQQIEARNYNTATGAITSRYQKSALSPAVGLVLKPEQNISFYGNYIQGL
                     QQGAVVASNYVNAGEILPPYISTQYELGVKVDWGRIISTVSWFEITQPSGLANSATNTY
                     SADGAQRNRGVELNSYGQLTDAVRFIGGLTLLDGVLTKTAKGAYDGNVATGAPHVQLNL
                     GGEWDTPFVGGLTLSGRVIYTGSQYVDIANTQQIPDWARFDFGMRYKFESYGVPIVIRL
                     NVENAFDRSYWQAAAPAGGAYLSSGAPRRFLLSTSVDF"
     CDS             complement(27719..29500)
                     /locus_tag="METTRDRAFT_RS26450"
                     /protein_id="WP_003613810.1"
                     /translation="MSFDMLILRGEPDVTSEDSPEHDARDELARLIDVLHATQQRILDL
                     TEADADVLAQASGSLLRLPVVQAHLRDPAIARRSAEAERDAILDAIPMHAALLGAEGDI
                     RVVNAAWRAGVAETGDDRGCRVGDDYLDFWRWENSCGCADAAEAITAIEAVLDRRRGSF
                     SQDCHIASLSSRVWLRLIVAPLTDDVSGGALVLHIDITDDRLTREGRQEIGEALETLID
                     RSPLAILVYKNFAPIAANKALADLLGYADERGILAWTDLRVALLRHLTPDTHQRLTVHL
                     TTLAHARPAPARFDFTARKLGGARLDLELRVAAIKWRDQRAFCAMITDVTQQRAADERL
                     QHMQRLDALGQLTGGVAHDFNNLLTVIMGNAEALEAGLVADDPRRSWAELVRVTAQKAA
                     AVTSRLLAFARRRPLEPSVIDVAEVVAGLTSFLDRVIGSRIAICSISTGAPLYIQADVS
                     QFENAILNLCLNSRDAMPNGGSIIIEAADVEIGSAQPSEPADLPPGRYVSITVADTGHG
                     MDRETLSRAVEPFFTTKETENGTGLGLSMVVDFVEQCMGAVSIASEPGKGTNVQLWFPR
                     QKIDVREQCFDADDDVQ"
     CDS             complement(29619..30320)
                     /locus_tag="METTRDRAFT_RS0222345"
                     /protein_id="WP_003613809.1"
                     /translation="MDILIIEDDPAVCQTIRNAWPSPGDVLRFVSGYNQSLGLILGPEL
                     AFFDAIVVDIHLPDGDGLSILRSIRRTSSLPIVMISGWGTAESRADVFDVGADDYLMKP
                     LSVRELQARIARLVSVRASTSRAAAPAIFQIGKIVCDLQMRRLRRHDRMVGLTDTEGRI
                     LGYLHENAGRSCSKSAIYKHAFFREYLSGDKTLDVYIGRLRAKLASLDKDSVALLQTVR
                     GSGYKLESSGS"
     CDS             complement(30446..31789)
                     /locus_tag="METTRDRAFT_RS0222350"
                     /protein_id="WP_003613808.1"
                     /translation="MNQIDRTPSLGASLPGGALTAAVLSAAAAISVDLSLWASPNGATS
                     LIAFGALLAGYRLAKDAAIENSGTALARAEKRPQAAFDQTVPAGEAASTASLATAPPVA
                     MAVVERTDFETLVTTFDGFPLYVDILNRQLRAISDTSSEAAEALLSDLSAVDRRLETLL
                     DLIRQRQGQSEHHINAALCDIEQSLSAYKSLLADFGASERTRAGSEAENAERFRCKIAD
                     ETKDLLGALHDVRRIAKQTTMLSFNVSIEAARAGELGPGFSIIGMEIRTLAEEVQQLAN
                     NLHARVTALMTSISDSLLAQSEAREKHHREAMERIASFLDGLSGNLARVLQQQVRGYHA
                     DLIKQMANENERLAEPIMAMMGSIQFQDIVRQQVEQLVEMSSAVGAHIATLRGRLDETG
                     RPSPGEQSLADLLDGLSSDYVTEEQRNVHRLASRGRGIVDVAPRIELF"
     CDS             32547..34475
                     /locus_tag="METTRDRAFT_RS0222355"
                     /protein_id="WP_003613807.1"
                     /translation="MTIVKKYQRQINDAMTEVVQARAAGAGARDADQQRKRARTLAKQQ
                     QAAERIAAATTEISSGVKDAASSSEELKRATDQIASGAAEAAGAAQESLGACRTMGEAI
                     SRQLRATEMSQTKAEATTALVQRTGAEIATVISNVSIAAERQAGSVKLIAELERQAANI
                     GDIVKAVGRIADQTNLLALNAAIEAARAGKHGKGFAVVADEVRTLAETSEKSAKQIADL
                     VGQIQVDVKAITQGINTSAATINGEVEKGKTITEQLEQIRGNALEIVDGAREIATGATQ
                     SNAAALQALKGSEEIAAAAEQQSAAAEESAKSVQEQAQALAECEQTAQALTELSEELRN
                     STDIAKSSEEVASSSEELSTAIQEINRSATQILSALDEIRRGAQTAASATAESAAAMGQ
                     IERGLEIAQARSQASVDKLGTIKSVLGANKVAVDQLISGIQASATATRSSIDQVKDLGV
                     VSRRIDKIVEAIANVSIQTNMLAVNGSIEAARAGEYGKGFAVVATDIRNLARDSAENAD
                     RIKDLVKNVQDQIQAVSRDLDEIVEAALVEVEKAKATTANLVTIENDISDVERGAIDIS
                     ATANEIAAAIGQAKRGVEQISAAAQQAERAADEAAAAARQQSQGAENLTNAVEQVASLA
                     DELQTAA"
     CDS             34505..36025
                     /locus_tag="METTRDRAFT_RS0222360"
                     /protein_id="WP_051418943.1"
                     /translation="MVLDEEDSPEIETNDNQFVTFQVAGEIFAAPMAPVQEIIRVPGLA
                     QVPLAPPSLLGLANLRGRILPIVNLRRIFGLSDVEENEATRALVINLGSPLGFVVDRVA
                     SVIAVDMASIEPANSIGAIGDSKFLTGVVKNANGELIMIIDFSALIEREFSSGMARRTI
                     GLDMAGETADDRETKDDDANVDEIQLVSFHIDGQEYAADIVAVQEIVQMPERMAAVPNA
                     PSHVLGLMTLRERLLPLVSLRALLGLSEMSATDTQRIVVLGLREGHAVGVVADSVDEVL
                     RVPREQTELLPSILSQKGRLEEISAVCRLDGGKRLVSVLDTARMFTDAEMRQTLAAINE
                     METDLADGDTEEQDTIEDEEQVVVFRLGGEEFGVPIATVQEIVRVPEALTHVPKAPSFV
                     EGVINLRGAVLPVIDQRRRLDLTTIERNDRQRIMVYAISGRRTGFIVDSVTEVLKIPRA
                     TIEPAPKLSADQHRILGRVANLEKQKRVIMLMDPDALLSDTELGELAA"
     CDS             36036..37112
                     /locus_tag="METTRDRAFT_RS0222365"
                     /protein_id="WP_003613805.1"
                     /translation="MGLKVLVVDDSALMRKHLTSLLTSEGFEIRAARNGREALSELGAF
                     QPDVITLDINMPEMDGLTTLSHIMTERPTPTVMVSSLTKKGALATFEALALGAVDYIAK
                     PGGTISLSIDDIARKLVEKVNIAASARVKGRIARRLADAPATERALAAHVAPLRARAYA
                     TRPAAFGLVLVGVSTGGPRTLEEILSRLPATLPWPVLIAQHLPAAFTASLANRLNGVCP
                     LNVEEATNMKEIVPGNVYIGRGGSDLAVARRGGRLVMLNQPESPDHNWHPSVDILVSTA
                     LDNVPPRSLVAVQLTGMGNDGVEAMAELKAAGGRTIAESEETAVVFGMPAELIKRGGAS
                     CVLPSGRIADQIRLWLTH"
     CDS             37165..37797
                     /locus_tag="METTRDRAFT_RS0222370"
                     /protein_id="WP_003613804.1"
                     /translation="MPIRKATHEMLDEPDETVRPSRELGELIRLIQKGAIAQRLDAAHS
                     LVAFGEVAAEALCAALLNEADDALRDAIAVSLARVGGRNVVIGVAPMLRSDDPAIRNIA
                     VDILKELPHDVAPLMETLLADPDADVRILLVNVLGSLRHAKVEQWLIGVVDRDEHVNVV
                     AAAIEALVEIGGAGARGALSRAADRFSHEPFIVFSAESALHHISSRA"
     CDS             37794..38648
                     /locus_tag="METTRDRAFT_RS0222375"
                     /protein_id="WP_003613803.1"
                     /translation="MMATTTISSEDFARFAEFFYRRTGILFDDSKRYFVDRRLADRIKA
                     TDSADVPTYLRLLRLDISGREAQALTNLMTVNETYFFREAYQFSCLTDHLLGEIIRNKR
                     SAEPIRIWSMPCSTGEEAYSIVIHLMERWGAIDSYDVEVLASDIDTQVLEQARKGVYSQ
                     RSVQSISADQLARYFSRQGQGAWQISADLRDSVEFIRANVIDRPDMSRFAKMDVIFCRN
                     LLIYFDDMSRRAAAEAFYEAMNPGAFICLGHSESMSRISSLFKARRFGSTIVYQKPLLG
                     EAL"
     CDS             38650..39021
                     /locus_tag="METTRDRAFT_RS0222380"
                     /protein_id="WP_003613802.1"
                     /translation="MKKALVIDDATTMRMYHRRILIDLGFEVDECFNGVEAIEKALQTR
                     YDLLVVDVNMPVMDGYRFLKELRSRRDVHQAPAIMVSTESEPEDRHAAYVAGANIYLTK
                     PRHTGALLRAAALLTGEVQ"
     CDS             39018..41690
                     /locus_tag="METTRDRAFT_RS0222385"
                     /protein_id="WP_003613801.1"
                     /translation="MNPLLQQFLVEARDYLDQIDHKLLLLEETPEDDTIIGEIFRLVHT
                     LKGNSGLFDMPSLTSVLHAAEDVLDRVRDHTLLIDSELTDALLAALDFVNRVLDDVDTT
                     DAVPARYADDAAKLAGALRDWLPERSASGNDASGPACAPLDPPEDWFWLSAIPDLERLE
                     AFERLAPDEYAVAVRYRPEPDCFFKGEDPLQLLRTTPGLLLFDVGPAEPWPEPDSLDVY
                     RANLVIDALTNASLEEIESHFRYVRDQTAIYEIPRYALALPEASIAIDATDMIAAAFLD
                     EARRLTADADWRGLSAAAEAALDVINPTRACVSALRWIMKIAGSTDRAEIVEPLIAAAV
                     GGPARPDWRAVSVGGARGAGGPPPERTTSDRSNGSDEMSASYRALALAQIEMLSLSSTT
                     AEQPGRIASVRNALCGLLISAGRMDALDELDRTAAECDEHADASGLIAFIRSVVLNVEA
                     AAVAPALVVVGGRHASELLDAREAAPPSAKRLAAESSPADRGVRVLKVGQEKVDRLMDL
                     IGEMVVAKNALPYLAGRAEAHYGSRELSREIKAQYAIINRIAEEMQDGIMQVRMLPVGA
                     IFQRFPRLVRDVARQLGKSVRLTIEGEETEADKNIVESLADPMIHILRNSLDHGLEPPD
                     VRRAAGKPDEGRLTVRAFQEGDRVRIEVEDDGKGIDPEVIKRKALAKGLIDEQRLETLS
                     DNDAIQLVFAAGFSTAEQISSLSGRGVGMDVVKSSLEKVGGQVQLTSEKGKGARILLSL
                     PLSISVSNVMMVDIGGQRYGVPIDVVVETVRVARKNTHIIKQHRTAVLRGRIVPLYSAY
                     DLLGSVGDPAPNDDDEFAVLVARVAGHTVGVIVDGFAQTIDVILKPLEGPLTHLTGFSG
                     SALLGDGSVLLVLDLKELI"
     CDS             41705..41926
                     /locus_tag="METTRDRAFT_RS0222390"
                     /protein_id="WP_024750034.1"
                     /translation="MKAKAVLSGHVTVEAAASLLQWMIEHPKAELHMGGVTHLHAAALQ
                     AIAASRNRIASAPEDAFCAKALARLGRT"
     CDS             complement(42883..43257)
                     /locus_tag="METTRDRAFT_RS0222400"
                     /protein_id="WP_003613797.1"
                     /translation="MKPILLVDDSTTMLASLTGILSKVGYAFATAPDGPTAIAKVQSGL
                     SPSLIITDYHMPGMNGVELIAQLRRLAPTRFTPILVLTTDSQQEKRGAAKAAGATGWLV
                     KPVDALALVQVVKQVVVNAA"
     CDS             complement(43739..44005)
                     /locus_tag="METTRDRAFT_RS26455"
                     /protein_id="WP_051418952.1"
                     /translation="MPYATPLDDILCVEEERIVGHDNTVRYEGRVLQIPEARHRHHFVK
                     AKVKVHEYADGSLALFHGPRRIADYDAAGTLLQDNASKEKSAA"
     CDS             complement(44288..44608)
                     /locus_tag="METTRDRAFT_RS26460"
                     /protein_id="WP_051418944.1"
                     /translation="MIEALIGEPDSMLLFPYRVGITTTMTEKEALDALPSLAQVLRRGL
                     SSANEIAHGLMRFVWHPHRCELSGAGQARQHDSVASIGFDVIASAPRRVRRRDDFRAPN
                     SG"
     CDS             44701..45180
                     /locus_tag="METTRDRAFT_RS26465"
                     /protein_id="WP_003613793.1"
                     /translation="MPEWSLGPVVEALQALRGVALVVAAGVVAEIGDMRRFDNPRQLMA
                     FIGLVPGEHSSGSKRKLTGITKAGSTVARRLIVEASWSYRMPAKVGQAIMLRQQSIAVS
                     LREIAWKAQIRLCGRYRRMLARGKKAPIVITAIARELVGFMWAIAREVEPKTIGA"
     CDS             45680..46450
                     /locus_tag="METTRDRAFT_RS25635"
                     /protein_id="WP_051418945.1"
                     /translation="MLGQEAVEGKSNELSAIPVLLDRLSEGGSLKGALVSIDAIATNAR
                     IAQAIVDKGADYLLAVKANQPTLRAEIESAFSAATRIDTCVDFDKGHGRIEQRSVSVIT
                     EVDWLNGERRFPGDLRLPNAATIIRVKSQAELADRGRFETRYYISSALLPAKRAGEAVR
                     GHWGIENQLHWVLDVVFAEDQSRLRKGHGARNMAVVRHFAINMIRTAPEPEAPPPMKPQ
                     RKATKPTRTSIKLRRKIASWREDYLAIALGTSAR"
     CDS             47049..47549
                     /locus_tag="METTRDRAFT_RS0222420"
                     /protein_id="WP_003615877.1"
                     /translation="MSKTKGRLIGQLFERNKRDLLGCLTRRVGHEDAVDLLQETFVRLL
                     RRREIGPILDEDAYLRTTAINLARDFSRQSKSMAKHVTPGDIPTEIAEAGLDPSQICEA
                     KESVRLFYAALKSLPPKCREVFILRRFHDLSPDEIAQRLGISRNMVLKHLRLALERCHA
                     ALD"
     CDS             47657..48601
                     /locus_tag="METTRDRAFT_RS0222425"
                     /protein_id="WP_003615876.1"
                     /translation="MGDDASFDRASRRTAAIEWWTRLDCRAPTPQEREAFVLWLTRDPA
                     NREAFEKVCRIWGDLEGLRPLIDEFEVRPPRRMRRVRVTAGLAGLAFALLSYVCFDDAW
                     IMIWAQTRTGVAETRMVRLADGSRIELGPRSAISLDFDEGRRNVTLLRGEAWFDVAPDA
                     DRPFSVLVARGSVTSLGTSFDISTTGERTEVTVAQHRVRVMAGGPAIIVDEGEQSAFGP
                     GVAAVDPYRVQVAHVTAWRRGKLIFDDRPLTEVVSVLGHYLRGYIVILDPSIRERRVSG
                     VFDAAEPMAAISAIEKALGLRALDLGYLIVLTG"
     CDS             48761..51256
                     /locus_tag="METTRDRAFT_RS0222430"
                     /protein_id="WP_003615874.1"
                     /translation="MGATAIVTAMSALAFGSNAERAEAHAQMSQREIAEIVRRYDIPAG
                     PISTALNSIADASGVRIVYDSRLTRSHRTGGLSGPHNLAEALSEVLSGTGLSFELSPNG
                     KSVLIVLAQAGGTRTDANEVGATPLPTIDIGSERDRPRGAGRPGSGLGPGDRRTGYSAD
                     SAPTTLKMDAPLMKTPISIGVVTRQAMDDQQAISVGDALLTNVSGVTPSTAQLDVFKVR
                     GFFNVLGNMYKNGLMEYRVRNLDTSNLQSIEVLKGPAAMEFGRGEPGGIVNLVVKRPLE
                     TRYFSIQEQVTSYSGTRTTIDATGPLTADKSLLYRINGDFYRTDSYRNFVTDRNFFIAP
                     TISYHPVEQFRINVDFEYQNRTWVDDYFILPAVGGGPANIPVSRYLSSASLMTSMPDHV
                     DRRRIAYDMSYEFLPGWSLTNRLSYTSMATRNVNMAALGFDQSTGVLSRYAFLVPGTTD
                     RTFATNLDLKGKFNTGPIGHSILLGLDALKNYLPNNLQYRPTLSSINIYAPNSWQVETP
                     YSNPYFLKSGQKWTGIYGQDMASFFDDTVRVLVGGRYDWAETSNNKVSKSYVDAEASYV
                     TTYNTAFSPRVGVVYQPQPWLSLYGNFTRSFGVGNSTRLGATLEPQKGEMFEGGLKAEL
                     LDKRLTLTTSYFDIFKTNIPYTDPTNANNTLLIGKARSQGFEFDLTGRVDDNWSIIANY
                     THDDVRTVQGASSYNPATLITTQLAIAGSKLPGSPRNYGNLWVKYDADGEFSGWSLGGG
                     VTVVDSAFGDNANSFVLPAYTLVNGMVAYSTNIAGYTVTGQLNIKNIGDTTYYQTAADR
                     YTILTGTPRTFLGSMRVEF"
     CDS             51772..52443
                     /locus_tag="METTRDRAFT_RS0222435"
                     /protein_id="WP_003616345.1"
                     /translation="MIDFKGSHFERDVILWGVRWYVAYPMSYRQLEEMMEERGVEVDHS
                     TLNRWVVKYAPLLEKQFHTRKRSIGSSWRLDETYVKVKGCWKYLYRAVDKAGGTVDFLL
                     TAKRDCKAALRFLRKAIGQHGEPEKITIDKSGANTAAIERYNAEHEADIEIRRIKYLNN
                     IVEQDHRAVKRVTRPMLGFKSFRSAAATLSGIELMHMIRKGQLRTTGELRPAQQFYALV
                     A"
     CDS             54048..55004
                     /locus_tag="METTRDRAFT_RS0222445"
                     /protein_id="WP_003615691.1"
                     /translation="MQHRKTLFGAAVVLLATASLCPAQQSASLPGSADGGGVQGAGSAD
                     RAASIIPLTPGMIRDLGKRFGDNKRAQEQATTEFAAPASRRVNVSFAPGQAVNIIQTVK
                     GYPTAISFFDRTGEPWPIQWDTNSNPAAVTDGGNCNTGQNASGPAVAATGFYVCTPAKG
                     SNVLEITPMSLQPRGGLVVTLQGAPKPISFLLIGGGGRYDADISIQVAERGPNAKAGTV
                     RASAPDTAAPFLTAMLDGVPPAEATPLSVRGVSPDELRAWRLGDRVYLRTRLTLISPEW
                     TASEAAEGGLTVYQLPSTPVVLLSHQGRTVSASLTED"
     CDS             55005..56312
                     /locus_tag="METTRDRAFT_RS0222450"
                     /protein_id="WP_003615689.1"
                     /translation="MSDLYSKIPLLSQLREFNQGGRGGPARIVTIAAVGVSMAALLVAV
                     SSISHPTLPESSVAKMPEVDPLPGGIHSNPAQDALLKRHAQTQADKALASGASYTPPLP
                     AAAPLRLVDRRDPEEVAAAEPPPAPTVVPIPEPAPLYVPPERPQEEARVEQVAASEPAS
                     AGASDEQFKQAVADLFKQWEGRPPRTDLVLTPATDVRDDLAPGQGARVEQRATSPAPPT
                     QRQQRPTAETVLVPAGRGVYAHTVLSVNSNTGGPIVLQADTGPLAGDRMIGTFSKNQAV
                     GALFGDTERLVVRVNSVEHHGQTINVQGLVIAPDSMETAVATSVDQHYIERFALPTAAA
                     FVAGLGQAIALSNSTIGYTPFGGMIQSYGKLDFRQQAGIAGGAAAAQIGQTLQQQTPKG
                     ATVFLAANANVGVIFLSNVAATPETASVDPASLDTK"
     CDS             56323..57708
                     /locus_tag="METTRDRAFT_RS0222455"
                     /protein_id="WP_003615687.1"
                     /translation="MSDAAANLNFVDSDETREIALDLPEPDAETAPSKPTSEEDQGSRK
                     KALAASIATSFARIRAEFLGPRGQPAETAAKEPFSDMDADPNAPRVAENDPAPRADERK
                     SRSNAWDPFERYKLVTSASLVALGVATIAAVALWPNGGGVEVGVTEKGVDAGLMAPASK
                     LASVPLNERGEPTLEIPAASPPQKIAEEVQAFWSPNGESRKASTGPIAAAASIPASPVV
                     VGEVGVRPPTAAPEALSVSPVVAIKATAVPVPAAAPATASEPLAKAREEGTRRVASLPP
                     EAVTKPDEKPLEMETRLFGMITELSTLVRRTREEIAALQESDKRTARAIEAKLTDFERR
                     LNLGEAQRSLDAAKATPTSPPEPASPPAATPAARPTTGMKGVVPASLSTQSGADAAAPP
                     ARYRVQAASPGLAMLSELDRSGEEVAPLQIAVGAHVPGYGRVTKISQRGTEWVVQTEKG
                     PIR"
     CDS             57750..58286
                     /locus_tag="METTRDRAFT_RS0222460"
                     /protein_id="WP_003615684.1"
                     /translation="MQGLVNFAGAIGNAIAILLPTFCYLSALGLFMSAGWGFWSQAQSH
                     NPYRGRPWVPFVALVLSGAFASFPSILTMANNTAGTNLQVSVSALTSYTPPTVDGSLLG
                     QTPGDAVVNIVKLFQGFFQAFGAMCCFFAMLTWNAVIAGRSNRSAGGCGVQFVFGVMLI
                     NVVTISTWLVSVFRT"
     CDS             complement(58326..58649)
                     /locus_tag="METTRDRAFT_RS0222465"
                     /protein_id="WP_003615682.1"
                     /translation="MARKSRFKSDASEALHTSAAMLHKVGALDKATMRDFDARHLIVPT
                     QIEPAQIKQLREANNVSQPVFARYLNTSESTVEKWETGAKRPSGMALKLLTIVQKHGLQ
                     ILS"
     CDS             complement(58633..59013)
                     /locus_tag="METTRDRAFT_RS0222470"
                     /protein_id="WP_003615680.1"
                     /translation="MVDDEETARAFKTAWFSKAARKARIEDDELCEALREVMKGQADDL
                     GGGVFKKRLNKNRHRSIILAKGGRYWIYEYLFAKKDRANVEDDELEDFRILAKSYATLT
                     EKQVSQLLEDKDLTEICHGKEK"
     CDS             59377..59721
                     /locus_tag="METTRDRAFT_RS0222480"
                     /protein_id="WP_040567830.1"
                     /translation="MVALGMSEAHAQAAGQTLGSQVQSIAKEFSTAGGFAGSTAMYVAA
                     LVTFVAGVWFLWQSRQPENRESGKVAAGLTGLVLTGLFVAGGSWIQKASYTTTGAGAKV
                     TDQAGVITFQ"
     CDS             60005..60508
                     /locus_tag="METTRDRAFT_RS0222485"
                     /protein_id="WP_024750035.1"
                     /translation="MDPLSDQRPCCALCHLAQNLERCEIDREAILIWAPEFTQGALNAL
                     VHRIHRIAAAHGKPAFWSPDPPPANSPEDLFAASSAYAALAERSVTAKQRLGASSPRDL
                     AEALSFVSPSTYARRHELLSGVRLLPLGRFFVDGRDVYPRLLAATGIPSNSSINSRRGP
                     TIGR"
     CDS             60589..61260
                     /locus_tag="METTRDRAFT_RS0222490"
                     /protein_id="WP_003616345.1"
                     /translation="MIDFKGSHFERDVILWGVRWYVAYPMSYRQLEEMMEERGVEVDHS
                     TLNRWVVKYAPLLEKQFHTRKRSIGSSWRLDETYVKVKGCWKYLYRAVDKAGGTVDFLL
                     TAKRDCKAALRFLRKAIGQHGEPEKITIDKSGANTAAIERYNAEHEADIEIRRIKYLNN
                     IVEQDHRAVKRVTRPMLGFKSFRSAAATLSGIELMHMIRKGQLRTTGELRPAQQFYALV
                     A"
     CDS             complement(65073..66206)
                     /locus_tag="METTRDRAFT_RS0222505"
                     /protein_id="WP_003615620.1"
                     /translation="MTIGDDFAIDALAGFLPLSARDRLAETLTAAEIDTLTHLAKAGTG
                     PHSLRALASDLGYLEAWARASTGAPLAWPMSEATVLRFIAHHLFDAAERERNPEHGMPA
                     AVAAMLRADGRLRTEGPHAPATVRRRLALWSSLHRWRGLEGPFASPSVRNALRLAVRAA
                     DRPRARKSRSAITRDVLDRLLATCGRGTALDVRDRALLLLAFGSGGRRRSEIATLEVDD
                     LENLEPVPADPNAPSGDKLPVMAIRLRRTKTASADAGESALVVGRPVEALRAWLAFAKI
                     AAGPVFRPIDKWGNIGAAALDPQSVNAMIKSRCAAAGLDPREFSAHGLRSGYLTEAARA
                     GVPLQEAMQQSRHRSVQQAARYYKEGDIARGRAARLG"
     CDS             complement(66203..66619)
                     /locus_tag="METTRDRAFT_RS0222510"
                     /protein_id="WP_003615618.1"
                     /translation="MALVVDASLAAAWFLPDEQNDAADRVMAELDKNPGRAPSLFWFET
                     RNLFVMAERRGRLAPGEATATMAQLRGFPIIDEGTCNDRLVITLAGRHGLSGYDASYLA
                     LAVVEKLPLATLDKKLAAAARAESVIILGPLGAS"
     CDS             complement(66619..66861)
                     /locus_tag="METTRDRAFT_RS0222515"
                     /protein_id="WP_003615615.1"
                     /translation="MSLTVKVGEAKTRLSELLAKVEAGEEVVIARGHEPIARLTRVHKA
                     GDFAALVAEVKAARATRAKTTAEELLAWRDEGRRF"
     CDS             66898..67104
                     /locus_tag="METTRDRAFT_RS0222520"
                     /protein_id="WP_024750037.1"
                     /translation="MTFVAPSEDFLAGDGFDLAAVAQRQYRIDGRATTRLLLGGDVSRR
                     GAGGRSVGRGDFPRGGVLVIGRG"
     CDS             complement(67490..68980)
                     /locus_tag="METTRDRAFT_RS25650"
                     /protein_id="WP_003615611.1"
                     /translation="MRRNRASTPQQWIFTDEYAGGKTITPVTPSDRFNAAAATGNNVVD
                     LRAGTTDSSINGKTVTVSGDLAKGFGGDGNDTLIGNGAGNLLKGGRGNDLLIGGAGADT
                     LDGGAGVDTADYGDKTSAVAVTLNGAINATVTVGGVAEDTIRNIENVTGGAASDTLTGD
                     DAANLLSGGNGNDLLKGAGGADILDGGAGSDTVDYRDKTAAVAVTLNGATNASVKVGGV
                     AEDTIRNIENIYGGSGADTLIGDGSSNLLRGGAGADVLDGGAGVDTADYRDKTASVAVT
                     LNGATNASVKVGGVAEDTIRNIENIYGGSGADTLIGDGSSNLLRGGAGADVLDGGAGVD
                     TADYSDKTSSVAVTLNGATNATVMVGGVVEDTVRNIENVTGGAGADTLVGDSSANLLSG
                     GGGDDVLTGAGGADRLTGGSGSDTFVFAPAFGQDIITDFSSTDRLRIDDTIFANWSALS
                     SHAQQVGTDTVITASVGNTITLQNVTISSLTASQMEFV"
     CDS             complement(69682..70353)
                     /locus_tag="METTRDRAFT_RS0222535"
                     /protein_id="WP_003616345.1"
                     /translation="MIDFKGSHFERDVILWGVRWYVAYPMSYRQLEEMMEERGVEVDHS
                     TLNRWVVKYAPLLEKQFHTRKRSIGSSWRLDETYVKVKGCWKYLYRAVDKAGGTVDFLL
                     TAKRDCKAALRFLRKAIGQHGEPEKITIDKSGANTAAIERYNAEHEADIEIRRIKYLNN
                     IVEQDHRAVKRVTRPMLGFKSFRSAAATLSGIELMHMIRKGQLRTTGELRPAQQFYALV
                     A"
     CDS             70487..70939
                     /locus_tag="METTRDRAFT_RS0222540"
                     /protein_id="WP_003614697.1"
                     /translation="MQNVTRRHSFIIAAAMGLGALAPRAARAAAETGIDDMIAKIAKGR
                     RPGRSAVTLDLPEIAENGNSVPITVKVTSPMTEQLYVARIVIIAEANPTPTAATFSLTP
                     LSGRAEVSTRIRLAQTQTVSAIAEMSDGSIEMDKKTVKVTAGGCGG"
     CDS             70989..71318
                     /locus_tag="METTRDRAFT_RS0222545"
                     /protein_id="WP_003614696.1"
                     /translation="MATEQPRVKLPKTAAKGEIIEIKTLIKHPMESGQRKDAAGNPIPR
                     RIINRFTCEFNGRLLFEAKLETAISANPYLEFPAKVTEDGDFVFTWVDDDGVIATVTQH
                     IALAG"
     CDS             71384..73069
                     /locus_tag="METTRDRAFT_RS0222550"
                     /protein_id="WP_003614695.1"
                     /translation="MISRREFFQVAAATAAIGPGATSGRAIAQQKLTQADLLAFEPLGN
                     VTLVHLTDLHAQLRPLYFREPSINIGVGEARGHVPHLTGANYLRRFGIARGSAAAYAMS
                     DENFEALAKTYGRVGGLDRIATIVAAIRAERGDKVALLDGGDTWQGSWTALATKGRDVI
                     DCMALLKPDAMTGHWEFTYGTDRVKEAVAALGFPFLALNLRDSEWNERVFDPIVMIERG
                     GVKIAVLGQAFPYTPIANPRWMIPDWSFGIREEEVQAEVDGARAAGAALVVLLSHNGFD
                     VDRKMAHRVRGVDVILSGHTHDAAPEPILVGKTLIVASGSSGKFVSRLDLDVRGGEVKA
                     YRHKLIPVLSDVIAPDGAMAAEIEHVRKPYAADLARVLGVTESTLYRRGNFNGTFDDLL
                     CNAILQERDAEIALSPGFRWGASLLPGQNITFEDVTNVTAITYPNVYRSAMTGAQLKAV
                     LEDVADNLFNADPYYQQGGDMVRVGGLSYTIDVTKERSRRISNMALTRTGAAIEPSRDY
                     QVAGWASVNQNVEGPPIWDVVSEYLATTGTVKLEQNRAVEVIGA"
     CDS             73096..73560
                     /locus_tag="METTRDRAFT_RS0222555"
                     /protein_id="WP_003614694.1"
                     /translation="MRETAPNFKCRFSAKSAMALACALSVSASEAADAHKLALYVTVSD
                     PAKMSSILDNAANVSRHFTGAGEEVDIVIVGFGPGVSMLLADRSPVAERVKGFEKSMPN
                     VRFEACANSIEAIEKREHKRPAVLEDVSTVESGVAELLTLSEKGYTVVQP"
     CDS             73594..74028
                     /locus_tag="METTRDRAFT_RS0222560"
                     /protein_id="WP_003614693.1"
                     /translation="MKWRKFFGSLFASGAGLLALGAAAKGASASKVAYHLSDLDKARFV
                     LGNISNHIAGCGGPGGITVALVVHGPALRAFHAIDADADVEKSLARLKGDGVDPIACAI
                     TMKAQKVALSDLLPGFAVAEKGAVVRLGELQQQGYVYLRP"
     CDS             74058..74636
                     /locus_tag="METTRDRAFT_RS0222565"
                     /protein_id="WP_003614692.1"
                     /translation="MRFVKNILALIGSITIIVSVAVLMEAGRSMAGFDPWACATYAHIA
                     KLLLEAGDPIEAMVWKAEVKEGLGFDDVDEAIKSIATTMNIKSVGELPLGDQISTMEGK
                     PWRKLKIYLYCNPLTAAHMIDYAEAFSAFLPCRVALVEDKTGKLWIYTLNMDMMIYGGK
                     PLPPALADEALKVKHIMQAILQRGANGEF"
     CDS             complement(74906..75952)
                     /locus_tag="METTRDRAFT_RS0222570"
                     /protein_id="WP_024750038.1"
                     /translation="MTAIYFEAHGGPEQLRLAQRPIPEARGDLALVRVGAFSLNGFDPM
                     VLRGIPELPIPLPMIPCADCAGEIVALGETERDAWKIGDRVSVVPLQPGRGMMGETLPG
                     VAAQYCLAPLSALLPLPANLSFVDAAALPTAYGTAMRMMTHRAEVMRGERVLVLGAGGG
                     VGVACVQIAKLRGAEVIACAEDEAALTKLRALGADHVIDARTDVLGEIIRLFGKPSIWG
                     GGGVDVVVDFLGGADWRRSIACLTRGGRLVTCGASAGAQVATDLRYVWSFELDIRGSNG
                     WTIEDQRDVIALAAERRLEPVIHAVRPMSSYGEALSELMARRVVGKSVIVVDEAGAASR
                     SDCPPTRL"
     CDS             complement(75961..76929)
                     /locus_tag="METTRDRAFT_RS0222575"
                     /protein_id="WP_024750039.1"
                     /translation="MRAIVCRRWGDPDDLRLESVPEPALRPGGVRVAVRAAGVNYADLL
                     TIAGRYQENPPLPFVPGFEVAGEIVEMAADVRGARIGDRVMGMLPHGGYAQTAVLPAAG
                     ALPIPPSLDFARAAGFPVAYGTAYGALVWRARLRPRERLLVLGAAGGVGLAAVEIGRAL
                     GATVIAVAAGDERLALARAHGADHLIDRLREDVAERVGEIASGAGADVVFDPVGGEAFE
                     AGLRCIASEGRLVVVGFASGRVGQLSAGVALGKNIDLIGCYWGAYRNDDRVRKAYEELS
                     RWLEAGRLAPHVGASFPLAEAARALRALRDREVGGKIVLTP"
     CDS             complement(77278..78153)
                     /locus_tag="METTRDRAFT_RS0222580"
                     /protein_id="WP_003614689.1"
                     /translation="MTLAAIFPGQGSQTIGMGADLFDRFPDWVEAADRILGYSLRRLCL
                     EDPHRELSSTAFTQPALYTVNAMAYRKHIEDGGAEPDFLAGHSLGEFNALLAADAFDFE
                     EGLRLVQKRGELMGAVAGGGMAAVIGPPSSRIRALLEEAALGSTDVANFNSISQTVLSG
                     PVADLERARARIEAAGGRFVPLNVRTAFHSRYMREAARRFEAFLGSRRFRPLLIPVMSN
                     FTALPYRDDEIAHNLVKQIDHSVRWVETVQYLVDEFDAQFVELGPGAVLTRLIEDIRRH
                     PAPVNIARRY"
     CDS             complement(78150..79100)
                     /locus_tag="METTRDRAFT_RS0222585"
                     /protein_id="WP_024750040.1"
                     /translation="MSMTRTLIMFCGQGAQYYQMGRELHHADPIFRDAMDRCETIAADL
                     GGPRIADVIFGRPMAESQGFDRLAESNAALLAIGFALATRLEAAGIAPDALLGYSLGET
                     IAAVFAGALSLEDGFRLVLGQADIFARAAPAGAMIAVLVEPERLAALPEATRLCEIAAI
                     NAPRHCVLSLRADDAAVVEAALERAGLTYARLPIRFPFHASAIAPVEPDMIRLASGCRF
                     APPRWPIVSATTGGVAEPFDGAHLWRVMRQPLRFRETIEALAREGDWLLLEAGPSGTLA
                     SFVRQIGAPGVAAFPAIDQFGNNSATLARLLAAAR"
     CDS             79153..79947
                     /locus_tag="METTRDRAFT_RS26470"
                     /protein_id="WP_003614687.1"
                     /translation="MAIEDSPEDGDGADVVQVHWLDLADAVPADERRWLDFLDAAERAR
                     AARFYHARDRFAFTAAHALLRALLSRDLGGPPHLWRFVDQAHGKPALDPAFAFPSLEFN
                     LSHTHGAVACAVTHGRPVGVDIENASRDIDLLALARAYFAPAETALLEALVEEERAAAF
                     FQLWTLKEAYVKARGDGLALAFDRFAFSLDPIGVDLPDASPAEPALWRFRSVLLSGERR
                     LSVAARSERPLRFHIRQISPSFVDAAAASPPHPERSPGEPPA"
     CDS             79944..81818
                     /locus_tag="METTRDRAFT_RS26475"
                     /protein_id="WP_003614686.1"
                     /translation="MNIVTIEHRSSSDGADASRPPMIRRVIRLGGAGARRSGDDAPTPL
                     EPDAPRRPIEIRADADEPRFELLRVVTTFVSLFFRLKWMKLRGRDDPRRSGEEIRGAFE
                     HLGGLWMKVGQLMSLRRDVLPPALCDELAHLQHRAIGFPPEVARRVIETELGASVDDIF
                     SEFDPLPFAAASLSQVHAARLSNGREVVVKVLRPGIRKKFERDLAVLRYLANCLDRLPR
                     LRILRLRDAVAELEQIFLEETDYRYEAANAKQLRKNINSRKIKIPKVYGRYTTANVIVL
                     ERIHGVLMSDLIRVREKDPERVRAWLEENGVDRKRVGTRLLISFMRQLFQDNFFHADLH
                     PGNIILLRDSRVALIDLGSIGSLDREFLTLYRGLQRALAEQDFGKAADLQLRLCVELPS
                     RGIHELRSEIARCLRLWSNKSKIKSLSFQERSINTGAADIGRILSRRGAQQTWEFLKIA
                     RTLSTLDASLEYLHVEMNYIAVLQKHFASASKKMLSKGVKPANLARFIGGMAASAEEYY
                     LFMAPTLRENAFTINASLSKASRILGTVTNIFSALFFLAVIVLLYKHFVDHLVDESQVV
                     RVWVLHELSSLLPRLSFEMSIFVTALAGLGLFVTRIVMREIQQPDGRK"
     CDS             81933..82352
                     /locus_tag="METTRDRAFT_RS0222600"
                     /protein_id="WP_003614684.1"
                     /translation="MTLKLDRDIKRITVVKSGAGAGRGSREQVIYSSRSEDEELPIKRV
                     TVIRRDGAGRVVSREAYGEERKTKKQSRHLRPSERGIRALVELQARVAENYLDRHQRSN
                     EKRRDGWLRDMPRNVFRAVKDSKPKRLLKLYRLDD"
     CDS             82515..82814
                     /locus_tag="METTRDRAFT_RS0222605"
                     /protein_id="WP_024750041.1"
                     /translation="MERKVDNGSSAKTAEASPVSEMCIIDIGEHGRRAVKRLRKGEGKL
                     MDKVEDAILGLREEGVIGSGATQTVVVVVREEPSLRDLLDYDDEDDDDEDDDED"
     CDS             83024..84400
                     /locus_tag="METTRDRAFT_RS0222610"
                     /protein_id="WP_003614682.1"
                     /translation="MIHSAPLGESPEIGLGDAAFRADHRVRLAYVAGAMGKGIASERFV
                     TTLARARILSFFGAGGLTLERIAAAISAIRSAVGPDAPFGVNFLHNQIIPGQEEALADL
                     LIAEEVRTIEASAFIRVTPALVRYRLAGLESGLDGSPRIRNRILAKLSRPEVARQFLAP
                     PDMQMVAALRASGAVTEAQARLAPLVPLADDICAEADSGGHTDRRVALTLVPHFRALRD
                     EEAARNNLRQRIRIGAAGGIGAPDAIAASFMLGADFVMTGSINQCTPEAGTSDAAKDML
                     AAADLADFDIAPAGDMFEIGAKVQVLKRGTLFPGRANRLYELYRTHRSLDALAPETLAE
                     IERRNFGRSVAAVWDETARHYARVAPRELAEAEADPRKKMAMVFRWYFIHSNRSAIEGR
                     VEERANFQIHCGPAMGAANRWLRGTDHEDWRARHVDILAERLMREAGDIFRTRLVAMTM
                     "
     CDS             complement(84521..85399)
                     /locus_tag="METTRDRAFT_RS0222615"
                     /protein_id="WP_003614681.1"
                     /translation="MTMMRDEPARPMSAFGLLARLIAAKRRDRADLCYEFMGTRNCPAE
                     DCTYLNLGFWRDTDDYRTAAEALVDVLGDAAGIAAGHVVVDAGCGFGDQDLRLATTRDP
                     ARIHAMNVTQVQLDHARARNADPRIDYVKGSATAMPFGDGAIDKVVSLEAAFHFDTRAD
                     FLRESFRVLRPGGRLAVIDLVPLERNGRVETGGLRGRMERWASQTPEANVYGMTGYRAL
                     LERIGFVDCELRSIAEHVVPGYLAFMRKLLADPIASARLHPLIRQGMQRAGNPFEKSDY
                     ILVAATKPSLG"
     CDS             85490..86824
                     /locus_tag="METTRDRAFT_RS0222620"
                     /protein_id="WP_003614680.1"
                     /translation="MPDTPIRGLPPGPPLRLLQTVSYLRDPYRMLRSVARRYGSLFTVR
                     TARLCVVTGRPELVRQIINAPVDQYGVNFEPGPARVLGTSGTTRLAGRELRRDRRLLVP
                     HFQGDALSPLGGMIRDCALDAFRPLAPGESFVVRDIALTIALDVILRTMFGADTPQRLQ
                     DFREAVRAFSEGFGAPSFLLLAALGCDDDRWPPFRRFAIARRRLEQLLQEAMERARNAD
                     APRDCAILDRVIAARYDDGAPMSDVAIRDNMITALIAGHETSVVSLCWGLYWLHREPRR
                     LELLIDELAPLGPDADPLDYTRLPFLDAVVKETLRLWPVVTDINRVLAQPMELGGYELP
                     AGTNIAATSAVLHYEPDLYPDAESFRPERFLERRFATHEYMPFGGGERMCPGSHYAVFE
                     LKIVLAALLTRARFTLLDDGEMKPRRMGGMMTPATGVRLRYDGPR"
     CDS             complement(86865..87281)
                     /locus_tag="METTRDRAFT_RS0222625"
                     /protein_id="WP_003614679.1"
                     /translation="MYLLDTNVVSELRRAKPHGAVLSWLQSVPDSSLRLSALTLGEIQA
                     GVEKLRSRNREKAEEIENWADQIEQTFAVVPVDARIFRLHARWMHARPDHCYEDALIAA
                     TAKIHDLVVVTRNAKDFACYDIALLDPFTFSGGK"
     CDS             complement(87285..87539)
                     /locus_tag="METTRDRAFT_RS0222630"
                     /protein_id="WP_003614678.1"
                     /translation="MKSWPVQEAKARFSELLNACEREGPQIVTRRGAETAVLLPVDEWR
                     RLTASRPSLKALLLAPQARSDDLPLPKRGKGKHRTSPDF"
     CDS             complement(87693..88439)
                     /locus_tag="METTRDRAFT_RS0222635"
                     /protein_id="WP_003614677.1"
                     /translation="MEEIVRLRKHGASIAVIEMADRAGRNTFTPALVGGLGVALQRIDA
                     DADVKVVVIHGFDAIFCAGGTLEELLTLAEHKTTFDAHEFYRALLDCKWPVVAAMQGHA
                     LGGGLVFGLYADLVVLSQESIYAANFMKYGFTPGMGATLVLPMKLGAGLAAEMMFSAKG
                     FHGGALRERGVGFPITPRAETIPAALKLAEELAEKPAGALRMLKQALNRPLIAALPEAV
                     AQEKAMHEASFAEPDIAARIASRFGR"
     CDS             complement(88427..89200)
                     /locus_tag="METTRDRAFT_RS25670"
                     /protein_id="WP_003614670.1"
                     /translation="MSGFETLRVTRREPALEVALNRPARANALTREMIAELHRALDAAE
                     ADPAIRVVFLSGEGAAFCAGMDFVEAASCGGDEASLKQTVDSFYSLLERFTACSVLICA
                     SITGRVTAGGVGLIAAADHAVAAPGATFQLSEVAFGLLPATIAPFIIRRCGLHPTYRLA
                     LGAERIDAARALSLGLVDEIAEAPTEALRRFLIRAARVDPDCVSALKGLFRELWIVNEE
                     TRRVTAEAISRQILRPQTQEAIRGFLGQSSPPWKK"
     CDS             complement(89197..90417)
                     /locus_tag="METTRDRAFT_RS0222645"
                     /protein_id="WP_051418953.1"
                     /translation="MVTVGVERFGFYGGVACVDVGRLAQARGLDPQRFNNLLMRRKSLH
                     LPFEDPVSFAVNAAKPLVDALTAAERESIGLLIVASESGIDWGKSITSYVHPHLGLSRR
                     CRMFEVKQACFGGAAAFMSAVGAVSSGQVRRALVIATDLARCVPHSYAEPAQGSAAVAL
                     LIGPEAEILALEPGASGSYGYEVMDSCRPTADIETGDVDLSLLSYLDCLEHSFLAYRDK
                     VGPIDFQEHFAYLAWHTPFGGMVKGGHRTLMRKLKPGPPAAIEADFEKRLRPSLTFCQE
                     VGNIYSGTMFLALAGVLARGDFAQPRRIGLFAYGSGCCSEFFSGMATKVGAARIEALDI
                     DGALAGRLEMSIADYDLLLTRSVNSYVGQRDMTIDPGPFEPLLRSRLAGRLVLDSIAGY
                     QRRYRWA"
     CDS             complement(90411..91616)
                     /locus_tag="METTRDRAFT_RS25675"
                     /protein_id="WP_024750042.1"
                     /translation="MAKHVVVTGMAVMAGGAEDVAGFEAILRASRRLEAAPPFDWERGL
                     ARLASRWPEREARARRAGRTGGAALRAALIVAAEAMARADPDERLAAEDLGVLIAGSNL
                     QQGEAFAAYETFRTQPAYLSPRHGYQFLDSHVMTAVAETVGAQGPGATIGGGMASGNVA
                     VTMALDLVRSGRVAACLVVGPPADLSPAEWRAFATMGALAPTPAESRPFDRSSRGFTPG
                     WGCAALLIEARKSARGREANMLAEIAGACALTGADQSPAPDSATALRAMAGALRDAKLA
                     PADIDCIGAHATGAPAGDLAEAEAIRRLLGGRAAHAPVNALKALIGHSLQSSGLLGLAA
                     LILQLRGGFLHGTAGLVDVIADDLLLPRETLSARPRIVLSNAYGFGTIAASVLLRRVEE
                     QS"
     CDS             complement(91609..102516)
                     /locus_tag="METTRDRAFT_RS0222655"
                     /protein_id="WP_024750043.1"
                     /translation="MRRLVLTLVAEGALPPEAAMTLIRRMGEAPAPASRAVAVVGMAGR
                     FAGAADLEAYWRLIEAGENSLVDMPARRWPNVKGARRKGGFLPDEDRFDPLFFRISPTE
                     AAMMDPQQRIFLETAFHAIEDAGLAPASLSGARCGVFVGAGAGDYAQRFRDAGLQSNPL
                     GLMGNVASILAARISYFLDLKGPSIALDTACSSSLVAVHLACESLFSGGCDMALAGGVA
                     VISTEQFIDAMLEGGMLSPSDRCASFDARADGFVCGEGVGAVLLKRLDDALRDGDFIHG
                     IIRATGVNQDGRTNGVTAPSAPAQAMLETEVYARAGVDPRSVSYVETHGTGTPLGDPIE
                     IEALTAAFRKSTDAAGFCALGAVKANIGHTLTAAGIAGLLKLLLMLRHRRIPPLAGFGE
                     VNPRIDLPASPFYAPIAATDWVADGPLRAAVSSFGFSGTNAHAVVEEAPGRERGEAPEG
                     PFCFPLSAPSPEALRQRLADLLAALPTVGALGDIAFTLSVGRDHHRHRVALLAGDEPAL
                     RGALRAALAEERRPDVFRGEARAEGGGALGALAARMLRSNPEEADAATLAELYCCGVDL
                     AWRDLPGLTGCRRIPLPTTPFEREAYGVALGSADAAAPKSPEGAEPSPLGRAQQRSGRV
                     RGFPLADFHAGLPSSDPAARGHLLPKGEGIALDRVGSSSDDEDGFADLRAALPRQNAPA
                     QREAADAFRSVEAFGRRALAAAYDAMGLFAKPAHTPAGLRKALGVVAAKQRLHEALLDI
                     LLRDGALRRDGDLLRPDPAHRTPDDLEAEKERIIRAAPELAPFLTLLETCVAALPKLLS
                     GAVTATEVLFPAGRMDLVEPIYRGHPLAEHFNRLLAEAAATLVRPRTAPLRLLEIGAGT
                     GGATAGVVEALHTLGVVAEYSYTDVSLGFVEHGRRRFAAPSMRFSVFDIEKAPAAQGFP
                     PGCFDIVIASNVLHATRDIGATLAHVAELLAPGGVLLLNEVTALQDFATMTFGLTDGWW
                     AFEDAEKRIANAPLLDVAGWRAALAAAGFAHVDAFGLPGEAQDRFSQSVIAARLSSSVR
                     EGEPKGSRSEPAPGPLASDAGDHVEEIVTREVAAALSLSPARIDPRGRFMDYGVDSILG
                     VRVVARLNEAFGLDMRPTVLFDHPSIQDLSAYLRAVSPPPSPSAASRESEAAEIARTLD
                     DGPNPLPLPRNGGESGRGLEHHPSRDERIAVIGLSARFADCPSLEAFHAMLRAGRSAIA
                     DVPSDRWPAEAENLPEALREQAAFLLKGGFLTDAADFDPLFFRMSGKEAELTDPQHRVF
                     LIEAWRALEHAGYGERELDGRRCGVFVGAHGGDYTHRMTEVGVLPEAFAFMGNAASILA
                     ARIAYVLNLKGPCLAVDTACSSSLTAIHLACRSLVEGECDMALAGGVFLTTTMGFNVAA
                     AKAGMLSPVGACKTFDAEADGFVPGEGAGVVVLKPYARALADGDHIEAVILASAINQDG
                     RTNGITAPSPASQAALEREVYAKAGVSPRAIGYVEAHGTGTPLGDPIEIEGLTSAFRGW
                     TADKGFCAIGSVKTNIGHAAHAAGVAGFLKLVLSLRHRELYPSLNFARENPQLRLAETP
                     FVVNTALRPWESEGPRLGAVSAFGFSGTNVHLLLAEAEPPAPRRHEAERRLVVLSARTP
                     AALARRRRDLSEWLASEAPALADVSRTLIAGRAHFEHRWAAVVSTIGELRAALENSRFV
                     DATSGRSALLVAAAWDYLGGGEIAAEAVPTAARRIALPSYPFEMQRYWLDAPAPAATQA
                     QPVGYWAPLWEERAAGAGAPPRSLWLIAEPTRAADALARSLERCGLAARRLAPAEVDRI
                     DASAPPQAIVLLLDAAPSDTSAPPAEPGPVVALLRSFFSSPIPLLVVHRGGAGEECLAA
                     LRRSARFDGAEVDLRLLRIEPDVSAASLAKAILAECARPADGETEAALEAGRRLARRMA
                     PVAPPATPYAPRRGAHILVTGGGGALAALFARRLATDWGVRLTLLGRSAPSDAVLALPG
                     AHYRRADVTDERGLSNALAEARAEYGPIAGVLHLAGAPGGAPLRNASHADFSACLAPKT
                     VGTLLLDRLLAEDPLDFFVIFSSLAGELGDFGQGSYALANSFCDRFAAWRDDERRSGAR
                     RGVTRALGWPLWREGRGVLSAEGERIYLASAGMPYLESEQGWRAFLDALALPHPQLAAL
                     PLSAQAAQALFAPTHRAPPPARVPALPLSPAGDAREAIRRQLTATVAELMKIDASRIGG
                     GVGLADYGFDSIALKNFAARIGADYGVTLSPAVFFSRGTIDALADHLVETEPKAVAARH
                     GGAAPEPEPERVAAAPIAPSRAPIAVIGMSGRFPGSPDLGAFWRNLEQGVDLVGPLPEG
                     RRLAGGDAARIVGGFLEEVDRFDAAFFKISPREASFLDPQHRLAIEEVWRCAEDAGVRM
                     SALEGRSVGVFFGQQVNEYGALAQNRDAARAQLALGNIATMLPNRISFLFDLRGPSEAI
                     DTACSSSLVAVHRAVRALQDGECEMAFAGGVSLILSAEGIVSTAELGVLSAQGRCRSFD
                     AGADGYVKGEGVGVVLLKPLERALADNDCVHGVILGSAENHGGRGHSLTAPNGTAQTAL
                     VVGALRRAGVSSDTIGYVEAHCTATELGDPVEVLALKDAFAATAGAASPRCGLGTVKTN
                     IGHLEPASGIAGLIKTLLALEHGVLPATLHFERLNPLIELSQSPFFIVDRAQPWPALPD
                     AQGAALPRRAGVSSFGLGGSNAHVVLEEAARAAPTPQTRAELLVVSARERDALVASLRR
                     LAAVAAHCSVADMAHTLATGREAMDVRAALLLTPGEAPAAALAAAAEAVAEGRARANLW
                     VGTVSRSRPEASAQTDRFLADLVAAGQIERIAALWVGGAALPAGLTRGLRIFLPGYPFA
                     GARFWCDRSPERAAKAPPGPAPAPQSAPRVSLETVREIVLRQLAAALYLDVAQIDERAP
                     LADLGLDSILAVELAASLNKQLGTDLQAMRLYDHADVAGLATHLHALLAEPGADVGEVS
                     PECAFLIERLEALGKGRPAPRTRLDALSVTPAEAEAVLDAIATRFGAALTQAEIGRCID
                     LQAVGELIAERGAPTPLLAQVPQGREAAGVSRSFDEARGHPPLPQSGGGSGRGREPRDV
                     LAIVRNHLAQALYLEENEIDISAPFSELGLDSILAVELAKSLNDALGTRLQATRLYDHA
                     DAAGLASYLEAELARGGEEDAAEPIGETLAFLMERLAESGAGALTPRSRIDEIALDAAR
                     ARAALNAVNARFRCDLSESDIGRCVDLRDLARRIEERAGAAPDPLVLVRTGSGRPSFWA
                     HGGTGDVNWVGELARALPEGEPIYGLEAAGLDGETRPLDSVEAMADHYLAAIRRAQPMG
                     PYRLGGYSAGGAIAFEMARRLVTRGESVERLVLLDANAPGRPAIEEMQADFGPGYVYVV
                     VANWLGTRWGMRTPLALSDLGGLDKSAMLDLVVAHLYSAAEPPIPVAELRRRLETFDSC
                     GRAIGDALRAYRPQPLAAPMEVVLFECRDGMAGGANPLGLPDTAVARDYRDGWDALFAS
                     PIRRVPLPCDHFGVLRAEPLRRIGEALAAPDPVESVVLALLREVLPDVPPAALALDRSM
                     SELGANSMDRVEVATRAMETLHIVVPHAELTGLATIGALIDVLRRRLAHG"
     CDS             complement(102546..103352)
                     /locus_tag="METTRDRAFT_RS0222660"
                     /protein_id="WP_024750044.1"
                     /translation="MIGKCFAKDLFRGKTVFVTGGGGTINAGIARGFAELGANLALCGR
                     TLASLEAAAASIRALSAQALVVEADVQRIETLEAALAATERRFGKVDVLICGAAANFPA
                     PAEQMTADGFAKVIAVDLMGSFNAARAAFPHLKATKGNIIFVSATNALMPFAFQAHVGA
                     AKAGIDSLMRGLALEWGKYGIRCNSILPGPIEQTEGLRRLLTAEDIAELSAYVPIGRFG
                     TIEDCAAVCCFLASPAASLLTGVALVADGGQSFSGSAMLAELMMNP"
     CDS             complement(103352..118282)
                     /locus_tag="METTRDRAFT_RS0222665"
                     /protein_id="WP_024750045.1"
                     /translation="MISYQQKLRNMAARSEAPGREHSRVLRLLAETLGVAPQSVSPDAP
                     FAELGLNSLLGVRFLDAVNRAFDLRLGVEALFAHRTAAALARHIETLAPRPAIVAAPEP
                     APLRDDDIAVIGMAGRFPGAPDVAAFWSLLAEGRSAVGAAPADRRPAFGDEIRAGFLEG
                     VAQFDAAFFGISPREAAAMDPCHRLFLEEAWRAFENAGLSAERLAGGAVGVFVGASGSG
                     YEALLDADSKSAQSYGLTGNLASMIAARVAYALDLKGPSLVVDTACSSSLVAVALACDA
                     LRRGEIDLALAGGVALFLDPLAFDAMRRAGMLSPSGACRAFDAASDGIAVGEAAAAVVL
                     KPLRRALADGDRIDAVIKATGTNQDGRSNGVTAPNPQAQTDLMRAVHRRAGVAPETITF
                     VEAHGTGTPLGDPIEVAALREALGPRDPEAAPCWLGSAKASVGHTAEAAGIVGLIKTIL
                     CLRHGELPASAHFSALNPKIDVGRSGLSVLTARRPWLAASGAPRRGAVSAFGLSGTNAH
                     AVLEEAPALDRARPTPAPTLLLLSARDAEALARKVADLAAWLRGPGADAALVDVGATLA
                     RGRTHFAHRLALIAATPAEAAERLAAGDYRIAIADGAGAAPASNRGDLDAFAAQYLSGA
                     APEWPTLWPEGRRALDLPGYPFAPTEHWAVRPPSTTESGLRVRLRPDDPLVRDHIVDGA
                     AILHAAVFLDLACRAGEAIFGAAPRGLRDIAWERTIAVPESGIELRIDTAPAGVDVAAN
                     LRPQGGEVAARCRLTRAAAPAPSRLDIAASKARADLHMDRGALVGLDRGAARLGPSFAG
                     LDALWLGEDVALGRIDNLEIEPGRLLPLRLSDAIIQTAAALLARADGPAPALRYPVAVA
                     AIDLHAPLPRQASILARRAGPDQIDVTVADDQGAPCLHWSGLTLRRAGAPAPVARAFRP
                     FFAEAPAALLPRRRLDAAIGGPAFAAAFADLSPLAADPAEPREIAELVRRLPSGALILY
                     GAAERPAPEHLLALLKALAADGPAQIELRIAVAPMRRVDGRERAVDPAGAVLEGLAKAA
                     GREHPGWTMIILDVDALEPSRELLLATPAEASGEPVALRGGRRYARRLSPVESLGAQAS
                     GLREGGAYLITGGMGRIGREIARHLAEHWRGKLVLVGRRPLDAERGAFLESLRRLGAEA
                     DYHALDIAEPSALDPVIAAMKARFGAVHGVIQAAVDPLFARIAETGAADFAAALRPKVA
                     GLREIARATRNETLDFLAVFSSIGAYAAFPGNVGQASYCAACCFEEAFAAELSAAGRPV
                     RLIQWGLWRHDAFAGDGVARLARQGVEAMAPAEAVRAFERIVGGAENRIVHAALGDAVW
                     QAMGAPAAPGAAFAAAAEAARAASSGAVGSIASIEAVDAYGRHAARRRLQERGVLAAGE
                     PAPAAEDLGRRLGALPRHARLVAALAELLARCGETAPDRAALLALEPRLRDSLDLLDHC
                     VAALPDVVAGERQGPDVLFPEGSMRLVEAIHRDQPVLAACNVVMARAAQASGSLRIVEI
                     GAGAGATTRAVLDALGDAPFDYSFTDVSAAFVKRARGLFADPRLRFGVLDIERDPGSQG
                     FAAGGFDLVLATNVLHATRDIAESLRHASSLLKPQGLLLLDEMTRAEDFATLTFGLLDG
                     WWRAEDAAIRLPHSPLLDVAGWRRALEAAGLAHVVAAPAPGFNASASPQTVLLAEKPAA
                     PSPARAAPARASEGSAEDFIRAMVAAGLDMAAEAIDPERPFGEIGVDSIVAPQITEDIN
                     RAAGIELRATDLYNFPNVRRLAAHIAERFPQVSFCHPGEEVNQLRSSATPSPIGRRWPG
                     EAGSDEGNAGANIGEKEPPHPAAPRPPSPFGRGARQCLQEIGDGAIAIIGMAGRFPDAR
                     DLDAFWDNIAAARCSVREIDRFDIAPFFDATRGRPGKTYAKWAATLPDHDRFDPLFFAI
                     SPAEAEAMDPQQRVLLEEAWHALEDAGLTPESLQGARCGVFVGASANSYRADAPPSLQS
                     LGGSMAILSARLSYLLDLKGPTFPVDTGCSSSLTALHLARQSLAAGESDLALAAGVSCN
                     LLSPEIFLYLADAGMASPEGRCKSFDDGADGFAPGEGVGVLVLKRLDDALRDGDRIHAL
                     IRGTGINQDGKTSGLTAPSATAQTDLECEVYRAAKVDPATIGLVEAHGTGTKLGDPIEI
                     AALTDAFAAFTGEKGFCAIGSVKTNIGHAMAAAGIAGALKAVLALREKVLPPSLHFSKP
                     NRHIDFASSPFFVNVAARVWASAGPRRAAVSSFSFSGANAHIVLEEAPAADVARDVGPW
                     LFALSAKSEAALARRLADLARWLERHSDAHPADVAFTLGRRAHFRFRRAFVAGSLAELA
                     AALGGAPAPASAPGDLARRYEAGETLDFASRGRLLSLPGYPFERELYWRPQATAAAPAL
                     TALAAHWLTRDHVIRGRKLLPGAAFLELARAAAGLETGVLRDVAWRAVVDVTERDLPLR
                     LDVDGTRCTLRAEGTIFATAVAEAASPAPRSLDLAAIGARCAVRRDGAEIYAAAARGGY
                     DYGPAYRVIADVALGEGEALARLAAPADGGWRLHPALLDGAFQTAACIGLADETDGRAY
                     VPFALESFEIHAARAPRFVHARRVGAGEGLHRFDVALCDDAGVTLAFCRGLEARALKPA
                     AAQETLLLAPVSRPLAPPAAVRPADTILAFASEEICARLRASGARVIGVRPGDGFSRLA
                     PDRFAIDPGAAEDYERLLAETAPLAALVAHLWTIDATTAPACAPSLSAALDALGPEIGA
                     RSLWLTARAAVRSDAVARLVFATRPGPIASAAAGLARSVLRESSRVACTAIESEDGDLD
                     ALARELTLDPAPPVVSLREGQRFEIRLEEWAPPASHVAREDGAIVITGGAGAIGLRVAK
                     HLARSGYSKLALIGRRAPDAALQETIGAIESAGADVLHLVADVSSGAALRAALDKARRR
                     FGSIIGVIHAAGVLHDGRMAEQEAENFDAVWSPKARGAVALDHLTASDPLDFFLLFSST
                     AARFGSAGQGAYAAANGFFAGFAAWRRSSGRPGRTVAIDWPLWENGAMAPAPEVAAELE
                     RVMGLSPMPDVAACAALDAALHADVTELVVLHGRGEALRAFAAAPFRAQDARAPSAPGA
                     RAPVEDYLKSVVAEATRLAPARIDAAERFEAYGVDSMMILRMNARLEQDLGALPKTLFF
                     EHQTIADLAARLLADHGAALVARFGEPLVNPPEPMLAAAPIAASADAPIAIIGIAGLYP
                     QARTLGAFWRNLAEGRDCIVEIPEDRWPLGGFYDPDRQRPETSYSKWGGFIDGVDEFDA
                     PFFNISPREADALDPQARKFLEIAWAAMEDSGLTRETLFRNDPQRRGGVFVGVMYGDYQ
                     LFGPQEAARGKLIAPNAAYWNIANRVSFWLDMHGPSMAVDTACSSSLSAIHLACAALRN
                     GECSVAFAGGVNLTIHPSKHWILSKSGFASSDGRCRSFGAGGDGYVPGEGVGAVLLKPL
                     DRALADGDRVHAVLRSSAVNHGGRTNGYTVPNPAAHADLIAEALRRGGVAPDSVSYIEA
                     HGTGTALGDPVEVAGLARVFAGAPKSLPIGSVKSNIGHLESAAGIAALTKVALQLRHAQ
                     LAPSLHAQTLNPAIDFARTPFVVQQSLAPWRARDAAPRRAGISSFGAGGANAHLVVEEA
                     PAVAVSAPWRGGALLAPLSAATPAALREQAQRLADWLDGEGREADLAAVVRTLQTGREA
                     MRHRALFSTATIAELATALRRFAADGAPPVAPEAGRAWVEGGRMDWEALPPGPRRPVSL
                     PTYAFEKRRCWVELSPRAGASAQTLALIAAPDDPLVADHRLGEAVVLAGAFLLEAARRA
                     GERTRPIVAAEDVEFLRPVRPQMNATIAVEPDGRFVIAVGDTPHARGRLFCDSPAAAPE
                     PAPLAAVAQRCAETIEHESIYAALAAGGAHYGPRYRRLARLRRGAGEILADLSGAWADA
                     GWPADLVDAALQTSFALVSEPGGFAPFSIERLTRWADVSAAAHVHGRRREAGPGFVTLD
                     LDITDRDGRVLLAIAGMTARRVSETLPLRRLRPLWTPVVAEAASTASGTLAVRGGGVLA
                     AAVRAAWSGETRDFVEDMNCESAWWFVETDGVAEDEAVIRFSAAVRALAARPRPPALTV
                     VTRGAWAVLPDEQPDPAGAAVAAFAQSVRREHPEFRLRVVDVDADCTADALLRLPVGEG
                     DFALRRGALWRKSLVETSLPEPRDPWRRGGRYLIVGGAGGIGLALAEHLVRRAGARVAL
                     LGRRPLQPAIAERLAAIGGEIVYVEADVADAAALEAAVETIIARFGGLDGAFHLALAMH
                     DARAVTLTGEQIRAVMAPKARGTRNLFAALRGHALDFVMLFSSSNAHTTNPGQSAYAAA
                     SAAQDAIGLRAAPWPVKVIDWGFWGEVGRVAAPEHHAALARVGVYPIATSEGFETVERL
                     LASPLPQIAPLRVGAATAAALGLRDAGGFEAAVDAALEPARQGAASLAAATRDFAGIGD
                     YAAQHCLRALRALGVARRPGESLDAAALGVAPRHAGLFAALVDMLARAGFAAQQNGAWV
                     TTEAVAAAKEDELAQKRAGWIAERPEVAPYLDLLDACVMRLPDVLRGAIDANDVLFPGG
                     SAHLVEPIYRGNAIVDHFQSIVATSVAAAVERRLTRLAPGETLRIIEIGGGTGGTTAFL
                     LPALTRFASRIEFTFTDVGRMFLDAARRRFADYSFLTVEALDIERSPQSQGFAAQSFDI
                     VVAANVLHATREIAATLAHVGALLREGGLLLLNEATSRQDFNTLTFGLTSGWWKFADGE
                     RRIAHSPLLDAASWRIALAEQGFGRSETLAGGEGALQSVIVAELERAPVAAATAATPIA
                     AAPAELEALLRATIARSLRLAPEELELDRSFADYGADSIISVELVRDLNAALGVELKTT
                     TLFNYSTVRKLAAYIGAEFPERFGAAAAPAESRARQRSGRLKDIIRRSRGAGPALADPP
                     PAPPGESADEALLAVLKRLQKGEIDIAEALAETK"
     CDS             complement(118279..122031)
                     /locus_tag="METTRDRAFT_RS26480"
                     /protein_id="WP_003614160.1"
                     /translation="MSARRELEQKALALWQARRGEALLRPSEFARRRASEVPQAPAPRA
                     RRAEDLDFSLMFFSATAGETARPNLYRLVQEAARFADARGFTAVWMPERHFHPFGGPYP
                     NPAVLAASLASITRHIRLRAGSVVLPLHHPAEIVEAWSMVDNLSNGRVDLGFAPGWSPN
                     DFALAPQNFATARELIWSRCDEVRKLWRGDSLDCANGLGASVPLRVFPRPLQPEPPIFI
                     ATTGNAETFARAGAEGFGLLTMLFGGVIEDIAPKIAIYRDARAKAGRDPDGGKVALMLH
                     SFVHPDGDHARAVIREPFLDYVRNSVDAQRHGSEEGRAMSERQRAQIADYAFERYVRSA
                     ALFGSPSECRDMLERAAATGVDEIACLIDFGVDEDLVLQSLEHLDALRPQRARRPAPAA
                     AAAVDEPIAIIGMSGRFAGAGDLDRFWRAIRDGEELLSPPPPERGGAGLPPRGGYLADV
                     EGFDAALFGLAPAEAAAMDPHQRLFLEETWSALENAGLRPSALRGSRTGVFAAAYSTGY
                     EGLLRAKGEALDGLAAVGAALSMVPNRASFLFDFTGPSEAVNAACASGLLAVHRAAAAL
                     RAGECDMALAGGVSLLLAPEETAALARLGVLSSEGVCRAFEEGANGQARGEGVGVVVLK
                     RLADAERDGDFIHAVLRGSAVNHAGARSGSVTLPNPRLQAACMAEAVRRSGLAGADIDY
                     IEAHGAGSKAGDMAEVSAFAQAFDALERTGAPCVVGSVKPLIGSLDAAGGVAGLMKAIL
                     ALRCAVLPGLPRRVAGRPIEADLRLRFVDEASPWPTAPGRRRAASVHAYGLGGTNAHLV
                     LEEAPARAEPAAPAPQPIRISARSEEGLRATMARLLAFIDAKSPSLADIAVTLAEGRDS
                     FPCPWSMNARDLDHLSEAMRGFLSGGPAPEPAVGAPTSGRRIPMPGLIFERAASSSEPE
                     GSRPRNALGPRAFRLAPETFLSSTPAGSVVGTFYDAVSRVEEREGDIFLTLAPLPEIVP
                     GFSWRRTFQDPDRHPAHWAMVQDAQRQMREVLFAEVDFSRVARALDFGCGVGSDLVALA
                     RRRPGLEGVGYTISARQARIAARRVAAAGLEDRVAIHHRDSAKDPFPGLFDLVFGFEVG
                     HHIADKPSLFGNISGHLAEEGWLVLADCASSTLAPIVLPEVGSYTSPKADYAELLAAQN
                     LEIEVCVDVSAEIANFLHDPGLEEMLAQEAGGDAAALNAAVQRSWDGFGKALASGLVSY
                     LLITARKRSGASGLVTTNRRQLGLA"
     CDS             complement(122028..136694)
                     /locus_tag="METTRDRAFT_RS0222675"
                     /protein_id="WP_024750046.1"
                     /translation="MTARSDPFLLLEPYARALLRRAAAGCDLSAIARPRHARLARALAP
                     FLLGPASADVEAERAALLRRAPELAPHVRLLDHCVAHLRDVLEGRALASDVLFPGGGME
                     LVEQIYRGNPWSDHFNALTARAALSAVLARHAQAPEATVRLLEVGAGTGGVSRDVLAAL
                     DPHAAFVAYDYTDVSPGFVQFGLRTHGAGREFVRGRVLDLEADPQAQGFAPHAYDVVIG
                     SNVLHATRRISASLAHVGELLAPGGLLLLSELTRAGAYATATFGLLDGWWAFEDEEARL
                     PGGPVLSPEGWRRALTAAGFSAPAVLAWTEPAESSFQCLFVAEAGAATAVRREEPPPLP
                     APAASAVALRGDLESLLAARLAALLGLAAREIAADRPLSDYGVDSIVAPQFVAALNQEL
                     GADLRPSEIFDCATLEGLAARLRPTLAAAGAPPSPSGGGSAGEAGRGGVAQHGLGGGPT
                     PSRPPLAVDLPPRGGGGRASSSAPAPVAETDIAVIGLSCRFPGAPDADAFWDNLLAGRC
                     AVGAAPAGRWDGAEAETLRRGGFLDDHDIFDPEFFNLSWREAEAMSPQQRIFLEEAWNA
                     LENAGYGRRSLAGRRCAIFVGVAPDGYGVCDNDSLSSLGGSAAILSARLSYLLDLKGPS
                     LPVDTACSSSLVAVHLACRALLADDCEMALAGGVSVLMNEPRLHAFLDDAGMLSPTGLC
                     RAFDASADGFAPGEGCGVLALKKLGAAIADGDHIVAVIKATGINQDGRSSGITAPSGAA
                     QTELERAVLARAGVGAERIGLVEAHGTGTQLGDPIEVAALTATFRAATEQRGFCALGSV
                     KTNIGHTLAAAGVAGLIKAMLAVRAGVIPPSLHFARANPEIDFDSGPFFVPRAAQVWEA
                     SPRFAAVSSFGFSGTNAHAIIGEAPSLPVAAEAPGRALILLSARSEEALAARRRDLADW
                     LDTHRARLADLAFTLAHGRSHFEHRQALVAASLEEVAQWLRREEAGAAIALPARAESAE
                     LATLLAAPVRDLDCIAACYLRGGDGDWSLLAAPGARRLALPGYPFARIRFPTRRLPSGF
                     AQPAPARHPLLTPGPPGDAMRLAIHAEDGRLEAHRFGGAALLPAATLIEIIRAAGSRAL
                     GRPVGRLSKLRFEAPLRAGAQAAIRFERDGAFALHAPDGTLHAKGFVAAADQSEPEGSQ
                     SDARPQLRAFRLASRGEEEGRRFTRQAVYAAFAELGFDYGPSLRVIRSLRADAQEAFAE
                     LEPQEPCDPALMLDPALLDGAIQAAIGTMMADAVSLRAVLPVGVDEIVIHAPLQGRCCA
                     HVAMRRTGEDSRSLDILLVDPDGRALVELRGVALRIAVATTTDRECLAFAPVWEPRPLA
                     PAEPPRALLLFDRDEALWRRLGDAAILVRPGAGFCRLEERCFAIDPASAEDYRRLVDLL
                     RSEGRLPAAVWHLWSHHSQPLELRGLGAEAVAADLRLGLVSVALLAAALATATPAATSL
                     IHAFSVGGLAALHEPAAAFGAALARENPLLRVAAVAIGDRDEAGLVAALARETAALFGS
                     GGWPQTGWAACWPSAGERLFRVFREIAPTASRSVREGAVYLLTGALGAIGKHIARRLAR
                     EGAQLALIGRAAPGPASEALIAEIRAAGGDALYLRADVTDFAQVEAAAAAARARFGRID
                     GVLHAAGTTRDKFLIHKSPEDFAAVLAPKLLGALALDRATAGDDLDLFVLFSSLAGSFG
                     NEGQTDYAAANRFLDCFAATRRGPGRTLSIGWPFWREGGLSPGAEELARRLEGSGLRSL
                     ETEEALELFTRYAAGAEGAVLVLPAERETAEALLGAAPAPSERAGGMVDDTLAMLRSML
                     ARATAMPQERIHPDRPLENYGIDSLLVSRMNGELAAIYPRVPKTLLFEHRTLRSAAAFL
                     AERFGPVAPSREEAPPAAEATAPIEGIAIIGMAGRYPGADNLDAFWDNLCADRDLIVEI
                     PPERWPVEGFYDPQIGAPGRSYSKWGGFLGGVDGFDPLFFSIAPGEAAAIDPNERLFLE
                     TCWEALEDAGHTRASLAPAPRAVGVYVGVMYGDYALLAADAAAPGRAVGGSAPYWSIAN
                     RVSYWFDLHGPSLAIDSACSSSLTAIHLACQALACGEIAVAISGGVNLSLHPLKYVGLS
                     QGRFAASDGRCRSFTEGGDGYAPGEGVGAVILKPLAAALADGDHVHAVIRGWATNHGGK
                     TNGYTVPDPKAQGAAITAALARAGVPAASVSYVEAHGTGTALGDPIEVAGLVAAFGEAG
                     ACALGSLKANIGHLEAAAGVAALTRVALQMRHRMLTPTRRHGATNPNIDFAATPFRLQH
                     RLEPWTGPAPLRAGVSSFGAGGANAHLIVEAFAPAPAARADDAPGLFVLSARTEAQLRA
                     YAERMAEFLRRTDIPFVDVCRTLQIGREPMAARLAFIARSGAEAAALLAAPKLVLVEEE
                     GAAPPPPAHADLEALARAFLAGAPIDWRALALPGKRAPLPPHPFMRRRYWIEAPTRHAD
                     ATLHPFLDALLPSLDGARFTKRFSPADAIVRDHRVQGRLLVPGVVQLEMARAAAERAGP
                     PSDTLADIVWSTPLEVPDEGIDVTVTLRRTEQGARFEISGPAGETFCRGEIGAGARPVG
                     TVDTAERAATRTLEAPGVFAALAALGLDYGPSLRRLTKIEISGDRLIARIDPPEAAPGV
                     ALPPDALDSALQALVGFADEAAERLFVPFSLARLARFGDLAHTRRILAERRAGGEGVIS
                     FDLSLCDDAGAVLARLEHLAARPRPARGVEPLQLTIRRPAWKAEPLGATMTAGTDVLLA
                     HGGDDLGLAEAFGKDRVASWRWRNDPAVLPGLLAGRDLVWIAVGDPRHDLAAEAEAMAL
                     ALLRAAQALDRAGRLGGGLRLFVVTRDLHGLTPRERPDPRAGAVVGLAKSLALEYPGLA
                     VALIDVDAASLAALDPARLLGESALLPAQAVAWRRGVRHVEIMAPYEPPAPTPPIEPGA
                     VVMIVGGAGGIGLALGAYLARECGARVALIGRRPFAEVAARLAAEETGLGELRYLEADA
                     TDRAAMDRAVAELRGIFGRIDAAIHAALVLRDRTIARMDEETFRAVLAPKLAGAVNLAE
                     ALAGENLRFLAFLSSVNVVSGSRGQANYVAGSSFVDAYAAALAAEKSWRVVTTDWGLWG
                     EIGIVSGEAYLESLARQGVRPIRPAEGIEALASVLAGTEDRVALLRAEPAALLRLGLDR
                     EPAVGAAPIEAPFAALERYGRVVLCRLLGEMAAGAEGKAWTFEGLRRRLGVAERHKTLL
                     TALLEALAQDALIESRDGLWRLAHETPDIETARRALDAAERGAPWLAGPRRLLQACLDA
                     YPALLRGEVDPVAILFPEASMRLVEAAYADHPLADRFNRLVAAEVAAAAEASAAPLRVL
                     EIGAGTGSTTAAVLNALTRPVDYLATDVSQRFASHGRARFGERPGLRFSILDIERDEDI
                     EAAGVGFDIALAANVLHATADLAETLRRVKRLLRPGGRLLLSEATRASDFGTLVFGLTP
                     GWWRAADRQSGRRIPFSPLCSVGAWRDLLAEAGFAAVRAIGAEEADAPHALLIAENEAS
                     AVRVDVAARLQDHLRRVLADVLKVDAEEIRLKESFDRYGLESLTALEVRNRLDPDFPGL
                     PATLLFEQSTLARLADFLLSTHGERVARLFAAQPAAPAGAETAPLLAAPQRREAGEEPI
                     AIIGFAGRYPGGPDPERFWELLRAGGSAIREVPPERWNADASFDPAGGEGRSYTKWAGF
                     LDGDIGAFDPLFFSLSPLEAEAMDPQERLFLETAWTTLEQAGYAPDRLRRAAARPQGGD
                     VGVFVGAMNVPYQWVAAEAVAAGHANAASTNFWSIANRISHLLDFSGPSLVVDTACSAS
                     LTAIHLACESLRRGECGAALAGGVNLILHPRQLVHLSQARMVSHGSECRAFGAGADGFV
                     DGEGVGAVLLKPLEAAIRDGDRIEAVILGSAINSGGRSSGFTAPNPKAQAQVIRAALAR
                     AGVSPDTIDVVEAHGTGTALGDPIEIGALREVFAAHEGAPRAIGALKANIGHLESAAGI
                     AGLTKLLLQLRHETIAPLRHAEEPNPLLALDDARLVLPAAPLPWPARETPRRAGVSSFG
                     AGGANAHLVIEDHPASPRAAPRLGAELVVLSARDAERLRVMTTALVERLRSDPPRLDDV
                     AHTLRVGRQAMDARLAVVAADVADLCARLSDWLAGAAESGVLFAAAPEASGARWSEGEE
                     GRAEIARLLAAADLPELARRWVAGAEVDWSDLAGATDARLIELPSYPFRRERHWLPTPP
                     APEPRREKQAPPRSAEPARIELLTREWRPRPADRSGAARPVAVLAPDGALAAALAPLWP
                     APVYVLRPASAFAVIDARTIELNPHAPGDLEAALDHLAHRCPDGFAIVQASGLSKAVNK
                     QDEALPPPPGGGRSSAIGAREGVLPESRGFTPPRPASPADPPPEGEGSALNPARRAGAV
                     TTLTLTQAAQRSGRGALRILHVFDEAEARPLDSAVGALALSAHQESRGVRLRAIGVAGA
                     VEIAEAARICREELLAEDDAAEILREAGRRLHPVVAPAAPDEAEETIGFRVGGAYLLAG
                     GLGEVGFALAERLGRDYRARIAILGRSDPRGAARERLERLEAQGVRVHYVACDLTDPAR
                     LRAALDEIESRIGRLHGVLHLARTVEDGLLAGKSPGSVERVLSAKVDGTLALDAALADA
                     ELDWFVLCSSLASWTGLPGGADYAFACGFQNAFARLRENKRRSGLRSGRTVAICWPQWE
                     HDRFLDDAKRARLAAEGLETIDARDGLRILLDAVRSGCAEVAALKGGAEAIRRLTAAPA
                     VEPGADILAELRELDEETLRAFLAYLDTPAAETRPAPPSEAAATLIREAICDFLKLPRD
                     KLLPESAFADLGLDSIKALHLAERLQKRLGVAIDPVMFHESPTLARFSASVAARLARPD
                     ARVES"
     CDS             complement(136691..146035)
                     /locus_tag="METTRDRAFT_RS0222680"
                     /protein_id="WP_003612728.1"
                     /translation="MHGTVTDHDGDLVAIIGMAARLPGAADVDAFWRNQLEGLCAITRQ
                     DAAALRAAGFSDADLADPRLAPAFGVLDGVADFDARFFGYPPARAQSLDPQQRLLLEVA
                     WHALEHAGYGPGTIEGSIGAYLSIAQSGYPAPAATDVADAFFELTSRDKDYAASRVAYK
                     LDLTGPSLMIQSASSGSLAAVHAAAEALIGGQCDMAIAGGCSIALPQGAYRHAPGLMLS
                     ATGVCRAFDAAADGAVPGSGLGVVVLKLLRDALADGDAIYAVIRGSALNNDGANKSDYL
                     APGVAGQARVIGEALAAAGVAAETIGYVETHGTATPIGDPIEIRALARAFEGVATPCAL
                     GALKPSIGHLHVASGVAGLIRAALAVHHGVLPPTLGFSAPNPELSLETTPFYINTSLSP
                     WPKPGPRRAGVSAFGLGGTNVHVVLEQAPARPRERLRQAPRLPLLLSAKTPRALEAMAR
                     DLAAHLRAAPAIDLVDVAFTLAMGRQRFAHRLAIACASREEAIEALSSAREVVGEGPML
                     DAASLWLTGERVDWAPLFRDLDARRIPLPLYPFERARHWIETPARPTTPRPHDTLEEAR
                     DLFARVLKLPPEDLDPDANYESFGVDSLLVGSITQKLRERYPSLRSTVLFEHNSLRRLA
                     AHLEGVERSDAEDGANAHILAPSTSWPGLSRPSTPTRRGVSQGWRDIDVPASSPEPCRD
                     VARRELNADDGRRFPPVSQRLGVDGRDEPGHDGGRVSLCVNPTAAREGDGGGGAACEPI
                     AIIGMAGRYPGARDLAAFWDNLQNGRDSISEAPADRWDIRDSVDPQRKDKSYTRWGGFL
                     TDVDAFDALFFGVSPREARLIDPQQRLFLECAWAALEDAGYTRRGLEESAGGVGVFAGA
                     MHAPYRLVGFDAVAAGVPVQSNHWSIANRVSYAFDFSGPSFAIDSACSSSLTAIHLACE
                     SLRRGECGAALAGGVNLVLHPQQPLELCRAGMLSHGPATRAFGDGGDGFVQGEGVGIVL
                     LKPLAAALADGDSIRAVILGSAINAGGKTSGYTVPNPRAQSQVVTRALRSAGAPPASIS
                     YVECHGTGTSLGDPIEIAGLADALSEGRAAPCALGSVKSNIGHLEAAAGIAGLTKAVLQ
                     LQHGRIVPSLHASPPNPKIDFSLGPFRVAQQLEDWDGDGPRRAGVSSFGAGGANAHIVL
                     EAAPEPAPTTASSGPWLVPLSARDPERLALMARSLRERLASGVDLADVAYTLGVGREAM
                     EARFAVVVADRAELLRALERPLALAQAGAADATALARALERRDLHALAELWMQGATIDF
                     ARLYDGETRRRVSLPGHPLLRERHWLPEAPRRLLGEATPTLSAEARWPLTIVATDKILA
                     EHRVDGVPTLPGVASILCATEAMERLGRAPLFGLRGLTWLRPLAVEDGSFAAECRLSPA
                     AEGLRFDLLRGEVVHATGAIIEQPPTRDREPSGSHFPASPDAPSHPGEALYERLAARGL
                     VYGEAFRRIESYAVSGAQATAVAQAGEGAAAAGFLDCVLQLTAALIEEEGPLLPFAVEE
                     ALILRRPSGRCRIAVRRAEGESSPGLVRFDAVVEDESGALCLVFRDLAGRLLATRPAAP
                     QPRGVMSRLFGNRAAAVREPIALPEPPPFFEPSWREAPASLTPGARAKAPLLLGAEEQP
                     LMRAAVATLPKTDCDEDAEGVLFLCEENEAALDRLFALVGERARRGSGAPFDLTLLGHC
                     ADGRPSPWIAAAMGLARVAAHEFPAWRVRCHLVETPADVAAALADPGDSLGREILWRDG
                     RRFVRALHPVAPAAPRPAFRPGGVTFILGGIGGIGLALAAHVATRHGGRVALFGRTPPG
                     ADVQRRLEALGGIVEFFAADACDPVSMRRAIAAAKARLGAPTGAIHAAMVMRDQSLTQM
                     TAETFHAALDVKTRGAENFVAALAGDALDWLSFFSSANSFAANAGQANYVAGCAFVDAF
                     AKVAAARLGCPAPVINWGFWGEVGRVADPAYHARLARQGVQPIATAEGLAAIERALGGA
                     SAQLLVLKAEEKVLRSLGVETSAVDAALEEHAALDALTRDFVAAFAARNADALRETQPR
                     LAAMAAAIADLARRAGPLVSPSELDEQAAAFEAAHPDLRPHVTLLRRCVDNYAEVLRGE
                     RTATEVMFPNASTSLVEGIYRGDRLTAHCNAEVARVVAEAAARAQGRKARILEVGAGTG
                     GTSEAVLAALSAGGVAADYLYTDVSRAFALHGEQRFSSRYPFVRFGAYDLARDPAEQGL
                     APGGFDIVLGANVVHVTSDLEETGARLRSLLAPGGALVLYEMTAPPDFAIATFGLLDGW
                     WGFADARLPHTPLLDAPGWARRLRAAGFADVRLEGIGGARPEEFRHTVIVATAPVAAAR
                     ADTLVEAVRAVAAKTLEMRPEQLRPDRSFADYGADSLISVDLVAALSERFGVALKPTIL
                     FSHPTAEALAEHLAAHHGVVPPPSPSPAPRERAACEAPRAADEARSAVARAHSGPPATS
                     WPSLSRPSTPVSRGVARREPTSIDSGCTPHIAQRLGVDGRDKPGHHGSGVARYVNPIAP
                     NGGAARRGRASAWDDDIAIIGLSGRFPGAETIAAFEAAIIAGRDAVGPPPADRWDHAAI
                     YDPTPGRPGKTLCPAGGFLDRIDLFDPLFFNLSPADAAAMDPQQRLFLEEAWRALEDAG
                     YGGPHPSRRRCGVFVGCAAGDYESLLRRRGRLPDAQSFIGNSASMLAGRVAYRLDLNGP
                     SLSVDTACSSSLVAVQLACESLMRRETDMALAGGVAVMTTPDFYIAGSGAGMLSPSGRC
                     RTLDASADGFVPGEAVGAIVLKRRADAKRDGDSIVALIKGAAVNQDGTSNGVTAPNGKA
                     QTALIELAQQRFALPPETLGYVELHGTGTTLGDPIEIEALKAAFGAAAAGCAIGSVKAN
                     IGHCLAAAGIAGLIKLALLLRRGVVSPALHFARANPHIGADCGGFLVPRETSPWPQRGG
                     PRRGAVNSFGFSGTNAHLVLEAAPEPAPAATSEDWRLAVFSARSEAALQRLLASMAEWL
                     RADGGRTSFFDICATLAQGRTHFDHRAAVPARDSAGLATALAQGETQAAPPALREARSV
                     YLSGGAPDWDALFPPGRFRRVSLPTYSFERRRCWPQDEPAERTGAVSLLEAVLQDLGAA
                     S"
     CDS             complement(146046..155756)
                     /locus_tag="METTRDRAFT_RS0222685"
                     /protein_id="WP_003612726.1"
                     /translation="MRVVGVIGMSCRLPGAASCEEFWDLLASERDAVGPIGGARWDGAK
                     PDFGGLLDRVDRFDNDFFGISAREARSMDPQQRLLLEETWRCLEDAGVAQDELRSRVTA
                     VYASVMTIDYHQNVAAPGTPVDSYACLGNYVGILANRLSHVFGWRGESYALDAACAGSL
                     TALHQARRALLAGECDYALVAGVSLIINPWHYRSFGKSRMLSASGRCRTFDRDADGYAP
                     GEGVAVALLCREEDATRNGLRLHGRILGTATGHVGSSRSITAPCVEAQRRVIEAAAQAA
                     GIGLDSVSYVEAHGTGTPLGDPVEIAALGAAFSAGPRSEPCRVGSVKTNIGHLEAAAGL
                     AGLVKTLLMMRHRRIAPSLHLDSVNPLIDFESGPLRPATRAEPWEAPVLRAGVSAFGFG
                     GANAHAIVEEPPPLVAPAPSGATRLPFLLSAASLASFGALWESWRGFVASAAFERAALA
                     DILGTLACGRAPLAYRFAAAVADKFELAHLLSGPPPEPGACAAPRVLADIGGDHSLGLA
                     RLALLQALGLRSLILAHDGDLADTDCALWPRYDRRARRLRLPIALDAAYLARLREGLVL
                     PEAPLAARVLGRARDLLHSNFSFRANIEDWGKRACVDLVGWLDAPPAGADDRRLLLLAV
                     AVAHRRILARWRLPEPRETAGESFDEVAALVVDGLLDENEAIALLGRDPLERVAERLAL
                     RAVAAKGAPDHPILRRESAARAGEVALAAPPAADLILRLDEGSETELLARLWRAGASFD
                     WRALGESFRTVSLPLYPFAGERHWIDLPPPPSAEDPLDAYVANTLFVALDRAGALTPLG
                     AGFSREEMARRGEVDRADLDRALHILSAHGLVALEGGQARALRTRREAAKAAAALRERL
                     ADASDNIDAGLERLLMAHSGTQRAAPPLPRSGLSNAPILAPATSWPGLSRPSTPTRRGF
                     SESWRDVDVPASSTRPCPDVARREPSACRDKPGHDCGGEEPGRGLEQMRALIRRIVAEC
                     AGLGGEVVADDALFADLGIDSLAAGDVAERLGAALSRRIPVHVVDDCPTVERLARHLAA
                     GHLEQGAPPSPSRAGSESEAVQAEGRNAPLGKDRLRELVARVAACDPASIGDDRRFEEV
                     GVDSLASGDLAQLIGEALGRRVPPHVVDDHPTLARLAAFLADTPQLDFGVTTQWRLAEP
                     GDLSSLGAYEIARRALAPDEIEVEVEAAGLNFRDVMEGLGRLGGAPRPLGLEFSGRVCR
                     RGAGVADVEIGAAVVGVVIGALGRHVVTRRCLVAQKPEALSFAEAAAVPIVFLTALWCL
[truncated: 8,580,948 more chars]
