# Supplementary material for: Combining multiple functional annotation tools increases coverage of metabolic annotation
Source: BMC Genomics. 2018 Dec 19;19:948. doi: 10.1186/s12864-018-5221-9 (PMC6299973; doi:10.1186/s12864-018-5221-9)
Supplement: Supplementary file 4 — Genome data. Zip file with the 27 reference genomes in Genbank format, cleaned to include only coding sequences and locus tags. (ZIP 68984 kb) [file 12864_2018_5221_MOESM4_ESM.zip › PABTQVLC_clean.gbk]

LOCUS       CP003867              350928 bp    DNA              BCT 30-JAN-2014
DEFINITION  Candidatus Portiera aleyrodidarum BT-QVLC, complete genome.
ACCESSION   CP003867
VERSION     CP003867.1  GI:407242965
DBLINK      BioProject:PRJNA175143 BioSample:SAMN02603358
KEYWORDS    .
SOURCE      Candidatus Portiera aleyrodidarum BT-QVLC
  ORGANISM  Candidatus Portiera aleyrodidarum BT-QVLC
            Bacteria; Proteobacteria; Gammaproteobacteria; Oceanospirillales;
            Halomonadaceae; Zymobacter group; whitefly endosymbionts; Candidatus
            Portiera.
REFERENCE   1  (bases 1 to 350928)
  AUTHORS   Jiang,Z.F., Xia,F., Johnson,K.W., Bartom,E., Tuteja,J.H.,
            Stevens,R., Grossman,R.L., Brumin,M., White,K.P. and Ghanim,M.
  TITLE     Genome Sequences of the Primary Endosymbiont 'Candidatus Portiera
            aleyrodidarum' in the Whitefly Bemisia tabaci B and Q Biotypes
  JOURNAL   J. Bacteriol. 194 (23), 6678-6679 (2012)
   PUBMED   23144417
REFERENCE   2  (bases 1 to 350928)
  AUTHORS   Jiang,Z.-F., Xia,F.-F., Johnson,K.W., Tuteja,J., Stevens,R.,
            Grossman,R.L., White,K.P. and Ghanim,M.
  TITLE     Direct Submission
  JOURNAL   Submitted (21-SEP-2012) Institute for Genomics and Systems Biology,
            The University of Chicago, 900 E 57th St, Chicago, IL 60637, USA
FEATURES             Location/Qualifiers
     CDS             1..1926
                     /locus_tag="C548_001"
                     /protein_id="AFT80367.1"
                     /translation="MIRIIGIDLGTTNSCVAVLENGKSRVIENSEGARTTPSIIAYTDD
                     NEILIGQTAKRQAVTNPSNTLYAIKRLIGRKFNDDIVQKDIKMVPYKIVSAENGDAWVQ
                     VKNRKLAPPQISAEILKKMKKTAEDYLGEKITEAVITVPAYFNDSQRQATKDAGRIAGL
                     NVKRIINEPTAAALAYGMDKNRGDKKIAVYDLGGGTFDISIIEIADVDGETQFEVMATN
                     GDTFLGGEDFDLKLINYIVKQFKLESGVDLSGDSLAMQRLKEAAEKGKIELSSSQQTDI
                     NLPYITADKTGPKHLTLKITRAKLESLVEDLIKRSLLPCKKAIDDAKLTTKEIDDIILV
                     GGQTRMPLVQKKVAEFFGKEARKDVNPDEAVAMGAAIQGGVLGGDVKDVLLLDVTPLTL
                     GIETMGGIMTPLIEKNTTIPTKKTQIFSTAEDNQTAVTIHALQGERKKALQNKSLGRFD
                     LTDIPPAPRGTPQIEVAFDLDANGILNITAKDKATGKEQSIIIKSSGGLSEEEINKMIQ
                     DAETNKEEDKKFEELVQTRNQADGMIHTIRKTLKEIKNEDEKNKLESLINNLEQTLKSD
                     DIKTIKEDLNKLTEEYSTIYQKIYSEKKPQNHNSEPAQKNAEKSSSKKEGDVVDAEYEE
                     VNNKTK"
     CDS             1942..2985
                     /locus_tag="C548_002"
                     /protein_id="AFT80368.1"
                     /translation="MSKRDYYEILGVNKTADQKQIKKAFRRLAQKYHPDRNPNNKQAEQ
                     KFREISEAHEVLSVKEKRNAYDKFGHSGLDGRHTNNSFHTGFSDMFSDVFGDIFGNNNN
                     NNTPQRGSDLRYNLNIKLEDAIYGTKLNINLTKLVKCNRCNGTRSEPGYKNKYCHSCKG
                     LGQIRMHQGFFSIQQTCQNCNGTGEIIDKYCMSCNGEGRINDKKILSIKIPQGVDNGDR
                     IRITGEGECGVNGGPYGDLYVQISIKPHKVFTREGKNLYCEIPVNFVDAALGGILEVPT
                     LEGNTVKLKIPAETQTGKQFRIKGKGVKSIRSNLPGDLICKVIIETPVNLNRFQKELLR
                     NFKASFV"
     CDS             complement(4327..5718)
                     /locus_tag="C548_003"
                     /protein_id="AFT80369.1"
                     /translation="MIKNAQILPISFLFITLIILIITISFNRKNLIIFIITIIGLLISL
                     LSIFLIKHTLFYPLIMIDNYSLFYTFLILISALYCSIFSYTYLNKNEEVYMLIICSTIG
                     AILLVLSIHMTTFFIGLELMSIALYGLIIYLRNDKDNDLKALESGIKYMVLSSMASCFL
                     LFGMALLYFYYGNLTFTNYYFKLDDNTTLWTIIGIVLILISLGFKLSIIPFHSYTPDLY
                     EGTMPPITAFIATVTKISVFVAFMRLLMILPNITSFLNNVLTIISIVTILFGNILALKQ
                     NNLKRILGYSSIANLGYLLTVIIAMQMHICKFILETINIYLLTYTLTTLGIFGIISLIN
                     NETLSFYKGLFWSKPDLAIVLTIMLLSLAGIPLTAGFIGKVYIFLNALNYQLWFILISI
                     GIGNSIGIYYYFRIISFLYMNVNKKQLIFDLNSFVYYLVLSLSLFILVFGLFPQNIISL
                     IRVFS"
     CDS             complement(5721..7196)
                     /locus_tag="C548_004"
                     /protein_id="AFT80370.1"
                     /translation="MILLCFLFIPFIGGLLSLSFEKINIKYSRCSALFTMIILLVLSIY
                     LCYLNLNTTNIWVVKYRTIWIDRFGIYLNLAVDGISLSMVLLSVVLGLLSIICSFKEIN
                     KCIGLFYFNLLWILGSIIGVFLAMDLFLFLFFWEIMIFPMYFIISMWGSAYKEQIAIKF
                     FIYTQISGVILLITIFTLVVSNFYVTGKLTFEYQSLVNAQIGDKVGVLLMLGLFISFAI
                     KLPIFPLHTWLPDVMAKNPKYGSLDLIGILIKTAAYGLLRLNLGLFPKQSLSFAPYAMI
                     VGIISIYYGAVLAFSQRNIKRLMAYSSISHMGYVLIGIFSSNILSLQGAIMFVISNTLS
                     SAGLIIISGLLYERLNTFDIRFMGGLFGKLGAIPGFALSLTLAVLGLPGTGNFIGEFLI
                     LLGNFKLYPKITIISSLGLILTAIYSLNLIHKVYYGKTKNKALKNIFLNFSEVNILSII
                     LFLIFISGFYPQIIFDLSIKSITNIAQKTMFFY"
     CDS             complement(7193..9076)
                     /locus_tag="C548_005"
                     /protein_id="AFT80371.1"
                     /translation="MKKILILICLFPLISTLLLASLRCMSKILVCIIGVGSIVSSTIFA
                     ILLAFYYYLKPNPFLEHLYSWISIYDVKINFNFYIDGLSVVMICIVNGIGLLIHLFSTW
                     YMCENFKYKKDYLLSRFFLYMNLFMLNMLILILGDNLILLLLGWEGVGFCSYLLISYYY
                     RVYNNVISGFKAFITTRIGDLFFAIGIFFVWIQFNTFDIQQLLTKFSLLNNTNSFRYEL
                     IAFMFMLGTISKSAQIPLHTWLIDAMVGPTPVSALIHAATMITSGVYFIIRTHFLFELA
                     PITLNTIGLIGTITLLLAGISALTQNNIKRILACSTLSQVGYMFVAIGIKAWHAAIFHV
                     MIHAFFKALLFISAGSLIISCKHSQNILKIRSIFLSLSKNIRIAYYFCFVIGGSALSAL
                     PIITAGFYSKEKIILLSKISGYNKIWIVGLVGAFITSIYTFRTILIMFNKNINKFIIFF
                     NNQKPLIYNVSHNLPLFILLILSTYLGSLIKIPMQKEITMYNIEVENCCNIISSIIVIV
                     GITIAAKIFLFSNVYYMDIIEVVLGKLVLNIIYTIGGFDWLYIKLVIIPYLYLVRINKF
                     DCITFIINNIINKVILFFYTVMTKLHNGNLSFYLTIFIVGIITSLLMSNIL"
     CDS             complement(9073..9264)
                     /locus_tag="C548_006"
                     /protein_id="AFT80372.1"
                     /translation="MLNSSAYVYVISGEYWGQPDGQVMFILIMTVAAAEISIGLALLIQ
                     LQKNLKSFDIDKFSRLKG"
     CDS             complement(9378..9866)
                     /locus_tag="C548_007"
                     /protein_id="AFT80373.1"
                     /translation="MLFYISAIIAIVSTLNVIISNNIIHALLHFIISLISISMIFFLIG
                     ANYAGVLEIIIYAGAIMVLFVFVVMMLLNPIKKKLSFINLKNWISTSSLTITLLGLLLI
                     TILKYGLNNRNILVGSTIPHTPHPFSVLLFTTYLITVEISAIILLTALIIASYLGRKQ"
     CDS             complement(9881..10420)
                     /locus_tag="C548_008"
                     /protein_id="AFT80374.1"
                     /translation="MIRKLIISIFSIFRTIYIIFTHSFNKRVTLQYPEESVYLSPRYRG
                     RIVLTRDNTGKERCVACNLCAVVCPVDCICLQKAERKDGSWYPLFFRINFTRCIFCGLC
                     EEACPTSAIQLTPDFELGEFKRKDLVFEKEDLLIYGTGKDHNYKFYENTGIASFDKCKG
                     FGKKEKKPINVKSLLP"
     CDS             complement(10422..11372)
                     /locus_tag="C548_009"
                     /protein_id="AFT80375.1"
                     /translation="MNNIIKHIIFIVVIFISGAFMSFIERRALGLWQDRYGPNRVGLFG
                     IFQFIADVIKIIFKEDWIPPFSDNKLFVFSPIISLITIILSFIILPNAINNETDLNNVG
                     ILFVIAMAGINVYSILFAGYSSCNKYALIGAIRASAQSISYEVFIGLSLMGIVSISGSL
                     NLINIIDYQNTHFWFLITQTIGFITFLISGICVTHRHPFDQPEAEQELADGYHIEYSGM
                     KWGMFFISEYVNIILISILIVNLFFCGYKSCSGLHLLILFITKILVFIVLFIIIRASIP
                     RPKYYQVMSFCWKYCLPLNLINLLLTGIIILCYNT"
     CDS             complement(11369..14050)
                     /locus_tag="C548_010"
                     /protein_id="AFT80376.1"
                     /translation="MTIINVDNKDYEIKNNRNKKNLLEICLSFGIDIPYFCWHPILGSV
                     GSCRQCIIKRYNNRDDTLGQIVIACTTSAIKKNEFITTKDPEGFSCRSKIIELMMTNHP
                     HDCPVCEEGGQCHLQDMTVILKHNSRRYNFNKRTHKNQYLGPFINHEMNRCITCYRCIR
                     FYKDYAGGKDLGVFGSSNNIYFGRLRNGRLENEFSGNLIEICPTGVFTDKQYSMHYARK
                     WDLQYAPSICTGCSCGCNLNVGERYGKIRKIENRFNSKINHYFICDRGRFGYGYINSSN
                     RNRIPFINNNPIKSIDLAIDYSIALLNTSNRVIGIGSPRASIESNFALCKLVGKQNFSN
                     GIEKREVECLKINIDVLYKGALPFSSIIDIEDHDLIIILGEDITQISARIALAVRQAAQ
                     RGSFNIAQKYKIYEWDVKNINNENKHPIYIFTTNKTRLDAIAYETVICTKEEITKFGFA
                     IANSIDHNSPKKKLNSFNNNNKKILLKLLKKLRCSKRPLIISGCSLKHSLVLKSAYNIS
                     RAFKFLGKKGSIILNSNDSNSVGVTMLGGKSLNWAIKKLIKNKADAVIILENNIYRRMK
                     SSLVYNALKNKKIILIDYKKNTTIDKANVVLPAATIAEGNGTLINYEGRAQRFFKIYEP
                     SYYRTGDLTKESWRWLHALTIAKKNSKLEWIHLNDVLKVCSKYHPAFNRILNLSQLKRN
                     LARLPHRLSGRTAINSNIQIHEKKIHKDIYSTFTFSTKGYNSSEIAFAWYPGWNSPQAW
                     NKFQKEIGVKLYAGNPGIRLINYCKKKKYLSYYKYVGFKKNKRWQIIPIYHLLGSEENS
                     ALTHSINKCTKKPYIKISKQDIKLLKVTPGSKIKAIVNNKEVNIIIKNTNNMRNGFIGF
                     PFGIKGIPLEIFCMCFKIIIIK"
     CDS             complement(14057..15358)
                     /locus_tag="C548_011"
                     /protein_id="AFT80377.1"
                     /translation="MIVNKRIKSVCTANIVKKSKETHPLTWRLNKEGKTIWLNEYVQKE
                     GYIAVKRILKKSTPEEVKTEIKDSGLKGRGGAGFITGIKWSLTNEESLLLCNADEMEPN
                     TYKDRLLLEQEPHLLIEGMIIAAYANNSYKGYIFIRGEYIDAINIINIAIKEARKKNFL
                     GKNILNSEFCFDICVHSGAGRYICGEETALINSLEGYRANPKRKPPFPGQLGAWGKPTV
                     INNVETLCNIPSIINYGLNWYKKLCLPGSEDNGTKLMGCSGKVKNPGLWEVPMGITAME
                     IIEEFAGGMIKGYKLKAWQPGGASTGILLPKHLKVQMCSNGIRKLGTRIGTAIILAIDD
                     TVNIIYFLKNIEKFFNRESCGWCTPCREGLPWIVKILKTLENKKGKYKDLDILIDLTKQ
                     LTNGKTFCALAPGASEPLISAIKYFRNDFDKLMV"
     CDS             complement(15345..15863)
                     /locus_tag="C548_012"
                     /protein_id="AFT80378.1"
                     /translation="MEWIMENSYLKRFKKLTKEEITEIIIEKNNYKNSKAASIGALKII
                     QKYRGWISDNIINDLAKIIGITPTELDSIATFYNLIYRQPVGTNIILLCDSITCYINGY
                     EFIYKQLKFLLGISIGETTKDKRYTLLPICCLGNCDKAPNMMINNELYSKLIKKNISNI
                     LEIYKNDCK"
     CDS             complement(15899..17527)
                     /locus_tag="C548_013"
                     /protein_id="AFT80379.1"
                     /translation="MFDIIKYLRNGNKKYKIDMLYDLHCIDERLRNNRKNLPKADFTVV
                     YHLLSIKDNKDLIIKVAVIEPNLVIPSIVKIWQNANWYEREVYDMFGIKFYGHPNLRRV
                     LMPLNWKGYPLRKDYPSRATEFKVLKINRYKQYKEQNSLCLIPDEWGLSNKKNNMFLNF
                     GPNHPSAHGAFRIIMQLCGEKIEKCMPDIGYHHRGAEKMGERQAWHSYLPYTDRIDYTG
                     GVINNLPYILAIEKIAKIQVTERTKIIRVMMMEIFRINSHMLFLGTFLQDLGAMSTVFF
                     TFTDRQKCYEIIESITGFRMHPAWFRIGGLAHDLPKGWYKLIKNFIKWINKRLKEYNKA
                     MMNNYILRKRTKFIASYNTKEALEWGITGPNLRATGLNFDVRKNRPYSGYDKVEFDIPI
                     GTNGDVFDRANIRIEEMYQSLRIIKQCINNIPEGSIKMEQHLVTPPNRNKMLKNIETLI
                     THFLQMSWGTILEQNENFQMIEATKGLNSYYLISDGNATSYRTRIRTPSYPNLQHLSTI
                     MQGAYIPDMIAHIASIDFVMADVDR"
     CDS             complement(17655..18302)
                     /locus_tag="C548_014"
                     /protein_id="AFT80380.1"
                     /translation="MKYILNNLDFKKTTREKDKNFEQLRNNIWLCKLKKLSKLLINWGR
                     KNSLWPFNFGLSCCYVEMTTSFTSPHDISRFGAEVIRSSPRQADLMVIAGTCFIKMIPV
                     IQHLYDQMLDPKWVISMGSCANSGGMYDSYSVVQGVDKILPVDVYVAGCPPRPEAFLQG
                     IQLLQKSIHKERRPLSWIIGDQKIYRYDMPNQKQKKYIKRIKTKKLRTQKNV"
     CDS             complement(18321..18614)
                     /locus_tag="C548_015"
                     /protein_id="AFT80381.1"
                     /translation="MISIISYILGGYSWSPNKEIPFESGIISINSIKKINYFAKFYILA
                     ILFVIFDLEAIYLFSWASAIREIGWQGFIEIVLFIIILLVGLIYDVCNGVFE"
     CDS             complement(19101..19424)
                     /locus_tag="C548_016"
                     /protein_id="AFT80382.1"
                     /translation="MNYKVIKPFNVHKTINKAYNFKAINKHFFCVGFFITNETSIIYKA
                     FITKIINKANYRNILKRLLKEYIRIFNYNFIQVYLCFYISKYIFKTINYMLLTNLLTKV
                     NNI"
     CDS             complement(19424..19558)
                     /locus_tag="C548_017"
                     /protein_id="AFT80383.1"
                     /translation="MKRTFQPSKIKIKRVNGFRRRMSTKIGRRIISNRRKKKRNILCK"
     CDS             22796..25018
                     /locus_tag="C548_018"
                     /protein_id="AFT80384.1"
                     /translation="MYDSSKIKILKGLDPVKKRPGMYIGNTDDGTGLHHMLFELIDNSI
                     DEYLAGFCTTIRIQIIKYKILTIEDNGRGIPIDTHSFGISAAEIIMTILHAGGKFDNDS
                     YNFSGGLHGVGLSVVNALSEFMKLYIYRKNKSYKQLYLNGIPTTPLKTIGRTKKNGTKI
                     SFKPSTKIFINSSLNYNIIYKRLQEMSFLNKKLKIVLINNEKQIVLYNEGGIKTFVAKL
                     NNHKTNICPIFYLHSKKTNMLIEVAVQWNNSFTELVKCYTNNIPQTDGGTHLFGFRTAL
                     TKVIKTYIKKENIKNNYSINSDDIKEGITAIIAIKMQNPKFSSQTKNKLISSEIKIAVE
                     NELNKTFYLYLLEHPKESKNLIKKFINSAKIRESSRKARNVARKRLALDVAKLPGKLSD
                     CQEKNPKKSELYIVEGDSAGGSAKQGRDRRIQAVLALKGKIINVEKSGFEKIFVSNEIV
                     TLITALGCGIGQKEFDIKNLRYHTIIIMTDADVDGSHIRTLLLAFFFRYMPKLIENGYV
                     YIAQPPLFKIKHIKKDIYINNEKDLHKHTLKICLKEKQLLSNKKYISIKKLLLKYISVY
                     NISNKRKKSDLKLEKNYLNDAYYLNKFYSFYFYLNKLVLSSNIYYVLISFKKQLNKLNN
                     FNDKINLFFNKKIFKSFYKLYDLIQLIFYKLFYKSFYIQRYKGLGEMNPNQLWETSMNP
                     FKRILFKMIIKDVCKANLLFNILMGESVKPRRHFIQNNALLANIDL"
     CDS             complement(27626..28489)
                     /locus_tag="C548_019"
                     /protein_id="AFT80385.1"
                     /translation="MKKKYITIEKIILSLKKFWSNLGCIILQPFDLEIGAATFHPFTFF
                     TSINKTIKVVKTCFVQSCRRPKDGRYGNKTNRLQHYYQFQVVFKPSPKNFQNFYLDSLN
                     TLGVNLKLNDIRFLEDKWESPSLGAWGLGWEVWLNNIEITQITYFQQIGGIDCSPVTGE
                     ITYGLERIAMHLQSIDDIYDIKWNKNISYGELFLQNEKEQSTYNFNYLNKQNLLKKFLK
                     YETTCFHLLQKKLIMPAYENLLKSSHILNLLDSCKIIDFIEKKMYIHRVRSMACEIAKK
                     YINNYE"
     CDS             30728..32299
                     /locus_tag="C548_020"
                     /protein_id="AFT80386.1"
                     /translation="MNNSEYKRYNFIVENYVKKILKAKVYELAKETPLACTPLLSTYLK
                     NNIFIKREDLQLNFSFKVRGAYNCMRNLLKNKNIQCVITASAGNHAQGVALAAKKLGIK
                     SIIIMPKVTPEIKVLSVQSIGCEVLIKGDNFNSSLKYALSLVKNYGYTYIPPFDDTEVI
                     AGQGTLAMEVLKQYKNKIHAIFVPVGGGGLIAGITAYLKYLRPKIKIVGVEPEDSACLK
                     EAIKYGYPITLNTIDMFAEGVAVSRVGKKPLKLIKNILDDLITVNIDEMCSAVKDIFEN
                     TRALAEVSGALSLAGLKKYIIKQNITNKNLICVNTGANINFDKLQYIAHRTALGENKEL
                     ILAIKLPESIGSLKSLCNIIGNKKRFTELNYRFLNKKKANILIGLKIIPGNEDKKLVIN
                     NIRKAKFLVKDMSSNELIKIHIRHLIGGQVNKFTNKKNYKEELYCFEFPEKTGALIKFL
                     NSLPEIFNISLFHYRNYGYAYGRVLIAIQLYKNKKQQVESNLDKLGYRYWNESKNVAYK
                     MFLNQN"
     CDS             32326..33099
                     /locus_tag="C548_021"
                     /protein_id="AFT80387.1"
                     /translation="MKSFCLEKILNVVHWNHNLFSFFITKHKTFRFNNGQFILIGLNNN
                     KYYKLIIRAYSIVTPNYANHIEFLSITIKNGKFTSLLKNIKIGDYILISTKSSGSLILD
                     NIRIGKILYLLSTGTGLAPFISLIQDPLIYNRFDKIILIHGVSYIKNIAYKTFVNKNIF
                     YRYIVNIKTKLIYYPTISREIYINKGRITELLIKGTLLKCLKLPFLNFHYDKLMLCGNR
                     AMLQELIYYLTKLSFRFSIINNPNDFVFEYSFISN"
     CDS             34358..35182
                     /locus_tag="C548_022"
                     /protein_id="AFT80388.1"
                     /translation="MKNLIYTKYIKHHLQNLTVGLTKKNVWVLAHNIEQIKSMGFISIN
                     LDSILVSIVIGLLFFFVFKKCSLLLNYTTSPKGLRNVVEYIIENINNIIINNFKYKNDL
                     IGPLSVVILMSILLMNCIDLLPIDVINIFLYWLKLDQNIKVLATSDINITAGMAISVFF
                     IINFYDIKNKSLTGFLKEICTHPFNKLVCIPFNIILEIINLLMEPLSLSLRLFGNMFAS
                     EVIFILINMLPFWMQWILSFIWGMFHILIIPLQSFIFMMLTIIYFNRSYKTN"
     CDS             35220..35444
                     /locus_tag="C548_023"
                     /protein_id="AFT80389.1"
                     /translation="MEIYIAAAIMIGLGAVGTGIGFGIIGGRLLESTARQPELSNLLLT
                     RTFLMTGLIDAVPMIGVGIALYLIFVVAG"
     CDS             35499..35969
                     /locus_tag="C548_024"
                     /protein_id="AFT80390.1"
                     /translation="MNINLTILCEVINFSILIWCCKNFIWPPIKKNILDREKTINNALT
                     AANIAKKELYKAKKESKYILCIAKKEADLILEKARLHHNVILEKARNISKKESDIELKN
                     RKKLFEEHLAIRKKDLHEKLIKVSLIGLEKLLESSINININKEIFKKLVNKI"
     CDS             35966..36487
                     /locus_tag="C548_025"
                     /protein_id="AFT80391.1"
                     /translation="MKISVKLKKNNPYLKALWTVSVLSKDLDKWKNRIKIVEFILNYYK
                     KNNVCKSFWVKTQLKRVLDTDSLKVIKLLLIANQNKKTKYILLYYENKILQQYKIMSIE
                     ILSAFIMNKKQKQQITNKISLKLKKKIFIIKIKIKKKIMGGFIIKLKNINIDCSIIGRL
                     NKLKNNILGY"
     CDS             36499..38031
                     /locus_tag="C548_026"
                     /protein_id="AFT80392.1"
                     /translation="MKQLKFSELSNIIKKELTNIKFQLDLKNEGIIINVFDGIVRMYGL
                     YDAMYGEIIEFVDNIFGLVFNIERTNVGIVILGDYKNLSEGMKGKCTGNLLKVPVGLEL
                     IGRVVDTLGIAIDGKGTIKTKKKDLIEKIAPGVICRKTVNQPLNTGIKAIDSMIPIGLG
                     QRELIIGDRNVGKTSLCLDVILNQKNKDITCIYVAIGQKKSNVVKIVNVFEKYGAMNYT
                     IVVVASASDPAIMQYLAPYTGCTMGEYFRDRGKNAVIVYDDLTKQAWAYRQISLLLKRP
                     PGREAYPGDIFYIHSKLLERACRVNKKFVGNQTKGRRNTTGSLTALPIIETKGGDVSEF
                     IPTNVISITDGQIFLETNLFNNGIRPAINVGLSVSRVGGSAQTKIIKKLGSGIRLSLAK
                     YRELESFAQFSSELDKITKKQIIKGRNITELMKQKQLNKRSVAELAILLYAANKDYLND
                     VDIKKIAFFENELIKYLNIKYKKIRNLINKKGKEEYIEQLKQILEKFKENHR"
     CDS             38036..38902
                     /locus_tag="C548_027"
                     /protein_id="AFT80393.1"
                     /translation="MIIATKEIKVQIETINNTKKITSAMEMVSASKLRKIQNRMLLSRY
                     YTQKITALCIRILTDQNINYKNKYITLNKKNKKTCYILITSDKGLCGGLNIKVFRKLLT
                     YINNNKNNYCFCTIGRIGNKFIKKYGGEIVCYIKKIGEYPKTNEFYNLIKLIIKDYDEN
                     NIDCIQIIYNKSINSIKSLPIIKTILPLTRNIKEEIIKKIVYIYETYDFNKLLNNILTK
                     YVEAQIYQSVLENITCEQSARMMAMKKATENANNLIIDLNNTYNKLRQENITQEISEIV
                     NGAAALV"
     CDS             38926..40296
                     /locus_tag="C548_028"
                     /protein_id="AFT80394.1"
                     /translation="MNGKIVQIIGAVIDVEFKNNNLPKIYYALKVVNLSLTLEVQQHIG
                     DNIVRTIAMGSTEGIKRNLKVINTKSPIKVPVGVQTLGRIMNVLGETIDEKGPINEKTN
                     MSIHKKPPKYIEQSINNEILETGIKVIDLMCPFVKGGKIGLFGGAGVGKTVNMMELIRN
                     IAIEHSGFSVFAGVGERTREGNDFYNEMKVSKVLDKVALIYGQMNEPSGNRFRTALTGL
                     TIAEAFRDEGRDVLLFIDNIYRFTLAGTEISALLGRMPSAVGYQPTLAEEVGMLQERIT
                     STKKGSITSIQAVYVPADDLTDPSPSAIFSHLDATIVLSRKIAELGIYPAIDPLESNSR
                     QLDPLVVSKNHYKVSLKVRKILQRYKELKDIIAILGLDELTEEDKNIVNRARKIQNFLS
                     QPFFVAEIFTGKVGKYVKVEDTILGVNRILNGEFDEIPEQAFYMIGDIEEVKTKYKP"
     CDS             40517..40945
                     /locus_tag="C548_029"
                     /protein_id="AFT80395.1"
                     /translation="MNSIQCDIMSIDCLIFSKKIKQITAIGTEGELGVLSGHTPFITQL
                     NSGPLIITHINNKKEIFYLDGGLIEVESNMISCLSYSIIKANEINEYELTKNINEAKVL
                     IKEKSSTINYTRAIADISLAHSRLRTLKQFKTTLTNNA"
     CDS             41003..42022
                     /locus_tag="C548_030"
                     /protein_id="AFT80396.1"
                     /translation="MNLRNRNLLSLMNHTKEEINYLLNLASYLKKSKYIGNEYPRLKGK
                     NLALLFEKPSTRTRCAFEIAAKDQGANVTYIDSNSSQLGAKETIKDTAKVLGRMFDAIQ
                     YRGFSQKIIEELAKNSGIPVLNGLTNEFHPTQVLADVLTMLEHSNNKSFNKIKYVYLGD
                     ARYNIGRSLLLIGAKLGMDVRIAAPKQFWPEEKFFIFCNNLAKKNNSKLLLVEDPYLAV
                     KNVDFIYTDVWVSMGESEEVWCERINFLSKYQINNELIKHTNNFKVKVMHCLPSFHNTE
                     PFVINNLFKKHKLIKNNQTLLNGFEITDDIFESSFNISFDQVENRIHTIKAILVSTLS"
     CDS             complement(42539..42679)
                     /locus_tag="C548_031"
                     /protein_id="AFT80397.1"
                     /translation="MCYVLDVTYFCVRGCLMLIGDWFFRNVRGYLLFCRCLFKDVKEVR
                     V"
     CDS             43349..43975
                     /locus_tag="C548_032"
                     /protein_id="AFT80398.1"
                     /translation="MEKIIKHKGLVVPINRSNIDTDLIIPKQFLKAINSSGFGLNLFDG
                     LRYIDEGYPGKKNRLINKDFVLNKSRYKGASILLTRKNFGCGSSREHAVWALKEYGFKI
                     IIAQSFAEIFYNNALKNGILIITVKKNLIKDLFLSVCKEKGYMVNINLPKQILYNKSGK
                     KFKFTIDPFSKYCLENGLDDIGITFKEIKLIKKFEHIHNKKNPWL"
     CDS             43982..45067
                     /locus_tag="C548_033"
                     /protein_id="AFT80399.1"
                     /translation="MKNEILILPGDGIGPEVINEAVKVIKVLQKKKLINSVIRYAKIGG
                     YAIDTVGLPLPNDTLKAAKASRSILLGAVGGHKWDNIKDFNKRPEYGLLKLRKSLKFFA
                     NLRHTCFNPQVLSSSIKSEKLSNVNILLVRELSQGIYFGKPRGVLYNKYFLRHGYNTSK
                     LDEKAIRRIGIIAFEIAKTRKKKICSVDKANVLEVSRLWREIISDLAKSYPEVKVSHMY
                     VDNAAMQIILSPKIFDVIVTGNMFGDIISDEAANLTGSIGMLPSASINSIGQSLFEPCH
                     GSAPDIENKGIANPIATILSVSMMLHFSLQKPLLSKYLNASISNVLKKGFRTADIKYTG
                     IKIVSTKQMGDLIIEEFEKLI"
     CDS             45093..46184
                     /locus_tag="C548_034"
                     /protein_id="AFT80400.1"
                     /translation="MLKMGFVGWRGMVGSVLIQRMLEENDFNYIEPIFFSTTKFGKTGP
                     IYATKIQNAYDLNKLKKLNVIITCQGGDYTNRIYKSLRNTGWNGYWIDSSSKLRMDSNS
                     IIVLDPINIKIIEQSLYLGIKNFIGGNCTVSLMLLSLGGLFQNNLIEWITSMTYQAASG
                     AGSKHMIELLNQMRILGNIVKKNNNAKSILEIDSKITKFMGKLPIKNFGAPIAGSLMPW
                     IDKKMDNGQSKEEWKGNVETNKILGCSPNTIKIDGICVRIGAMRCHSQAFFIKLKKNIP
                     IKDIESIIKEHNPWVKVIKNNSTQSLKKLTPAAVTGTMSIPIGRLRKASIGSKFLTAFT
                     VGDQLLWGAAEPIRRMLKILVNR"
     CDS             46188..47012
                     /locus_tag="C548_035"
                     /protein_id="AFT80401.1"
                     /translation="MTLFYNLNFIYGRIVLGVEYIGCEYFGWQLLKHFNTIQQQIEEAL
                     KYFTGHSITLKASSRTDSGVHAIKQIAQFDTFICRSQKAWVLGLNSKLPSDIRIRWVVK
                     VSDKFNSRKAIARRYNYLIYNKFVHSALIRNTRIWQKKPLNIKKMHIAAQSLVGKHDFT
                     SFRSSSCKSINTIKILHFIEVRSYGPIVIIDIQANSFLHHMVRNIVGVLVDIGKCRRSV
                     KWCKNLLLKKNRKEAGKTATAKGLYLVDVLFNKELQDQLPTEYIGSHQLFYI"
     CDS             47033..47668
                     /locus_tag="C548_036"
                     /protein_id="AFT80402.1"
                     /translation="MKTKRVKVKYCGITNKEDLKDAVNSGVDALGFILWPGSKRSVDIH
                     RLILLSTKVPVFVCRVGVFFNQSYDFISSCTPFLDSLQFHGNEHSKFCNLFKKPWIKAL
                     RMSHNIDLLMESEIYSKAYGLLLDTYCACLPGGTGKSFDWFKIKQNLNNNIILAGGLNS
                     LNVNKAIKIVLPYAVDVAKGIELSEGIKDHYKMNAFAIAVNKANILFF"
     CDS             47704..48306
                     /locus_tag="C548_037"
                     /protein_id="AFT80403.1"
                     /translation="MGLLSGCNGLILGGALIIVIGAQNAFVLNQGLRGNYPWMVAFICA
                     LCDVILTATGVAGLSVFIQNHKDFIIIARWIGIFFLILQSIKAFVRMRESEQLQLLKNC
                     YKGRLSIFFYTLAITLLNPHVYFDTLLMLGTIGASQACPFMFVLGAGLASFLWFFSLIF
                     IARTFKLLLASSKVWRLLDLITGIILLFVAWQLLLPF"
     CDS             48317..49582
                     /locus_tag="C548_038"
                     /protein_id="AFT80404.1"
                     /translation="MLDIKLICNNFNNVVKKLASRGYELDIKKIKTLLEIRNKFKTNTE
                     TLQNKRNIISKTIGNNKNYILKVQKLFVKVKKINHKLHKNILCLEVTNKKIYNILFKIP
                     NLPHNSVPIKTNIEIIRWGVPKSFNFSIRDHIKIGLLNGDIDFELATKITGSNFTLIRG
                     NLAKLHRALIQFMLDKQINDHGYEEMYVPYIINRTSLVGTGQLPQFNKNVFELEGENEY
                     FLIPTAEVPLVNSVSGKLFNVNDLPIKLTAHSPCFRNEPVSYGTDSRGMLRQLQFDKIE
                     LVQIVHPEKSYVVLEDMTNHAEEILKALNLPYRVISLCKEDISFCASKTYDIEVWIPSL
                     ETYLEISSISNCEDFQARRIKTRFRINKDKAKPKFVHTLNGSGLAVGRCLLAVLEYYQN
                     EDGSITVPDSLRSYMCGINRLY"
     CDS             complement(50244..51773)
                     /locus_tag="C548_039"
                     /protein_id="AFT80405.1"
                     /translation="MFNCLTKNKDSITNNIPFFTRDRKYGILQLNNKNCTLIDTAALST
                     DFFSYKTKNLTYCINKQTKIAIQEAHIILFLITAYSHLDSFYKKIIKFLQKKNKTIIFI
                     INKIDYMIPCSFNYLNYDDQTLFISALHKINIKHLLTRISGILSNDNKTNYINQTQNTT
                     LKPFLLHNTHLKITTNIIKTNQHTQNKTLKIKNTHHKITNNNLLINSKHKNIIKSFKQI
                     TTIKQPINKNPIKLKAFKQITTNQNKHKQNNNHKTSNLTNICIIGKTNVGKSTLINSLV
                     KETRLIINHQPGTTRENITIKILYKNHLFLLTDTKGITNTIKQLKLFSKFIHHYDIVFY
                     VIDATRGFFEQDIFLLKQILFSGKHLFLIFNKCDAINNKQIMFIHQLLYSKLYQFTKIL
                     TMHFISALYLYNFVSIFNSLDLFVFLKTKFWSIKFLTNLLNLAIKKKPLFKNKHNFKLL
                     LAKQININPIIIVVFGQTTKQSLPNHYKRYLFNFLVQKLNITNLFLQLHFF"
     CDS             complement(51796..53100)
                     /locus_tag="C548_040"
                     /protein_id="AFT80406.1"
                     /translation="MITIKSLKGMNDILPKKSVIWQYIENKIKMILYQHLYLEIRTPII
                     EQTNLFTISLGQTTDIIKKEMYTFKDKKQKQLTLRPENTTSIIRSILENHMTNQTQKVW
                     YVGPMFRYENPQNGRFRQFHQFGVESFNKHGPEMDSEIIIMTNRIFKALGVQKYLHLEI
                     NSLGSKTSRRLYTNILFKYLKKFKNYLDSNLIYKMYKNPLRLLDTKVKNITYIVTHTPN
                     ILDYIDQKSIKHFEYLKKILNYTNIKYKINKNLVRGLDYYSRTVFEWKTKALGSQNTIC
                     AGGRYDYLLKFFNCKKTPAIGCAIGLERTILLLKTTNKLPTNMKIKSHVCFITISNKKT
                     IIIKSIKLLEFLRNELPNLIIQNTFCDTSFKKNIYKAKKNNINILLIYGENEVQKNKVS
                     IKDLYKKTQNLLALKPLINTLKSIFYYESNYYNNW"
     CDS             55178..57376
                     /locus_tag="C548_041"
                     /protein_id="AFT80407.1"
                     /translation="MFNTKHGCLGLSYVGNNKIVEESPKIKEFPMMGTIVKIHRTDGDQ
                     IQLIAQGLRRFKIINWISNKAPFYVEVIYPKENINKESNETRAYAIAMIKGIKELLPNN
                     PLYGEELKKYLNRFSPSDPGPLTDFAAAITSNKGKELQNILETLSILKRMQLVLPLLRK
                     EIEISNLYNEISQKVNLQMHERQRDFFLREQLKLIQKELDIKKDERKTDINTFKKRIKR
                     YNLSTKAKNKINEEINKLKILDIGSPEYSTTRNYLEWLTKIPWGIVSKDIIDIKYARKI
                     LNNNHNGLIDIKERIIEFLAECTFKGTVGGSILLLLGPPGVGKTSIGKSIANALGRKFY
                     RISLGGIRDEAEIKGHRRTYVSSMPGKIVQALKDTQVFNPVIMLDEIDKISQTYNNDPA
                     SALLEVLDSEQNNEFFDNYLDIKVDLSKVIFICTANQIDTIPIPLYDRMEVIRLCGYIY
                     EEKYTIAKKYLWPRLLKKDNLPKKSIKITSPALKQVIEGYARESGVRTLEKQLHRIIRK
                     SAVKLLLNKNKVIKISKNNLKNYLGLPKFKKEPSLKGIGVVTGLAWTQLGGVTLPIEAV
                     KINNLKNGLKLTGNLGSVMKESAKIAYSYILANINHYKINKKFFNKYFIHLHVPEGAVQ
                     KDGPSAGITMTTALISLATLKSITRIIAMTGEITLTGKVLAVGGIREKIVAARRSEIFE
                     ILLPKGNKSDFENLPNYLKKNIKIHFVKDYKDVAKLVF"
     CDS             57419..59257
                     /locus_tag="C548_042"
                     /protein_id="AFT80408.1"
                     /translation="MNTYRSYTTTKKTMVGARALWRATGMKDNDFYKPIIAIANSYTDF
                     VPGHINLDKVGTIIKKSIIKNGANAKVFNTIAIDDGIAMGHSGMLYSLPSRELIADSIE
                     YMVNAHCADALVCISNCDKITPGMLIACFRLNVPTIFVSGGAMEVGKLKKEKKNINLVD
                     AIIISGSKDKKKTKRLEIEKNACPTCGSCSGMFTANSMNCLLEVLGLTFPGNGTLLSTH
                     KNRKLLFNKVGKRIVELTNEYYNKNKKVLPRDICVKNSFENAMIMDIAMGGSTNTILHL
                     LAIATEANIKFKLKHIDILSKKVPQLCKLSPNTNKYYIEDFHRAGGVFGLLGELNKLNL
                     LNIKVSTVHSKTLEKALYKWDIMCSNDKNILNFYKSAPGRIITTKAFYQNNQWTALDKD
                     RVTGCIRNLNNCYSSDGGLAILFGNIAEKGCVVKTAGVYRKNLLFKGRAKVVYSQEKAV
                     QQILKNKIKKGDILIICFEGPKGGPGMQEMLYPTSYLKYKHLDKYCALLTDGRFSGGTS
                     GLSIGHISPEAAEYGNIALVEDNDVISINLKERYLNVLINKKLLNNRRKIMIKLYKNKW
                     TQITNRKRKITNTLKLYSHFATSADTGATRKIICYK"
     CDS             complement(59269..59388)
                     /locus_tag="C548_043"
                     /protein_id="AFT80409.1"
                     /translation="MFYKNYELCYDLFYKNYENIVIYVLFCFIYWNVMCKVFL"
     CDS             60932..61063
                     /locus_tag="C548_044"
                     /protein_id="AFT80410.1"
                     /translation="MDFRKEAIKTISKLGKIHILVCGTMFNLKTLLEGIATITFYNI"
     CDS             61331..61453
                     /locus_tag="C548_045"
                     /protein_id="AFT80411.1"
                     /translation="MLTFMKNMYLELPENRSIGYRKIGDFVDEKYNYFILKDKI"
     CDS             61628..62803
                     /locus_tag="C548_046"
                     /protein_id="AFT80412.1"
                     /translation="MKNYEKNLLPDGIKEILPPQSINIENLRKKLLNLYYKYGYNLIIP
                     PHIEFLETLLNVVGYDLELQTVKLIDMLSGKLIGLSADSTPQIARIDSNVLKNKGPYRV
                     CYCTNVFRAFLDEDQNDLERTPIQVGIELLGYKGLEADIEIIILTIKSLIVSGAKHINL
                     SVGHIGIYKVLVKKSKIKKKYLKQLFEAIDNKSYTDVDLLIDKINVDFKVRKIFKLLPK
                     LHGDFKIIQKAYKTISYIKEIKVLLDELKEIYKLINKKVKNISIYFDLSDLKGYQYHNG
                     FIFTAYVSGVVKPLAKGGRYDIGQKYGKQRPATGCTFDLNLLISLHEKQENIKEGILAP
                     FLEDKKLEKKINELRFYGEQVIHELPGVCTKENNCNRKLCLIKKEWQIRCL"
     CDS             64036..65460
                     /locus_tag="C548_047"
                     /protein_id="AFT80413.1"
                     /translation="MRNTDKTLVKLFDKKDYKYGFKINIASNVQLPGLNKKIIRNLSKQ
                     KKEPKWMLKWRLEAYLKWLKMKPPFWAIFKTPEINYKEMSFYSSPQKKYLDKKLLHVYK
                     KLGVNLYDKKKQTIAIDAVLDSVSIATTYKKKLYKLGIIFCSISEAIMKYCDLIQLYLG
                     SVVPNDDNYFASLNSAVFTDGSFVFLPEGKKSPIELSTYFRLNSEKLGQFERTLIICEK
                     RAEVSYLEGCTATIYDSNQLHAAVVELIAFEESYIKYSTVQNWYPGNKFGKGGIYNFVT
                     KRGLCKGINSKISWIQLETGSAITWKYPSCILLGDFSKGEFYSMAITNNKQKADTGTKM
                     IHIGSNTKSTIIAKGVAIGKSKQAYRGLVKISKHASNSSNFTQCDSLIIGKTSTIYTIP
                     YQAIKNDTAIVEHEATAYKINKEKMFYLMQRGINKENTINMIVNGFCKDIFQKLPMEFA
                     VEASALLEITLEGSLG"
     CDS             67375..68112
                     /locus_tag="C548_048"
                     /protein_id="AFT80414.1"
                     /translation="MLKIENLKVNIKKNNILQSINIKIKTGELHVIMGPNGSGKSSLVS
                     TLVGKENYTIKNGKLFFNGINISELNIEERSKVGMLLSFQNPISIAGVKNIYFLHTALN
                     EKLTYLQNETITVLQVIKKIKQKMKYLKIEKKLLNRDVNEAFSGGERKKNELLQMLLLK
                     PKVALLDEIDSGLDIDSMKVVSNGINLIKSKKCSIVLITHYKRILNYIEPNFIHILVDG
                     KIIKSGDKTLVNEIDLFGYKNYV"
     CDS             68105..69127
                     /locus_tag="C548_049"
                     /protein_id="AFT80415.1"
                     /translation="MCDLLNIDAYMIVFIDGKLSKKYSNVINSCEVNIIYLKNNLMNKE
                     TDKIKKKYYTYSGLILNLKSNIKIKKPIYMLHISKQKIYKQINLKILVLVEKKLKIQIL
                     EHYINKSSNKHINNIKMEMNISDEAKITWFHLVALNTIDYCLSNIVVNLSKYSNCEFYN
                     IKIYSYFLYYNLEINLKDEYSKCDVVGLFSPKDKNFIRNNIIINHITSFTKSNVNYKGL
                     ISSTGLLHCYINIKKNIKNIYGIQKSSNILLSNKATIKTNPKLKIKSKDVVCTHKTIVG
                     KINEDYIFYLRTRGLTKPLAKSLILLSFINDFLTKIEIKAFKRYLGCTKIIKLKDAYRQ
                     "
     CDS             69130..70368
                     /locus_tag="C548_050"
                     /protein_id="AFT80416.1"
                     /translation="MLINYIKLKNKILKIREEFPILKNCIHKLYELIFFDNAATSQMPN
                     NVINIMNEYNNYYNANIHRGITYLSKEVTIAYERTRKMVCKSINAKYKEEIIFTKGTTE
                     SINIISNSYGNLLDKGSEIVISMMEHHSNILPWKILSINKGFKLKIIPVTETGLIDIKR
                     FHNLLTHQTKLVVITHVSNVLGTTNKLNILSKIVHKKQALILIDGAQAISHKKIDVQKI
                     KIDFYVFSAHKTYGPTGVGILYVRLDILNKMDPWQYGGDMVKYFSFFKEQIIYSELPYK
                     FEAGTQTICNIIAYYSSLKWLTKNLKLIKTWEKLLVYFIIKDFQQIKTIHIIGRSKKVS
                     VVSFLIEGINSHDIGLVLDKYGIAIRTGHHCGQPILTNYGINTVCRVSFALYNNLEEIN
                     TFIRTLKTLIKIF"
     CDS             complement(70370..71338)
                     /locus_tag="C548_051"
                     /protein_id="AFT80417.1"
                     /translation="MKNWELNSQCKLQNEVSDVKYICNRLKIVLHIVNFTSEYWSNVFK
                     TFLQEFIYGKTPNPDSLCNKEIKFNLLTKYAFNVLNADYMSTGHYIRLTNKLFFKSLDL
                     NKDQSYYLYNINKYYIHKLLFPIGFYNKFEIRKLANFLFYKLNFKQESFGICFVGNHNF
                     TSFLNKFFPFNFGNIVTKNNLIIGQHKGLFFYTNGQTNGFNITKTFNKTVWYVIKKKIH
                     KNILSVAKTKNKILYTNSLIANNVIWLKNPFDKTINKITLYAKIRYRQIDQQCIVYNFI
                     NYIKVSFLYKQKGITEGQTIVLYHNNICFGGAIISSTYNRT"
     CDS             complement(71441..71659)
                     /locus_tag="C548_052"
                     /protein_id="AFT80418.1"
                     /translation="MKKKDTIEMEGRIIDTLPNTMFRVKLDNGHVITAHISGKIRKNYI
                     KILTGDKVKVEITHYDLTKGRIIYRSR"
     CDS             71902..72840
                     /locus_tag="C548_053"
                     /protein_id="AFT80419.1"
                     /translation="MKKLALNIKKLTKIYKKKNYALKNINLEVRKGDFFAILGQNGAGK
                     STTIGIISSLIKKTCGKIKIFDTDIDKENSKAKCNLGYVSQEYNLNQFEKVENILFTQA
                     GLYGISKKFSKVRIYKLLQDLSLFKQREIIVKKLSGGMKRRLMIARSLVHNPNLLILDE
                     PTAGLDIELRKNIWDYMYNINKKEKKTIILTTHYLEEAERLCRNVAIIKKGRIIKNTSM
                     QSLLSKIDRNTFLLETKHPLKKIPYITGVKLQKKDSYNFIISLKKGTKLNEIFNIFDKA
                     NIEIVAMRNTSNRLEERFLNIIEKANIEYKI"
     CDS             72837..73598
                     /locus_tag="C548_054"
                     /protein_id="AFT80420.1"
                     /translation="MKQKRTIIALSTLIKREVGRFLRIWPQTLLPSSITTTMYFFIFGK
                     LIGCKLGNMDGLSYITYIFPGLIMMAVITNSYSNVASSLFGNKFQRSIEELLISPMPSF
                     LLVDGFILGGLFRGLLVGLIVTFVALLFTKINIVHPFLTIVIVILTSILFSLAGFINAL
                     VAKKFDDISIIPSFVLTPLTYLGGVFYNINLLPEFWKNLSLINPIVYIVNTFRYGILGG
                     SDLVIGKSLIAIIIFILFFYIVSLRLLKKGI"
     CDS             73740..74678
                     /locus_tag="C548_055"
                     /protein_id="AFT80421.1"
                     /translation="MQIGIIGLGKMGGNISKKFLKNKYTCYVFDKNRKNIKHIEKRGAL
                     GVNSLKCLVLSLSNPRTILLMLPAGKITEKIILKITKYMEKGDTILDGSNGYFKKDIKR
                     SEQLFIRGINYLDVGVSGGIWGLKRGYCMMIGGNKKIFEKKTTIFFSLSSDNSKCYMYC
                     GKVGSGHFVKMIHNGIEYGMMQSYAEGFDIIHNINNKHVLYKHRYNLNIYDISEIWRRG
                     SVIESWLLDLISISLAHDVTLNDFSGKVNDSGEVRWLVQTALEESMPLDVLTTSLYVRF
                     KSRYNNRYGDKLLSAMRKQFGGHIELLYPSS"
     CDS             76338..76682
                     /locus_tag="C548_056"
                     /protein_id="AFT80422.1"
                     /translation="MKKNKQSKKKDYLKLLFSILNILIAMYLLKKNKYIFLCLYSLSLY
                     LMLVTVKGKELRIIGKIAKKEIQSVVWPKKKEIIKTTSVVLLIIFIISIIIWTLDTLIS
                     GLITIMINQS"
     CDS             76698..77255
                     /locus_tag="C548_057"
                     /protein_id="AFT80423.1"
                     /translation="MKKRWYVVNIYSGYEKQVISDLKTRIKRYKLETAFGKMIVPSETL
                     FEKIIVPSETLFEKISGKIRKSDRQYYPGYILVEMELNDKTWNLVNETKRVVRFIGSNV
                     KKPAVIKKNEFKQILSNVKKHIDQKLLKLGERIRVLEGPFAEFTGIVEEINYEKKKVKI
                     SVLIFGRSTPVEIDFYKVIKDI"
     CDS             77257..77694
                     /locus_tag="C548_058"
                     /protein_id="AFT80424.1"
                     /translation="MIDKKKIINVVKIQVEAGKANPSPPIGPILGQQGINIMEFCKKFN
                     LETQHIETGMPIPVIITIYSDRSFTFRIKNPPVSSLLKKIIGIEKGSSENNKKKIGKIT
                     NKQIKEIAKTKMHDMNVIKIKSAINCIKGTAKSMGLDIIDD"
     CDS             77715..78404
                     /locus_tag="C548_059"
                     /protein_id="AFT80425.1"
                     /translation="MGPFSKRKKIIQNNINKHQNYKIKEAIEQLKKYSLVNLVETVEVV
                     IKLGKKKVLNKVIKNTLNIPYGLETNKKNIVFVKTKELKENEIKSLLKLGVDTLSLDEI
                     NNAKNKYKIHYILCESKSADILRQAHLKAKVYMINNENLTKNILNKVNEIKKGKITYCV
                     NKHGRINTVIGKITFSIKEIKRNLKALIKDALIKKSVCNTSNISDIYISTTMGPALRLD
                     KCEVRFL"
     CDS             78441..78941
                     /locus_tag="C548_060"
                     /protein_id="AFT80426.1"
                     /translation="MKKKIKNKALIIKTINKNIIESTSIMVVNYKYINSINMNVLYTTA
                     KKKDVKLYVVRNRLLIKAIKGTKYEGLKDYVQGQIMLCFSKKNINDSLVLWKKLKLKEE
                     KIKTLFYEGNLIKTDKRIILGKINISDTKKILLKTMIMLKINTIGRLIYILMLLIEKRE
                     LEK"
     CDS             78938..79303
                     /locus_tag="C548_061"
                     /protein_id="AFT80427.1"
                     /translation="MNKEEIIEILSKMNVLELIELVSEMEKRFKINKDNIFNNNTNNNN
                     IKKKEKKLEFDLILKSIGEKKIGVIKIVREITGLGLKDAKLKVESAPVTIKEALTKEDA
                     EKNKIKLESVGAKVEIK"
     CDS             79381..83448
                     /locus_tag="C548_062"
                     /protein_id="AFT80428.1"
                     /translation="MGSSYTKKTNIRKIFGKIPQIMEVPYLLSIQIESYKNFLKKKTNI
                     GINAALNSIFPIKSLSGKALLEYVDYNLMKPVFDVKECKIRGMTYYSNLRVKMRLVIFD
                     EIEKQRIIKYVKEQEVYMGDIPLITKTGTFVINGTERVVVSQLHRSPGLFFDNDHNKNY
                     SIGKLIATARIIPYRGSWFDFEFDQRDNIFVRIDRRKRIPVTVLLRALGLNNEKILNLF
                     FEINSFKIAEKNIIYWENFKPYKIRGDVSSLNIVDPKCKKIIVEEGCRVNKNLVLKLNE
                     LKIKKIKVPIEYLIGKILVNKQVNKITKEDIYNSNTKLNLKKINKLLKNKVKKINTIYT
                     NDLDTGSLIYETIKGDTTTTQMEAILEIYSIMRPGEPPNKDSAELIFKSFFLSLEKYNL
                     SAVGRMKVNSRLNKKNKKGSGIVNAEDIIDVTKELIQIRNGFGEIDDIDHLGNRRIRSV
                     GELAANNFKSGLLRVEQSIRERLLLTESDEKLRPKDLINVKQITAAMKEFFISSQLSQF
                     MDQTNPLAEITHKRRISALGPGGLTRDRAGFEVRDVHSTHYGRLCPIETPEGPNIGLIN
                     SLATYSKINKYGFLETPYRRVENRKVSKEVIKLSAIEEAEYVIAQASVRVNKNEELKDE
                     LVQVRSKGETTFMQTDKVNLMDVSPCQIVSIAAALIPFLEHDDANRALMGSNMQRQAVP
                     TLIAEKPLIGTGMERIVAKDSGVCIKAKRSGIVEVVDSKTIVIRVNENALDGNEYCVDL
                     YNLNKYMRSNQNTCQNQRTIVNEGDIIEVGDILADGTAVDTGELALGQNMRIAFMPWNG
                     YNYEDSIIISERVVREDRFTTIHIQEVTCISRDTKLGHEEITSDIPNVSEASLSKLDES
                     GIVYIGAQIKAGDILVGKVTPKGEKKLTPEEKLLRAIFGDKASEVKDTSLRATTGTIGT
                     VINVQIFTRDGIKKDLRAREIEKRKIEEISKDLKKAYRITKEITIKRLKTVITGKEALK
                     GHKIQKGEIVNDEYFQKIKNTKQWYKLRMKDDQLNKKIKKTKEQIEKLHEEKERYFIEK
                     KRKLIQGDDLAPGILKVVKVFLAIKRKIQPGDKMAGRHGNKGVISAIKPIEDMPFDKKG
                     EPVDIVLNPLGVPSRMNVGQILETHLGMAAHMLGIKINILLKEKTKVKEIRILIKKIFN
                     RIGFCKQENLERLQDEDIIRLANKFSKGVHLATPVFDGATEKEIKALLKLSGVHKSGQV
                     PLYDGCTGERFDRKVTVGYMYMFKLNHLVDDKMHARSTGSYSLVTQQPLGGKAQFGGQR
                     FGEMEVWALEAYGAAYTLQEMLTVKSDDIGGRTKMYKSIVDGDYTMQASMPESFNVLVK
                     EIRSLGIDVEKE"
     CDS             83490..87608
                     /locus_tag="C548_063"
                     /protein_id="AFT80429.1"
                     /translation="MKELVKKIKSKTYYEEFDAIKISLASPERIRSWSYGEVKKPETIN
                     YRTLKPERDGLFCAKIFGPIKDYECICGKYKRMKHRGIICEKCGVEVTKTCVRRERMSH
                     IELASPVAHIWFLKSLPSRIGILLDMTLRDIERILYFEVFVVIEPGMTNLKKGQLLNEE
                     KYFEALEEYGDEFNARMGAEAIKFLLEDIELVEQLEKIRSEIKQVHSENKIKKLTKRLK
                     LIEALKISGNKPSWMILEVLPILPPDLRPLVPLDGGRFATSDLNDLYRRVINRNNRLKR
                     LIELKAPEIIVRNEKRMLQEAVDALLDNGRRGRAIIGSNKRPLKSLADMIKGKQGRFRQ
                     NLLGKRVDYSGRSVITVCPKLRLNQCGLPKKMAIELFKPFIYSKLQRNGYAATIKAAKL
                     LVEKEVPEVWDILADVICEHPVLLNRAPTLHRLGIQAFEPILIEGKAIQLHPLVCAAYN
                     ADFDGDQMAVHIPLTLESQLEARELMMSTNNLLSPANGEPIIVPSQDVVLGLYYMTRET
                     CNGIGEGLIFSNINEVEIAYSNKKVDLHSRIKVRLTDWIKDDKQKVSTQTSIRHTTVGR
                     ALLYGMLPNGMSFELINRPMKKKVISNLINLVYRNIGLKKAVNLADKLMYTGFKLATLS
                     GASIGVNDFVIPTEKEHIINKAEKEVKEIGKQYIYGLVTLGEKYNKVIEIWSKANDKVA
                     KAMMNGISKSVVIDKSGKKVEQYSFNSVFIMADSGSRGSAAQIRQLAGMRGLMTKPDGS
                     IIETPITANFREGLNVLQYFISTHGARKGLADTALKTANSGYLTRRLVDVAQDVVITEI
                     DCNTQEGLLMYSIIEGGDIIISITEKILGRILAKNILDLKGRILIKAGTLLDELWCKKI
                     YRLGIDEVVVRSIIRCATQYGVCVMCYGRDLSRGKLVNIGESVGVIAAQSIGEPGTQLT
                     MRTFHIGGAASRTLIKDNVQVKYGGIIRFHNMKAVERIDKKLIVVSRYCAIYIIDKKGR
                     EKEYYRLPYGAELNIREGCFVDAGTTVANWDPHTHPIISEISGYIKFIDIEEGLTMHST
                     VDEMTGISSIEILDLGIRPLLGRNKRPRIMLQDETGKDISLPGYNTPVQYILPGNALIT
                     VENGRKIGVGETISRIPVEALGNKDITGGLPRVAELVEARKPKEYAILAEITGQILFGK
                     ETKGKRRIIINSEETGKKKEILINKGRQICVFEGDKVEKGEVISDGPSNPHDILRLLGV
                     EELSKYIINEIQEVYRLQGVGINDKHIEVIIRQMLRKVIIKDSGDSEFIKGDQVEVGSV
                     LETNRKLYKLKKKIISFERILLGITKSSLSTPSFISAASFQETTRVLTEAAVKGSYDKL
                     RGLKENVVVGRLIPAGTGLAYHNDRRRKI"
     CDS             87666..88034
                     /locus_tag="C548_064"
                     /protein_id="AFT80430.1"
                     /translation="MITINQLIRNKRRIIKTKTDVPALQSGPQKRGVCTRVYTTTPKKP
                     NSALRKVCRVRLTNGFEVTSYIGGEGHNIQEHSVVLIRGGRVKDLPGVRYHTIRGALDT
                     FGVKNRKTSRSKYGTKRG"
     CDS             88039..88512
                     /locus_tag="C548_065"
                     /protein_id="AFT80431.1"
                     /translation="MSRRNIARKREKKTDNRFKSVRLAKFINHIMLNGKKELAERIVYG
                     ALNKINKVFKKNIALSLFEKALESIKPMVEVKTRRIGGANYNIPVEIRSERRDTLAMKW
                     LVKASRDRHSKKMKIRLYEEILDAIEGKGLAIKKKEEIHRMAEANKAFAHYRF"
     CDS             88539..90674
                     /locus_tag="C548_066"
                     /protein_id="AFT80432.1"
                     /translation="MARKTSINRYRNIGIIAHVDAGKTTTTERILFYTGRSHKLGEVHD
                     GTAATDWMEQEQERGITITSAAVTTFWNGMKGQYKEHRINLIDTPGHVDFTIEVERSLR
                     VLDGAIVVLCGSSGVQAQTETVWRQANKYKVPRIVFVNKMDRPGAEFLSVVKQLEERLN
                     CKAVPVQLNWGVEETFKGIIDLIEMKAIYWCENTNGSEYKIVNIPKELKVLSKQYNELI
                     KDIAAESEESILEKYFEEGSLSKDLIKKGLRIRSLKNEIVLVTCGSAFKNKGIQPLLDA
                     VIDYLPSPLDIDLLKGKKSIFINKKADIKKYMADDNASFAALAFKIATDSYVGNLTFVR
                     VYSGKIKSGDKVYNSIKNKTERIGRIVQLHANAREDIKEILAGDIAACVGLKVTTTGDT
                     LCSVKNNIILERIEFPEPVLAVAIEPKHKDDQEKMISALNKLEKEDPSFKVNYDKEIGQ
                     TIIYGMGELHIEIIVDRMRREFKVEANIGKPQVAYRETINNIVKQEGKFIRQSGGRGQY
                     GHVWLRIEPFKKVDKSNDKEINNKFCSEIVGGTIPKEFIPAIEKGAYDQLKNGVLAGYP
                     LINVKVTVFDGSYHEVDSNENAFKVASSIAVKDGAIKADVVLLEPIMKVEITTPELFMG
                     DVVGDLNRRRGIIQSMEDNFNGKVITAMVPLKEMFGYATVLRSNTQGRASYTMKFEQYE
                     KAPDIVSREVIKKNKEY"
     CDS             90675..91895
                     /locus_tag="C548_067"
                     /protein_id="AFT80433.1"
                     /translation="MKKRVIFVAKKLFNRSKEHLNVGTIGHVDHGKTTLTAALTRVSSE
                     IYGSELRKFDTIDNAPEEKQRGITIATAHVEYESKIRHYAHVDCPGHADYIKNMITGAA
                     QMDGAILVCSASDGPMPQTREHILLARQVGVPYIVVYLNKADLVDDTELLELVEIEIRE
                     LLSEYEFPGEKTPLIVGSALMALEGRDINGMGKSSVIKLVEALDTYIPLPERAINKPFL
                     MPIEDVFSISGRGTVVTGRVDRGIINAGEEVEIIGLKDTIKTTVTGIEMFRKILDEGRA
                     GENIGALLRGIKREDVERGQILAKPGSITPHTQFEAEVYILKKEEGGRHTPFLKGYRPQ
                     FYFRTTDVTGTCELKAGVDMVMPGDNVKMIINLIAPIAMEEGLRFAIREGGRTVGAGIV
                     VNILRDK"
     CDS             91900..92214
                     /locus_tag="C548_068"
                     /protein_id="AFT80434.1"
                     /translation="MKKQKIRIRLKSFSKILIEKSAKEIVETAKRTGAQIKGPISLPNK
                     VERYTILISPHVDKDARDQYEIRTHKRLVDILEKNDKTIDALMCLELAAGVDVQIKVGP
                     "
     CDS             92217..92801
                     /locus_tag="C548_069"
                     /protein_id="AFT80435.1"
                     /translation="MVGVIGKKIGMSVILNANGISIPVTIIEVLPNKILNIKTKKIDGY
                     NAIQLTNGKLLKKKVARLKEFRVSSQDIKHFTCQDKLTVSFFKLDDVVKVSGLTKGKGY
                     QGTIKRWNFNSQNKSHGNSLSHRTSGSTGQCQTPGRVFKGKKMAGRMGNEKKTVSNLKV
                     IKINIELNLIIIKGAVPGYNGREVFINKTKC"
     CDS             92819..93433
                     /locus_tag="C548_070"
                     /protein_id="AFT80436.1"
                     /translation="MKIKLRDTTDTIKVSKEVFDIDFKPALIHQVITSYIHNSRQGTKA
                     QKNYKTIRGGGKKPWKQKGTGRARAGSIRSPLWRGGCITFAVTHKTVYKKINRKMYKLA
                     MCAIISELLRQKRLIVLNEIKLNVINTNFIKSKMEELNIKFSKTLIITETCENKIELSS
                     RNISNVESIKVGSVNPIILINTNKVLITLAALRKLEEKFKI"
     CDS             93436..93693
                     /locus_tag="C548_071"
                     /protein_id="AFT80437.1"
                     /translation="MKYKQKLFKILLGPHISEKALLKSSQGSYVFKVSKTAIKKEIKQA
                     VNILFEKKVDSVRVVNVPKKKRGRYKKAYVKLLKGETIEE"
     CDS             93715..94515
                     /locus_tag="C548_072"
                     /protein_id="AFT80438.1"
                     /translation="MSLLVKVKPTSAGIRHAIKLKQRKIFKGRPIKQLIVIKKKHGGRN
                     NKGRITVRHIGGGHKQYYRQIDFKRNKDNITAIIERIEYDPNRNANIALIKYKDGARSY
                     IISTKGMKVGYSIESGTNVPIKIGNSLPLKKLHLGTKINCVELKPGKGAQLVRSAGNYA
                     QISSIDGRYVFIRLRSGEIRKLKSDCRATIGEVSNSKYNLCKLGKAGVNRWKGIRPTVR
                     GVAMNPVDHPHGGGEGRTSGGRHPVTPWGKMTKGYKTRKNIRKL"
     CDS             94517..94795
                     /locus_tag="C548_073"
                     /protein_id="AFT80439.1"
                     /translation="MPRSIKKGPFIDKHLFEKIEKALKSNEKKTIKTWSRRSMILPDMV
                     GLTISIHNGIKHIPIYITEEMVGRKLGEFAITRTFKGHKKGYVADKK"
     CDS             94809..95150
                     /locus_tag="C548_074"
                     /protein_id="AFT80440.1"
                     /translation="MEEVSAKLCGVRLSAQKARLVVNLIRGKSVNRALEILKFTSKKAA
                     KFINQTLKTVMYNAKNNKGMNIEKLIISAIWITDGKTFKRSLPRSKGRTDIIRNRTCHI
                     NIKVTELII"
     CDS             95165..95845
                     /locus_tag="C548_075"
                     /protein_id="AFT80441.1"
                     /translation="MGKKVHPIGMRLGVIKNHLSTWYAEQKQFSSLLKKDIEIRNLIES
                     RLNYANINISRICIERTANNASVIVYTARPGRIVGSKGDEVDKLRDEVNKIMGVKVQID
                     IEEIKTPEIDAKIIAQKIALQLEKRVMFRRVMKRAVQLAIRFGAKGVKIKLSGRLGGSE
                     IARKAWYKEGRVPLHTLRANIDFYKEEAFTSYGVIGIKVWVFKGERIGVVEEAKQLDYK
                     KNKV"
     CDS             95847..96260
                     /locus_tag="C548_076"
                     /protein_id="AFT80442.1"
                     /translation="MLQPKKTKYRKQQKGRNRGVANRGNDVKFGEFGMKALVNSKITSR
                     QIEAGRRAITRHVKRGGKIWIRVFPDKPITKKPLEVRMGKGKGSVEFWVAQIKPGRIIY
                     EIEGVNEDVAKEALGLAAQKMPFITQFVEKVIM"
     CDS             96264..96455
                     /locus_tag="C548_077"
                     /protein_id="AFT80443.1"
                     /translation="MLSIMKEEKKIEELNKKVLSLLNKQLKLRMQKRIGQENKMHLLKK
                     IRRDIARLKTRIKEKSVV"
     CDS             96452..96703
                     /locus_tag="C548_078"
                     /protein_id="AFT80444.1"
                     /translation="MKSNIKVRKIKGKVVSNKMNKTIVVLIERLFKHKTYGKYIKRSKK
                     ISVHDSKNKAEIGDIVECAESLKISKTKSWILIKILKS"
     CDS             96720..97091
                     /locus_tag="C548_079"
                     /protein_id="AFT80445.1"
                     /translation="MIQTQTNLELADNSGAKKVQCIKVLGGSRRRYANIGDLIKITVKE
                     AIPKGKVKKGQVMKAVVVRTKKGIRRKDGSIIRFDSNAVVLLNNTNEQLVGTRIFGPVT
                     RELRTEKFMKIVSLASEVL"
     CDS             97098..97400
                     /locus_tag="C548_080"
                     /protein_id="AFT80446.1"
                     /translation="MYKLRRKDEVIVISGKDKGKVGKIKRILKQKVWVVGINIRKFHKK
                     NKGNSIGGIIKQEASINCSNIAIFNSEVGKADKVKLISKNGFKTRMLRSTNKPLK"
     CDS             97397..97900
                     /locus_tag="C548_081"
                     /protein_id="AFT80447.1"
                     /translation="MKSIKLKYINIMRIPTISKVTLNIGLGKSVEQNDKRLLETAEQDF
                     RKITGQQPIITMARKSIASFKLRIGFPIGVKVTLRRARMWEFVDRLINIAIPRLRDFRG
                     LNKKSFDGNGNLTLGLREQIIFPEIDYEKVNGIRGLNVTITTTAKTNEEGFELLRTLGL
                     KFTK"
     CDS             97924..98229
                     /locus_tag="C548_082"
                     /protein_id="AFT80448.1"
                     /translation="MAKKSVIERDLKRRRLVKKYYLRRRTLKQIINNIKTSYEERFKAQ
                     LKLQGLPRDSNPIRQRNRCFITGRPRGFYNKFGLSRNKLRESAMTGYIPGLTKSSW"
     CDS             98257..98640
                     /locus_tag="C548_083"
                     /protein_id="AFT80449.1"
                     /translation="MSMQDTIADMLTRLRNAQLVCKSEVVIPISKLKLEISRILKEEGY
                     ILYYANDKTNITVKLKYFKGQPVISNIKRISKPSLRIYKGKDQLVKIDDGLGIVIVSTS
                     KGLMTSSEAIKRALGGEVICIVH"
     CDS             99248..99778
                     /locus_tag="C548_084"
                     /protein_id="AFT80450.1"
                     /translation="MSKIAKCPIKVPKNVEILLDKEVVIVIGKNGRLFLSKPSSVVIVK
                     DQQKLIFNSKKKDWVITGTIRALVNNMIIGVYKGFTRKLEINGVGYRAKIFGRIINLML
                     GYTHRIEYKLPKNIFAETHSKTLIILKGADKQKLGIVAAEIRAVRPIEPYKGRGIRYTE
                     EKVVYKEVKKNKG"
     CDS             99786..100139
                     /locus_tag="C548_085"
                     /protein_id="AFT80451.1"
                     /translation="MNLKKENRKKRIRFKICKKLKRERICVNKTSKHIYAQVVSADGKK
                     VLVSASTLEKDIKKETKNMNQMEAAKRVGVILANRAKKKSVINKASFDRSGFKYHGRIK
                     EVATGARKCGLIF"
     CDS             100179..100694
                     /locus_tag="C548_086"
                     /protein_id="AFT80452.1"
                     /translation="MKPENNKKKRETDFKEKLVKINRVSKVVKGGRIFGFSATIVIGNG
                     KGKIGLGKGKAREVSVAIQKAIEKAKRKLFVIKLKGDTLQHKIYNTYGASKIYMQPAYK
                     GTGIIAGGAMRSVLEIAGIYDVLAKCYGSTNPINVVKATLNGLKKMYDSEYIQKKRGVD
                     KIRSDLDT"
     CDS             100811..101263
                     /locus_tag="C548_087"
                     /protein_id="AFT80453.1"
                     /translation="MKLNKLINCVIGYKKEKKRLGRGIGSGTGKTCGKGHKGQKARSGK
                     KLKRGFEGGQLPLKRTIPKMGFVSRKYGGSEEVRFCDLSRLQRKLIDIDALKTAKLIKK
                     NTKSVKLIKSGKVKNKKVDIINIRGLTVTNGVRKIIEKFGGKIEIK"
     CDS             101260..102453
                     /locus_tag="C548_088"
                     /protein_id="AFT80454.1"
                     /translation="MISKIYQDIIKKMRFILVAIIIYRIGVHITVPGVDCFKVHNFIQA
                     NSAISLFNMFSGGAFERLSIFSIGLMPYISASIIMQVITGMFLDVEVSKHKLTSYLRYL
                     TLMLSVIHSLVVSILFLEKSVVYYKKSVVYLTIILTFVTGAIFLMWLGEQITDKGIGNG
                     ISLIILSGLVSVIPNALGRTLFLTIKDSSWMYIQILKVVILVLITIILVVVIESGQIRI
                     KVSYPRRLIGKKLYATQSSYLPLKLNMAGVIPAIFASSSLIITASVGQWINRSILPQLS
                     PGQPLYIMFFVLSVIFYSFFYTAIVLNAKEVSINLKKSGAFIHGMRPGKQTAGFISKVS
                     SRLNWFGAIYIVFFSLIPQLIMVYCKIPFGGGGISILIMVVVVLDFLSQIQSYLTAN"
     CDS             102539..102652
                     /locus_tag="C548_089"
                     /protein_id="AFT80455.1"
                     /translation="MKVRTSVKKICINCKIIRRKGILRVICKDLRHKQRQG"
     CDS             102902..103015
                     /locus_tag="C548_090"
                     /protein_id="AFT80456.1"
                     /translation="MMDLGCYRGLRHKRCLPVRGQRTKTNARTCKNINKGI"
     CDS             103021..103413
                     /locus_tag="C548_091"
                     /protein_id="AFT80457.1"
                     /translation="MVTRKSRKKKVLKKKEIINAVAHINASFNNTIVTITDKNGNTLAW
                     ATSGGAGFKGSRKSTPFAAQTASDRVAKSAAECGVKYIDVIVKGPGPGRESAVRALNSH
                     GINVKSITDATPIPHNGCRPPKRRRV"
     CDS             103426..104037
                     /locus_tag="C548_092"
                     /protein_id="AFT80458.1"
                     /translation="MARYLGPKCKLSRREGTDLFLKSGMVSIEEKCKFDKIPGQNKKHR
                     TRITEYGKQLREKQKVRRIYGVLEKQFKNYYKKAAKNKGAKGEYLLQSLEARLDNIVYR
                     MGFSVTRAEARQLVNHKSIKVNGRIVNISSYKVTVGDCISIRAKSMNQTRIKNALAIAN
                     KVKWVHVDEKKMEGIVKYLPSKISTDINEKLIVELYSKFK"
     CDS             104049..105038
                     /locus_tag="C548_093"
                     /protein_id="AFT80459.1"
                     /translation="MSSVNEFVRPSKINVEAISNNHAIISLEPLERGFGHTLGNALRRI
                     LLSYMPGCAVVEAEIKGVQHEYSVIDGIKEDVIEIILNIKEIAIKLYGIDEIELELKKI
                     GSGVVKAGDIKARQDVEIINPDHVIAHLNDHGELNMKLRFVRGRGYEPAYLRNKSDKNF
                     GRIQIDAKFSPVKRVAYFVESARVEQKTDFDKLIIELETNGTLDPEEAIRTSAKILRNQ
                     LDFFVDLSCENKKHVENEVEHDRRTDTKIDKALLLPVEDLELTVRSANCLKAENIFYIG
                     DLVKRTEGELLKTPNLGKKSLNEIKKVLKVRGLALGMHIDLWPPGKKN"
     CDS             105053..105403
                     /locus_tag="C548_094"
                     /protein_id="AFT80460.1"
                     /translation="MRHRKKGRHLNKSVSHRKALFKNLCFSLIKHEMIRTTLSKAKELR
                     HYIEPLITLSKKDTVSNRRLAFNKIPSKELVAKLFTELGHRYLMRNGGYIRIIKQRLRP
                     GDNAIIALVLLA"
     CDS             107019..107336
                     /locus_tag="C548_095"
                     /protein_id="AFT80461.1"
                     /translation="MYAVIKCGNKQFYVKEGQKIKIDKVKLEIGDVIVITKVLLINKKN
                     KIIKIGRPFVKTATVSAEIIAHKREKKIKIIHFKRRKHYMRHKGHRQWFSEIKIINIKG
                     Y"
     CDS             107341..107607
                     /locus_tag="C548_096"
                     /protein_id="AFT80462.1"
                     /translation="MAQKKAAGSSRNGRDSNSKRLGIKIYGGQYVISGNIIVRQRGTKV
                     LAGHGVGIGRDHTLFALINGCIFFYNIKKGNRKRKCVKIVCSL"
     CDS             107595..108578
                     /locus_tag="C548_097"
                     /protein_id="AFT80463.1"
                     /translation="MQFIDETYILIEAGTGGTGCLSFSSLLRGSDGGNGGTGGNIFCIG
                     DKYLNTLFFLNYNKVYKAQNGEIGKPKKQNGNKGKDVFIKVPVGSMLRDAQTCELIGEI
                     IIHRQNIKVAKGGTSGIGNFKTKRSKNMKGTIGESRNLYIELILLADVGCLGIPNSGKS
                     TLIRSITSALPKVARYPFTTLRPFLGFVKLNKTYSFIITDVPGLIIGASQGLGLGLKFI
                     KHLNRIKIICNLLDVMCNKVLDTTLGIISEIKTIYIDMFQKQRYLVLNKLDKLPKYKKS
                     QVIEIVINGLTWRNKTTLFIISAKKKYGCYELKKSALTYLKRGING"
     CDS             108571..108810
                     /locus_tag="C548_098"
                     /protein_id="AFT80464.1"
                     /translation="MDKNRARRQQNSSKRSIVRTYIKRVLKAIKLKKFKLCIEEFYKAQ
                     SVFDILADKNIISKRKSARIKSRLNLQIKKELQC"
     CDS             108826..111672
                     /locus_tag="C548_099"
                     /protein_id="AFT80465.1"
                     /translation="MINVRYNNTLNLPKTTFPMRGNLSIKEPIRLNKWKQSEIYKKLRQ
                     DRKGCKKFILHDGPPYANGHIHIGHAVNKILKDIIIKSKNLEGCDSWYVPGWDCHGLPI
                     ELNILKNNNGKFLTSNKIMLYCRKYVEKQIYSQKVDFIRLGILGDWDNAYRTMDFINQA
                     GIIRSLSAIVKKGYVFRGFKPVNWCFQCSSALAESEVDFLEKVSESIDVAFFCIDNYKL
                     VKNFGVNNCIEKPIEVVSWTTTPWSIPANQAIHVLAFCIYVLVDVGVKFILLAEQLVEN
                     CLNRYQLNGKIIAKTFGKELEKVRLKHPLHNIDAFYDRITNIYIADYIAIKTGTGIIHA
                     SPAYGEDDFIVYSNLQYNENMLKLVKSNGFYIKYLSVFGGQLIWIANSEIINNLNNRII
                     AKELILHSYMYCWRHKNPLIKMATSQWFVGMDVGKISLRKKALDCLKNVKVYPSSGKTR
                     LYHMISNRPDWCISRQRSWGVPIPFFIKKKRCLLHQRIIEIMEIIAKKVQNEGSEVWIK
                     IKSCEVFGDEDIVYKKITDILDVWFDSGTTHNHVLRGSNFILQKEDKADLYLEGLDQYR
                     GWFHTSLITSAAISGHAPFNKLLSHCFTVDKNGQKMSKSIGNVVSPQTIISKYGADILR
                     LWVVSKDYESEMTMSEDIIQLIADSYRRLRNTTRFMIANLSGFDQSKHGIDPEKLLALD
                     RWALDISANFQHAIKNSYKDYRFVDIYQQLCNFCTRDLGSFYLDIIKDRQYTTQKNSLY
                     RRSCQTTLYHIIEAMSRWITPICTFTAEEIYESLSVKRYNKSVLLETYYRELNPLPKGL
                     VMGRVFWKIIKAVKSEVNKCLENYRKKNIIKSSLDAKVTLYVSETYYKILSLLKGELRF
                     VLITSSAFLKKSVNKTKTAIFTGLSGLQVLVQKSKYKKCERSWELLPDVGRYNKHPKLC
                     ARSIDNLPRGPGEVRLYV"
     CDS             112467..113216
                     /locus_tag="C548_100"
                     /protein_id="AFT80466.1"
                     /translation="MFSGDFDKNNAYVEIKAGSGGVESQDWANMLVRMYSRWAVTHDFK
                     TETVNLNIGELLGVKSATLHIKGDYAFGWMRTEKGIHRLVRKSPFDSSKRRHTSFTSVF
                     VYPEITSKVHNIKINTNELRIDTYRSSGAGGQHVNTTDSAVRITHLPTKIVVECQSERS
                     QHSNKERALTLLKTKLYDFDKKKGEVERINIEKKKAGICWGNQIRSYVLDAQRIKDLRT
                     GVKNNNCEKVLNGELDLFIEASIKQGL"
     CDS             113217..114707
                     /locus_tag="C548_101"
                     /protein_id="AFT80467.1"
                     /translation="MIIKNYLIKDRLNKLQVLSKTANKAGKSAFYNKFRRTSLAKSLKK
                     IFGEKNKKQLVNLKLTTAVAGRIMRKRGPFIVVQDVSSNIQLYIDKKTISNEIHKYIKD
                     WDIGDIIGAIGDIDKSKIGELYLLVKKAYILTKSIRPLPSKFHGIKDQEIRYRHRYLDF
                     IMNKEVRKSFKIRTRIISALRKFFYELYFLEAETPILHSMPGGAIAKPFETYNYSLNIK
                     LYLRIAPELYLKRLVVGGFERVFEINKNFRNEGLSTWHNPEFTMLEFYWAFATYKDLME
                     ITEHMIRFVANEALGTTIINIGNILNIDLSEPFDCLSMRDSLIKYGKTFSINNSDFYDL
                     ESLLFLSKRIGLTVANYNNYGNLLNKLFEVIVERKLIKPTFVTDYPVEVSPLARSKDSN
                     LNITERFELFIGGREIANGFSELNDYIEQSNRFYLQLRNKYTYDLSNFDMDYIRALEYG
                     MPPTAGEGVGIDRLVMILTNKDSIRDVLLFPLLRSRKV"
     CDS             complement(114672..115286)
                     /locus_tag="C548_102"
                     /protein_id="AFT80468.1"
                     /translation="MINYFNVIRLIGGCKKRSILNLPYTNLHGGRCVRPTLINVREIFF
                     DLIKNDITNKTIFDLYAGSGSLGFEAISRGAKYVLFLETNKSFVKNLYLNKKKLKFCKS
                     VRIIKTNSIKHINKVASNSFDIIFIDPPFCRGLAYPSINLLELNGWLNDKALIYLEVES
                     KLDLFLLPNTWTLYKELTLGNYHILLYRRFLNFTATQQRKK"
     CDS             115346..116188
                     /locus_tag="C548_103"
                     /protein_id="AFT80469.1"
                     /translation="MIQNYPETNIEGYIKTVLGFPIISAQDEYDLARRLRNKGDLDAAR
                     CLVISNLRFVIHIARSYSGYGLQNSDIIQEGNVGLMKAVKRFDPAHGVRLVSFAIHWIK
                     AEIHEYVLRNWRIVKIATTKSQRKLFFSLRCAKTSLNWLNREEIKSIAKDLNVKPTVVR
                     EMECRLSSTDYGFDNKQKEEKNNYKNPSNYLEDSRFDPALQFENFDFERYSYRRLYVAL
                     NKLDERVRDILKQRWLNEQKATLHELADIYGVSAERIRQLEQRAIKKIKNYINISTYI"
     CDS             116202..116417
                     /locus_tag="C548_104"
                     /protein_id="AFT80470.1"
                     /translation="MTKRCQITYKKPMQGNNVSHSHRKTRRRFMPNLQKHRFWIKKEKR
                     YIKMHITTKGMRIIDKYGIEKVLIKT"
     CDS             116434..116583
                     /locus_tag="C548_105"
                     /protein_id="AFT80471.1"
                     /translation="MRKKIKLVSTKGTGHCYSTYKNKRENKKKLNLKKYDPIIRRHVNY
                     RESK"
     CDS             124104..124220
                     /locus_tag="C548_106"
                     /protein_id="AFT80472.1"
                     /translation="MWKKQKKESRGKCGKSRKKSKLEKKRGGKEICIVECVM"
     CDS             125444..125590
                     /locus_tag="C548_107"
                     /protein_id="AFT80473.1"
                     /translation="MLIVDVCSMFVKWLEFRGLFICYCLLDLCGKKKMLYGYLESRVKM
                     LVV"
     CDS             complement(126070..126246)
                     /locus_tag="C548_108"
                     /protein_id="AFT80474.1"
                     /translation="MLKSCCFKEDKICYICGMFVGKVVRLVRTFNKVVRLVRTFNIVVR
                     LVRTFNIVVLGIC"
     CDS             127728..129161
                     /locus_tag="C548_109"
                     /protein_id="AFT80475.1"
                     /translation="MKKIRTRIAPSPTGTPHIGTAYISLLNYYFARINNGKVILRIEDT
                     DSKRSKSKFENKILELLHWLGIQWHEGPDIGGKFGPYRQSERNNIYNKYVEKLIKVGKV
                     FKCYRTSEELEKLRKCKVDKTLKEKDLQLDYKELKFRKKHNWPYVIRLKVPNKGKCVFY
                     DVLRGSITMNWDQIDSQVLIKSDGTPTYHLANVVDDYLMGITNVIRGEEWITSTPKHKL
                     LYDYFGWKQPEFCHLPLLRNPDKSKLSKRKQNNSIEFYRKMGYLPQTIINYLGSLGGVK
                     TTKWYRKNTNMKTKVDIKSISLGGPIFDLDKLSWLNGIYIRSMKNETLIQVMYEWAKDY
                     IHKILPTIKPRIKILTDIIHLSEQVFYGLPKLKKEDFKVIALKKKLQIKVLKHLWLQLE
                     YIEKWDKQNILYKVKQVSNQLQMKMKTIIAPIFIAINGRLISTSVINTIVILGKDITRI
                     RIKQAIKLIGGITLKHENK"
     CDS             129192..131840
                     /locus_tag="C548_110"
                     /protein_id="AFT80476.1"
                     /translation="MKIALDNVSYLEELYEQYKNKGNVTEEWRQIFDYITKQECRFKTI
                     KTCEKNTIKQMSVLKLITNYRYMGHKKAHINPISGKNKVKAIQLSLHKLNIKDLNKAFN
                     NGVGQNKSKLKEIIDVLDKTYCSSIGCEFRHILNNVEIFWLEQSFESVLNKYSQKKNIS
                     LHILGLITAAEALEAYLSSNFPGTKRFGIEGGETLIAMLYETIQRAGNYGIKEIFMGMA
                     HRGRINVLVNILRKSPADIIKEFEGKQIYEAYSGDVKYHQGLSSNIKTKGGDVKLNLAF
                     NPSHLEIVYPVIEGAVRARQDYMNDKTKVLPVVVHGDTAFAGQGVVMETLQISKIKEYN
                     TGGTLHILINNQIGFTTYKHNARSTKYCSDIAKMFNYPVLHVNGDDPEAVQYVTQIAVD
                     YRNKFKKDMVIDMICYRRRGHNEADEPSITQPIMYKKIKNNPTTRELYSKHLLKQGLIS
                     KSDVKQMVSLYRHKLNYDSNNKAYKKTTGSMYKFHEEDLNDTSFSMKRMRELAVKLCDL
                     GELKVQSKVAKIYSNRRKLVSSNSIKINWGFAELLSYASLLDEGYGIRITGQDTGRGTF
                     SHRLAVIHNQKDGARWTPLQHIKKGQHKFTIVDSSLSEEAALAFEYGYSTTSKNMFVAW
                     EAQFGDFANGAQVVIDQFISSGENKWGSLCSLTLLLPHGYEGQGPEHSSARIERFIQLC
                     AEQNMQVCVPTTPSQVFHLIRSQAKRKNRKPLILMQPKSLLRHKYARSSFEDLSNGRFK
                     TVIGETEKIKPDIVKRVILTSGKVYYDLVAYRKEKNIYETAILRIEQIYPFPEKSIIKK
                     ISIYSKCEHIIWCQEEPKNQGAWYQIKYFLNKKLKIRLKFVGRTSASAPASGYFDAHLK
                     QQANLIKEAFF"
     CDS             132009..133079
                     /locus_tag="C548_111"
                     /protein_id="AFT80477.1"
                     /translation="MLEVVSPTEGFLQIIKIPVGKKCKSEQLLGIIVAQKEEGFYSSGS
                     SSTNIKQQKLCKKEQKVDESEKQELKQFYKQAIELEESYSPEVRKAKTSIDVENLFENG
                     TVQDKRVNIRKENVKYSINEIGVKRVQLSRLRQTITKRIVKAQKNAAMLTTYNEVDMGN
                     ILEIRTKYRELFEKKHGTKLGLMGFFVKACTVALKQFKKVNAVIDDKEIVYHNYQDIGI
                     AVSTNRGLVVPILRHTDSIKIEEIEKKIMDFRKRGVDGKLSIKELTGGTFTISNGGVFG
                     SLFSTPIINPPQTAILGMHKIQNRPVVLKGEIVIRPMMYLALSYDHRLIDGKDAVNFLF
                     FVKELLEQPIRFILNI"
     CDS             133100..134518
                     /locus_tag="C548_112"
                     /protein_id="AFT80478.1"
                     /translation="MVSLFDVIVIGSGPAGYVAAIRSAQLGLKTACVEQWMNNGRVVYG
                     GTCLNVGCIPSKTLLEISHKFIDAKANFEKIGINFENISINVKKMIRHKNKIVYSLNDG
                     IAALFKANGVVVLRGSGKILTKKTVEVLHKGKLCNFQAKNIIIASGSIPRCLNQVPFNG
                     DTIIDSAAALNLQEVPNRLGIIGAGIIGIELGSVWSRLGSKVTIFESLDKLLPVIDFSL
                     SKQISQILKKQGLNIKFNVRIIGSEIVNNEVKVRFIDHFGEHCLTFDKLIVCIGRMPFT
                     QSLIDKESGLVIATNGFIKVDRQCKTNLSGIYAVGDVVRGPMLAHKAAQEGIMVAELIA
                     GNQVQLNYDTIPGVIYTSPEVAWVGKNEQQLISYGIKNYKIGIFPFANCGRARTSNEIQ
                     GLVKIITDVNDIILGVHIIGHNASELIAQGVIAMEFSSSAEDLALTCFAHPTLSEAIHE
                     AACTASLGNTIHNI"
     CDS             134941..135123
                     /locus_tag="C548_113"
                     /protein_id="AFT80479.1"
                     /translation="MFFFAFVFYVIFLSFVVSFSSLFLLLCFLLEVLGCFKDLSCCIKE
                     FFFVMLFRVLLFVIT"
     CDS             135585..135872
                     /locus_tag="C548_114"
                     /protein_id="AFT80480.1"
                     /translation="MCCSCVFDDLCKCVVVVYGVRVLKRLLVCVVVLKESKRLLVCVVV
                     LKKQVRSCKKKEGKGKNWQLAVGSWGWGWGWGFVVVCCRCDMYKMLDVRC"
     CDS             136323..136679
                     /locus_tag="C548_115"
                     /protein_id="AFT80481.1"
                     /translation="MVVIVGKCKRRVVNKDKNMNYEINILLNVNNDNLTSENIKKLIKI
                     IIENNGRITKLEDLGNLNLYYLIKKQKQANIILINIDCEKYVIKKLEKRLKYNEVIIRY
                     IIIKKSKAKIKVNK"
     CDS             136688..136927
                     /locus_tag="C548_116"
                     /protein_id="AFT80482.1"
                     /translation="MLFRKKKYCRFTAEKVKEIDYKKNDILKLYIAENGKIIPSRITGT
                     KVRYQRKLTKAIKKARYFGLLPYTDKNYNKNGGC"
     CDS             136933..137364
                     /locus_tag="C548_117"
                     /protein_id="AFT80483.1"
                     /translation="MNVILISKNSNSGKKGTIVSVNKGYARNFLIRKGFAIIAKKKNIE
                     YLKQMRKHYLKEYKLYIYKIKTKLKNVKIEIFCKSGQTGKIVGSIGRRYLSKVFYEKYE
                     IKINKKHITIKKNIIKKFGEYKISLYEQINIKINIQKYK"
     CDS             137445..138719
                     /locus_tag="C548_118"
                     /protein_id="AFT80484.1"
                     /translation="MLDNAAWKKISEIIKNEDFYSIEHKYIFDAITHIAEKNNKVDMVT
                     VAESLETNNKLQKIGGISYLTELSRNTHSIHNIVAYADIVRECSNLRNLIRISKKIAEE
                     AFNRNGKKVQDIIHKAEKLILTMAESRYRVKKTNLLNLNELLNKTINSINKMYSTKSSM
                     TGLLTGFNELDNMTSGFQKADLIIIAGRPSMGKTSFAMNIVEYIIKTNKSDPVIIFSME
                     MPAEQLILRLLSSVGRIDQTNIRKGNIGEEDWLKLTESLKKIKNCKLYIDDTPMITPID
                     IRKTIKKCIRDTGKISLIMIDYLQLMHVSSSFISYNRTAEISEISRSLKSIAKEFNCPI
                     LAVSQLNRSLEQRNNKRPIISDLRESGAIEQDADLILFIYRDEVYNSDCLDNKGIAELI
                     IGKQRNGPIGVINIRFTGKYTKFEN"
     CDS             complement(139467..140489)
                     /locus_tag="C548_119"
                     /protein_id="AFT80485.1"
                     /translation="MIILGIETSCDDTCIAIYDTKSGLITTKKYTQTIHTIFGGVIPKF
                     SSFYHLNKIIPIIKSLFFKFQIHTTNINAIAYTAGPGLYQSLLIGAYIAYSISYTLKLP
                     ILGINHLEGHIFSAMINKKKPDFPFICLLISGGNTQLIDVQNIGHYKILGESKDVSLGE
                     TFDKIAKVLKLYYPGGVRLSHLACFGKIKKQNFPKILRNNITFSFSGLKTYILNYLKQF
                     KYTNKYQYKANLAKSFEEYVLNMLSYKCYKALIYYGRSCLLISGGVSANKTLRKHFNLF
                     FKNKLNNFQITFPDQVLCTDNAAMIAYVGALRLTSGEKITNKLLIRPTWCLEELKYPLF
                     "
     CDS             140440..140745
                     /locus_tag="C548_120"
                     /protein_id="AFT80486.1"
                     /translation="MAMHVSSQDVSIPKIIMLLLYYIKLLKGKKMPYIKIRENESFEVA
                     LRRFKRSCEKGGLLAEVRRREFYEKPTTVRKRKAAAAIKRYIKKIKREHTRFERKY"
     CDS             141308..143044
                     /locus_tag="C548_121"
                     /protein_id="AFT80487.1"
                     /translation="MFEILELNIKELINKGKEQGFLINSEICELFDNEKVDEIICIVKD
                     KGINIIDKISEVENIYKNVEDKNICKKENDIRHFDPVRIYMREMGKIDLLDRKGEIEIA
                     KKIEEGTKEIMAALVYLPGAVDYVLEIYDLIIKDTEVNFYDLFTGFMYFKKVKKEEKLK
                     AKNNVLISETYNEGPDHILTKNLFEKIRKQNKQVKINVLTYGYKSKEAKMELKLLSKYF
                     SKIKFLPKHFEGLLSKVRLSIKNIRFHENLILKYMVKMVKLSRKEIINSFIGNEANLKW
                     LDKFILNTEKTISRKNYRSNILKSQKKILLEQQQINLSVVELKEINRKLLIGEYKAHKA
                     KQELIEANLRLVISIAKKYTNRGLQFLDLIQEGNIGLMKAVDKFEYRRGYKFSTYATWW
                     IRQAITRSIADQARTIRIPVHMIETINRLKRLSRKMLQERGIEPTPEELSNRLEISENK
                     IRKILKIAKEPVSIETPIGEDEDYYLSDVIEDNITASPIDAATDEGLVEATRNVLSELT
                     AREAKVLRMRFGIDMSTDHTLEEVGKQFDVTRERIRQIEAKALRKLRHPSRSEALRSFL
                     EE"
     CDS             143074..143892
                     /locus_tag="C548_122"
                     /protein_id="AFT80488.1"
                     /translation="MNKRIYLSLLLILILNKEGYIHVLTPGGKVCLEQKYLIFIATLLM
                     LIIVIPVILMTIKFNYKYRETNKKIEYKPEWDYSKKVELIVWGVPVMIILILGLITLKS
                     THELDPQKTLINNKNNVITVEVISLDWKWLFIYKKIGIATINQLVLPINVPIDLKITSE
                     TVMNSFFIPQICSQMYAMSGMKTINYLLSNKKGTYIGLSTNFSGKGFSGMKFKVLVVSL
                     KKFESWIKKIKEYKRNINYKILVKETINNKIEYYSSLEKKYLKLLSNKGV"
     CDS             143895..145844
                     /locus_tag="C548_123"
                     /protein_id="AFT80489.1"
                     /translation="MLGRLKFESIPYKEPIILFTGIFVFLVIILILSIITYLKKWIYIW
                     NYWIRTLDHKKIGIMYIIFALIMLIRGFTDAVMMRLQQVIAYKNNIGYLPSYHYDQIFT
                     VHGVIMIFFMAMPFMFGLMNIIVPLQIGARDVAFPFLNSLSLWLTVFSGVLINISLFIG
                     EFASTGWLAYPPLSGIEFSKGVGVDYWIWSLQISGIGTLIAGINFVVTILKMRAPGMEF
                     MRLPIFTWTILCSNLLIIMSFPILTATISLLTLDRYLNMQFFTNHFGGNPMMYVNLIWA
                     WGHPEVYILILPAFGIYSEIVSTFCKKKLFGYNLLVYATIVITGLSFIVWLHHFFTMGA
                     GADVNAFFGISTMIISIPTGVKIFNWLFTMYKGKIEFGIPMLWTVGFLIAFSIGGMAGV
                     LLAIPGVDFLLHNSLFLVAHFHNVIIGGVLFGYLAGLNYWFPKIFGFKLNEKIGKYTVV
                     CWLIGLFVAFVPLYILGVLGMTRRVSYYNNKIWHRFLLIAMFGTIIILFGVIGQVLQVI
                     RSIIEKDNNKDYSGDMWNGRTLEWSISSPPNSYNFANIPYIIDRDQVLLLKKRQYVKKN
                     KYKKIKMPKDTCKAFFISLFSLIFSFSMVWYIWWLSIIGFVGMISTYMFYLYSTKKVSY
                     IKVEEIKNNEKRFM"
     CDS             145862..146407
                     /locus_tag="C548_124"
                     /protein_id="AFT80490.1"
                     /translation="MYKIDKVSEKNILLGFWIYILSDCILFSVLFAVYVLLSKNTIRYN
                     MCLVNIETLILLLSSFIIGIVFLKFKKKQIVFNLFIVLLLGVLFVILEMKELINLINNG
                     FTPKTSSFISAYLTLIGTHCIHIVVGIYWGICLLLNILFKGLTIKNKTSLLCLSIFWHF
                     LHIIWVCIYTIVYLIGVL"
     CDS             146409..146708
                     /locus_tag="C548_125"
                     /protein_id="AFT80491.1"
                     /translation="MNLINHLKDCIFGFLISFILTTLAYMFVVNISFPILVIKLVTLLF
                     AAIQIFVQLIYFINIKEVSKLDKNIYIGSLLFTLIIIFIILGGSLWIFYNINGK"
     CDS             146698..147552
                     /locus_tag="C548_126"
                     /protein_id="AFT80492.1"
                     /translation="MVNKNYLVIAKPNIIIGNVISILGGIFLSYKWNIKILIGSLLGII
                     LIIVFSCILNNYIDLDIDSIMLRTNTRVLVTNFLFIKTAINYAYILFLLGLVILYKLTN
                     ILVISLSLIGIVIYILMYSLYYKRNSPYSTLIGSLAGSLPPLMGYCSISNNIDLAAIII
                     FLIYWLWQIPHSYSIAILKLNEYMLASIPVFPISKGLLTTKKHIIVYIFCFIIAEFMLF
                     LNGYTGLFYFSLMSLLSFYWLFVAILTYKSNRVEFVTKQIFFISILIIVCLNLMIFIDV
                     KNP"
     CDS             complement(147715..147834)
                     /locus_tag="C548_127"
                     /protein_id="AFT80493.1"
                     /translation="MWLKIRVECKGLILKYCNVVKKKKQLNKKRNTLSFKKEK"
     CDS             148815..149018
                     /locus_tag="C548_128"
                     /protein_id="AFT80494.1"
                     /translation="MFVNTTTTYIHINYVKRIIQQKDKKDCKKTNRKGRKMYIRKKNIQ
                     RQKKYIIKRKIRKTRKNRRQKK"
     CDS             149015..149275
                     /locus_tag="C548_129"
                     /protein_id="AFT80495.1"
                     /translation="MTGKNIIINAFGKNKIDTGNSEVQIAIITNNIYKLQIHLKKNKYD
                     YHSQLGMTRMVNKRRKLLTYLKKTQVSRYKHLVKTLKLRHK"
     CDS             149471..151429
                     /locus_tag="C548_130"
                     /protein_id="AFT80496.1"
                     /translation="MSVFYQEKYYAAGKIPGGFFKREGRATEKEILTSRLIDRPIRPNI
                     NNFYNNEIQIICTVLSAKKNTDITAMIGTYAALGITDIPLKQSMGVARVGFNKEVGFWL
                     DITKEKCSELDIVVAGTKKSVLMVETEAKQKTEAIIIGAISFAHRELQVVIKNIKEFSK
                     DYKTKNINNKFKSNKLKVHISSFKDYLFKKFNHSINDTFYIVDKIKRKEALIIITNQVF
                     ETFINHFLTLFYIYENLNLIIKKIFINFLFSIKKRIDGRDFKTIRSLSIELCCLPCTHG
                     SALFCRGDTQAIVALTLGSLRDAQFIEGLEEDRYDNIMFHYNFTPYSVCEIGFIGMPKR
                     REIGHGNLAKRAILGVVSKDEFPYSIRIVSEITESNGSSSMASVCGASLALMHAGVPLR
                     TTVAGVSMGLITKKEHFFVLTDIVDEEDKFGDMDLKIAATFKGITALQMDIKQQGSKTD
                     QKEILQRTLNQALEAIKQISAKMNVVISQSRKSISINAPSYVVLKIETEKLRDVIGKGG
                     TTIKKICEFTNSAIEIQDDGNIHIYAKTKLNLQKAIEAIKLITEETKLNKLYRGKVIRI
                     MEFGAFINLLPGIDGLVHVSQISSCHVTNIREFISEGDIVTVKVLEKDHKGKLKLSIKE
                     IDPIEKSIFEAKIQSFI"
     CDS             152022..152165
                     /locus_tag="C548_131"
                     /protein_id="AFT80497.1"
                     /translation="MFVCCLLFVVCCLLWLWLWLWLLLLEYCWKKKKRWCIKTICKKII
                     HW"
     CDS             153448..154023
                     /locus_tag="C548_132"
                     /protein_id="AFT80498.1"
                     /translation="MKNMNKSKIIITKSAQKYLANLLYNHNMATGVRIFINKQYAEPSI
                     EFCYKLTDKDIKINLTKINVFLEKDSLPFIKNAVIDYIIDRLGGKLTIQIPKIETNWNL
                     EHKVNFIIDKEINPILATHGGFIRLIKVTKENLAIFQFEGGCKGCVSVDFTLKKHVKRI
                     LLERIPELTEILDLTDHTDNIKAYYKKI"
     CDS             154020..154439
                     /locus_tag="C548_133"
                     /protein_id="AFT80499.1"
                     /translation="MSNIKAVQKKIIKELKFFDNWIDRYKYILDLGKKLPSMPAKWKKP
                     KYLISGCQSNVWIHHKFIDNKVHFIATSDASIVLGLIAIILRIYNYRNPREILSTPLDI
                     EMFVDLEQHLSMTRHNGLKVMLSHIYYIASIYIRT"
     CDS             complement(154420..154860)
                     /locus_tag="C548_134"
                     /protein_id="AFT80500.1"
                     /translation="MKQRILFQSIDFYIVDDNYLNDIVIESINWNQEGLIPVITQQYDS
                     GEVLMLAWINKFILLDTQLGIYVCYWSRSRCKTWLKGEQSGNIQLLKEIYLDCDGDTLL
                     FKVDQYGPSCHSGRISCFYNKLLNNSNNIAKKAIISPKFLYR"
     CDS             156544..156663
                     /locus_tag="C548_135"
                     /protein_id="AFT80501.1"
                     /translation="MVNTKNNGIMQIFKLTTKQININPQTLLHKLFINEIHIF"
     CDS             157183..157314
                     /locus_tag="C548_136"
                     /protein_id="AFT80502.1"
                     /translation="MFYVVVVVVVVDICILFFIFDLGCYLMCMFYLWYMYFDICFRY"
     CDS             complement(158032..158676)
                     /locus_tag="C548_137"
                     /protein_id="AFT80503.1"
                     /translation="MKNFLSLDISYTYFSMSLYTLKNKILINKLCFYKKNISTNNVLFF
                     LFLKSILNKTQIDLSEINYISCGTTIGDRTNIKKIKCICKGISCIFNIPILLLSKLKAL
                     ALGAWFDYNYSYILSCIKISKTLYNIGIFHFVNKGQFLHIPTSLIKERKITIKNPLFYS
                     AHRHIFTLNQFLYTGKGFLYINRDLCFKPTFFDPERIPDSIYLLRLSFYFF"
     CDS             complement(158697..159809)
                     /locus_tag="C548_138"
                     /protein_id="AFT80504.1"
                     /translation="MIIKLPEIGDINKKVEVIEIPVKVGEFIKKDDTIVVLESEKATID
                     LPSPNEGTITKILIKEGENIYSGKSIMELEDIINKKVILNKEKSIAQAGPAAKLMARKL
                     GIDLETDKIIGSGKKNCILKEDLKSYIKDKRIESSEDNTDQNVKNILSVSAKKLHNSWR
                     NIPHVTHFDELDITKVEKFRKTIKYELGIKITLLSFFIKVCSCALQKFSKFNMLLDLKT
                     NKRNFHKSSHNNISIAINTSKGLLVPVIKHVDKKNIIDIALELKEITKRTLIGKNKLDD
                     MMGGCFTISNLGIIGGKGFTPIINSPEIGILGIGKTNIKPIWTGKQFKPTTMLPICLSY
                     DHRFINGVYAAKFIKFIIKLLTDIRNWIVC"
     CDS             complement(159825..162551)
                     /locus_tag="C548_139"
                     /protein_id="AFT80505.1"
                     /translation="MKQSYIRKQRTEKENRQRVMDREGMYRVKSLVKNYVKKKYIIKNN
                     ILNKDYNDYKNTIPKSCEKRNPGNKYLERKIRSAVRWNTIALIIRANTKNNLGGHISSY
                     MSSCTLYEVGFNHFFRGKNNKFEGDLIYFQGHVAPGIYARSYLESRLTENQLNNFRKEI
                     KGQGLSAYPHPYLMPKYWQFPTVSMGLGPLQAIYQARLMKYMDCRCIQNMKDRKVWAFV
                     GDGECDEVETIGAINVASREKLDNLIFVINCNLQRLDGPVRGNGKIIDELEQIFKGANW
                     NVIKVVWGGDWDMLFEHDKKGILQKCINDTVDGDYQRYQALGGKYTKEQLFGKYKDTAS
                     LVKNLSYKEISNLNRGGHDPQKIYAAYYEAVNNSYRKPTVILAHTIKGYGIYKFESSME
                     THNVKTMDYNALKRFRDKFEIPITNEKIKTNNIPFYKPDEDSPEIKYIHKCRKNLNGYL
                     PKRNESLFVLNIKSLEKTIFEKIVNNIGNRKVSTTMVCVRIINSLMQNKNIGKRIVPIL
                     PDEARTFGMETMFSKVGIYSIEGQKYLPMDKEKLIYYKEDKQGQLIEEGINEVGSMSCW
                     IAAATSYANHSYTLIPFYIYYSMFGFQRVGDLAWAAGDLQSRGFLLGGTSGRTTLNGEG
                     LQHQDGQGQVLASIIPSCRSYDPTYSYELAVILQYGLKKMYVNKEKCYYYISLMNEKYL
                     HQKKQNNCKEGIIRGMYLLHQTNKKNNKSKLYKNTSQKKYTKIKHNNRKLQVQLLGSGS
                     ILREVEYASDILKNEFNIESNVWSVTSFNELRREAVELDRKNILRCETQIPLKPWITKC
                     LEKYNSPVIASTDYIKLYADQVRAWVPNDYYVLGTDGYGRSDTRKKLRYFFEVDRYFIT
                     IISLKSLHNQGIIDMSIIKKALTKYDINTKKINPLTL"
     CDS             complement(162561..163436)
                     /locus_tag="C548_140"
                     /protein_id="AFT80506.1"
                     /translation="MIRGSIVAIVTPMKKNGVIDWASLRNLVKFHLENKTDAILAAGTT
                     GENTTMTLEEHGKVIRTVVKEVNKKISVIAGIGANSTIEAVKLTKMAKDAGAEYGLSVT
                     PYYNKPTQYGMYNHFKEVATVGLPIIVYNVPKRTGVDINNETILKLSLIKNIVGIKESS
                     GNLARALELIEKYKKQDFYLLSGDDSTACEFILAGGHGVISVTSNIVPKLMHELCIASS
                     KGKIELAYKLNKELMPLHYALSLESNPIPVKWALKKMGLVKKGIRLPLTWLATKYKKPL
                     LKTLKSLEVI"
     CDS             complement(166493..168037)
                     /locus_tag="C548_141"
                     /protein_id="AFT80507.1"
                     /translation="MSESFAELFEKSLNKINLKPGSIIKAKIVYIDKDWIKVNAGLKSE
                     VKINIDQFKNDKDDVFLKIGDRINVVIETLEDGFGETRLSREKANRLEKWKNLEKAFNN
                     NEVVKGIILGKVKGGFTVDINSIRAFLPGSLVDIRTIRDTLHIEKKYIDFKLIKIDKKR
                     KNIVVSRRAVLEIGNDILKQNISSDQFISKSIKGIVKNITDYGAFIDLGGMDGLLHITD
                     MAWKRVKHPSEIVSLGDEIEVKILRIDIDRNRVSLGLKQLSDDPWKKVKTCYPVGIKVK
                     ACITNITEYGCFAEIEDGIEGLVHVSELDWTNKNINPSKLVSIGERVEVMILEIDELRR
                     RISLGIKQCRLNPWENFSLKYKKNDRVNGIVKSITDFGIFVGLNGGIDGLVHVSDISWK
                     DLDEKSIRKNYRKGDTIETRILSIDPERERISLSIKHLKQDPILSFFNYKGSLLNGTII
                     SITDFNSEFDTFVKFFTLFVTKSHYYHLKYKLNDRIECYINSIDQKYRHITMFEVC"
     CDS             complement(168146..169465)
                     /locus_tag="C548_142"
                     /protein_id="AFT80508.1"
                     /translation="MKNKVKYIVQRAIKPIKGIIIVPGDKSISHRALMFGSLATGLTKI
                     TGFLDGYDSLSTLQSFREMGVEIYGPKQNILCISGAGIYGLKNPKKNIYLGNSGTSMRL
                     LTGLLAGQKFDTKLTGDLSLNKRPMNRVEIPLRLMGAKIKTDKYGVPPVKILGNRLTGI
                     NYIMPIASAQVKSCLLLAGIYAKGETKIIEPGCTRDHTERMLKSFGYKIKQKENTISLV
                     GGSKLKASKIKIPADISSAAFFLVAASIIPNSDLLLKKVGINPTRIGVINILRKMGADI
                     NLLNEKIYCNEPVADINIKYAKLKGIDIPLNQVPLAIDELPILLVAAANAEGITRLRGA
                     SELRVKECDRISAMAKGFKTIGVKTSVYEDGIDIFGTKVYKGGCINSYGDHRIAMSFTI
                     AALKATDVIVIDDCTNVSTSFPNFNLLLTTLGINIKEVKY"
     CDS             complement(169471..170550)
                     /locus_tag="C548_143"
                     /protein_id="AFT80509.1"
                     /translation="MNKKFKPYIKYIGNIDYQILKLISHRAKLVSQIQLADDKQNCSYN
                     NGHEDRYFYSIKTSNKGPLSNKVLSKIFKSIVSACLKFKKKSQVAYLGPEGTFTQQAVL
                     KYFGKSIKSIPVKDVFRTIENKIYNYGVVPVENSTEGIVNNTFDSFISSNLKICGEIIL
                     SIHHHLLIDKQNINKNIDKIYSHQQSFSQCRDWLKNNYPNAKKIAVASNAEASNLTQYK
                     KNSAAIAGDLAASYYSLIKLAKNIEDRINNYTRFLILSDKDVAPTGYDKTYLMIYINNQ
                     IGSFYLLIEPFYRYNINILRLTTRPAPENKGVWNYIIFLEIKGHRKSKLVEKTLEEIYL
                     RGAELKILGSFPEQLTKRI"
     CDS             complement(170534..173011)
                     /locus_tag="C548_144"
                     /protein_id="AFT80510.1"
                     /translation="MSVIIGRAIPDIRDGLKPVHRRVVFAMHELKNTCNKKHLKSARVV
                     GDVIGKYHPHGDSAVYDAIVRMSQAFSMRYVLIDGQGNFGSIDGDNAAAMRYTEVRLSR
                     ITSEFLYDLENDTVNWVDNYDGTEKIPEVLPSRIPNLLLNGTSGIAVGMATNVPPHNIK
                     EVINACLAFIEDKNISIEQLMTYIKGPDFPTSGIIYGTAGIVEAYKTGKGSLNIRAKHI
                     IKKNKLNGTEKLIFTEIPYHVNKARLIEKIVELVKTKKISGIKELRDESDKDGLRVVVE
                     INRYESSKFILNNILAHTQMEVIYSVNMVAVEKGKPKTFNLKEIIEAFINQRQEVLKRR
                     TLYKLKQITKQKQIIEGLIIASSNIDSVIEIIKSASSFKDAKTKLQNVKWKKLKLFNTY
                     FIDSSLLTEFQLKAIMDLRLYRLTSLESKFVLDDYKTTLKKITKLKKILSSFDYFMDWI
                     RKELIEISYKYGDKRKTKITAIQKKISTVDIINEEQIVVTVSKAGFAKIQKNSVYQTQK
                     RGGRGKLITITEKDEDVIEHLLFASNHDTILLFSDKGKVYWLNLYDIHNISRYARGRHL
                     GKLLCLDVNEKITAILAINDEIQKTNNYIFFATALGKVKRTHIKRFNRQRNCGIIALIL
                     ERGDSLICAAITYGQDNLIMLLDSNGKSIFFKQSEVRTMGRKAMGVLGMRLFSNNKVIS
                     LIVINNNKDSHIYYILTVSENGYVKRRKIEAFHLMNRGGHCIIAKCYNNRYGNLVSAIK
                     VKDTDEIILITNRGKLIRTTVKEISCRSRIAQGLTFIRVNNDKFISFTNNRKVYSYKEN
                     KTKDKVLKNEQKI"
     CDS             complement(173629..176043)
                     /locus_tag="C548_145"
                     /protein_id="AFT80511.1"
                     /translation="MLISTLVLKKNDREIKRICNIVYIINDLENHFVSIDNSLLRYKTL
                     EYRKRIIKGDLLDMLLPEAFCTIREASKRILGIRHFDVQIIGGIVLHKGLVAEMKTGEG
                     KTFVGTLPTYLNALPGHGVHVITTNEYLSKRDSKNLRPLYEFLGLSRKTIYAEQILQEK
                     ISAYKADITFGTNNDYGFDYLRNNLAYEIKEKFQRKLNFALLDEIDSILIDESRTPLII
                     SGQLDSGTQIYYLIKNIAEKLIINKKNIYKHQQCDFVLDEKQKQVYLTEQGHKYIEFIL
                     KSKQIIKSSDSLYSVNNIDFVKKIKAALLALYLFKKNVDYLIINKEIIIVDENTGRVIP
                     GKRWSDGLHQAIEAKEGVKIKQDGNVLAYITLQYFFRLYSKITGMTGTALTEAYEFKKV
                     YKLDVLVIPTNKPIIRKDMNDLIFFSFKEKFEAIVKDIKNKLYKGRPLVVGTTSISFSE
                     YLSCILNFHKISHNVLNANNHSYEANILSKAGRYSTITIATKMAGRGTDITLGGTKQNI
                     FNKHLVKLSGGLHVIGTEHHESRRIDNQFKGRAGRQGEPGSNRFFVALEDTLMRVVCSN
                     RLKKMIQILGLAYGESISHKIVNKALEQAQNNIESHKFAIRKQLLKYEKISSYHRKIVY
                     HQRDAILFNQNFAEYITTTIKEVICKIICDYKNNSNIDKFEDNIKTILNLNIYKWIKKN
                     KYMLSSDTGYIFVKKKLKDKYTTNYIYNCKKFGKQRIKLFEKNTILQIIDIKWKEHLQN
                     MDYIMNSIHLRYYIQKKPIEEYQKEALSLFKAFNINLKVFIISIISQYKNV"
     CDS             complement(176251..177651)
                     /locus_tag="C548_146"
                     /protein_id="AFT80512.1"
                     /translation="MTGQTLYEKIWSAHLIKSREDGTALIYIDRHLLHEVTSPQAFDGL
                     RLNKRKIWRVDTNIATVDHNVPTNVEERIHGIKDELSRIQINLLKKNCKDFLINKFFNI
                     KDVRQGIVHVIGPEIGATLPGMTVVCGDSHTSTHGAFAALAYGIGTSEVEHVLATQCLL
                     QRKLKNMKVCINGELSVKVTAKDLILSIINIISTDGGTGYAVEFTGSTIKTLSMEGRMT
                     ICNMAIEAGAKVGLISVDQNASNYLHGRALVPNIIWNKAIIKWKNLFSDYDAKFDEYIK
                     INAKNIEPQVSWGTQPDMVVGVNGKIPNPKDYPKPDRKNIELAIKYMGLKSEQKIVDIK
                     IDRIFIGSCTNSRIEDLRIAANFLKNNHIAATIKEAIVVPGSGYVKKQAELEGLDEVFI
                     SAGFEWREPGCSMCLAMNSDKLDLGDRCASTSNRNYESRQGYGGRTHLVSPAMAAAASI
                     AGHLIDVR"
     CDS             complement(177653..178741)
                     /locus_tag="C548_147"
                     /protein_id="AFT80513.1"
                     /translation="MSGNTFGKLFTVTTFGESHGFALGAIIDGCPPGIEISEKYIQKQL
                     NRRKPGSSKYTTQRREPDKVKILSGLLKGITTGTPIGLLIENIDQRSKDYKTIKKQFRP
                     SHADYTYYQKYGIRDYRGGGRSSARETVMRVASGAIAKKYLSKLNVFIRGYISQIGSIK
                     LPFVTWKIVYTNPFFCADPNKINYLEKYMKKLQREEDSIGAKLTLIAYGVPIGLGEPVF
                     DKLDAELAHALMSINAVKGIEIGSGFLSVNQRGSEHRDEIKNKKIISNNSGGILGGISN
                     GQSLVLNLSLKPTSSITIPGNTIDMYGNSIKVITKGRHDPCVGLRAIPIAEAMVALTLM
                     DHFLRNRAQNIDVNVKNKIGVN"
     CDS             complement(180540..180668)
                     /locus_tag="C548_148"
                     /protein_id="AFT80514.1"
                     /translation="MFNKICSFVYFLKNLYYVICGEVSYAILCLNFVMYLNRLQVL"
     CDS             183470..183691
                     /locus_tag="C548_149"
                     /protein_id="AFT80515.1"
                     /translation="MATGTVKWFNDTKGYGFISPDDCGGDLFAHFSEIQDDGFKSLQDG
                     QKVTFEVTQGKKGLQAASIKVIKNKKCT"
     CDS             complement(183740..185407)
                     /locus_tag="C548_150"
                     /protein_id="AFT80516.1"
                     /translation="MKFKFNNKKYCYFDEFPKLKNRDWIDKKISKTPILVSEDLRDGNQ
                     SLIEPMTVETKKTMWTLLINIGLKEVMVGFPSASKADFDFVRWLIRNKQIPEDVTIAVL
                     VQARKPLIKRTFESLVGIKKSIIHFYNSTSPIQRDRVFKAQKEAIIAIAAKGAKYILHQ
                     TKKYKNVNWIIEYTPESFSNTEIDFTLTICETVLDILSQKNIYKVILNLPTTVDLTSPH
                     VYADQIEYFCKNISKRDKIIISVHTHNDRGSAITSSEVAVLAGAQRIECTLLGNGERTG
                     NLDLIAFAMNLYSQGIDPNIDLHCPEEIIDIVKLCTKLPIHPRHPWVGKLVYTAFSGSH
                     QDAIRKSIKKQKQKEIWQVAYLPIDPKDIGRSYKSVIRLNSQSGKSGFAFLLERDYKIK
                     LPRWIRNYLAPLVQNESERNMFELSSCELYSILKNNCFLETPFCLLNYYIYKNSLQICF
                     NNKLIDNKVTYNMYFSILECKKILLAFIEMWTLHKLTLIKYYIQKINKYYIALIRINLH
                     KHLLIGTAIDFDIISVCLKSILSAINKNFMDCRANKIT"
     CDS             complement(187656..187889)
                     /locus_tag="C548_151"
                     /protein_id="AFT80517.1"
                     /translation="MSNLTKKIKSIVSKQFNINPLFITSTSLFIEDLGADSLDIIDLIM
                     TLEDEFKLEISDEKSKHIKSIQDVVCLLNTFN"
     CDS             complement(187907..188071)
                     /locus_tag="C548_152"
                     /protein_id="AFT80518.1"
                     /translation="MAVQKNKKTRSKRGMRRSHSALVLPTLNKEKFTGIIHRRHYIAED
                     GYYRGKKLF"
     CDS             complement(188082..189026)
                     /locus_tag="C548_153"
                     /protein_id="AFT80519.1"
                     /translation="MTNYNKYKKIKSILFNQRLDNFLKKKLKGIKTSLVYRLIRKGFII
                     INNKTVTAKNKLQLGDKIRIPILYINKNQININETLRFSFSNTITYESNDWFIVNKPSG
                     FAVHGGCIGNIGLIDALFLIRKDLNFIYLVHRLDKNTSGCLLLAKSINFLLFINFAFKN
                     KYVEKCYLALVEGAWPIKFTYISAPIKKYKLHQNRVHYNIVNQLGKPSYTFFEICNKFT
                     GFTLIKVFPITGRMHQIRVHTAYLGHPLLGDEKYGSIFGKKFSFYLKLKRLFLHSYFLR
                     FPELKSGYFIQIKTKLDKDLFLVLNRANTYLTY"
     CDS             189127..190761
                     /locus_tag="C548_154"
                     /protein_id="AFT80520.1"
                     /translation="MKRILINASQPEELRVALVDGQLLYDLDIEYCNKEQRKSNIYRAK
                     IIRIEQSLEAVFVDFGAKRHGFLPIKEISKEYLLNDCNSNIREIIKEGQELIVQVEKEE
                     RSNKGAALTTYISLAGRFLVLMPNNYRSGGISRRITGTDRFKLKEAIKKLFIPKNMGII
                     VRTAGIGRSSKDLQCDLNYLIQIWEAITEEANKRSAPFLIYRESNVIIRAMRDYLRQDI
                     GEVLIDSVYIYNDALNFIKQVMPTYQKKIKLYKDELPLFTKFKIESQIATAYQREVKLP
                     SGGSIFIDSTEALVSVDINSARATRGDDIEETALHTNLEAADEIGRQLRLRDIGGLVVI
                     DFIDMALTRNQREVENRIRTAFKVDRARIQLCRISRFGLMEMSRQRIRPSLRENSGIVC
                     PRCNGQGTIREVSSLSLSILRLIEEEAMKDNSSKIRAVLPVAIATYLLNEKRNIIVKIE
                     VRQNVKIIIIPEQDMESPHYAVERLRYDQIFGEKYSNKKNLLSKKTTYMEKKIRTEKAA
                     VSIVNHSTVTYNNFITRIWKTLIEKLY"
     CDS             complement(190768..192390)
                     /locus_tag="C548_155"
                     /protein_id="AFT80521.1"
                     /translation="MLISTKHSLNSQKNNLPNKKNSLFTPLTFKPFRIIWFADLIANLG
                     TWAQSVASVWILTESHASSITLAMIQVVTALPLVLLSIISGVWADNYDRRKLMLLGMVL
                     EFTGGALITSLDFFGFLTSTKLILSILGMSIGASLAVPAWQAAINEQVSKNQVTNAVIL
                     NSVNYNFARALGPVIGGILINTVGTAWVFLLNCLCYLGLIWAVWQWKQIYPKRILPPEH
                     IYEGVISALKFAKYSKVMRSVMLRSFVFGLSASALWALLPVFANTKASIYGYMLGALGT
                     GAIVGSAIVNKLCQLVDTNIMISSASILLSIVMLLIGSLNIKLLIFGALMIGGSCWITV
                     LASYNSSVQMLVPDWVKARALALYQTTLYAGLAIGSFGWGHIAGIIKVRLGLLLAGLLL
                     LLTTIALLNLKLPKIDDKHHSIMHQIQPKYKLEFSKYKESIIVSIEYCIPVSNTNDFID
                     LIIKLRTVRLRNGAKSWSLYRNVEDKEIWQEIFLIRNWLQYLRMLSRITIADKIIIDKV
                     NKMHIGTTPPRTYQGIQQIKPKI"
     CDS             complement(192399..193499)
                     /locus_tag="C548_156"
                     /protein_id="AFT80522.1"
                     /translation="MKIIKINLLNSKYPIYIGSGLLKKGVYIPYIFGKQIIIITNKKIA
                     SLYLDILKKKLLLYNVKVVILPDGEQQKNIASVKHIWDLLIYYGFNRTSTVIALGGGVI
                     GDISGFTASCYQRGISIIHIPTTLLSQVDSSLGGKTGVNHEKVKNMIGSFYQPKAVIID
                     ADLINTLNNRETSSGISEIIKYSLICDYIFFKWLETNIKKLVTLNKTILQFSILKSCII
                     KCKFFIKDEKEKNIRALLNLGHTFGHAIEQYKGYGNWLHGEAISVGIMIATKVSIEIGR
                     LKASVLYRIYNLLLKAKLPIYVPVGMTSTNFIKLIKLDKKNLYEKTRLILLNRIGKGHI
                     INNINEKFLCTLIDYLPKKIKLVLNR"
     CDS             complement(193486..194007)
                     /locus_tag="C548_157"
                     /protein_id="AFT80523.1"
                     /translation="MLLSNVVLTGPMGTGKSTIGKLLSKKLNCKFYDIDKEIENFCGCK
                     IYEFFLLEGESSFRKREHKIIKDLVKKNGIVLSTGGGSIMNSKNIPLLRNKCIIIYLYT
                     SISNQINRLDNTTDRPLLKRNKVNKSIYNIFKNRERIYHYLADIIINTENKLDLIIKEI
                     KKRIVFFENH"
     CDS             complement(194007..194210)
                     /locus_tag="C548_158"
                     /protein_id="AFT80524.1"
                     /translation="MKKNIHPKYKNVIIKCSCGNLFNIKSTLKKNLFVEICSHCHPVYC
                     GKQKQLNIGNRIDRFNKQFGKK"
     CDS             194321..194845
                     /locus_tag="C548_159"
                     /protein_id="AFT80525.1"
                     /translation="MTTIVSVRRNNKVAIAGDGQVTLGNTVVKSNASKVRKVYKGQVLS
                     GFAGSTADAFTLFELFEAQLEKYQGNLIKASVELAKQWRNDRILRRLEAMLAVADKNIS
                     LIITGIGDILEPENGIITIGSGGNYAKAVAMALLENTNISAFDIVKKSITIAAEICVFT
                     NKNISIELLDY"
     CDS             194866..196167
                     /locus_tag="C548_160"
                     /protein_id="AFT80526.1"
                     /translation="MTPKKIVEELNKYIIGQEKAKKAVAIALRNRWRRMQLDYKLRSEI
                     TPKNILMIGPTGVGKTEIARRLAKMAKAPFIKVEATKFTEVGYVGRDVESIIRDLIEIS
                     IKLVKEKANKQIKTKAKYAVEERIIDAILSSKNKENDNIENRKLIINKLRNGELENKEI
                     DIKLTQKVSGIDIMTPPGMEEMANQLQSIFSNINKQTRENRKITIVEARKLLMEEESAK
                     LISDETIKKSAIEAVEQNGIVFIDEIDKIVRRSGDNNGTEISREGVQRDLLPLIEGSSV
                     STRYGMIKTDHILFIASGAFHLSKPSDFIPELQGRLPIHVELSALSPKDFERILTEPSS
                     ALTRQYQALLKTEGITLEFTKEGIQRIAEIAYSFNESTENIGARRLHTVMELLLETPMY
                     KGNEIDHKIIVTKEYVDKIMKKIALKEDYTKYIL"
     CDS             196203..196550
                     /locus_tag="C548_161"
                     /protein_id="AFT80527.1"
                     /translation="MDKKIESLFIILQNRKQSDHKTSYLSGLYNKDLIKTLNKIKEEIN
                     ELIVTIKKFKDNKYKEKYLRYEIIKETADVWLHSLICISFLDICNTEIVEELYKRLNIS
                     GLKEKTNRVNN"
     CDS             complement(196547..198844)
                     /locus_tag="C548_162"
                     /protein_id="AFT80528.1"
                     /translation="MIKTHILGYPRIGNNRELKKALEAFWKKDINLKTLEKIGKKIREK
                     NWITQYKTGLSYVNVGDFSYYDQVLNITAMIGAIPKRFNIRENSMINITTLFKMARGCT
                     SKGKPISACEMTKYFDTNYHYIVPELEIHNKFFISNHTIFNEVKDCQKLGLNPKVVLMG
                     PITYLWLAKSYINKLNFLPSLINIYSKILKKLEKQNVEWVQIDEPVLVVELPKLWKDSF
                     EIAYKKLSKTIKKLKIMIATYFGGLGKNIDLVLSLPIHNIHIDIIRTPKNDLELILNKF
                     PTDKLLSIGIINGRNIWKSNLKDILNKATKINNIIKTRMWISSSCSLMHIPISLSKEKK
                     LNRTILNWLSFARQKLDEIVILSKLLTSYSVGENEIKYIQDNTKAIESRKLCNIVSSHS
                     VKERIKQLTNNYLQRNHSYYTRKKIQQKQIKLPLFPTTTIGSFPQTNTIRLARRTLKLG
                     KINIEAYEQIMRYQILFITAKQNFYDLDMFVHGEPERNDMVEYFGENLNGFVFTTNGWV
                     QSYGSRCVKPPIIYGDIKRNKPITVRWIKYAQNNSFKPVKGMLTGPVTILQWSFERDDQ
                     PKETTCKQIALALRDEVKDLEQSGIKAIQIDEPALREGLPLKKKDYKYYLNWAISCFKI
                     ASSIVSDETQIHTHMCYSQFNDIIAYISEMDADVITIETARSNMALLKAFKAFEYKNEI
                     GPGIYDIHTTNIPSVNYMIYLIKKAAKSISIDRIWINPDCGLKTRKWDEVDYSLKNMVK
                     AAYKLRIYLNKN"
     CDS             complement(198845..199945)
                     /locus_tag="C548_163"
                     /protein_id="AFT80529.1"
                     /translation="MKYNSYYESYYTKLKKNEKIKSYKQLQSVVELRKTIPINNVISNI
                     IKFKRKAINNIINGKDKRLLVIVGPCSIHDTTSALEYAKKLKVLSNELDDQLLLVMRTY
                     IEKPRTTIGWKGFLYDPFLDGSNDLKYGIYISRKLMCDINLLGLPISNEILNPITSGFF
                     EDLISWGAIGARTTESQIHREVVSGLSFPIGFKNGTDGNIEIAIDAIKTAVNKHYHIGI
                     NDKGFISIIKTKGNLNTHLILRGGNNGPNYYKNNINLYCQLMARKGIASKIMVDCSHSN
                     SGKNPENQELVLDNILEQRLYGNTSLIGIMLESNINSGSQPLSNNLQYGVSITDGCLSW
                     IETENLLRKTAVKLRDTITKKNKVIV"
     CDS             complement(199962..201152)
                     /locus_tag="C548_164"
                     /protein_id="AFT80530.1"
                     /translation="MNVENILRSKKQDIIFAILKKQAKGGEDIYGEGVLDVLQEGFGFL
                     RSSDSSYQPGPSDIYVSPSQIRRFNLRKGDSIYGKIRPPKDGERYFALLKVNKINFDRI
                     ETVKQKILFENLTPLFPTYRLIMDGSTDDLTARILDLVAPIGKGQRGLIVSPPKAGKTM
                     MMQNIANSIVRNSPECYLIFLLIDERPEEVTEMSRTVIGEVIASTFDEPPTRHVQVAEM
                     VIEKAKRLVEHKKDVVIMLDSITRLARAYNTVVPSSGKILTGGVDSNALEKPKRFFGVA
                     RNIEEGGSVTILASALIDTGSKMDDIIFEEFKGTGNMEAHLDRKLAEKRVFPAINIRRS
                     GTRREDLLCSEEEIQRMWILRKILHSMEDVEATELLIDRLKTTKNNIEFFESMKRR"
     CDS             complement(201243..202493)
                     /locus_tag="C548_165"
                     /protein_id="AFT80531.1"
                     /translation="MKLSKRYLYSIVKSLNRKKIWIALSGGRDSLCLLDLTYKSLKQRK
                     HNKLIQKLYAIHLNHYLNKYSDNCEKFCIKSCKNLKIPLIIKRQKKYILNKELSARNFR
                     YFWFTYFLNKNDVVFIAHNKNDKIENLILKTVKGCGINGLSSIPFKRKLGSGCLLRPFL
                     HISRNTINNYIKQLMLNWFEDKSNFNLNFDRNYLRHHIIPKIKNRWPDYSLSLNKCIEK
                     CKEANYLLNEFSKEVFKVIGYNSKKIYIKTLIKLSYYKLRLLINFCLNSIGNNNTSNKK
                     ITELINQIITANYSCSILVRFKTITARIWKGSLYFTNNYKNKPENIFLSWDLGCVNKIN
                     KINIKYFKIKGGEKIIRYGKIKRIKSLLQKLSIPPWERKTFIIVYYNDKPVAALNTTFS
                     LVSDHWSAKIKIKYPFK"
     CDS             complement(202528..205335)
                     /locus_tag="C548_166"
                     /protein_id="AFT80532.1"
                     /translation="MKTFIHLRIHTEFSLTNSIIKIKSLMNKIIKLRIPASCVTDDNNV
                     YSFIKYYNTSIISGIKPLLGCELQINYKHKIYILTFIAMNSTGYFNIFKLITLSCKSLL
                     QKQYILKFSKGLIIMSGINKGKIGFFLISNNIKKAILLINKLIKQFKGRLYLEIQRICL
                     QKEEYLLAKSIYVANNSKTAIVATNDVMFVQKLAYDIHKTRVLIHEDNLIKKANQKMFY
                     NKEQYFKNPIAMIVLFKDIPEAIENSIMIAIRCNITLKKNTVYFPISYLSNSVNISKYF
                     VLLSNKRLNHRLITTNIFKMKKVIKYKIRLYEELTIIVSMGFCDYFFIVMNFIKWAKNT
                     SIPVGPGRGSGAGSLVAYALEITDVDPIKYDLLFERFLNPERIMMPDFDVDFCMKKRDK
                     VIDYVTNFYGKKLVAHLVTYSAMSAKSIIRDVTRVKGKPLWLGEKISKLIPVDLGISLK
                     RAFNKILEIRKLIENNKEAKRIWTSSLKLEGIIKGIGRHAGGIIIAPKKIINYYPLICD
                     DEEKNIIQVDKNDVKYLGLIKFDFLGLRTLTVIYLSLYFINNSKKPTREIYNIPLNDFK
                     SFSLLNKAETCSTFQLESQGMKELIKKIKPNNITDIIALLSLFRPGPIKSGIVDEFIKR
                     KNGEYTNCSYFDESIKPILRSTYGLILYQEQVMRITNKLTGCSLGRADLFRRAIQKKNN
                     IKKYRKIFVKDCVINKLKRYTALKKFEVIKKFAGYSFNKSHSTAYGLISYKTIWLKSNY
                     PSQYMASVLSTEIYNIDKIMQNISECKRINLIVIPPNINISIYNFSVNIQKNIVYGLGA
                     IKGVGKDLIYNLIGNRKKNGLFFNLFDFYNRIPVLNLNKRIFSALLFSGCLDNISPYRK
                     NMLYTINTAIRITYQNKYTRIIGINKLFIYTDYKLYEYVKQNKQIALLIGEITTLGFYI
                     SFFNS"
     CDS             complement(206843..207625)
                     /locus_tag="C548_167"
                     /protein_id="AFT80533.1"
                     /translation="MDNITLIKKIRRSTGLGVLTCKKALNKYKGNIELAINYLLTAHKL
                     KSRNVFQNEGRITIKVSRKMVLLVQINCETDFVSNDITFKRFVNKVANKVLYTKQTTIK
                     NLFHNRLDIDLTVLINKLKENVILRNILLINIQRYTNNTIAYYTHKNRIGSLVIINNCD
                     LQVAKDIAMQIIATNPYFIYIKDITNNVIKKELSYIISITNNTPLTIVNKIIKNKLQKY
                     FTETSLVNQLFIRDKTLTVSTLLSLHTNILYFYRFEFN"
     CDS             complement(207651..208316)
                     /locus_tag="C548_168"
                     /protein_id="AFT80534.1"
                     /translation="MIITMQDLLKAGAHFGHKTKDCNPKMKKYIYGINNKLHIFNLEFT
                     FIALKNVRSIIKQITKKNKKILFVGTKQAASSIISEESTKVYQPFVTTRWLGGMLTNYK
                     TIRQSKKKLSELELMRSNGMLNKLTKKEVLLNNRKLHKLETCLGGIKNMSSLPEALFVI
                     DVTKERIAIKEANKLGILVIGVVDTNSNPDGIDYIIPGNDDSINSIKIYTKLIANYCK"
     CDS             208401..209177
                     /locus_tag="C548_169"
                     /protein_id="AFT80535.1"
                     /translation="MKIKKYTLKDIKKLIIVGKLAANTLLMIYEYIKIGLKTDEVNSIC
                     QKYIETKLKCSSATIGYKCYQHATCISKNKICCHGIPSYKKKIKTNDILNIDVTIIKNG
                     YYADTSYMYFVECNYSNFIYNNKLNNISCLYNAMSFVCECTKFSEIGALIQNFANYHGF
                     SVVKELCGHGIGTAFHLQPLVLNYNGYKTKDVHLKKGMCVTIEPILIQRGTKIKILNDG
                     WTITTKSKSHSAQWEHTLIINKKGVIITTIRKNEKL"
     CDS             209190..210233
                     /locus_tag="C548_170"
                     /protein_id="AFT80536.1"
                     /translation="MILSYGLGIASKNYKNEILEVYYPFTVLYPHPTVIKNILRKLTFK
                     LNIISNSFNLYLSNNNDLFFLYLELNNIGEVKLAKQIKCFFFTKAFLILTFIFDDKNPL
                     NIADSFFRLHTLSYRLCKPNSLNLFGIFSVMKTICWTNIGPIDCEEILVTKTKAKLTNI
                     NFTILSIDKFPQMTDYIVPNNVRIAEPSRIRLGAYLGEGTTIMHEGFCNFNAGTMGTCM
                     IEGRISSGVFINKNSDLGGGSSILGTLSGGGKLVISLGKNCLIGANAGCGIPLGNSCII
                     EAGLYITASSKVSVLNRKNILIKIVKAKVLAYKNNLLFLRNSVTGAIECRINKKVIKLN
                     KELHKLF"
     CDS             210235..211389
                     /locus_tag="C548_171"
                     /protein_id="AFT80537.1"
                     /translation="MYYLLKLVLNLLSKNSITPNDKGCQYLLSNIFKRLCFRVEVFNKK
                     GVHNLWVTNGFCKKTLLFVGHTDVVPSGPIKAWEINPFLPYLNNRGYIISRGIVDMKGS
                     LCSMIKATCNFIKLYPKSKEKIAFLITSDEEGDGNYGTKYVINKLIKRNEIINYCIIGE
                     PTSKSNTGDTLKIGRRGSLNAKIIIYGIQGHIAYTKQLLNPIHILINIIHYLLKIRWDK
                     GNKYFSKTSFQISNFIAGLGVSNMLPKYAKVLCNFRFSNELTVNKIKTKVSNIFLLFNL
                     NKKKDFKINWYLSGEPYLTKKGTLLNAVIFGINYMCKIQPKKNTNGGISDGRFVKNLCK
                     QIIELGLINATIHKINECVCVSDIILLTKLYQLIIEYLFIYKLK"
     CDS             complement(211455..213140)
                     /locus_tag="C548_172"
                     /protein_id="AFT80538.1"
                     /translation="MNTINVILKQIKFNTNKFLIEKLFKKQIKSKKILNIKIGIDPTTP
                     NLHLGHFVLIKKLKLLQQLGHNILFLLGDFTGIIGDPTGKNATRNILTKAQTKINAIKC
                     KQQIRQLLDPKKLKVLFNSEWLKRISLFRLLNIFSKITIYKLLERNDFNTRYKSGYNIS
                     MHEFIYPVIQAYDSVVLKADIEIGGNDQLFNLLIGRELQKIFNQEPQNILTMPILEGSD
                     GEHKMSKSLNNCINYKDKPGDMYRQLFSINDNLIYKYLTLLSIKTKPKQKPKHIQNHYS
                     ILLKHRYNLCLKAINRKHKSIKIKHQYIKNHKLLITKHNKTNTTKLIKNKEIIKTKKES
                     QFKMYDASNIKQQIYIKTKNKYQHNSYSNKKPRKKTYTNADTIIKKHKDIYTDAYIQSN
                     KNADIHKNTYKHINQNGIFNKYTHTSNIKTTNKHIHNNLRIKPKPRELKRKLAIELITY
                     CYKKQIAKKASNFIGNKVTNNYVPINIPKLKIIINTVKKAPIIYILNKLGLVKNNSQAK
                     DLLKNKKLRINNITINSNYNILLNKNYLLQIGNTKFAIINLLGP"
     CDS             213186..213767
                     /locus_tag="C548_173"
                     /protein_id="AFT80539.1"
                     /translation="MENIGLSLINTLINLYTFMLMLRFALHISYVDNKNPITQNIRKLT
                     SVMVNPVKKCIKSIGCFELATFVSAIFIKTFSITIIYLLYLNNIPPIINLFIGSFASVL
                     NILSRLYFFSLIIMTILNWMVNKSEHPGSKLIIQITAPIMVFFKSFIPPIGIIDITPIA
                     AFIFINLIDNIIICPLINFASLPSSILVGY"
     CDS             213819..214145
                     /locus_tag="C548_174"
                     /protein_id="AFT80540.1"
                     /translation="MIKIIVLGSMGRIVKLLIKTIKKDKNIKLVGAVINPNHKLIGIDI
                     GEIIGLGKINIKPVGNINDVKTNFDTIIDFTNPKITLQNLEYCSKSFKKNSNWYNCFKN
                     KTKK"
     CDS             214230..214382
                     /locus_tag="C548_175"
                     /protein_id="AFT80541.1"
                     /translation="MTKKLKKKDFDIDIIEYHHRNKIDYPYGTALSIGKQIAKLIGYKL
                     NTIKV"
     CDS             214576..215703
                     /locus_tag="C548_176"
                     /protein_id="AFT80542.1"
                     /translation="MGFIICKMYLKRKINLYKLALLALEDGSIYKGISIGYCGNTSGEV
                     IFNTSITGYQEIITDPSYIKQIVNFTNPHVGNTGINNEDIEYKKICVSGLILNCMPNVI
                     ISNDRSNCSLIEYLKTQKIVCIANIDTRTLTIHLRDKGIQQGAIITVKNINNKNIKLAK
                     KLARKKIKFKTIQLNYRTKKYNYKIYKFHIVVYDFGTKYNIIRILKQLGCCITIISYKT
                     SFKEIISMKPTGVLLSNGPGNPEDYKESLNTIKQLCTNKIPLFGICLGHQLLALASGAK
                     TKKMNFGHHGSNHPILDIKTGKIFITSQNHCFVVDEYSLPKTIKITHRSIFDGTLQGLE
                     RTDCPALSFQGHPEANPGPQDANLLFYRFIKKLNS"
     CDS             215718..218942
                     /locus_tag="C548_177"
                     /protein_id="AFT80543.1"
                     /translation="MQKYIHIKKVLIIGSGPIIIGQACEFDYSGVQACKALREEGIYVI
                     LVNSNPATIMTDPQIANSTYIEPINWKILSKIIEKERPDALLATMGGQTALNCALDLCK
                     YGILKKFNVKLIGVNISSIKKAENRKKFITLMNTIGLESPKSVIIRCIKDIYGIKKKIG
                     FPCIIRPSYTMGGLGGGIAKDFEELKEICIRGLNIAPTSELLIDEYLNGWKEYELELLR
                     DKKGNCIIICSIENVDALGVHTGDSITVAPAQTLTDKQYQIMRNASLTILKTIGIDSGG
                     SNVQFGVNQKSGKMVVIEMNPRVSRSSALASKATGFPIAKVAAKLAIGYTLDELKNDIG
                     NIPASFEPTIDYVVTKIPSFNFEKFPKANDRLTTEMKSVGEVMGIGRSFKESLQKAIRS
                     LDIGINGFDNKIVKLNNTSLNKIKKELINPGYERIFYIADALRAGLTTKEVLKYTKIDI
                     WFINQIKELINIENIFLNKTITNITYENLYLLKKQGFSDQRIADLLKVKEKTIRDLRNK
                     FKIHPVYKRVDTCSAEFTTSTAYMYSTYENECEAKITNTSDKIIIIGSGPNKIGQGIEF
                     DYCCVQAAIALRECGYETIMINCNPETVSTDYDISDRLYFEPITVEDLLEIIRKENPKG
                     VIIQFGGQTPLKIIKNITKKEIPIIGTKKTAIDIAEDREKFKKLLKKLKLLQPVNEIAF
                     NIEEALIKAKNIGYPLIVRPSYVIGGRAMEIAYNVTELKKYIKKALKISNNNSILLDKY
                     INKAIEIDIDAVSDGKEVIICGIMQHIEQAGIHSGDSACSLPPFSLDIHLQNVIKTQIK
                     KIAIELKVVGLMNCQLACKNNKVYILEVNPRASRTIPFVSKCIGFSLAKIAATCMIGNS
                     LNNHNLLKKIKPKIFCVKEAVLPFNKFIGVDPVLSPEMKSTGEVMGIGSNFSEAFYKAQ
                     ISIGMPIIKITNNKQLIALISVSKKDKNKISKIAKNLISLGFNLLATVGTAKVLLKHGF
                     NVKIISKQNISLIFKKYKITYVINTKNKKYNLINKKYIIRNTAIIKKVPYTTTIAGAYA
                     ICMALKYCKKINKVRKIQDMHFGVGK"
     CDS             218939..219427
                     /locus_tag="C548_178"
                     /protein_id="AFT80544.1"
                     /translation="MMDSAKKIHMTKEGERQLKKELKKLKTIDRKKIIKDIYEARKHGD
                     LKENAEYHSAIEQQCLLERRIKEIENKIANAHVIDITKIYQNGKIIFGTTVTLVNLLYK
                     KKIKYKIVGEDEANIKKKKISITSPIARALIGKKRGDIVTVNTPGGVVKYEINLIEFL"
     CDS             219472..221283
                     /locus_tag="C548_179"
                     /protein_id="AFT80545.1"
                     /translation="MAKNIINLLIILAVLLTIFNNININSNTQLLNYSKFVQLIKNNQV
                     RTVIIDGSFINGEHKDGSKFKTIRPTIEDPSLIDDLLNHSVSIVGKEQTKNSIWSKLFI
                     SSFPILIIIAGLLFFMRQMQIQVGGKKGGPLVFGNSKAKLISKDQIKITFREVAGCDEA
                     KFEIEEVVEFLKDVQKFTKFGGKIPKGVLMIGPPGTGKTLLAKAIAGEAKVPFFTISGS
                     EFVEMFVGIGASRVRNMFVQAKKKAPCIIFIDEIDAVGRNRGSNLLGGGGHDEREQTLN
                     QLLVEMDGFESNKGTIVIAATNRPDVLDKALLRPGRFDRKVNINLPDSRGRENIINIHL
                     RKIPLSDDVETKIIAMGTPGCSGAELANIVNEAAILAAKRKVKLVSMFDLEKAKDKIIM
                     GTERRSMVMSEKEKRNTAYHEAGHAIIGLLMPEHDPIYKVSIIPRGQALGVTMFLPKID
                     RYCYSRKQVLSHICSLFGGRIAEELTQGFSGVTTGASNDIKCATEIAHNMVYKWGFSSN
                     MGPIMYDEYKINNQLYNRTLLKSINTFENLDKEIFNIIDFCYFKAYSILKRNIDKLDLM
                     AESLFFYESINLNQIQQIMYGVFPQTD"
     CDS             222135..223265
                     /locus_tag="C548_180"
                     /protein_id="AFT80546.1"
                     /translation="MSKDILFVIDSILNEKGVARQLVFKTVEEALSSATIQRFEEKKVN
                     IIVKMNRINGKYDTFRRWKVVKDEKYTKSSIEIPYAAAKKINTKFEINKHIEYKIENIK
                     FGRLAIKFAKHIIVQKVRDSEQTEIIRIYSKKLGEIICGNIKKIIKEGIIIEFDDKNEG
                     FLPRKQMIHGERFNINERIRALLLNIKPYSRKLKLILSRCCSKFIIELLKRESPEIIDE
                     LIEIKSVARDPGYKSKVAVKTKDYNIDTVGSCVGIRGSRTKFIYNELRNEHIDIILWDK
                     NATKFVINALYPLDVISLIVDVNNHNMEIVVKDQSYYKAIGKGGQNIKLTSEITGWMLN
                     VVTKNEVKKKNKKKVKNLSFKLEIDEKIAALLVDFG"
     CDS             223272..223394
                     /locus_tag="C548_181"
                     /protein_id="AFT80547.1"
                     /translation="MEEIVYVPIEDFLKIKKININVIQKFKSRAFDELLKLAMN"
     CDS             223426..225717
                     /locus_tag="C548_182"
                     /protein_id="AFT80548.1"
                     /translation="MVEITVKDFANKLGCNTKRLISYLTNAGVKNKKAENLLTEKDKQT
                     LLTYLFYKQGITNFYLTRKKYSKLHMNNKVIDIQICKNKTFLNLDTEEIERNKNYNRIY
                     NIQSNKKLIDIHTFKNHKTNIIREINIYESNSLLDLAKKLAIKAADLMKALLRICVLVN
                     INQPISKDSAFFVVEELGHIPKNINVTDNDFEDLLLNTKTRIHNTKNINTQKVDKQKNN
                     NHNTNKNKQHTKPSKKKYINNNSNTNKQYTKIKAKTINAFSAGKYFKRCPIITVMGHVD
                     NGKTSLIDLIRNSKLVNNEIGGITQYIDVYHVNLDQGNNITIIDTPGHKAFINMRKTGV
                     KFTDIVILVVSADDGIKPQTIEAIDHAKTLKLPVVVAINKIDKIGTDIGRVRNQLSKFG
                     LIPEEWGGETYYIPVSAKVGLGLDLLLESVRFISELIDLTTVLDSPGIGVVIESRIDVG
                     KGPVAKILVLNGTLKKGDIVLCGLHYGRVRAIINHLGNIVEQIGPSIPAAIIGFNGVPE
                     AGEQFNVVSDEKKAREIVNNRSIKYINNKQKTNLIQDILKKINTINIVLKADVQGTLHA
                     LRTSIKELSNDQIVLNIISASVGNLNSNDVNLAIISKAILIGFNVQVVSKARDLIEREH
                     IKFFYFKLIYKFIDGLNEIIHKTLNPKKIEDIIGIAEIRDTFKYNKKNGVIIGCIVLKG
                     KVVRNKKIRIIRNNDIIYKGDLVSLRRFKKDVNEVSTGLEFGVCLRDLNDVKVGDRIEI
                     FDLITCNNKL"
     CDS             complement(225798..225911)
                     /locus_tag="C548_183"
                     /protein_id="AFT80549.1"
                     /translation="MVCIKNSYIEFKKNSSGSLNFSSFKCSYNYEIVNELK"
     CDS             227491..227655
                     /locus_tag="C548_184"
                     /protein_id="AFT80550.1"
                     /translation="MYDNQFKNIYESILQLASGYLRYKLSKTIKNHHVPILTFHFYDSI
                     TITSSFISE"
     CDS             complement(227964..228077)
                     /locus_tag="C548_185"
                     /protein_id="AFT80551.1"
                     /translation="MLINREELYVIKKNIEKKLYKKKGRFKDVIRRSKEAR"
     CDS             complement(228821..231232)
                     /locus_tag="C548_186"
                     /protein_id="AFT80552.1"
                     /translation="MKVSEKWIQEWVTLKNSSKFVADQITMLGLKSSYIVNKEVNGVVI
                     SCIKKIINYTDTLNLCIIEDGKQFWQAICSTKDKDVSVNQKIAFAKIGTLLPNNVKILN
                     KDFYGIESWGIVCKYSEIKLIGVANKNNIDKAIIFFPNDAPIGFDVGKLNNVIDIETLP
                     NRSDCFSIRGIARELSVINNLTESHIINTGQVKKKHTRKFYYSITNSVPKFCPKLCSRV
                     IEAINVNTQTPWWIYERLQMSGVDSVDFIVDLINYVMLEVGQPIHCYDLKNIQGKITVR
                     MAKKNEYIALVNGKFLKLKEDTLIIADDIGPLNIAGIIGSNRTKINKNTKNILLLSAFF
                     TPSIIAGKASYYGLYTDFAYRYERGVDSKLQNVALERISNLLICIAGSKSTLSKLSNIA
                     VQSYLQNNSIINLKVCSIKKILGYHIKKNEIEDILNRLGFNIIKKNIKIWSVISPSWRF
                     DVSTQEDLIEEVARIYGYNNKMLALGRGSKSKIQVPPYYKSVSESVLTKDQIYSQLIYR
                     GYQEVITYSFISPKLHKYLQPNIYTPILNNPISKDFSVMRSSLWPGLIKALIYNFNRQQ
                     TRIALFELGLVFFGKNVANVKQVEKLGGIFTGTRYIGGWNINHYKTDFFDIKGDLEVLI
                     RLGGDFNNWNFKSAIHPTLHSGKSAKILRNNKTVGWIGVLNPPICYYFGLPFEIFIFEL
                     DLAYLLKGKLQKFNNASRFPVINRDLAFLIQKDLSVSQVIKKIRIKAGKFLIELILFDV
                     YADFSKFYNSITLRLTWQHPYRTLFDTEIENNLNNILTYLKDRYDIVYRF"
     CDS             complement(231244..232233)
                     /locus_tag="C548_187"
                     /protein_id="AFT80553.1"
                     /translation="MYYTIIKLVEEAEKKIKAAKNIKKLEEIRIRYFGKKGKLTIQLKY
                     IKQLNSYDKPVIGDAINKTKKALYKKLKQHNALFNKKTIKNKIAKEKIDVTLPGRFGEH
                     IGKLHPITHTLYKIKKIFSNIGYTIVNGPEIEDEFHNFEALNMPINHPARAMHDTFYFN
                     DKYMLRSHTSSMLIRTIEKHNPPLKVISAGKVYRCDSDLNHSPMFNQIEGLVVDEVVSF
                     SDLKRTIEILIKVFFEGQKIEVRFRPSYFPFTEPSAEIDVRIKSSNDWLEVVGCGMMKP
                     NILKRLKINPKYTGFAFGIGAERLTMIRYGIKDLRTLFNNDIRILRQI"
     CDS             complement(232236..232583)
                     /locus_tag="C548_188"
                     /protein_id="AFT80554.1"
                     /translation="MARVKRGVVANKHHKKIIKQAKGYYGARSRVYRVAKQAVIKAKQY
                     AYRDRRQRKRQFRSLWIMRINAAARSSGMKYSKLIFVMKKYKIKINRKILADFAIRNNK
                     CIYNIIKENME"
     CDS             complement(232607..232798)
                     /locus_tag="C548_189"
                     /protein_id="AFT80555.1"
                     /translation="MYKLKNNSGASKRFRKCYNKIKYRHSFRNHILTKKSSKRKRKLRK
                     ICMVKVCNIKRIKSMLPV"
     CDS             complement(232807..233259)
                     /locus_tag="C548_190"
                     /protein_id="AFT80556.1"
                     /translation="MIGKEGEQLGIVSINEARNKAEESGLDLVQIYKSSDYIVCKIMDY
                     GKFVFEKKKQRSAQKKNNVKEIKFRPVTSESDYKVKIKSLMRFIEEGDRSKVTIRFRGR
                     EIAHKELGKKLMERILIDLKDLIMVESKQKMEGKQMTMMITPKKHN"
     CDS             233431..233688
                     /locus_tag="C548_191"
                     /protein_id="AFT80557.1"
                     /translation="MKNIPNLDKNFIHRAWALIKPYWCSDERWIALSLLSILSVIGSIW
                     FNSLNNDLNHALQKFEKQRVLAFKHAICFYCFIYASFIYL"
     CDS             233639..233836
                     /locus_tag="C548_192"
                     /protein_id="AFT80558.1"
                     /translation="MQFVFIASFMLLLSIYRYYFTNLLTLRWRIWLTKLNLNLWISSKT
                     VYKLDLNNNTDKRITEDIDR"
     CDS             234700..235125
                     /locus_tag="C548_194"
                     /protein_id="AFT80559.1"
                     /translation="MPTSTLFLIEKPYLAIDSLRQVIAYPNKVKYSSQKNMELIFKLCK
                     MDTLINELDCVCNWAQIFSGREQQIIYFARALISKPKLNFFDRASSFLDIEIEQYLYDV
                     LIYYLPTTTLVIFSHKRSDYKFHVRIVDLRTLNQYAR"
     CDS             235115..236800
                     /locus_tag="C548_195"
                     /protein_id="AFT80560.1"
                     /translation="MRASNLLILTSKEIPSKAEFISHKLMLRSGMIRSLASGIYTWLPI
                     GIRVLKNFKKLVRKEMDLICANEVLMSSIQPIELWKESNRYKQYGPELLRFKDRKKREF
                     CLCPTNEEVITDLIRREILSYKHLPLILYQITTKFRDELRPRFGLIRAREFIMKDAYSF
                     HINNSCLDNTYNIMYDAYNRILNSCCVDYRSVIAENGTIGGFCSHEFHILASSGEDKLV
                     LSNNSKYAANNVIAEALSRNKKNYITKSSLTIIDLKRFNKFYIKTKVKMLIVSCKRNKL
                     LALLLVNNHKLNNIKFEKHFELSKPLKLLTNEDILNVIGEHINFLGPIGLNLPIVVDKC
                     VSLICDFTAGANQNNKVYVGINWNNDLPLPNIVDLRHVLAGEYSPDCVGKLLIKRSIEV
                     GHIFKLGTKYSNVMNAKFMSSIGINKPFVMGCYGIGLTRIIAATIENNNDKYGIVWPEK
                     LAPFEIVLIPINSHKTKEVIDLSEKLYTCLIKAQFDVLLDDRDIRLGHKLTEWELIGIP
                     HRIFISERNKPKIEYNNRKNKKSIFINPDDLIHFLTSKNIFNFF"
     CDS             complement(238051..238479)
                     /locus_tag="C548_196"
                     /protein_id="AFT80561.1"
                     /translation="MKIFLINGPNLNYLGKRQTNIYGYNTLQDIERFMIKKAKRFNVNL
                     ECYQSNHEGYIIDIVHRAYYINCNSIIINAGAYSHTSIPILDALTLFNGLIIEVHISNI
                     YNREVFRHTSFISKRANAIISGLGVYGYISALNYLIKS"
     CDS             complement(238494..239792)
                     /locus_tag="C548_197"
                     /protein_id="AFT80562.1"
                     /translation="MKIIQSKNLALKIIIGLCFGIITGLILHQNNYIKSWVLINVLQPL
                     GEIFIRLIKMIVVPIILTSLIIGISGIDNTKNLSRIGLKTILYFELVTTLAILVGLISA
                     NIFKPGYGINMSSLSNNIDLSQYKDFSNSIQKKEHTNILNIIVELIPSNIFQSFVTGNI
                     LSIIFFSVIFSLGLSGLPFKNKNLFINIIKTISETMFNVTSIIMRFSPIGVFSLISNTV
                     ANFGVLSLIPLIKLVVLVYFTIIFFIFIILGSIAWFFGFNILILLHILKDEILLAFTTS
                     SSESVLLNLMAKMENYGAPKTICNFVIPTGYSFNLDGSTLYQSIAALFIAQLYGIKLTL
                     FTQLTLILTLMITSKGIAGIPGVSFVVLLATLGSIGIPIEGIAFIAGVDRILDMARTVL
                     NVVGNALAVLIVSKWENQYDTSKGLRYYKHKKV"
     CDS             243532..244329
                     /locus_tag="C548_198"
                     /protein_id="AFT80563.1"
                     /translation="MFPQKEHYKTKVFIKKIKQLYKKKDIKFCSITYGAGGSNKKNTLE
                     IIKNIKKQKIECVPHLACITTKEKDLIKTLKSYKKIGIKKILALRGDIKTNTKTKFINS
                     LDLLTLIKKNFYKNFEVIVTAYPEMHPNTISFEKEVCFVIKKFMFGANKAITQYFYDPD
                     SYFYFVEKVRKYGVEKHIIPGIMPISNVNNLINFSKKCGANIPKWIYKKLEFCKTDNDI
                     EHIGNDIVIKLCETLIKGGAPGLHFYTLNKLEPTLNILNSLIT"
     CDS             complement(244331..244525)
                     /locus_tag="C548_199"
                     /protein_id="AFT80564.1"
                     /translation="MLLGTFFLTILSLIGGPLTFSLLALANIAFIFFTIFVIPETKGIS
                     LEQIEKKIMNGKALRYLGK"
     CDS             complement(244575..244916)
                     /locus_tag="C548_200"
                     /protein_id="AFT80565.1"
                     /translation="MIYFSPKIFEFYGFTGTKPQLLSTLTVGLVNVLSTIVAIILVDKV
                     GIKPILYFCFTIMAIGIALLSLILYTRTLHFIQFLSIFSLLIFVAGFAMSAGPIIWILC
                     AEIQQLYGR"
     CDS             complement(245381..245521)
                     /locus_tag="C548_201"
                     /protein_id="AFT80566.1"
                     /translation="MYCIVSQTTGIKRSLLLSSTYYVVGAVLTVFANSTKISIIARIII
                     G"
     CDS             245584..245727
                     /locus_tag="C548_202"
                     /protein_id="AFT80567.1"
                     /translation="MLVDKFNTFVKKGKEPEITPISIQKKYIRKNIQQKRNNKRYDFSK
                     VV"
     CDS             246134..247492
                     /locus_tag="C548_203"
                     /protein_id="AFT80568.1"
                     /translation="MKIIVKNITSLSLIMFGALGDLALRKLYNSLFILYKKNIINKKIN
                     ILCLARKVETLNTFRYTIYKRLIKANYINNKRDLVKLINFINCLYYLNIDFTTLTHFKF
                     IKNQNLKNNLSKLVYFAVSSNIFKIICKYLNLNKQLTKTAKIILEKPIGCNLKSSININ
                     NYINNIYFERSIFRIDHYLGKRQVKNLLSLRFLNPVFYMLWKKKYITHIVINLAEHLGI
                     EDRWGYFDKTGQLRDMVQNHLIQLLSMITICIPKTKQISVKNIYKEKIKILKDLNNSFL
                     TVDIKYGQYISNKFKNKIFNGYLEEKNSNKNSSTETFIYIKTKINNFHWYGIPFFLMSG
                     KRLKQKLSQIKIYLKKNSLNNDLNNKLIINLQPKEDINLNKFKIKQMSLNKNNYLDSYD
                     FLILEVIKGKQDWFVSKEEIDYSWRWIDKVIHIWKQKNIPIFYYKSFTWGPIG"
     CDS             complement(247489..248460)
                     /locus_tag="C548_204"
                     /protein_id="AFT80569.1"
                     /translation="MNHLALVGDIGGTNVRLALALVSTNQLKLYKIKIFKCINYLNVYE
                     VIKQYISLVGCDYPKQACLAFACPVYSNFIKMTNNSWTIAKYELKHKLNLQKLKIINDF
                     TAIALGLTHIQAKDLYKLGYGKTNNNSNKILIGPGTGLGIAGLIHTKNSWIPFSGEGGH
                     ISFAPIDNFEVYILNWFQNNYKRVSIERILCGQGIVDLYYAHVNYYINHSYNVLTTPDA
                     ITKAALKKNDPLAYKTILMFCKLLGHVTGDMALTLGAKGGVYLCGGILPRIIKILDNSD
                     FRNSFDNKGRMSFYNKEISTWLVKSKWIGLLGSADALFNNKL"
     CDS             complement(248466..248921)
                     /locus_tag="C548_205"
                     /protein_id="AFT80570.1"
                     /translation="MNILKYPDKRLKFIAKPIKLINYKIRTLIFKMLNTMYAHNGIGLA
                     ATQINKHIRIFVMDISKNSNQPLIIINPKYIYVSTTYKKVKEGCLSIPNYFEYIYRSIN
                     IIIKAIDINGNKFIINASGLLSQCIQHEIDHLNGKLLIDNLSNKQKG"
     CDS             248946..249791
                     /locus_tag="C548_206"
                     /protein_id="AFT80571.1"
                     /translation="MEKKISCVFGKPIKHSMSPILHNSFGKKNNICLYYKAINIRNKIL
                     LKKEWIKFVICGGIGVNITIPYKQYAIKLANKLSYRAKIAGAVNTLIINKKNIFGDTTD
                     GVGLIRDLNRLNINLLNKRILLLGAGGAVNSVIQQVLDLGPNKIYLVNRTLLKCKDIRN
                     RFNLKNIIQFCSYDELKNKNAFDVIINGTSLSIKKDKINFNNNAFKTTIAYDLMYSKYI
                     TKFLKFAKNNNAKIYDGLGMLIEQAAETYFLLNNIRPKIKNLHKKIRNLLNNNDKKKYY
                     "
     CDS             249769..251370
                     /locus_tag="C548_207"
                     /protein_id="AFT80572.1"
                     /translation="MIKKNIIDYLSKDSKFRSLFKKNFITRFSPEPNGCLHLGHVKSIW
                     VNCSLAKVLNGNCYIRFDDTNPIKENKIYITSVLEDIHWLGLKLKNINYASNYFNKLFE
                     WALLLIKQGKAYIDDLSISEIKQYRGDFKSVGYNSPYRKRNIKDNIFFFKKMYKGFVKE
                     GKKVLRAKIDMNSKNINLRDPIMYRIINVYHYRTGNYWKIYPSYDFTHGQSDMLEGITH
                     SICTLEFETNRYLYQWFLKNIFNDYFKYPKQIEFSRMNISFSLTSKRKIKLLIDKNFIF
                     GWDDPRLSTISGMRRRGYTPTSLKNLCKITGITRSNNNIDIHLQYYAIRSDLENKVIRV
                     MCVINPIKLILTNLIVDYEEIITVKNHPFIEMGARSMYFNREIWIDLKDFNNKQNLFRL
                     SKGKNVRLRHSYIIKCKKFVFFKNEQIKEIQGIVYLNSKHKNLEGKILKGVIHWVSVKH
                     SVPVLIRLYNTLLHKNIVNNNSFFFTDSIGEPIFSHIKPETRVQFERIGFFCADRYDFN
                     KTNFVFNEIISLKTFI"
     CDS             253380..254741
                     /locus_tag="C548_208"
                     /protein_id="AFT80573.1"
                     /translation="MYIYNTLKKNKELLVPINLNKLKIYVCGSTVYDYCHIGHGRNMFI
                     FYFFYKYLKHRGYILKYIRNITDIDKKIIKKSIKTNENTKNLTQRIINSIHKDEKKLGL
                     LAPDCEPKVSDYKNIIIYYINKLLKNDFAYIKKGNVFFKIKTHKLYGMLSNQTIKNLNF
                     FLSKKFSRYKKYKLDFSLWKKSQYKFGWASPWSVGFPGWHIECSVLSKIYLGNKFDIHG
                     GGLDLIFPHHENEKAQSELLFCKPHVNLWVHSGHLNVNNKKMSKSLHNTILVRYIIIKY
                     NNEVINFFFLITHYRKSINFTIDQLDIVLNLLNHILYKIICITPKRQKYNNVFYNQIIL
                     ALENDFNTVKAISILFNLLYKIKKAFKLGKIKKSQSLCFELIRLGKILGILKSLKKFKP
                     QILFNINKVGSLILKRNIYKKETNFLQSDKLRISLTVFDILIQDTIKRTFWLNR"
     CDS             complement(257284..257403)
                     /locus_tag="C548_209"
                     /protein_id="AFT80574.1"
                     /translation="MLNIMCLYYYKLFKRLVSVVLICIYFNKKRIVVLVITVL"
     CDS             complement(257836..257952)
                     /locus_tag="C548_210"
                     /protein_id="AFT80575.1"
                     /translation="MLLLSVCFICYWFIGDGLLEFFISLLECVVLEFICYCF"
     CDS             258560..258778
                     /locus_tag="C548_211"
                     /protein_id="AFT80576.1"
                     /translation="MRLLKERIIFIVGNIEDNKANLIVAQLLSLEYENPKKDINLYINS
                     PCGIVTTGLSIYDTMQYVKPDVATICI"
     CDS             258791..258985
                     /locus_tag="C548_212"
                     /protein_id="AFT80577.1"
                     /translation="MAAIIKSGGNKGKRFCLQNARIMIHQPNVKKKGQASDIEIHTKEI
                     ISIKTKLNKILSQNTGQNI"
     CDS             259487..259723
                     /locus_tag="C548_213"
                     /protein_id="AFT80578.1"
                     /translation="MFAETLALLLLVHFTIADATSLTEACYVGDDVEIIIQNLLQKCDY
                     NIDKAQNCIVYIDEKIIKYVYYKRCYTNNCTTS"
     CDS             260088..260201
                     /locus_tag="C548_214"
                     /protein_id="AFT80579.1"
                     /translation="MFDLDCVYLHLNNKALKAIVNKAILIENGARGLRYII"
     CDS             260400..261707
                     /locus_tag="C548_215"
                     /protein_id="AFT80580.1"
                     /translation="MSRTPQSAIAWLISLITVPYFSIPMFWLLSCPNFCGYLIKKNSLH
                     IKKFKNTFTINCNVQVVEKLSSMPLTQSNFVKLLINGYITFKSMFDGIKRAKKYILIQF
                     FIIKNDKIGQELKNSLIYSAKKGVNIFVIYDQIGSHNLSKSFIKEFKKAGINLFKFGFC
                     KGWKNLLKINFCNHRKLILIDGKEAWIGGLNIGNEYLGINKQIGYWRDTHLHIIGPSVL
                     CLQEIFLEDWFWSTDTKIHNLNWKPILSNIKKKHIIVVPSGPINNRNNASLLIQNSINI
                     AKQRFWITSPYFIPDQSVIDSLKLAALRGVDVKIIIPERTDHLFVYLSTFSYFSELIRV
                     GVKFYKYIKGFLHQKVMLIDNHTASVGTINLDNRSFRLNFEITAYIIDGDFAKDVKYML
                     QQDLLYCNLIHLNEINCRSLINKLLSKSAFLASPIQ"
     CDS             complement(261740..263086)
                     /locus_tag="C548_216"
                     /protein_id="AFT80581.1"
                     /translation="MKKNNIIPNLWKALSNKNYKEIKSLLKYFRSADIAEMISRTSNKL
                     IIQILNSQSSKRKADIFSYLPKDKQFEITKELNNEEIIKIFVKMNSDDSADVFNMFEPI
                     RRENILRSMANKVRENLIKLSSYEDGTAGAIMTSNYVVIPENITVLQALNQIKQTAPDA
                     ETIYQIYVLDQDQKLTGTLSLRQIILANPIALIKDLMIKDVIYVHTNSKQEYVTKMISH
                     YDFLAIPVINSEHKLVGIITYDDAMDVVERETTDDFHKSGSVGTLEYNIVRTNLLTLYS
                     KRIFWLVLLIFGNLFSGAGIAKYEDTISSKISLVFFLPLLIGSGGNAGSQASTLMIRGL
                     GTGEINIKDWAKLMSKELLVSGILGITMAIVIFPIGYIRGGIEVAYSVAISMIIIVIIG
                     SLLGMSLPFCLNRLGFDPAAASAPFVATLCDSLGVLIFFSIATIILNVK"
     CDS             263187..264884
                     /locus_tag="C548_217"
                     /protein_id="AFT80582.1"
                     /translation="MRINYCGKVNQTILNSYVKLYGWVNKIRDHGGILFLDLRDMYGRT
                     QLVIDSKKLDFTNFVLAKKLKSEYIIKVIGLIKLRPVKDGFTNKIDIFVIELNLLSKSI
                     KLPFKLYAKKKIKEEIRFKFRYIDLRQKKYIKKILIRSQIIHKIRSFLDINKFIEIETP
                     ILSNITVEGARTFIIQSHKQTFALPQSPQIYKQILMCSGLDRYYQIAKCFRDEDLRSDR
                     QPEFTQIDIETSFMNKQAIINVVEKMIKSLFKELLHFTFSSAFKIIKYTDAINKYGTDK
                     PDLRVPIKITDIEDVIPQSLTCIFLNKLQKLTSQCNRIAAIKLKGGVCLSLKQIIKYIS
                     FVKLYGAKGLIWIKVYNINLGLNGLQSPILKHITDEVIHNLKKRLHLKNGDLVFCCADT
                     INIVNTSLSVLITQIANDLKLYIKAWAPIWVVNFPLFKRDIVGTLTSYHHPFTAPTSTL
                     DDIIYNPEKAFANSFDLIINGIELGGGSIRINDYKLQKIIFKLLGLTQRTLNNNFGFFL
                     KAFKFGVPPHGGLALGLDRIVMLLTKSDNIRDVIAFPKTNKFICPLSV"
     CDS             266208..266651
                     /locus_tag="C548_219"
                     /protein_id="AFT80583.1"
                     /translation="MIKKYMLKRLILAISLLLVLKNNNVILNEIKLNKFFIFNKAPFIK
                     TIYFNYDLYYFSNKINNILKQYVIYIRNNPSKQLLLKINTNVLGNIKYNFILNKSRMSF
                     IVNNLVLNGIHKNNIKYIICVKNKKVSNELNTLNNNKLIVNIL"
     CDS             267899..268015
                     /locus_tag="C548_220"
                     /protein_id="AFT80584.1"
                     /translation="MGCSFEFMSCCLLKKKGCITISKFCIKIKSKCLAYAII"
     CDS             270635..271495
                     /locus_tag="C548_221"
                     /protein_id="AFT80585.1"
                     /translation="MRHKPSWIKIRVPLYNEINNIKNKIRKTYLHTVCEESSCPNILNC
                     FNEKIATIMILGNKCTRKCPFCDVLYGKTIKINYYEPFDIIKILIKLKINYIVITSVNR
                     DDLEDGGANHFSKCIGAINRLYKHIKIEILIPDFRGKSDIAINILIKNKPTVLNHNIET
                     IHNLYLQVKPGATYDISLNLLKQIKKYCPKIKTKSGLMVGIGENDKQLINVIKDIKTNQ
                     VDIITIGQYIAPSNFHLPIKRWVHPTSFYFYAKLCYILGFNYIASGPLIRSSYKAKNQN
                     YGKNI"
     CDS             complement(271641..271772)
                     /locus_tag="C548_222"
                     /protein_id="AFT80586.1"
                     /translation="MLKTYIFNNNNSIKTYIKKKEQNKITKFTKSEQITNNKIHLFC"
     CDS             complement(273589..274842)
                     /locus_tag="C548_223"
                     /protein_id="AFT80587.1"
                     /translation="MGIIVQKFGGTSVGSIKNIKNIAKQISFFYKKQHKIIVVVSAMSG
                     ETNRLLCLAKLMYKKKTINDIYNHRELDVLLSTGEQVTMSLLSIALNLVGVKSKSYTGA
                     QLSIFTDSVYTKARIQHIDTSVINKDINNNIVVVVAGFQGIDKYGNITTLGRGGSDTTA
                     VAISTAINADECQIYTDVSGVYSTDPRLCNNSSLISYITVEDMLELSSLGSKVLQIRSV
                     EFAVKSNMPVRLLSIFDNNPGTLLIQKRSFLEKKMENPLISGVTYNCNIENITVIVSCE
                     VFPYVCYNILICFSDHKIDICIQNIKNLTTQFIITFTISKSDYNLLFHTIQKYICIYFC
                     GHILADNKSVIISIVGVGIYSHKCILHNVVYTLEKHGIIILFLSTSELKLSIFVFDDYM
                     DLALHVLHTTFNLNNIVQ"
     CDS             complement(274842..275852)
                     /locus_tag="C548_224"
                     /protein_id="AFT80588.1"
                     /translation="MKGYFSNTTHVNCYIDKIIRYNISVAHSAIHLLNVTIQRVAKKKL
                     IKKGFFINQNKIIFEYKSYKPLTNKILFIIELLINRAIAKQHIILIKLLSKQKKNIKHK
                     NVVVIGKEGGYSIDVCNGTHIKTTKNIGCFCIMSEQCVSKGIRRIEAVTNKNAVRYILK
                     NKLTLKDLSFASNLCLNNVKKNIKHLKNKNKVLLDEFNLFKQITIQKQINKLLSKMFYF
                     FGYKFLIYKIKSKYKKDLFVILHSIVNKLVNKSIIIVYVLNKHNINVFIKITNDCLKFR
                     PYSVFFKQVLQTNKTIFYNATTNVSYLKTSINNFNMLYTKTLKTNIKTFLFKRGL"
     CDS             complement(277436..280027)
                     /locus_tag="C548_225"
                     /protein_id="AFT80589.1"
                     /translation="MMYPFSYKKIELEAQNFWYNHNCFEIVEIPNKEKFYCLCMFPYPS
                     GNLHIGHVRNYTIGDVISRSQRMLGKNVLNPIGWDAFGMPAENAAKKNIVSPTDWTNSN
                     IYYMYNQLKSLGFSYNWDRKITTCKIDFYRWEQWFFIKLIEHGVIYKNNAIINWDPLEK
                     TILANEQVINGIGWRSGAKIEHRKIPSWFLKITDYAYELLRCLANIDWPESVKKMQVNW
                     IGKYKGIEVSFKVIGSVPNCYSYLKVFTQRPDTLFGVTYILLAPDHHLVELAAQYNYQI
                     KKLCNTFTFCGKCSLATLKNKELGLYVGYNVLHPITNEILPLYVSSFRYFEYGATASMG
                     VPAHSHRDWDFANTYGLPFKTVVSDINGKVPDISKNAYTDFGFIINSGIFNNITCFEAF
                     DYIFYFIKQYKSGVVKQKIKLRDWGISRQRYWGTPIPVKYGITGKQTPLTDEEIPVYLP
                     KHGCLNSKFNLKKIPSFYVLGNGWVRDTETFDTFIESSWYYARFCCTDNNNSILDARVN
                     YWLPVDMYIGGIEHAILHLMYARFFHKLMRDFGLVDCDEPFKKLITQGMVLTYTYYRES
                     FGIKEWFNPLDVCLLKDKKNGNIIPTVKRDGGIVIRNGIEKMSKSKNNGIDPNVLINRF
                     GADTLRLFVMFSAPTEQVLIWSESGIIGSSRFIKRLWNIVHTYIYISGSEHTIIKLSSL
                     RPDQFNLYRQLQKTIKKATSDMIGRHVFNTVISTVMKLTNLVLHFIDIDSSIIGLAVTR
                     EALKSIILILAPIVPHITHVLWKVLGFSYAVIDAKWPSYNKHCMLGQLFTVLAQINGKI
                     RKEIKLPLNYHTKTFASTILSSISIKGYLNCKEIHTLIFVHAKVINIVVSL"
     CDS             complement(280024..280500)
                     /locus_tag="C548_226"
                     /protein_id="AFT80590.1"
                     /translation="MKKKIKCVYVHMQFIKNNTIKKIVPNESLLSSWFCSFLKPKYKHY
                     KDIVFNIRFVEYKEIIGLNSYYRGFNSLTNIISFSYEALSQRINIQLLGELVITPTLLL
                     YESFKKNKAFIAHCAHIIVHGLLHLIGYNHKNVTDADNMENIEYSNLNKTNIHL"
     CDS             283530..284711
                     /locus_tag="C548_227"
                     /protein_id="AFT80591.1"
                     /translation="MNIIPNHKGLFGNFGGRFVSETLIPLIIELEKTYKTAKKDESFRK
                     ELAYYQKTYIGRSSPLYLADRLTQALGGAKIYFKREDLNHTGAHKINNCIGQILLAKRL
                     GKNRIIAETGAGMHGVATATVAARLGMKCVIYMGSTDVKRQKENVYRMNLLGAKVVPVN
                     SGKGTLKDAMNEALRDWVNNIETTFYIIGTVAGPHPYPLIVRDFQSVIGKEVREQIIKI
                     EGKLPDILVACIGGGSNAMGLFFPMIKDNTVRMIGVEAGGHGIETGKHAASLNGGVPGV
                     IHGNRTYILQNKDGQIKDAHSISAGMDYPGIGPEHSYYYKCKRIDYVSVTDKEAIEAFK
                     KCCYLEGIIPALESAHALAYVTKIAHSLSNKTTIVLNMSGRGDKDISIIREHS"
     CDS             284717..285523
                     /locus_tag="C548_228"
                     /protein_id="AFT80592.1"
                     /translation="MKLNKRIINCFEQKKRAAFVTFITAGDQDYEKSLTLINSLPKAGA
                     DIIELGMPFTDPIADGEIIQKSTQRSLKTGQNQKKTLELVKAFRLFNKKTPIILMGYYN
                     PIYRYGIKKFIKDAKNAQIDGLIIVDLPPEHAQEVSVPANKQGIDFINIITPNTNIKRI
                     PFLVKNSSGYIYYISINGVTGGSVPIFYEVEKAVKLIRKYTNLPIAVGFGVKNRNSVKK
                     LANISDAVVVGSALLKQIEIHCYDQKTAISNVLNLTSRLSRGLVKI"
     CDS             complement(285520..285708)
                     /locus_tag="C548_229"
                     /protein_id="AFT80593.1"
                     /translation="MSLLITTDCINCDMCELVCPNNAIFPGEEVYVINHDLCNECIGVF
                     PHPQCQQVCPVACIVQP"
     CDS             complement(285711..286274)
                     /locus_tag="C548_230"
                     /protein_id="AFT80594.1"
                     /translation="MAIINKKIRPFTATAYFNGKFINISNEDLQGKWSVIFFYPADFSF
                     VCPTELLDLSENYSTFKTLGVEIYSVSTDTHFTHKAWHDSSFTVSKIKFPMIGDPSGNI
                     SRSFNVFVAETGLAERSTFVIDTECKIKLAEYNAIGIGRNSKELIRKIQAAQYITNHPN
                     EVCPANWTDGSKTFKQNIDFVGKF"
     CDS             complement(287022..289670)
                     /locus_tag="C548_231"
                     /protein_id="AFT80595.1"
                     /translation="MKYNNWHKNWETTKRLLNTYTSVPFSIMIPPPNVTGKIHIGHAFE
                     YTLIDTIIRQKGMQGYKTLLQFGTDHAGIATQLLMDKKLSHDKVNRMFLGRKLFLKKTL
                     QWCNKTIPKIILQMKSIGMSVDWKKERFTMDYGFYQAVQEAFIKLYKEGLIYRGKRLIN
                     WDPNLLTALSDIEVKNLQDLGKLWYIRYHLLNIHKVEAFCQKKAYLIVATTRPETIFAD
                     TCIAVHPFDKRYKAFIGKCVVLPLIGRILPIISEEVVDIKFGTGCVKITPAHNLIDYKI
                     GKRQNSLFINMFNNRFKVRQKAEVCILKSGILLKYNLIKLPKVYVGLSIKSLRKNIVKD
                     LLKNKFLEKKVDNHLLMLPCGDRSCAIIEPLLTDQWFVSIKKLANLAINAVKNGNITFI
                     PKNYEKIYINWMYNLKDWCISRQLWWGHRIPAWYDKNNIIFVGRNEEEIRSKYAINLKT
                     KLNQDQDVLDTWFSSGLWTFTTIGWPQIRTKSFNLFHPSSVLITGFDIIPFWVSRLIMM
                     TLKLINELPFKRIFIHGLIRDKQGQKMSKSKGNVIDPIDVIKGINYGADALRFTFLSIS
                     LPGKNINFDLRRFKGYMNFCNKIWNATRFVLSKIELFYNNEYNQFCCWENVTSINKFII
                     SSLQNTKRKILLYFDEYRLDLASQTIYEFFWYDFCDLYLEITKIVFNSNYIGVKISTIN
                     TLLYVFKEILLLLHPFIPYITDEIWINIMQVQYKNKHITTTILNQDLPKIDINKLDDNA
                     IYDVNFINIFITKLRCIRSLIYLNKSIKLTVFCSKVKLFYKSLINKYKIYICNLANINI
                     IKYSEPCINCVSKKNQQFFILHIPLLSFCQRNYLVEELQKKKQLLKLSCLKINLKLNTK
                     TSFTAITTNKK"
     CDS             289842..291083
                     /locus_tag="C548_232"
                     /protein_id="AFT80596.1"
                     /translation="MSINPKTKFKDFYKYILPLYSPQNKIPVKGYGSTIWVQDGRDYID
                     FSGGIAVNALGHSNPVLLEALKEQSKKVWHVSNSYTNEPSLCLAKKLVKNTFADKVFFC
                     SSGAEANEAALKLSRRYAYNHFGSKKNIIISFKKSFHGRTFFTVNVGGKKNYSHGFGPS
                     PFCIIHAEFNNIHNFRKVINNYTCAVIIEPIQGEGGINVANYSFFKQLRNLCKIYNALL
                     IFDEVQCGMGRIGKLFTYMHFKIKPDIITLAKSIGCGFPLAAMLTTNKVGEAFSIGVHG
                     STYGGNPLACAVGNIAFDVISNKEVLSGVKRKNKLLKQHIKRINLEFNIFKEVRGLGLL
                     IGIELNKNYINLGRKILKVAFENGLMLLNAGPNVLRLAPSLLISIEEIEEGMSRLYTTI
                     KCIKQNFKYLEYLC"
     CDS             291077..292903
                     /locus_tag="C548_233"
                     /protein_id="AFT80597.1"
                     /translation="MLINTKNIRNFAIIAHINHGKSTLADRLIQLCGGLYKRDFKNQVL
                     DSLDIERERGITIKSQAVTLFYKSKQGKTYRLNLIDTPGHVDFMYEVSRSLYACEGALL
                     LIDASQGIESQTITNFYTAFKRDLTIIPVVNKIDLPQASPKYTISNIKKIFNLHFQSVC
                     CISTKLGLGIKVLLETLIKTIHNPKGDPYKKLLALIIDSWFSKYLGVISLVRIFDGNLK
                     KGDQVIINSTGQSWYIQTVGFYTPKRCLTLKLSAGQVGFFVAGIKDIHGAPVGDTITHA
                     NANTDHRISGFKKVKSKIFAGLYPENVKDFKHFSTVLERLALNDASLIYTPENSNVYGC
                     GFRIGFLGSLHLEIIKERIEREHGIKIIITLPSVKYKIKLQTGKIEYIYDPSKLPENYK
                     LFKLYEPIVLARIIVPKIYVGNIIKECITFRGKQLCVVFINNFIKMIYELPMAEVITNF
                     FNRLKSVSKGYASLDYEFYRFKKSNMVRLDILINNNRIEALTMIVPFDKAYKQGQFILK
                     RIKLLLSKQLFDLNIKAVSYKKTLAKTQIKAIRKNVTAKCYGGDITRKKKLIEKQKEGK
                     KRMKSIGNIEIKLNKNIFLSLFKTPNLFDQFS"
     CDS             complement(293751..295382)
                     /locus_tag="C548_234"
                     /protein_id="AFT80598.1"
                     /translation="MAAKQIRFSEDARTRMVRGVNALADAVKTTLGPKGRNVVLEKSFG
                     APTITKDGVSVAKEIELKDKFENMGAQMVKEVASKTADVAGDGTTTATVLAQAIVNEGI
                     KQINSGRSPMDLKRGIDKAILASVEEIKKLSVKCTDSRSIAQVGTISANGDSNIGQLIA
                     KSMEKVGKKGVITVDESRGFEDELEVVEGMQFDRGYISPYFVTNQENMTVELESPYILI
                     VDKKISNIRELLHLLENVAKSGKPLMIIAEDIEGDALATLVVNNMRGIVKVAAAKAPGF
                     GDRRKAMLQDLAILTGSTVISDEIGLNIEKVTIKNLGNARRITMSKENTTIIDGAGSER
                     DIESRVKQIRKQIEETTSDYDKEKLQERVAKLSGGVAVIKVGAATEIEMKEKKARVEDA
                     LHSTRAAVEEGVVAGGGTALIRILNKLQNLKGNNEDQTHGIKIALKAFEAPLRQIVNNA
                     GEEASVIINKVKEGVGNYGYNVSTGEFGDLINMGVLDPAKVTRTVLQSAGSIGGMIITT
                     EAMIADHQDENNKMPHSTDGVNGMRS"
     CDS             complement(295418..295708)
                     /locus_tag="C548_235"
                     /protein_id="AFT80599.1"
                     /translation="MKIRPLHDRVVVRCIEVEQKTSGGIVLPGNAQEKQNRGEVVAIGK
                     GKILNNGAIRPLDVKIGDTVIFKESFGVEKQKIEDEEVIIMSESDILGILE"
     CDS             complement(295921..297003)
                     /locus_tag="C548_236"
                     /protein_id="AFT80600.1"
                     /translation="MSKKVILAYSGGEKQSVIANWLQCNYGYEIITFTADLGQEKKKIE
                     LAYKKAKVLGIKKMYIEDLKESFVTKYICHRFRANTIYECGKKIGASIVRPLIIKRLIE
                     IAKLNKTTNISYGTTKKSKDLIRLDLSTYSLNPYIKIIAPWRDLNFLSQNKLRTYFKKK
                     KFSNEFVQKHKISCSVNNDFLHIFSKCGCLDNTWNEAKKKRCILSNFFKNTPDKPTYID
                     ITFKQGNPTSINSEVLKSHEIMIKLNNLGSKHGIGRVNKIRYYGSGLKARCCYENPGVT
                     IFYHAHRAIESFTLDHEILQIKDILMPLYAEKVYTVNLWTKEIKMLKALIDTSQKYVNG
                     IVRIKLYKGNVVIIGIKSDQ"
     CDS             complement(297017..297355)
                     /locus_tag="C548_240"
                     /protein_id="AFT80601.1"
                     /translation="MVSSTKQTMKNKTIEIIKNQIKKNKIILYMKGTPNLPQCGYSAQA
                     VKFIKKYLNRFKYINVLESVHIRHELPKWSKWPTFPQLWINSKLIGGSDIIFEMYKTGE
                     LKRLIKKR"
     CDS             298479..299243
                     /locus_tag="C548_241"
                     /protein_id="AFT80602.1"
                     /translation="MININYIIAIASGKGGVGKSTITANLALAMNVKGYKVGLLDADIY
                     GYSQSTILNVKKKIFINKKKRIQPIPYYGIKAMSLGFIVKKQTKAIIGRGPIISKLLVD
                     LFTNTNWGYLDYLFIDMPPGTGDIMLSISKSISVSGVIIITTPQDVSLLGAFKGINMFN
                     KIKIPIIGLIENMSYYTCKSCGYSTSIFNNKYNNILKKYKIKKIGCFALHKTLCDKKPI
                     LIAKPNSKISVFLKVIADIVDIKLKPQFRIGL"
     CDS             299493..299612
                     /locus_tag="C548_242"
                     /protein_id="AFT80603.1"
                     /translation="MHKELDINKIHVERIKVKDNKIIVVPILCACLSMMMNIQ"
     CDS             300114..301580
                     /locus_tag="C548_243"
                     /protein_id="AFT80604.1"
                     /translation="MKRILIYKEIISDLDTPLSLYMKVANYHWTFLLESIEGKKQWCRY
                     SIIGLRCHQRIEIYNNKINLFKDKIKIEKTKKIDTLVWLSNYIKTIKKTILKKNKSKTI
                     LDGGLVGYLGYDIIRLIEPTIKTYKQYNPINTPDIFLLRANELLIIDKYSGRLTILVNV
                     NIYDLKKGLERIKIILKKLSLCANFNKTELVTHSFQTHIKHKYTLKPIFSSFNKFTFQN
                     YIINLQKYINSGDVMQCVPSQRIIIPFYSQPFNLFRALRVLNPSPYMLFFNFNDHYVVG
                     SSPEILVRVDNKTITLRPIAGTIQKRSGIHNEILKDYKEVSEHIMLIDLGRNDVGKVSS
                     TVRVQNQFLIERYSHVRHIVSTLIGILKHKIDLIDIVRATFPAGTIAGAPKIRALEIIN
                     TLEPIRRGIYSGAIGFLSWNGNMNIAIAIRTAIVKNYKLHIQAGVGIIEESQYKKEWNE
                     ILNKSSVILKAALIAIVEEKGDKVENINYR"
     CDS             301558..302136
                     /locus_tag="C548_244"
                     /protein_id="AFT80605.1"
                     /translation="MRILIIDNYDSFTFNIVHYFFELGVDVNILRNNLNIKNIENGYFT
                     HLVISPGPCTPNKAGFSIEVIKHFANKIPILGICLGHQIIGQVFGCKMRKSTQLFHGKT
                     SRIKHINKGLFKGFKTPILINRYHSLIIDRKYLPDNLEVTAQTDCYDITPNVIMGIKHK
                     QYNIEGLQFHPESILSFKSHGLLKNFIKK"
     CDS             302142..303164
                     /locus_tag="C548_245"
                     /protein_id="AFT80606.1"
                     /translation="MINTILNKLINKRNIKFNQFYKIMKVINFGKIKSTQLASILTALS
                     IKKETSDEIAATAKVINDYYSFNIHNNKVMDLVGTGSDNFNFFNISTSSSFVVAAAGSI
                     NVAKFGSKSISSYSGSLDLLNVLGINLYLKKKDIRKCIKRLQLVFLISEFKYKKKIRKI
                     RMDIRIPTIFNIVGPLTNPIKPFKQLVGVYDRRLLNIFSKVFMKLGSKKTLIIHSKEGS
                     DEISLNKATYISELNNGKIINFLINPTKFFLKKNTLDFIQIKSVLQSLDIVIHSIKGHF
                     GLAFEMILLNAGTALYVSGIVNNIHNGLELSKYILISGKAYKKLKTIVFFTKCFKKGIL
                     "
     CDS             303164..303982
                     /locus_tag="C548_246"
                     /protein_id="AFT80607.1"
                     /translation="MKILFNILKYKRNTINVCINKLSLKILRKGFYSNKEQFSNNKFIK
                     SIKNKQYKNQTSIIAEIKRCSPSKGIITETKNIEKLALNYFLNGAVCISILTEKNFFKG
                     SKKYILTVKKLFDIPILFKDFIIDEYQVFEARLLCTDCILLIVSILKLDLLKKLYNLAL
                     SIGLDVLLEIHNLLELEVALFSLNAKFIGINNRNLYTFNTSINITISLLKYMPSNVVFV
                     TESGILNVNDFIKLQRFGVNVFLIGEFLLSNNDIFLRTLLDKANKYILTY"
     CDS             305165..305284
                     /locus_tag="C548_247"
                     /protein_id="AFT80608.1"
                     /translation="MDCGLWTVDCGLWIVDCGLWTVDCAMNWCLVFAVYVLAG"
     CDS             complement(305626..306180)
                     /locus_tag="C548_248"
                     /protein_id="AFT80609.1"
                     /translation="MQINAFVRYNIGKKANKNLRNNDIIPAIIYGDKKQNVLIGLEKKI
                     ILNFIKQETFSSTILYIKLFNKKEKVILRDIQRHPYKNLINHIDLLRINENKQITVLVK
                     IKLIGKELCKGVKQDGGLLVLHKSYVRIKCLPKFLPKAFEINVSNLSVGQSVDIKQFYK
                     TNNFFFIEKTNKIVTVKHVTN"
     CDS             complement(306207..307154)
                     /locus_tag="C548_249"
                     /protein_id="AFT80610.1"
                     /translation="MILSKLMLFTGNSNIELAKQISICLKTNLGRSTVNKFSDGEISVE
                     IEENVRGKDIFIIQSTCVPTNNNLIELILIIDALRRASATRITAVIPYLGYSRQDRRIR
                     TTRVPISAKVIADMIVKAGVNRVMTMDLHADQIQGFFDVPVDNIYGSPVFITDIETQKY
                     KNLVIVSPDIGGVVRARALAKKINADLSIIDKRRPKKNQTQVMNIIGDIKERTCILIDD
                     IVDTASTLCKAAESLKKQGAKYVFAYITHAILSGNALNIINNSVLDKLIVTDTIPLSTN
                     AMSSKKIKQISVASIIAEAIRRVNNEESISEMFN"
     CDS             307242..308336
                     /locus_tag="C548_250"
                     /protein_id="AFT80611.1"
                     /translation="MIKTNLIHFFYKLEKKFYCLSILLSKYEISYKQDKYIKYAQDYSR
                     LAKLVSLWKLYQNLEIELSYNNKLYNDSDNDLELRSLITEEIKLIKSNLFKFHFQIQQT
                     LITYSNKEDKNGIFLEIRAGTGGSEAALFAGDLFRMYSKYAEKHNCNFEIISFNSGEYG
                     GFKELILRIEGYGIYGKFKFESGTHRVQRIPDTESMGRIHTSACTVVVMPNLHKKVHNI
                     KINTNELRIDTYRSSGAGGQHVNTTDSAVRITHLPTKIVVECQSERSQHSNKAKAIELL
                     KAKIKQKKKDEVKIKQTTLRKSLIGSGDRSERIRTYNFAQGRVTDHRIKLTIYDLNNIL
                     SGNLDEIIIPLINQLKSEQLMDIS"
     CDS             complement(308329..309468)
                     /locus_tag="C548_251"
                     /protein_id="AFT80612.1"
                     /translation="MVKNDIDILILGGGCTGLSLAYYLSFLPNTVRIFLIENKFIYNND
                     KTWCGWRTKNHAFVKCCKIFWYSYYINKTTKYCSIINSSIPYENIKSIIFYKKILNRIQ
                     HSSNIKLYHKECVRITEYNNYVSVKLNNETYKTASWAIDTTPKFLKIPYYSPWKWQNFI
                     GLEIELYSKIIGFEKPYLMNFFINKYFKYNKINFMYVLPNKINEFLFEWTSFSDKDKIF
                     INTLLLFNINLIIGKYNYKLLRNETGHIPMAYVTNKTRIKNLVTLYGSYIRTSNGFSFH
                     EIQSWAIKCAYNLSINKELILPNISYFLLFFDYIFMKTIELYPKLSLFLYTNLFYKINS
                     NSLIYFFTNTSNLFDLLNILFFIQPKTLFLYTIFFYLFN"
     CDS             complement(309455..310318)
                     /locus_tag="C548_252"
                     /protein_id="AFT80613.1"
                     /translation="MKETVFKKSKKLVKIYSKNINFTSFFIKKKYSTYIQNLYLICRTL
                     DELADNNLTAKTKSLKRFILILKQLKTKYNEKLDKISLFIKLLKKNTSLNIKIFIEFID
                     VLIKDIQYPANIKNEKELLYYCYGVAGTIGLLILPIVNIKQSRQNVVNAIHLGIFMQLI
                     NIARDVLEDAFKGRRYLPACWVNNTSAQEIIFLSNSPINKNQIKITHAVRKLLMLSQIF
                     YKKGINNLYQLSYTNRVFINIISSIYYKIYINICKSKTNWIYKRIFISLQYKLFLTLKS
                     FFYGQK"
     CDS             complement(310315..311778)
                     /locus_tag="C548_253"
                     /protein_id="AFT80614.1"
                     /translation="MNNIVTIIGSGFGGIAAALRAKKKGFDVIIIERNNNIGGKAQLFK
                     DDLFFFDAGPTIITAPYLFEELFNLFGKKLNDYIYFKEIKHLYKFCFFDKTSLKYCNKL
                     TTTQNNIKFISKNDLQNYTKLLFISQNFFDLCFKLFSNKPFTKLYQMLKCMPNFVKVKC
                     YKSYFSLINILMRNHKLKQIFSIYPLLLGGNPYTVSCLYSLILYLELKWGIHFPYGGIG
                     NLIQQLELLMREEGIKIYTGVSVKTIIKNTTKSISVILNNKHYINSNYIISNIEPKHLY
                     KNIINGFKNKLVRKKKLYDLNYSFGLFILFFGVNCFYSNISHHTIFFNNTCTKALKNIF
                     YKQYIKKKNICIYLHHPNKTDHFCKSSTFYALIPVPNLKLFNNWSLYECEAFVQYILTI
                     LDSNFLPKFKQHINTCFYITPTFFKERYFSTFGCGFSISPNLNQIAWFRFHNKSEKIKN
                     LYLVGAGTHPGAGIPGVLLSAKIIDKLII"
     CDS             complement(311775..313196)
                     /locus_tag="C548_254"
                     /protein_id="AFT80615.1"
                     /translation="MLNSWDTIIGIETHIQLSTKSKLFSNCSTKVCLYPNKQICNYDIG
                     VPGVLPIFNQTAIEMAVSFGLVTTTQIYNKTIFERKNYFYPDLPKGYQLSQKKKPILGP
                     GKITIKNKTIYIDHVNLEEDAGKLIHYKKYSIIDFNRSGMPLFEIITKPCILTYIDVIR
                     YVKYVQQVVKYINVSNADLSKGELRCDINISIRNKITKQINNYIEVKNLNSYKYIKGAI
                     LYETKRQINILNSGGKVVKETRLYNFQTNKTYTLRKKENTNDYLFLICPDLLAINIKNN
                     LIVNQKKNLPELPHSKIELFVQIGFSFKEAKIFTTTLDLAKFVEITLNICKDVQLTSVW
                     IRCYLFEKFKLYYLNTIQNPIKPKVLGKIISYIKTNIITVNIAKIIFNKLWTTNITNIE
                     QEINEIKKEQINDKNLLTILNLTFQENVLQIKLYKKCNVQKKKKLLNFIIGRIVKNSNN
                     KANPKQIKSLIKKII"
     CDS             complement(313210..314631)
                     /locus_tag="C548_255"
                     /protein_id="AFT80616.1"
                     /translation="MTIVDIIKGLKNKHFSCYELIKFLLTKIKQTNKHLNCFITIDYKK
                     ALKQANQCDFLRKFNQTNELYGVPIAVKDLFCTKGLKTTCGSKMLKNFIPTYNSTLIEK
                     IQHAGLINIGKTNMDEFAMGSYNEHSFFGRVKNPWNFNLVSGGSSGGSASAISACLIPA
                     SLGTDTGGSIRLPSSFCGITGLKTSYGFLSRYGIISYSSSLDQAGPMAHTVKDCAILLN
                     IISGCDKFDSTNINFKTDNYLKYINKSIKGKKIGLPIEYFKNLTSNVSCITQEAIRVFS
                     KLGIKFIDISLPYIDSAISAYYIIASAEAASNLSKYDGIKYGYYKINPKTIEELYVNTR
                     TNGFGKEVKTRILLGTYFLNKSNLFIKAKKIRKLIYNNFIKLFKTVDCIILPTNNYIAK
                     QTQKKNNLNIQEDIYTISVNLAGLPAINIPIGFVKNCPIGLQIITPHFTEHLLLNIAHC
                     YQKHTHWHLNYPNSL"
     CDS             complement(314639..314902)
                     /locus_tag="C548_256"
                     /protein_id="AFT80617.1"
                     /translation="MKINNKLLYRLSKIKTKKIKLKTFINRIVKKIVNIKLIKIKPITN
                     TLNAKTYVGLRKDQVKSNNKLNTYIGSAPNKNNYFIIIPNIF"
     CDS             314979..315605
                     /locus_tag="C548_257"
                     /protein_id="AFT80618.1"
                     /translation="MIEPLVIALSKGRILFKSLSLLKKAGIIPIESVENNRKLLFNTKK
                     KYLNLIILRAIDVPTYVKLGAADMGIVGKDVLLENGSKGLYEPIDFKISKCRLMTAGLI
                     GFNVKNTTRKVATKFVNIAKRYYASKGIKANIIKLYGAMELAPIMNLAEEIIDIVDTGN
                     TLKENGMEPKTLIKNISTRLIVNKTSMIIKYKSINPLIELLISII"
     CDS             315621..316049
                     /locus_tag="C548_258"
                     /protein_id="AFT80619.1"
                     /translation="MKTLNVKINDLKTEWYIINAYNKKLGRLSTKIVHFLLGKNKVIYN
                     SYLNIGDNIIVINADQIKITGNKLIQKKYYYHTGYPGGLRKTTLLELMKKNPEKVIKQS
                     VKGMLPKNSLGRLISKKLKIYKGKQHPHISQQPLELLI"
     CDS             316076..316459
                     /locus_tag="C548_259"
                     /protein_id="AFT80620.1"
                     /translation="MYFYGTGRRKTASARVFLKIGNGKFIINNNTLKKYFHNINLYYLM
                     IQPLELTNNVNTFNIKITVNGGGVKSQAEAIRHGISRALVAYNNNLRYKLRLNGYLKRD
                     SREVERKKIGFKKARKSPQFSKR"
     CDS             316887..317903
                     /locus_tag="C548_260"
                     /protein_id="AFT80621.1"
                     /translation="MITNKDGLYIDCTLGLGGHSKQILNRLSINGLLIALDNDLNTKTL
                     VKNLEFYLDKRFSFININFKYLEIIAKKKHLFGIVSGILLDLGISTYQIKDYKRGFSFF
                     INGPLDMRINNTFGITACCLLNHYKFKQIFKIFKTYGEDEQLYRLTVEICNRRHHFPFK
                     MTLELSNLIKTLKFTNYHIKHQLIKTKPKIQKTYIIHHKSIKIKQKFIKHSKSINTKHI
                     IIKENTTKNKIIKTNNNSINKKKKKHIHPSTKIFQAIRSYINNEIQNLEIVIITSLKLL
                     KTNKKLIIITFNSLESQIVNKVLKTTLNKVNKIYPSIEEVFYNNSSRCSAIFIIQKL"
     CDS             complement(318440..318571)
                     /locus_tag="C548_261"
                     /protein_id="AFT80622.1"
                     /translation="MNIYYTPIQHTFKTIKFLKHLKQTKPINLKKYKNTITNIKTQI"
     CDS             319972..322419
                     /locus_tag="C548_262"
                     /protein_id="AFT80623.1"
                     /translation="MGDFYEFLFEDAHTASALLNIQLTSKGKYNNKRIPMAGIPCHSLR
                     TYLKRIITAGISVAICEQIKTKKTKKSKLLERKVIRVITPGTLYEDSLLDESKDNLIIS
                     IIQKNNKWGISWLEFTTGAFGVLEVDNIHDLRLELDRLNPVELLISRLHKKLPKLPVHK
                     SIIKPISDINFDYNNACKVLFKKLNIKNINKKLNAGVSAAGAIIQYINNNKIYNLAHIN
                     HLIFENKKDKLKIDRITKKHLELDVNVNGKQENTLFSVLNNTMTHMGSRLLKKWINNPI
                     TNYDLVFSRQKGVEIVLTNNFIDILQKYIKKIGDIERIVTRISLKTAKPLDLIKFKIAL
                     NVFPKLKTLLKGLLIVNKNSKSILNYIHKEIFTFPNIALLLDEALVDNPPNSFRYGYVI
                     KSHFNKNLDKLRKIYTNSEKFIKTFENKEKLRTGIIKLKVTYNKLHGLFIEIPKGRKHK
                     YKIPKNYIRTKTLKNSERFYTSELKYFEKRLIESKEKSIKYEKSIFKKLIKVLVGNIPY
                     FIKTSKSLATLDVITTFAERALTLNYCKPIINKNKIGIKIMEGRHPVIESTTNHHFVPN
                     NLFLNHNKSIHIITGPNMGGKSTFIRQIAIIVLLTYIGSYVPAKYAEIGPIDQIFTRIG
                     GYDDLSAGKSTFMIEMHETAKILNTATFKSLVLMDEIGRGTNPTEGLCLAWACLERIIQ
                     IKALTLFSTHYFSLTQIAKKFKQITNLHFSASIKSNKVSYIYNIQKGATNNSYSSSVAS
                     LANIAQGVINKSNNLIKHFQDHQKSLNKRHTLMKYIKSFKYKDLTRYLKFIKSFFKNLK
                     DMF"
     CDS             complement(322768..322899)
                     /locus_tag="C548_263"
                     /protein_id="AFT80624.1"
                     /translation="MCYLFCGGKKIKGKRFLVKIKRLKGEGEGEGDNGKGLCFYIKS"
     CDS             complement(322859..322981)
                     /locus_tag="C548_264"
                     /protein_id="AFT80625.1"
                     /translation="MFCVWCLVFGGLWFVVYGLWLVVGGWWFVLSVLWWKKNKG"
     CDS             complement(325479..326435)
                     /locus_tag="C548_265"
                     /protein_id="AFT80626.1"
                     /translation="MGLLLIFPLHLLPCLLSGLFVFELVKAITPLLQTLIPVNKARLSS
                     VVLLGASIVTILSLFFFTVISFILQDIKTPDNLIQRYMLIFDKARHQLPHSVVIYLPES
                     ADELSQIINELIYKHVNELQFVFGCAIHTCFSLLSGMILGAIIALQDIPDIKSLTPLTY
                     ALLQRSITLSNAFHNVVFAQLKISLVNTLLSSILLLICAPCLNVYIPLTKTLILITFIM
                     GLIPLIGNLISNILIFIVSLSVSLWTAVIALTYLIAIHKLEYFLNARIIGLRINSNAWE
                     LLFAMLFFDAAFGFSGLIAAPMYYAYFKCELTNEKVI"
     CDS             complement(326496..327440)
                     /locus_tag="C548_266"
                     /protein_id="AFT80627.1"
                     /translation="MAVFTKIKKQKLSLFLKSFNIKKQIKFKEVKQGTENSTFFIQTET
                     KKFVLTLFEQGSYKDLTGFIDLLKFLYEHCLPIAMPLIDKNNIIIKKLSGKHALLFPKL
                     YGIHPRTQNIEQCSIIGKTLGRLHSISNKFKLKKQNLRDINWIVLNYYKVISLLTKEDQ
                     ELMFNQIYLLKHIVTNLPQGILHGDLFRDNTLFNGNNICGLIDFYNGCTGDLIFDLAIL
                     INDWCSDQHGNLLEDKYKAILNHYVLERPFTKEEVYILPKMLRLTALRYWISRLLVKNI
                     FPVTHNLRHKEPKKYRDILVSHCKNQYPLYFKN"
     CDS             complement(327448..328491)
                     /locus_tag="C548_267"
                     /protein_id="AFT80628.1"
                     /translation="MRMSYKINKLHPYTPGEQPYKKMIKLNTNENPYPPTPKINKLLKN
                     FNYYKLRLYPDPTTSKLRKIIAKVYNVKSEQIFIGNGSDEVLALAFMTFFCQKLPLLMP
                     TITYSFYPVYCKLYNIRYKTIPLQNKFEINLKKMNISNGGIIFANPNTPTGHAISYIEV
                     NKLLDIHNEYVVLIDEAYIKFGSESAIPLIKKYKNLLIVNTLSKAYSLAGIRIGFAIGS
                     TYLIKGLEKVKNSFNSYPIDVISELIAIEAIKDIKYLKKICNYIIYIRETLSKQLKDVG
                     FTVLPSKANFMLVKPNNISAKTMFIKLRNHGILLRYFNNIKKYIRISIGTIQQMNYLIE
                     TIKYILK"
     CDS             complement(328503..329276)
                     /locus_tag="C548_268"
                     /protein_id="AFT80629.1"
                     /translation="MSLSKRIIPCLDIDCGKVVKGIKFENTRYAGDPLKIAKFYNEQKA
                     DEIALLDIKASYSGKNNTIEVVKKIANEIFIPLTVGGGIKTCKNIRELLNAGADKISIN
                     TAAVLNPKIVREASDKFGSQCIVVAIDAKRKTNKNIKEDWEVLTYGGRKNSGISAIDWA
                     CKMVKYGAGELLITSIDRDGTKRGFDINLIKTISQRVNVPIIASGGVGNLDHFVEGIKT
                     GKADAVLAASIFHFGEYTIDKAKKYMAKKGISVRF"
     CDS             complement(329306..330022)
                     /locus_tag="C548_269"
                     /protein_id="AFT80630.1"
                     /translation="MLIIPAIDLKNGKCVRLKQGRMYKTTDYGDPLKVVQRFVKIGIKR
                     LHVIDLNGAVLGEPVNKYIINKLIKHYPNLILQIGGGIRNSATIKKYLDVGIKYVIIGT
                     LAIKKPHRLYNLCKKFGKHIILSIDSYKGYVAIDGWKKIANIKSTELAKNVSNCGISSI
                     IYTDISRDGMMQGLNLKKTIKLANFAKIPIIASGGLNNVFDIVNLKTNKNTFILGTIIG
                     RAFYEGKIDLYKALLI"
     CDS             complement(330617..330763)
                     /locus_tag="C548_270"
                     /protein_id="AFT80631.1"
                     /translation="MCCGFVVSRCACFIVLDLCFIVFDFCLIVANLLCALIEVFKRKCM
                     MLN"
     CDS             complement(332240..332860)
                     /locus_tag="C548_271"
                     /protein_id="AFT80632.1"
                     /translation="MAIIIIDYGIGNLYSVANAIKKVTKEKVYITNDAKKIKLSNRIIL
                     PGQGAIKDCIKELKKKELYWLLKEIINTTNKPVLGICIGQHLLMESSEENKGVFGINYI
                     KGIVKNYKNKNFKIPHTGWNIVYKHKEHQIWNGIKSGSRFYFVHSFYVKTRFKNNVLGV
                     TEYGGKCANVITYYNSVITVQFHPEKSSSLGLKFLKNFINWLP"
     CDS             complement(332872..333459)
                     /locus_tag="C548_272"
                     /protein_id="AFT80633.1"
                     /translation="MSVNKKKKYRTANIYRETKETKIRVYVNLDGQGKINIKCGIELLE
                     HMLDQITNNGQIDLTIKTNVYSHIDHHHTIEDIGIAMGKAFKKALGKKIGIKRYGCSYV
                     PMDESLSRVVIDLSGRPSLHMTKVGKFDLFREFFKGWVNNCKSTLHIDILKGFNSHHQI
                     ESIFKSFGISIRKAITKDKRITNKLYSTKGTL"
     CDS             334373..335302
                     /locus_tag="C548_273"
                     /protein_id="AFT80634.1"
                     /translation="MKTIKCLLSIRKGLRLDKTSRKLFYITREKIKTFIKKKIRLDGFT
                     VKQNIFLKKFKWISLIHYTKLYIVERVFEPDYFYKNYENNEILVINKRFGLVVHPSKSN
                     IKGTLVNAILSYKKTDFINLPRAGLVHRIDKDTSGLVIIAKNLVSYRDLKTKIKEKSII
                     REYDVVVLGQLDIGGYINSQIGRNIKYRKKKNIVNDEGKIAITHFRVLERFNTHTYLRC
                     WLETGRTHQIRVHMQSISRAVIGDELYLNNKILPNLNIRQALHAHCLILKHPSKQIYIK
                     LLAKLPKDMTLLLALLRTNKIHTISHTL"
     CDS             complement(335666..336310)
                     /locus_tag="C548_274"
                     /protein_id="AFT80635.1"
                     /translation="MFIEYIHSVLFFFITLLPVANPIASTTLLLTLGKKIKAKERKKQI
                     YFATLYVGIIILVCFYAGKNILNAFGVSINALRLAGGIILLYFGFDLLFNVTEKKQITE
                     KNHLQQSHLNISFVPLALPGTAGPGTIALIISSSSSLPSSCLIHFVIWSVTALFTLMFL
                     ICLLSANKIFKRIGPSGIDAISRIMGFILISMGVQFIITGFQNMLIVLFHL"
     CDS             338486..340204
                     /locus_tag="C548_275"
                     /protein_id="AFT80636.1"
                     /translation="MIIRFLKDENVKYVYGYPGGAALHIYDALFRQKVVKHILVRHEQA
                     ATHMADGYARASVKPGVVLVTSGPGATNAVTGIATAYMDSIPMVILCGQVVSKLIGEDA
                     FQETDIVGVTRPIVKHSFTIRDTADIPTILKKAFYIASTGRLGPVLVDIPKDMTAPNEL
                     YEYIKQNDIKLREKKKNVCNNKEFIKKALKLLLKAKKPVLFVGGGAITGKASHKIREFA
                     NIAYLPVVTSLMGIGAYPQSDFQYIGWPGMHGSYEANNAMHNSDLIFCVGARFDDRVTN
                     NTEKFCPNAKVIHVDIDPCSISKTILADIPIIGSAKKVVKELLSKINKSYKDEINLENR
                     KKHLEIWWKCINKWIKNRDGKLYKPVTALSRDLIKPQQVIEAVYKKTKGEAIIATDVGQ
                     HQMFAAQYYKFNKPNKLITSGGLGTMGFGLPAAMGVKLSYPHENVVLITGEGSFQMMMQ
                     ELSTCKQFDISLKIIHLNNGSLGMVRQWQDINYKARHANSYVESLPEFHRLFEAYGLNA
                     ITVKVIEELESALETVFINKNELVFLNIYIDPLEHVYPMQKPLGAINDMIISKAE"
     CDS             340211..340702
                     /locus_tag="C548_276"
                     /protein_id="AFT80637.1"
                     /translation="MRHIISILLENEPGALSKIVGVFSQRNFNIETLNVAHTEDITLSR
                     LTLTTNGDACVIEQIIKQLNKLVDVVKILDLTEVSHIARELMLVKVKAEADDRRAEIKR
                     ITDIFRANIVDVTTTDYIIQITGDEDKLDAFINALKGINEVVRTGVSGIPRVWVKVKLS
                     "
     CDS             340724..341740
                     /locus_tag="C548_277"
                     /protein_id="AFT80638.1"
                     /translation="MKIYYEKDCNRSLIKQKRVVVIGYGSQGHAHANNLKDSGVNIKVA
                     LYKGSRSWKKAEVAGLKVEVIEKAIIDADIVVMLVPDELQKNIYYRYVENNIKSGAVLI
                     FAHGFNVHYQQIEPRQDIDVVLVAPKAPGHTVRTTYMQGGGVPSLIAIYKDNSGKAKDI
                     ALSYASAIGCGKTGIIQTTFKEETETDLFGEQAVLCGGVSALITAGFEVLVEAGYSAEM
                     AYFECLHELKLIVDLIYEGGLGDMRYSISNTAEYGDYVSGHKIINNDTKKNMKTLLENI
                     QNGKFAKDFIIEKKTGFTLLKTKRRINSEHKIEKVGKVLRSMMPLICKNKIIDKNKN"
     CDS             341760..342008
                     /locus_tag="C548_278"
                     /protein_id="AFT80639.1"
                     /translation="MVKIRMTRCGCKNRPFYQINVKDSRSSRDGKFIEKIGYYNPLVIS
                     EKRFCINSSRLGYWKNKGAKISNRVLSLLKKNKKDKK"
     CDS             342017..342325
                     /locus_tag="C548_279"
                     /protein_id="AFT80640.1"
                     /translation="MGSIAKSYGVKGWIKVNSYTNQRCNIIDYSRLWILEIKGKNIYLK
                     VKRIRLVHRFFIVQLYGIKTCEKAKTLIGSLIKLQKKLLPNLQKGEYYLYQFKNLRV"
     CDS             342514..342867
                     /locus_tag="C548_280"
                     /protein_id="AFT80641.1"
                     /translation="MSINQLIQAIELEQMKTKIIPKFMTGDTVIVQIKVLEGSIERLQA
                     FEGLVIGKRNRGLNSSFTVRKVTSGIGIERTFKTYSTCIFSIKINRKGKVRKSKLYYLR
                     DLKGKSARINNIS"
     CDS             342881..344155
                     /locus_tag="C548_281"
                     /protein_id="AFT80642.1"
                     /translation="MIRIGICGLGTVGGGTFNLLKKNYNEIFRRIGSQFIIEQIGTRSD
                     NPICNLTGIKVTRNIFEVVRNPNVDVVVELIGGCNIARKLVLEAINNKKHVVTANKAMI
                     AIHGKEIFCAAKKRGVMVAFEAAVAGGIPIIKCIREGLCANRIYSIAGIINGTVNYILT
                     NMKKGISCENILNQAKLLGYAEEDPTLDLEGTDTAHKLTILAAIAYGIPLHFEKIYIEG
                     IGCINITDVKKADKLGYNIKHLGLSKRKKTGIELRVHPVLLPKNRLLSNVHGVTNAIEI
                     NGDAVGSTLFYGIGAGSEPTASAIISDLLDVSRNKLTEHINRTPYLAFSTMATVSILPI
                     DQVITDYYLRFMLISFNMIGHVVNIFYKLGIRIKHLLLKKQESSFVIILLTYSTKEANM
                     NLAIGKLESTNVILGHITRVRVENV"
     CDS             344186..345571
                     /locus_tag="C548_282"
                     /protein_id="AFT80643.1"
                     /translation="MRYVSTRGVAPVLSFEDTVLTGLASDGGLYVPEIIPKLSHKEFIE
                     LSKCSYIESAYRIMRLFIDDVDDMSLKLLIKKSYTRFCNDSIVPIKQIGNNQFLLDLFT
                     GPTFAFKDIALQFMGNLIDYFLKKRGEKAVIMGATSGDTGSAAIAGFCDCNNLDMFILH
                     PNKMVSEIQRRQMTTVKQDNIHNIALKGNFDDAQAIVKDSFNNRGFIKGRRLIAINSIN
                     WARILAQTVYYIVSALAVGAPFRNVSFTVPSANFGNIFAGYIAYKMGLPIRQLIIATNV
                     NNILHRIIEYNDFSIRNLVNTIAPAMDIVVSSNFERLLFYAYNKDSNAINNLIYNFNNK
                     NYTILDEKPLKKLRTLFYSTSVNDNTILSILSQFYNRNGFIVDPHTAIGLIAAERCNNF
                     PEIPMITLATAHPAKFYDTILKSGLFLKLPSLLNELLLKEEQYSILPADISKVHSYILS
                     VCH"
     CDS             346126..346251
                     /locus_tag="C548_283"
                     /protein_id="AFT80644.1"
                     /translation="MFSFKCFVVFFYMLLIRCYLLVIRGCFKLLDVAFVVVGIRN"
     CDS             complement(346512..346961)
                     /locus_tag="C548_284"
                     /protein_id="AFT80645.1"
                     /translation="MSIIYFNRKAKHKFLIFDKLEAGISFFGWEIKSIRCKKFNLDNTY
                     VIIKANEALLLGANFIPINTTNKLITIKKTKKLLLKKKEIFYIKSYITIKRYSCIPLKF
                     YWKNHLIKCQLALVKGNNFLDKRDLEKQRDIKQNPYKHHIFFPII"
     CDS             347048..347575
                     /locus_tag="C548_285"
                     /protein_id="AFT80646.1"
                     /translation="MFKKKIYSNNNKLIFQEQKITDKIKSQILSLEIKLENYKNENLKS
                     KAETKNYIRRADKEIKNTRKYAIETFIKELLPVIDGLEKAFELMKKEKINNYHIEGFKM
                     TLNMQLNVIKNFGVNQINPLGKLFNPLCHEAIATVKSLNNNNNLIVDVLQKGYFLNDRL
                     LRPAMVIVSKTN"
ORIGIN
        1 atgataagaa ttataggtat tgatttaggt actactaact cgtgtgttgc agttttagaa
       61 aatggaaaaa gtcgtgttat agaaaattca gaaggtgccc gtactactcc ttctataatt
      121 gcatatactg atgataatga aatattaatt ggacaaaccg caaaacggca ggctgtaact
      181 aatccgtcta atactttata cgcaattaaa cgtcttattg ggcgtaaatt taatgatgat
      241 atagtgcaaa aagatataaa aatggtgcca tataaaattg taagtgctga aaatggagat
      301 gcatgggtac aagtgaaaaa tagaaaatta gcacccccac aaatcagtgc agaaatatta
      361 aaaaaaatga aaaaaacagc agaagattat ttaggggaaa aaattacaga agctgtaata
      421 actgtaccag cttattttaa tgattcacaa agacaagcta ctaaagatgc tgggcgcata
      481 gcagggctta atgttaaacg tataattaat gaacctacag ctgctgcttt agcatatggt
      541 atggataaaa atagagggga taaaaaaata gctgtttatg atttaggtgg tggaacattt
      601 gatatatcaa tcatagaaat agctgatgtt gacggtgaaa ctcaatttga agttatggca
      661 actaatgggg atactttttt aggaggagaa gattttgatc ttaaattaat aaactatata
      721 gttaaacaat ttaaattaga aagtggggtt gatttatctg gagattcttt agcaatgcaa
      781 cgtttaaaag aagcagctga aaaaggaaaa atagagcttt ctagttctca acaaacagat
      841 attaatttac cttatataac tgctgataaa acaggtccta aacatcttac tttaaaaatt
      901 actagagcta aattagaatc attagttgaa gatttaataa aaagatcgct tttaccttgt
      961 aaaaaagcta tagatgacgc caaattaact actaaggaga tagatgatat aatattagtc
     1021 ggtggtcaaa cacgcatgcc tttagtacaa aaaaaagtgg cagagttttt tggcaaagaa
     1081 gctagaaaag atgtaaatcc agatgaagct gtagcaatgg gtgcggctat tcaaggaggc
     1141 gtattaggtg gcgatgtaaa agatgttctt ttattggatg tcactccttt aactttaggt
     1201 atagagacta tgggtggtat aatgactcct ttaatagaaa aaaatactac aatacctact
     1261 aaaaaaacac aaattttttc aacagcagaa gataatcaaa cagctgttac tattcatgct
     1321 ttgcaaggag aaagaaaaaa agcgttacaa aataaatcat taggtcggtt tgatttgact
     1381 gatatacccc cagctcctcg aggaacacca caaatagaag tagcttttga tttagatgct
     1441 aatgggatct taaatattac cgctaaagat aaagcaactg gtaaagaaca gtctataata
     1501 atcaaatctt cgggtggtct ttcagaagag gaaataaata agatgattca agatgcagaa
     1561 acaaataaag aagaagataa aaaatttgaa gaattagttc aaacaagaaa tcaagcagat
     1621 ggcatgattc atacaatacg taaaacatta aaagaaataa aaaatgaaga tgaaaaaaac
     1681 aaacttgaat ctttaattaa taacttagaa caaactttga aaagtgatga tatcaaaaca
     1741 atcaaagaag atcttaataa actcactgaa gaatatagta caatatatca aaaaatatat
     1801 tcagaaaaaa aaccacaaaa tcataattct gaaccagcac aaaaaaacgc agaaaagtct
     1861 tctagtaaaa aagaaggaga tgttgtggat gctgaatatg aagaagttaa taataaaaca
     1921 aaataaaggc ttgatttagt aatgtccaaa cgcgattatt atgaaatttt aggtgttaat
     1981 aaaactgctg atcaaaaaca aataaaaaaa gcatttcgta gattagctca aaaatatcat
     2041 cctgatagaa atcctaacaa taaacaagca gaacaaaaat tccgtgaaat atctgaagcg
     2101 catgaagttc tctccgttaa agaaaaaaga aatgcttatg ataaatttgg ccattcagga
     2161 ttagatggac ggcacacaaa taatagtttt catacaggtt ttagtgacat gttttccgat
     2221 gtttttggag atatttttgg taataacaac aacaacaata cgcctcaaag aggttctgat
     2281 ttacgttata atttaaatat taaactcgaa gacgctattt atggaacaaa attaaatatt
     2341 aatttaacaa agctagtaaa atgtaatagg tgtaatggaa ctaggtctga acctggttat
     2401 aaaaacaagt attgtcatag ttgtaaagga ttgggacaaa tacgtatgca tcaaggtttt
     2461 ttttctatac aacaaacttg tcaaaattgt aatgggaccg gtgagattat agataaatat
     2521 tgtatgagtt gtaatgggga aggacgtata aatgataaaa agattttatc aataaaaatt
     2581 ccacaaggtg tagataatgg ggaccgtata agaattacag gagaaggtga atgtggtgta
     2641 aatggaggcc catatggtga tttatatgtc caaatatcta ttaaaccaca taaagtgttt
     2701 actagagaag gtaaaaattt atactgtgaa ataccagtta actttgttga tgctgcatta
     2761 ggaggtatat tagaggtgcc tacgcttgaa ggcaatacgg taaaattaaa aattccagcg
     2821 gaaacacaaa caggaaaaca atttagaatt aaaggtaaag gagtaaaatc aatacgtagt
     2881 aacttaccag gagatttaat ttgtaaagta atcatagaaa cacctgttaa tttgaataga
     2941 tttcaaaaag aattattacg taatttcaaa gctagttttg tttaatttat taactttttt
     3001 atttgttgtg tagttgtcat tttatttatt tttaactatt tttcggtttt agtattttct
     3061 gtcttcttaa tcgttgtttt tattttgctt tttgttttat ttgttttttt tagatttttt
     3121 attttttttt gatggagtta gctgttatgt ttttttgttc ttattattag ttgttgtatt
     3181 ctagtttata tttttttatt agttatttta tttggctgtt atgttttgtt tgttaaactt
     3241 gtgttatttt gttttgctgg tatatttgta tgtatagaat ttgttgtatt atgagtaagt
     3301 aagggaaaag tagttatatg caaaatatca aaatataata aatgatggtt taaaacggtt
     3361 aaaaggtttt ttgttaactg gctaaaatag tggtaagttt gttgttaaca gattattgtt
     3421 ataattaata aaaaaaatat atgttaatat atataattgc tttagaattt agaatttaga
     3481 ggttagaggt tagaggtttg tttaaaagct tttagaggtt ggtttaaaga gtttttattt
     3541 atttttatta gaggtttaat gtttgcttta aagatttaag actttattta ttagaggtta
     3601 tttgtttaga ggttagaagt ttaaatagtt aaaatggttg cttttattat ttattagagg
     3661 ttatgtgtta gattttagat taaagatttt atatgttaaa ggtaaaaggt aaaataaaag
     3721 aggttagttg tttagaggtt atctgttgct gttgctgttg ctgttgctgt tagaggttta
     3781 tttttaaaaa aagttaattg tttaaatgtt tgcttttatt atttattatt agatgttttc
     3841 tatgttattt tttagatgtt agttgtttag tggttatatt aaagtaaagt ttttatatgt
     3901 agtaaaaaat taaaatattg tatttatatt atttatgctt tttttggttt ttaataataa
     3961 gttaacaact aacattaact atcaacaaac aaaacaaatt tacaagaaac aaatacacta
     4021 aagctaataa acaacaaacc tttttccctt aagctatcaa ctaattaaca acaattttta
     4081 caattactaa taaacaacaa acatttagtt acgctaacaa aaatttacta caaccatttc
     4141 tttttaaaat aacaaacata caactatata caaacatacc ttttgatttt aacaacacaa
     4201 aacataacta caaataaaaa aataaaagca agtaacacat aactagcaca acgaaaacaa
     4261 acaacaaaaa aaaataaaat tacatatcac atatttactt aaaaaaaaga atataattaa
     4321 attagattaa ctaaagactc ttattaacga aattatattt tgtggaaata gtccgaaaac
     4381 taaaataaat aaagataaag ataaaaccaa ataataaaca aaagagttga gatcaaaaat
     4441 aagttgtttt ttatttacat tcatatataa aaatgaaatt attctaaaat aataataaat
     4501 tcctattgaa ttgcctatac ctatagaaat aagtataaac cataattgat aatttaaggc
     4561 atttaaaaat atataaactt tacctataaa tcctgctgtt aaaggtatac cagctaaaga
     4621 taacaacatt atcgttaaga caatagctaa atctggttta ctccaaaata aacctttata
     4681 aaaagataac gtttcattat ttattaaact tataatgcca aatataccta aagttgttaa
     4741 agtataagtt aataagtaaa tatttattgt ttcaagtata aatttacaaa tatgcatttg
     4801 cattgcaatt attactgtaa gtaaataacc caaattagct atcgatgaat aacctaatat
     4861 acgttttaaa ttattttgtt taagcgctaa aatattgcca aatagtattg taacaataga
     4921 aattatagta agtacattat ttaaaaaact agttatattg ggtaagatca ttaacaaacg
     4981 catgaaagct acaaatacgg agattttagt aacagtggcg ataaaagctg taattggggg
     5041 cattgttcct tcataaagat ctggcgtata actgtgaaaa ggtataatag ataatttaaa
     5101 tcctaaacta attagaatta acacaatgcc tattattgtc cataaagtag tattatcatc
     5161 taatttaaaa taataattag taaacgttaa atttccataa taaaaatata ataaagccat
     5221 accaaacagt aaaaaacaag atgccataga agaaagtacc atatatttaa ttcctgattc
     5281 caaagctttt aaatcattat ctttatcatt acgtaaataa attattagcc catataaagc
     5341 gatagacatt aattctaatc caataaagaa agtagtcata tgtatgctta aaactaataa
     5401 tatagctcca atagttgaac agattattaa catataaact tcttcatttt tatttaaata
     5461 tgtataagaa aaaatagaac aatataaagc tgatattaaa attaaaaacg tataaaataa
     5521 ggaataatta tctatcatta ttaaaggata aaataaagta tgtttaatca aaaatataga
     5581 taataatgaa attaataacc ctattatggt tattataaat ataattaaat ttttacgatt
     5641 aaatgatata gtaataatta atattattaa tgttataaat aaaaaactaa taggtaatat
     5701 ttgtgcattc ttaatcattt ttaataaaaa aacattgttt tttgtgcgat gttggttata
     5761 gatttaattg ataaatcaaa aattatttga ggataaaaac cactaataaa tattaaaaat
     5821 aaaattatac ttaatatatt tacttcactg aaatttaaaa atatattttt tagagcttta
     5881 ttttttgttt ttccataata tactttatgt attaagttta atgaatatat agctgttaat
     5941 attaaaccta aactagaaat tatagttatt tttggatata atttaaaatt acctaataaa
     6001 attaaaaatt ccccgataaa atttcctgtt cctggtaaac ctaagactgc taatgttaat
     6061 gataatgcaa aaccaggaat agctcctaac ttaccaaata atcctcccat aaaacgtata
     6121 tcaaatgtat ttaatcgttc ataaagtaag ccacttatta ttattaaacc cgcagacgat
     6181 aatgtatttg agataacaaa cataatagcg ccttgtaatg ataaaatatt acttgaaaaa
     6241 atacctatta aaacataccc catatgtgat atgcttgaat aagccattaa tcttttaata
     6301 tttctttgag aaaaagccaa aactgcacca taatatatac tgataatacc aactatcatt
     6361 gcataaggcg caaatgaaag tgattgtttg ggaaataaac ctaaatttaa tcttaataat
     6421 ccataagctg ctgtttttat caaaatacct attaaatcca agctcccata tttaggattt
     6481 ttagccataa catctggtaa ccaagtatgt aaaggaaaga ttggtaattt tattgcgaaa
     6541 gaaataaaca agcctaacat taataaaact cctactttgt ccccgatttg agcatttact
     6601 aaactttgat actcaaaagt tagttttcca gttacataaa agttacttac tactaaagtg
     6661 aaaattgtta ttaacaatat tacccctgaa atttgagtat aaataaaaaa ttttatagct
     6721 atttgttctt tatatgcact tccccacata gaaattataa aatacattgg aaatatcatt
     6781 atttcccaaa aaaataaaaa taaaaaaaga tccattgcaa gaaacacacc aataattgaa
     6841 cctaaaatcc acaacaaatt aaaataaaat aatccaatac atttattaat ttctttaaaa
     6901 gaacaaatga tagataataa acccaatact acacttaata aaaccatact taaagatata
     6961 ccatccactg ctaaattaag atatatacca aatctatcaa tccatattgt tcggtattta
     7021 accacccata tattggttgt atttagattt aaataacata aatatatgga taaaactaac
     7081 agtataatca tagtaaaaag agctgaacaa cgtgaatatt ttatatttat tttttcaaaa
     7141 cttaaagata acaatccacc gataaagggt ataaataaaa aacataacaa tatcataaaa
     7201 tattactcat taataatgaa gttataatac caacaataaa tattgttaaa taaaaactta
     7261 aattaccatt atgtagtttt gtcattacag tataaaaaaa caaaattact ttatttatta
     7321 tattatttat tatgaaagta atacaatcaa atttatttat ccgaactaaa tataaataag
     7381 gtataattac taatttaata tataaccaat caaaccctcc aatagtatat ataatattta
     7441 gaactaattt tcctaaaaca acttcaatta tatccatgta ataaacatta gaaaataaaa
     7501 atattttagc agctatggta ataccaacta tgacaattat tgaagaaatt atattacaac
     7561 aattttctac ttctatatta tacattgtaa tttccttttg cataggtatt tttattaaag
     7621 aacctaagta agtagataaa attaataata taaataaagg taaattatgt gatacattat
     7681 atattaatgg tttttggtta ttaaaaaaaa taataaactt attaatattt ttgttaaaca
     7741 taattaaaat agtgcgaaat gtataaatag atgttataaa agcaccaact aaacctacta
     7801 tccaaatctt gttgtagcca cttattttag ataacaaaat aattttttct tttgaataaa
     7861 aaccagctgt aataatgggt aatgcagata aagctgaacc acctataaca aaacaaaaat
     7921 aatatgctat tcttatgttt ttagataaag ataaaaatat tgatctaatc tttaaaatat
     7981 tttgtgagtg tttacaacta attattaaag aaccagctga tataaataat aaagctttaa
     8041 aaaatgcatg tatcatcaca tgaaatatag ccgcatgcca tgcttttatt cctatagcta
     8101 caaacatata acctacttga ctcaatgttg aacaagccaa aatacgttta atattgtttt
     8161 gagttaacgc agagatacct gctaataata aagtaattgt tccaattaag ccaattgtat
     8221 taagagttat tggtgcgagt tcaaataaga aatgtgttct aattataaaa tatactcccg
     8281 aagtgatcat agttgctgca tgaattaatg cagaaacggg agttggtcca accatagcat
     8341 caattaacca agtatgtaaa ggaatttgtg cggatttact tattgttcca agcataaaca
     8401 taaaagcaat aagttcatat ctaaaagaat tagtattatt taataaagaa aatttagtta
     8461 aaagttgttg aatatcgaaa gtattaaatt gaatccatac aaagaaaata cctatggcaa
     8521 aaaacaaatc gcctattctt gtagtaataa acgctttaaa accagaaata acattattat
     8581 aaacacgata ataataacta attaataaat atgaacaaaa tcctacacct tcccacccta
     8641 acaacaataa aattaaatta tcacctaaaa ttaatatcaa catatttaac ataaataaat
     8701 tcatgtacaa aaaaaatcta gacaataaat aatctttctt atatttaaaa ttttcacaca
     8761 tataccaagt agaaaataaa tgaattaata atcctattcc attaactata caaatcatta
     8821 ctactgataa accatcaata taaaaattaa aatttatttt tacatcatat atactaatcc
     8881 aactatataa atgttctaaa aaaggattag gttttaaata ataataaaag gctagtaata
     8941 ttgcaaatat tgtagaacta actattgatc caacaccaat tatacaaacc aatatttttg
     9001 acatacatct taaactagct agtaatagtg tactaattaa aggaaataaa caaattaaaa
     9061 ttaatatctt cttcatcctt ttaacctact aaatttatct atatcaaaac tttttaaatt
     9121 tttctgtaat tgaattaata aagctaaccc tatacttatt tctgctgcag ctaccgtcat
     9181 aattaaaata aacataacct gaccatctgg ttgcccccaa tactctccag atataacata
     9241 aacataagct gaagaattta acattatttc taaacaaata aatataacaa ttatatttcg
     9301 acgaattaat aaaccgaata tacctataaa aaataaaatt aaagataata taaaaacata
     9361 atctatgggg attaacgtca ttgtttacgt cctaaataag aagcaataat taatgctgtt
     9421 aataaaatga tagcggatat ttctacagta attaaatatg ttgtaaataa taaaacacta
     9481 aaaggatgtg gagtgtgtgg tattgtacta cccactaaaa tattacgatt atttaaacca
     9541 tatttgagaa tagtgattaa taataaacct aataaagtta ttgtcaaact agatgtactt
     9601 atccaatttt ttaaattaat aaaacttaat ttcttcttaa taggatttag taacatcatt
     9661 acaacaaaaa caaataagac cataattgca ccagcataaa taataatttc taagactcca
     9721 gcataatttg ctccaattaa aaaaaatatc atagaaattg aaatcaatga tataataaag
     9781 tgcaacaaag catgtataat attattactt ataataacgt tcaacgttga aactattgca
     9841 attattgctg aaatataaaa taacacaatt taccttttta ttatggtaat aacgatttta
     9901 catttattgg ttttttttct tttttaccaa agcctttaca tttatcaaaa ctagctattc
     9961 ctgtattttc ataaaatttg taattatgat cttttcctgt accataaatt aataaatctt
    10021 ctttttcaaa aactaaatct ttccgtttaa attctcctaa ctcaaaatcc ggcgttaatt
    10081 gaatagctga agttggacaa gcttcttcac ataatccaca aaaaatacaa cgtgtaaaat
    10141 ttattctaaa aaataaagga taccaacttc catctttacg ttcagctttt tgcaaacata
    10201 tacaatccac aggacatacc actgcacaaa gattgcaagc aacacaccgt tctttaccgg
    10261 tattatctct agttaataca atacgacctc tataacgtgg tgataaatat acagattctt
    10321 ctggatattg taacgtaact cttttattaa aagaatgtgt aaatattata taaatcgtac
    10381 gaaaaatact aaatattgaa ataattaatt ttcttatcat tttatgtatt gtagcataat
    10441 attattatac ctgttaatag taaatttatt aaatttaaag gcaaacaata tttccaacaa
    10501 aagctcatta cttgataata ttttggtctt ggtattgaag cacgaataat aataaataac
    10561 acaataaaaa ctaatatttt agttataaac aaaattaata aatgtaaacc tgaacaactc
    10621 ttatacccac aaaaaaacaa atttacaatt aaaatagaaa ttaaaataat attaacatat
    10681 tcactaataa aaaacatgcc ccatttcatt ccagaatatt ctatgtgata accatctgcc
    10741 aattcttgtt ctgcttctgg ttgatcaaaa ggatgtctat gcgttacaca tataccagaa
    10801 attaaaaaag ttataaatcc tattgtttga gttattaaaa accaaaaatg agtattttga
    10861 tagtcaataa tatttattaa atttaatgat cctgaaatag aaactatgcc cattaaagaa
    10921 agacctataa acacctcata agaaattgat tgagctgaag ctctaatagc tcctattaaa
    10981 gcatatttat tacaacttga atatccagca aacagaatcg aatatacatt tatacctgcc
    11041 atagctataa caaataagat tccaacatta tttaaatcag tttcattatt aattgcattt
    11101 ggtaatataa taaaagacaa aattattgta attaaagata taataggtga aaaaacaaat
    11161 aatttattgt ctgaaaaagg tggaatccaa tcttctttaa atataatttt aataacatca
    11221 gcaataaatt gaaatattcc aaacaatccc actctgttag gaccatatct atcttgccac
    11281 aaacctaaag ccctacgctc gataaaactc ataaaagctc cacttataaa tataacaact
    11341 ataaatataa tatgttttat tatattgttc attttattat tataatttta aaacacatac
    11401 aaaaaatttc taatggtatt cctttaatac caaacggaaa acctataaac ccattacgca
    11461 tattattagt atttttaatt ataatattta cttccttgtt attaacaata gctttaattt
    11521 tagatcctgg agttactttt agcaatttta tatcctgttt acttattttt atataaggct
    11581 tttttgtaca tttgttaata gaatgtgtta atgcactatt ttcttcacta cctaatagat
    11641 gatatattgg aataatttgc caacgtttat tttttttaaa cccaacatat ttataatatg
    11701 ataaatactt ttttttctta caataattta ttaacctaat acctggattg cctgcatata
    11761 attttacacc tatttctttt tgaaatttat tccatgcttg aggcgaattc catcctggat
    11821 accaagcaaa tgctatttca gaactattat aaccttttgt tgaaaacgta aaagttgaat
    11881 aaatatcttt atgaattttt ttttcatgta tttgaatgtt tgaatttata gcagtgcgtc
    11941 cacttagtct gtgaggtaaa cgtgctaaat ttcttttcaa ttgtgataaa tttaatatcc
    12001 tgttaaaagc aggatgatat ttagaacata cctttagtac atcatttaaa tgtatccatt
    12061 ctaacttact attttttttt gctatagtta atgcatgtaa ccatctccaa ctttcttttg
    12121 ttaaatctcc agtacgataa taacttggtt cataaatttt aaaaaatctt tgtgctctac
    12181 cttcataatt aattaaagta ccattacctt ccgctatagt tgctgcaggt aaaacaacat
    12241 tagccttatc aatagttgta ttttttttat aatcaatcaa aataattttt ttatttttta
    12301 atgcattata aactaaagat gatttcatac gacgataaat attattttct aaaatgatta
    12361 ctgcatctgc tttattttta attagttttt ttattgccca atttaaagat tttcctccta
    12421 acatagtaac tccaacacta ttagaatcat tactatttag tattatagat cctttttttc
    12481 ctaaaaattt aaatgcacga gatatattat aagcagattt taaaactaaa gaatgtttta
    12541 gtgaacaacc actaataatt aatggtcttt ttgagcaacg taatttcttt aaaagtttta
    12601 ataaaatttt tttgttgtta ttattaaatg agtttaattt tttttttggg gagttatgat
    12661 ctatggaatt agctattgca aatccgaatt ttgtaatttc ttctttagta catataactg
    12721 tttcataagc tatagcatct aatctagttt tatttgttgt aaaaatatat ataggatgtt
    12781 tattttcatt attaatattc ttaacatccc attcatatat tttatatttt tgtgcaatat
    12841 taaaagaacc tctttgagca gcttgtctta ctgctaatgc aattcttgct gaaatttgag
    12901 taatatcttc acctaagata atgataagat cgtgatcttc aatatcaatt attgaagaaa
    12961 aaggtaaagc acctttatac aaaacatcta tatttatttt tagacactct acttcccttt
    13021 tttcaatgcc attagaaaaa ttttgttttc caactaactt gcataatgca aaattacttt
    13081 ctatacttgc tcttggagaa cctataccta taactctatt agatgtattt aacaaagcaa
    13141 tactataatc aattgctaaa tctattgatt taataggatt attatttata aaaggtatcc
    13201 gattacgatt agaactattt atataaccat aaccaaaccg tcctctatcg catataaaat
    13261 aatgattaat tttactatta aaccgatttt ctattttacg aattttacca taccgttctc
    13321 ctacatttaa attacagcca caagaacatc ccgtacaaat gcttggagca tattgtaaat
    13381 cccatttcct tgcataatgc atagaatatt gtttatctgt aaaaactcca gtgggacata
    13441 tctctattaa atttccagaa aattcatttt ctaatctacc attcctaagt ctaccaaaat
    13501 atatgttatt actactacca aaaactccta aatctttacc accagcataa tctttataaa
    13561 atcttataca ccgataacac gtaatacatc tattcatttc gtgatttata aagggtccta
    13621 agtattggtt tttatgagtt cttttattaa aattatatct tctactatta tgttttagta
    13681 tcactgtcat atcttgtaaa tgacactgtc caccttcttc acatactgga caatcatgag
    13741 gatgattagt catcattaat tctattattt tagaacgaca actaaaacct tctggatctt
    13801 ttgtagttat aaactcattt tttttaattg ctgatgttgt acaagctata acaatctgtc
    13861 ctagtgtatc gtctctatta ttgtatcttt taatgataca ttgtctacaa gaccctacac
    13921 ttcctaaaat agggtgccaa cagaaataag gtatgtctat accaaaagat aaacatattt
    13981 ctaataaatt ttttttattt ctattatttt ttatttcata atctttattg tctacattta
    14041 ttattgtcat aatcaattaa accattaact tatcaaaatc attacgaaaa tattttattg
    14101 cactaattaa aggttcactt gctccaggtg caagagcaca aaaagttttt ccatttgtta
    14161 attgttttgt taaatctatc aatatatcta aatccttata tttacctttc ttattttcta
    14221 aagtttttaa tattttaaca atccatggca agccttcacg acacggagtg caccaaccac
    14281 atgattctct attaaaaaac ttttctatat tttttaagaa atatattata ttaacagtat
    14341 catcaatagc taatattata gccgtaccta ttcttgtacc tagttttctt attccatttg
    14401 aacacatttg cacttttaaa tgtttaggta ataaaattcc tgtgcttgca ccacctggtt
    14461 gccaggcttt taatttataa ccctttatca ttcctccagc aaactcttct attatttcca
    14521 ttgctgttat acccattgga acttcccaca atccaggatt ttttacttta cctgaacaac
    14581 ccataagttt tgttccatta tcttctgatc caggtaaaca taacttctta taccaattaa
    14641 gaccatagtt tataatagaa ggaatattac ataatgtttc tacattattt attactgtag
    14701 gttttcccca cgcacctagt tgaccaggaa aaggcggttt tctttttgga tttgctctat
    14761 aaccctctaa tgaattaatt aaagcagttt cttcaccaca aatatatctt ccagctcctg
    14821 aatgaacaca tatatcaaaa caaaactcag aatttaaaat attttttcct aaaaagtttt
    14881 ttttacgagc ttcttttata gcaatattaa taatatttat tgcatcaata tattctcctc
    14941 ttataaaaat atacccttta taagaattat ttgcgtaagc tgcaattatc ataccttcta
    15001 ttaataaatg aggttcttgt tctaataata atctgtcttt atatgtatta ggttccattt
    15061 catctgcatt gcataataac aaactttctt catttgttaa actccatttt attccagtta
    15121 taaagccagc acctcctcga ccttttaagc ctgaatcttt tatttctgtt tttacctctt
    15181 ctggtgttga tttttttaat atacgtttca cagcaatata tccttctttt tgtacgtatt
    15241 catttaacca tattgtttta ccttctttat ttaatcgcca agtcaatgga tgagtttctt
    15301 ttgatttttt tactatattt gctgtacaaa ctgactttat gcgtttattt acaatcattt
    15361 ttataaattt ccaaaatatt acttatattt ttttttatta atttagaata aagttcatta
    15421 tttatcatca tatttggggc tttatcacaa ttacctaagc aacatatagg caataatgta
    15481 taacgtttat ccttagtagt ttctccaata cttattccta acaaaaattt taattgctta
    15541 taaataaatt cataaccatt tatataacac gtgatactat cacataacaa tattatattt
    15601 gttcctactg gttgtctgta aattaaatta taaaatgtgg ctatactatc gagttccgtt
    15661 ggagttattc ctattatctt tgcaagatca ttaataatat tatcagatat ccatcctcta
    15721 tatttttgta ttattttcaa agcaccaatt gaagctgctt tactattttt ataattgttt
    15781 ttttcaataa taatttctgt aatttcttct ttagttaatt ttttaaacct tttaaggtaa
    15841 ctattttcca taatccattc cattccattc tattctattc tattctattg tattgtactt
    15901 aacgatctac atctgccatt acaaaatcaa tacttgcaat atgtgctatc atgtctggta
    15961 tgtacgctcc ttgcattatt gtagacagat gttgtaagtt aggataacta ggtgttcgta
    16021 tgcgggtacg ataactagtt gcattaccat cagaaattaa ataataacta ttaagcccct
    16081 tcgttgcttc tatcatttga aaattttcat tttgttctaa tattgttccc caagacattt
    16141 gtaaaaaatg tgtaattaat gtttctatat tctttaacat tttgtttcta ttaggaggtg
    16201 taactaaatg ttgttccatt tttatacttc cttcgggaat attatttata cattgtttaa
    16261 taattcttaa actttgatac atctcttcta ttcttatatt tgctctatca aacacatctc
    16321 catttgtacc tattggtata tcaaactcta ctttatcata accggaataa ggtctatttt
    16381 ttcttacatc aaaatttaaa cctgtagctc ttaaatttgg ccctgttatt ccccactcca
    16441 atgcttcttt agtattataa gatgcaataa atttagtacg ttttcgtaat atgtaattat
    16501 tcatcattgc cttattatat tctttaagcc ttttatttat ccattttata aagttcttga
    16561 ttaatttata ccaacctttt ggcaaatcat gagccaatcc tccaatacga aaccaagcag
    16621 ggtgcatacg aaaacccgtt atagattcga ttatttcata acatttttgc ctatctgtaa
    16681 acgtaaaaaa cactgtactc atagcaccta aatcttgtaa aaaagtacct aaaaacagca
    16741 tatgcgaatt tattctaaat atttccatca tcataacacg tattattttt gttctttcgg
    16801 taacttgtat ctttgcgatt ttttcaattg ctaatatata aggtaaatta tttattacgc
    16861 cacctgtata atcaattcta tcagtgtaag gtaaataact atgccatgct tgtctttctc
    16921 ccattttttc tgctccacga tgatgataac ctatgtctgg catacacttt tctatttttt
    16981 ctccacaaag ctgcattatt attctaaaag ctccatgtgc agaaggatga ttcggtccaa
    17041 agtttaaaaa catattattt ttcttatttg aaagtcccca ttcgtcagga attaaacata
    17101 atgagttttg ttctttatat tgcttatatc tatttatttt taaaacttta aattcagttg
    17161 cacgtgatgg ataatcttta cgcaatggat agcctttcca atttaaaggc attaatactc
    17221 ttcttaagtt tggatggcca taaaatttaa ttccaaacat atcataaact tcgcgttcat
    17281 accagtttgc attctgccaa attttgacaa ttgatggtat tactaagttt ggttctatta
    17341 ccgctacttt tattattaaa tccttattat cttttattga caacaaatgg taaaccactg
    17401 taaaatctgc ctttggtaaa ttttttctgt tatttcttaa tctttcatct atgcaatgta
    17461 agtcatataa catgtctatt ttatattttt tgtttccatt acgtaaatat tttattatat
    17521 caaacatttt attttttttt acccatacaa caggtattcc cattaaagtc ttttgtgaat
    17581 acaaaatgtt tttttttcca aattttttat ataatatttt taaaaccatt tgttcttgtt
    17641 ttcttacttg tttattaaac attcttttgt gtgcgtaatt tttttgtttt aatacgctta
    17701 atatattttt tttgtttttg atttggcata tcatatctat aaatcttctg atcccctatt
    17761 atccaagata aaggccgtct ttctttatgt attgattttt gtaacaattg tattccttgt
    17821 aaaaaagctt ccggtctagg tggacaccct gctacataaa catctacagg taatatttta
    17881 tctacccctt gtacaactga ataactatca tacattccac ctgaatttgc acaagaaccc
    17941 attgaaatta cccattttgg atctaacatt tgatcatata aatgctgtat tactggaatc
    18001 attttgataa aacaagttcc cgcaattacc attaaatctg cttgcctagg tgatgatcta
    18061 ataacttcag ctccaaatct agatatgtca tgtggtgatg taaaggaagt tgtcatttct
    18121 acataacaac aggataatcc aaaattaaaa ggccataaag aatttttacg cccccaatta
    18181 attaataact ttgaaagttt tttaagttta cataaccaaa tattgtttct tagttgctca
    18241 aagtttttat ctttctctct agtggttttt ttaaaatcta agttatttaa tatgtatttc
    18301 attgttttct ccatttaaag ttactcaaac actccattac atacatcata tattaaacct
    18361 actaataata taataataaa taaaactatt tctataaaac cttgccatcc aatctctcta
    18421 attgcacttg cccagctaaa taaataaatc gcttctaaat caaatattac aaataatatg
    18481 gctaaaatat aaaattttgc aaaataatta atttttttta ttgaatttat agaaattatt
    18541 cctgattcaa aaggtatttc tttgttaggc gaccaactat atccccctaa aatatatgat
    18601 attatgctta tcattactaa aattaataag gtgataatta aaaaattcaa caatttattc
    18661 atatctatat taatctcttt ttttttctat tgattgtttt ttattagtta gatctttaga
    18721 atttgtatgt aagatgatgt ttgttgcttt tatttttaat tagagattag agattagaga
    18781 ttagagactt gagtttttgt ttaaagtttt ttgttttgag ttttgtggtt tgtggtttgt
    18841 ggtttgagtt ttaagattag agtttgtatg ttagaggcta gtttaaagag ttttgttgtt
    18901 agatgtgttt gaaagcttgt agcttgtagc ttgtagcttg tagaatgtag aatgtagaat
    18961 gtagaattta gatgtatggt attttatggt ttgtgtgttg cagttttgtg ttatgtgtta
    19021 aagttatgat ttaacggtag aaagggttaa aaaaaataga ctaatgttta aataaggatg
    19081 tatggaaaaa cagattagtc ttaaatatta tttactttag ttaataaatt agttaataac
    19141 atataattta ttgttttaaa aatgtatttg cttatataaa aacataaata gacttgaata
    19201 aaattatagt taaatattct tatatattct tttaataatc tttttaaaat attacgataa
    19261 tttgctttgt ttattatctt agttataaaa gctttatata ttatcgaagt ttcattagtt
    19321 ataaaaaaac caacacaaaa aaaatgcttg ttgattgctt taaaattata agctttattg
    19381 atggttttat gaacattaaa aggtttaatt actttataat tcattattta caaagtatgt
    19441 tacgtttttt ttttctacga tttgaaataa ttcttcttcc aatcttagta ctcatccgtc
    19501 ttctaaaacc attaacacgt tttattttta ttttactagg ttgaaaagtt cgtttcatga
    19561 atatctcctt tatttatttt ctttagtatt aatctatata ctgaaccggc aaatttaaat
    19621 tatatttaaa ccaccaacta gtttcttttc ttctgtacct taatactaat tgatataaat
    19681 gtaccttaat acttaacgaa agaactagat acttatttaa gttactactt tctttttaac
    19741 aaacctttgt ttttttaaac ccaaagacta tacctttaat aaaaagcatc aatttaaaca
    19801 aacccaattt tatgtttcta taaccactac aatttaaaaa tacttcaaca atactatatc
    19861 tctcttttta tttacaattt aaattatcaa ttgtttacta atcaacaaaa tacttacaac
    19921 tatttattaa caacactgta atctcatcta aacacattaa tcccttactc tactgtttta
    19981 ttttttttac ttgttgattc gttgctaaat gttgcttatt tttttattta tgttctgttt
    20041 tagattattt tgtttttgct gtattattta cttgtttaat tgcgttgagc tctctatgtt
    20101 ttaccatcga aatggtatac ttcttgtttt ttttgtttta tgtttattaa tttatgcttt
    20161 atgtgttttg atttttgtat tttgtgttat ttttactctg cttagtttgt cctgttgtta
    20221 tattgcttgt tatttttttt ttattttatt atgtgtatat tgtttatgtg accgtaaact
    20281 ttctatttta ttaccgttat acaagtttaa acttttcaat ttttgttagc tttttaaaat
    20341 gttcttatgt attaaagcgt ctttatttac catatatgtt atattgttac tgtattatct
    20401 tttctgattt tgtgtagttg tagttatggt ttatggtttg tggtttttgg tttttggttt
    20461 tgtacctgtg ttttctgtta tcatttagca cttatgtttt ttttttgttt gacaattttt
    20521 gtgttttctg gtttctattt tttttctgct tattattttc ttctctttta ttttgttgta
    20581 tttttgtatc agtgtcttta tgttttgttt agttgtgttt gaaaaaaata ctatcggtta
    20641 tttaaatatg ttatatgttt attagtaagg ataaaagtga aagctgttat atgctgctta
    20701 aattagatgt tagatgagat tttaagatgt tagatatttg atggattgtt tttaagaggt
    20761 ttgctgttaa ttattgtttt taagaggttt gtggttagaa gatatgtttt tatctgttag
    20821 ttattagagg tttgttgttt ttatgttaga gtttagaaag tttctggtta gaggaatttt
    20881 tgtttaaagt tgttgtttga tgtgtttttt ttagaggtta ttttttagtt tattgttttt
    20941 ttgttgttag ttttatgttt tttctgatgt ttgttgcttt tattgttaat tagagattag
    21001 agtttggttt tatgtttttg cttttgagtt tttatgttta tattttgttt tgtttaaagt
    21061 ttatttatta gatgttgttg tttagaggtt tagatgttgg tgtttttaga tgttagattg
    21121 tttttttatc ttttagaggt tatattatta ttttttatgt tttgatgttt gatgttgtat
    21181 gttgtttaaa acagttaaat tgttagtctg ttatttgaaa atttattata tgttatttgt
    21241 ttagatgttt agatgttatt tgttgtttaa ttatattatt tttaagaatt tatgtttaat
    21301 gttaaatgtt gtactattaa taaattagag gttatattag attttagttt tgtacgaaat
    21361 ttgattgaat gatttttgag gttgtatgtt agagttttat tttatttttg tatgtatcta
    21421 tattattaga ggttaatagt tgtgtaatgt aacagagttt gtatacctgc ttttctttta
    21481 caacaacaat aagaactaac accatttgta tgttgcatta tttatttatt agatgttgat
    21541 tttttgttgg tttgttaaac tgtttgctgt tatgctttgt tttattaatt agagattaga
    21601 gattagagat tagtagttag tagttagttg ttaatagaag ttataagttg taagttattt
    21661 ttttatttta atgtgttgta gtttaaacat gaacatgatc atgatgtacg ctattacatg
    21721 ataagaaacg tgttacttgt gttatataac taagtaatac atacaaatgt aagtttgtta
    21781 gataatatac agtaggcagt aggtttagtg tgtataaatg tgtaaagttg tcatcaatgt
    21841 gttgtgttaa cagaattatt gttttgatat ttggtgtgtt gaaggatatg ttgtttaaaa
    21901 gataataaaa gttgtagaag aaaaaggaga tatgttagtt tgaattatag gaaggggttt
    21961 gttgttttgg gtttgataga aactgtgtaa atcgaaagtc tgggttatgg gtcaacaggt
    22021 gtatagtaaa tataaaatgt aaatacgtta aaagagaagt taggttggtt attaaaggag
    22081 gtttgttaaa gtatttgtgt ataatgttaa aattgtgtta tttgagtagt ttgttaaatt
    22141 gttttgtgtg tgtgtatatg tatggggtag gtttttgaga aagaaaagag ttgtatattt
    22201 atggggtggg gtggggttac tatacgattg gaaagtaata ggattatagg tttgatggaa
    22261 gacaaaataa tggacaagta tttgttaata gttacttaac tttaaaaaga gtttatgaaa
    22321 tggtaataaa gatgtataaa tggtgaagaa ggatgttagt ataagtaaat aatgaagatt
    22381 aaaaaagtca aaaggtaata aactaaaaaa aaaagaagaa tcatatttat aaaaaaaaat
    22441 gagttattaa aaagtaaaga gataaaacaa aaattgttta aacggttaca cagaaatttt
    22501 ataaatatat actaaactaa agaaataaat caagcaaatc acaaacgtga taaaaaatat
    22561 aatataaatt actcagggta ataaaactta gttttaaggg atagttgtta atagatgtct
    22621 ttatcaagat gtgatagaaa caaattctat atatacttta tataataaat ataatagttg
    22681 attatgaaaa aaaactataa ataacaaaag actaaatttc tttataacaa ggaataatta
    22741 ttttaataga ttgtaataaa agcataaggt ttatttaaaa tgtttataat tttttatgta
    22801 tgattcatcc aagattaaga tcttaaaagg tttagatcct gtaaaaaaaa gaccaggaat
    22861 gtatataggc aatacagatg atggtactgg tttgcaccac atgttatttg aacttattga
    22921 taattctatt gatgaatatt tagcaggttt ctgtacaact attagaatac aaattataaa
    22981 gtataagata ctaacaattg aagataatgg aagaggaata cctatagata ctcactcatt
    23041 cggcatatca gctgcagaga taattatgac tatattacat gcaggaggaa aatttgataa
    23101 tgattcttat aacttttctg gcggtttaca tggtgtaggt ttatcggtag taaatgcttt
    23161 atctgaattt atgaaattat atatttatag aaaaaataaa tcttataaac aactatattt
    23221 aaatggaata ccaacaacgc ctttaaaaac aattggaaga acaaaaaaaa acggtaccaa
    23281 aataagtttt aaaccttcaa caaaaatttt tataaatagc agtttaaatt acaatataat
    23341 ctataaaaga ttacaagaaa tgtctttttt aaataagaaa ttaaaaatcg ttttaataaa
    23401 taacgaaaaa caaatagtat tgtataatga aggtggaatt aagacgtttg ttgcaaaact
    23461 taataatcat aaaactaata tatgcccaat tttttattta cattcaaaaa aaacaaatat
    23521 gcttatagaa gtagcagttc aatggaataa ttcatttaca gaattagtta aatgttacac
    23581 aaataatata ccacaaactg acggtggaac tcatttgttt ggttttcgca cagctttaac
    23641 aaaagttatt aaaacgtata ttaaaaagga aaacataaag aataactatt ctataaatag
    23701 tgatgatata aaggaaggaa taactgcaat tatagctatt aaaatgcaaa acccaaaatt
    23761 ttcttcacaa acaaaaaata aattaatatc atcagaaata aaaatagcgg tagaaaacga
    23821 attaaacaaa acattttatc tttatttatt agagcatcct aaagagtcaa aaaaccttat
    23881 aaagaaattt attaattccg caaaaatacg agaatcttct cgtaaagcaa gaaatgttgc
    23941 tagaaaaaga ctagctttag atgttgctaa attgccgggt aaattatctg attgtcaaga
    24001 aaaaaatcca aaaaaatcgg aattatatat cgtagagggc gattctgctg gtggatcagc
    24061 taagcaagga agagacagac gtatacaagc agttttagct ttaaaaggaa aaataattaa
    24121 tgtagaaaaa tcagggtttg aaaaaatatt tgtatcaaat gaaatagtca cgttaataac
    24181 ggcattaggt tgtggaatag gacaaaaaga atttgatata aaaaatttac gttatcatac
    24241 aattataatt atgacagatg cagatgtaga tggttcacat ataagaacat tattattagc
    24301 attttttttt agatatatgc ctaaactaat tgaaaatggt tatgtatata ttgcacaacc
    24361 acctttgttt aaaattaaac atataaaaaa agacatatat ataaacaatg aaaaagatct
    24421 acataaacat acacttaaaa tatgcttaaa agaaaaacaa cttctaagca ataaaaaata
    24481 tataagtata aagaaattac tgttgaagta tataagtgtt tataatattt caaacaaaag
    24541 aaaaaaaagt gatttaaaat tagaaaaaaa ttatttaaat gatgcttatt atctaaataa
    24601 gttttattct ttctattttt atttaaataa attggtatta tcatctaata tctattacgt
    24661 gttaataagc tttaaaaaac aactaaacaa attaaataat tttaatgata agattaattt
    24721 attctttaat aaaaagatat ttaaaagttt ttataaactc tatgatttaa tacaacttat
    24781 attttacaaa ttgttctata aaagttttta tatacagaga tataaagggt taggagaaat
    24841 gaatcctaat caattatggg aaacatcaat gaaccccttt aaacgaatat tattcaaaat
    24901 gataattaaa gacgtttgta aagcaaattt actttttaat atattaatgg gtgagagcgt
    24961 taaacctaga agacacttta tccaaaataa tgcgttactt gctaatatag atctttagtt
    25021 ttatactact actacaagta gtagtacttc tttactggtt tttcttttta atttctatat
    25081 ttttctgtag ctgttatatt tttttttgtt actctttgca cttttttttt attatatttt
    25141 tatgtacttt taaagactta agtattgtta tatcttttat atatttttat gctatctatt
    25201 ataaacataa tttattgttt ctgttctttt tatgtttaaa actgttttgg tcgattttgg
    25261 cttttgattc tcttagttaa atgatgttgt tcttgctttt agtttactta tattgtttaa
    25321 agtttataga tgttttataa gtttttgttg cttggggtaa gtaaatattg tgttgtgcag
    25381 tgagagaaat gtataaaaga ggaacaggaa caggaacagg aataggaata ggtagtagtt
    25441 agtgttatca gttaataggg gttatcagag tataagttaa atgtaagata taatagaagt
    25501 ggtagcgggt agattcacat atgtaagtgt aagtatgtta aaacttttta aaatagataa
    25561 tttgtataat gttaaagaat atatgaataa taaaaagttg atttaaagca tggtttgtga
    25621 atgccgctat agatggtaag gcctatagct caataggtaa gagcagagga ctcataatcc
    25681 ttgtgttgta ggttcaagtc ctactaggcc tataaaatca gaaagtcgga taaagatatt
    25741 aaatatagtt aataagatta aaatgttgtt tttagttaca ttaatattat tctgaaaaat
    25801 ttgaagagct tttatatatg cgttaaattt agtatgtagc gtataactta tataaaaaat
    25861 atctttgtag ttacaattac cgttacttag taacttatta taggtttgtt taaaaaataa
    25921 tattgaatta aataatttat attctgcatt tgtttttaaa tgtcttatat taactgtctt
    25981 ttttaaaaag caattatgtt tatatttttt tttaaattgt tttataaagt tatttattct
    26041 tttattaatt tctattattt tgtaaataaa cgtattatta gttaataaat aattaattat
    26101 ataactccgt ctaaacaaat cataaggaca ataacttgta tgttgtatag aacaaaaact
    26161 tgttttatag atatgtattt tgtaagttat aattaatagt ttgtctgtta taaaacatat
    26221 tatgtccttt acaaaatgat taagttttaa aaaacagttg tactgagaaa aggaatacag
    26281 aatcaaaaac cataaatcta aattatattc atttaaaata ataagtttta atattatata
    26341 agctaatctt cttgtaaaga aaatatcctt actattatta aatttataac ccaaataaaa
    26401 aaaacctatt aaatcgtcta ttttatttga tagggataaa gatatacctt cttttgtata
    26461 aggtaaaata tttatatatt gatttggtaa atattgttga tacaatgttt tatagatttc
    26521 aagtttctct ttatttatat agcaataata agatccaatt aatcctttaa ataagttaaa
    26581 ctcattaaca aagtatgtaa ggaaatcaca ttttgctaaa tatccagctc taatagtaat
    26641 gtaaacattt ccacctatat attgtacata tttttttaaa atggtaataa ttctacgagt
    26701 tttatcagct aaagtaccta agttatattg aaaaattact aattctaaat ctttaaaacg
    26761 ttcatataaa tttcttttta aatcatatag taccaaacag aaaatatcat aaaaacaaat
    26821 gtttatattc atttcataaa aagttattaa ttttttttta tttaaagtat ttacatttac
    26881 aataacaatg tatttatttg ttataatgtt ttttttattt aataaaagaa accctttttg
    26941 tttaaaatta ataataaaga ttgttatttc cttcggaaaa tttttaaata ttttattaaa
    27001 gtttataact atcgctacgg gccactcaac taaatgagta ataaatctta ataggacttg
    27061 atctatactt acgactaaat tatgtttatt agaattatat aaaatcatat gtctaattat
    27121 ttcacatcta taatttaatt taacaagtac ataaccagga tactttactt ttaataagta
    27181 ttcattacta ttttttagtt ttatatattt tttacaatgt attatatgac cataagtttt
    27241 tctattagac aacatattaa ataatttaat gtttattatc tttttattaa ataacaaaat
    27301 aaaccatgtt ataggacgta taaacttttt tgacttttgt ccccatctca tttgttgtaa
    27361 tgctgatatc tttgttaaaa agatttttat agcaatttta agtatatgtt ttaatttatt
    27421 aaccaaaact ttgtgtatac tgtctatatg tatggcaata cgtctagctg ttgtaaaaac
    27481 atttattgta ttaaaataaa aattttcttt attttgttta taggtatatg ttctgaattt
    27541 ttggtttaaa attcttataa tattgttgat gataatttca ttagctttta taggtaagtt
    27601 ttcaaaacca acttcaataa ataaattatt cataattgtt tatatatttt tttgcaattt
    27661 cacaagccat agatcttacg cgatgtatat acattttttt ttctataaaa tctataattt
    27721 tacaagaatc taataagttt aaaatgtgtg atgattttaa taaattttca taagcaggca
    27781 tgattaattt tttttgtaat aaatgaaaac acgtagtttc atattttaaa aactttttta
    27841 acaaattttg tttgtttaaa taattaaagt tataagttga ttgttctttt tcattttgta
    27901 aaaatagctc accataacta atatttttat tccattttat gtcatatata tcatctatac
    27961 tttgcaaatg catcgctatt ctttcaagtc catatgtaat ctctcctgta acaggagaac
    28021 aatctatacc tcctatctgt tgaaaatagg taatttgtgt aatttctata ttatttaacc
    28081 atacttccca acctaaaccc caagctccta aactaggtga ctcccattta tcttctaaaa
    28141 atcttatatc atttaatttt aaattaacac ctaacgtatt taatgaatct aaataaaaat
    28201 tttgaaagtt ttttggtgaa ggtttaaaaa caacttgaaa ttgataataa tgttgtaatc
    28261 tatttgtttt atttccatat ctaccatctt taggccttct acaagattga acaaaacaag
    28321 ttttaacaac ttttatagtt ttatttatag acgtaaaaaa agtaaaagga tgaaatgtag
    28381 cagcacctat ttctagatca aaaggttgta aaataataca acccaaatta gaccaaaact
    28441 tttttaaact taaaattatt ttttcaatag taatatattt ttttttcatt ctacttgttt
    28501 tcagtttata ttttttttat aggtattttt ttatattagt gttttttttt ttaactttca
    28561 attctttttt tttaactaat tctttgtttt attatttttc tatgtttatt gctatttgct
    28621 ttagatcttt gcttttgttg tttttatagt tatttttagc tgttttttat tatttgcctt
    28681 tgatatttgc tcttgctttt gctcttgctc ttgctcttgc tcttgttatt gttattgttt
    28741 tatgcattat atgttttgtt aaaattaata gttgtattag ataatagcag tagtaaaaag
    28801 ttgcaattga tgttagctct tgtttattat atgttagttt tggctgttag tttgtattgg
    28861 ttataggctg tttgttaagt tattaattgt tagaggttat gttgtagttt gaaaaattca
    28921 gctttcagaa ttcagctgtt agctgttagc tgttagttta aagatgttgc tttttagaga
    28981 ttagagatta tactgtttgc ttgaattgtt tattagaggt tttaggaatt gttttgtttg
    29041 tttgttagtt gttatttatt agaggtttat ttattttgga ggttgtatgt tagagttttt
    29101 atatgtttta tttgattttt tatattctat gttttttttg ctttctttgt tcttctcttt
    29161 ttagtatttt gtatgttttt ttctgtatat tgttttgttt ttatctgtac tatagttaag
    29221 ccttgtataa actctttcgt ctttttctat tgtctttagt attatgtata gcaatactac
    29281 tatattgtgt atgtttaaat tttagatatt gtaggcatta tgttgtattt tagatattta
    29341 gttatttgag gtttgaggtt ttgttaattt tgttagttag aggaagtagg atgttattat
    29401 gttggataga gcttgtagct tgtagcttgt atgttgtagg aaagtattgg ctaaaaagat
    29461 taaagctttt tgaggttata ttgttagtct gttagaggat ttgttttaaa attagaggtt
    29521 agaggtaatt tgttgttgat aaaagtttta tgtttgatat tgctttttgt gttagctgta
    29581 atttatgttt gatattctgt gttaacagga taaatgcacg atgttatagg aattgaatta
    29641 aagttagctg ttataaagtt tatgggttat gagtaaggtg tatttgtgtt agtagttagg
    29701 taagaagttg ttaaagtaag gtagtagagg taggttgtta aataagtaaa agtgtgttat
    29761 gtaaagaaaa aaatagattt agatgatttg tggaagctgt taaataaatt agtgaaatgc
    29821 taaatgtgtg taattggata ggttaatgtg gtaaaaaagg tttgtaggtt agactagaac
    29881 gtgttaaagg aaaaaagaga gaagaaattg tggttagggg ttgtataaag ttttttttat
    29941 aggaaaaagg gtgtgtataa ttatggtttt atgaggtgtt tgtaagaagt aatataagaa
    30001 aggtaaagag aaaaaaagaa atgtagtata aaagaaaaaa gggtttgtat aataatggtt
    30061 aaatgctgtg ttaggtaaaa gagagatatt tgtttttggt agagtgatga gaaggttagt
    30121 taaaatgtat tagatgttgt tttgtttaac atttgtggta aaaaatagat gagtagttaa
    30181 aagataactg atagatgtgg tatatatatg aattgtttta aagttaagta cataaaatta
    30241 ttaattgtta atggtattag gggtatgcgt tttgttgaat atgtcttatt aacttaatta
    30301 aaggttaaat tttagcttag atgttttatt tgtctattat ttagcgataa caggcattat
    30361 tgagttattt tcggtatagg taaagtaaat gtataatcat attaaaaata taaattagat
    30421 gttatgatta atagttgatt aaatagaata tagatagagt ggtgttattg gtattaatgg
    30481 aataatagta agattagtat acaggttata tgtaaaaatg gaagagtcgg ataggttgtc
    30541 aaaaaaaata agagaagtta tataaaaatg gaagagtcgg ataagttgtc aagaatataa
    30601 gagatattat atgaaaaaaa gtaaagatat tcggcaatat aagtttaaaa aaacaagtaa
    30661 agtcgtacag ttttactaat agaataaaat taaaatcata aaataaacaa aaaaaaaaga
    30721 aataaatatg aataacagtg aatataaaag atataacttc atagtagaga attatgtaaa
    30781 aaaaatactt aaagcaaaag tgtatgaact tgctaaagaa acacctttag cttgtacgcc
    30841 gttactttct acttatttaa aaaacaacat atttataaag cgtgaagatt tacaactaaa
    30901 cttttcgttt aaagttagag gcgcttataa ctgtatgaga aacttattaa aaaataagaa
    30961 tattcaatgc gtaattacag cttcagctgg aaaccatgca caaggagttg ctttagcggc
    31021 aaaaaaattg ggtataaaat caattattat tatgccaaaa gttacacctg aaattaaggt
    31081 tttatctgta caatcgattg gatgtgaagt tttaataaaa ggtgataatt ttaattcgtc
    31141 tttaaagtat gcgttaagtt tagtaaagaa ttatggttat acttacatac ctccttttga
    31201 tgacacagaa gttattgcag gtcaaggcac tttagcgatg gaagtattaa aacaatataa
    31261 aaataaaata catgcaatat ttgttccagt tggcggagga ggattaattg caggtattac
    31321 agcgtatcta aaatatttac gtcctaaaat aaagatcgtt ggtgtagagc cagaagattc
    31381 tgcttgttta aaagaagcaa ttaaatatgg ttatccaata acattaaata ctatagacat
    31441 gtttgcagaa ggagtagcag tatcacgggt tggaaagaag cctttaaagt taataaaaaa
    31501 tatattagac gatctaataa ctgttaatat agatgaaatg tgtagtgcag taaaagatat
    31561 atttgaaaat acaagagcat tggcagaagt ttcaggagct ttatctttag ctggtttaaa
    31621 aaaatatata ataaaacaaa acattacaaa taaaaattta atttgtgtta atactggagc
    31681 aaatattaat tttgacaaat tacaatatat agcacataga acagcactag gggaaaacaa
    31741 agaattaata ttagctataa aattacctga atctataggg agtttaaaaa gtctatgtaa
    31801 tataatagga aacaagaaaa ggtttactga attaaattat cggtttttaa ataaaaaaaa
    31861 agcaaatata ttgataggtt taaaaataat tccagggaat gaagataaaa aattagtaat
    31921 taataatata cgtaaggcta agtttttagt taaagatatg agttcaaatg aattaataaa
    31981 aatacatatt cgtcatttaa ttggaggaca agtaaataaa tttacaaata aaaaaaatta
    32041 taaagaagaa ttatattgtt ttgaatttcc agaaaaaaca ggagcattaa taaaattttt
    32101 aaatagttta ccagaaatat ttaatatttc tttatttcat tatagaaatt atggctatgc
    32161 ctatggtcgt gttttaatag ctattcaatt atataaaaat aaaaaacaac aagtagaaag
    32221 taatttagat aagttaggtt atagatattg gaacgaaagc aaaaatgttg cttataaaat
    32281 gtttttaaat caaaattgaa aataattatg taatggagaa tttgattgaa aagtttttgt
    32341 cttgaaaaaa ttttaaacgt tgttcattgg aatcataatt tatttagttt ttttattacc
    32401 aaacataaaa cttttcgttt taataatggg caatttatac ttattggttt aaataataat
    32461 aaatactata aattaataat aagagcttat tctatcgtta cccccaatta tgcaaatcat
    32521 attgaatttc tttcaataac aataaaaaac ggaaaattta catcattatt aaaaaatata
    32581 aaaattggtg attatatact aataagtaca aaatcttctg gaagtttaat acttgataat
    32641 attcgaattg gtaaaatttt atatctttta tctactggaa ctggtttagc accatttata
    32701 agtttaatac aagatccact gatatataac aggtttgaca aaattatttt aatacatgga
    32761 gtaagttata taaaaaatat agcatataaa acttttgtta ataaaaacat tttttatagg
    32821 tatattgtta acataaaaac aaagttaatt tattatccaa caatttctag ggaaatttat
    32881 ataaataaag gtagaataac agagcttctt attaaaggaa ccttattgaa atgtttaaag
    32941 ttaccttttc ttaattttca ttatgataag ttaatgttat gcggtaatag agctatgtta
    33001 caagaactta tatattattt aactaagtta tcttttagat tttcaataat aaataatcca
    33061 aatgattttg tatttgaata ttcttttata agcaactaaa ttcactaaaa tgtattttac
    33121 gatttacgac atattactaa cttatactac taaatataac ataacaacac atttgctaac
    33181 atctttacga attaatttat ataccagata tacggtttct tataatttat aactgctttt
    33241 tatatcaatt tactataaaa accaaacaat cgtttaacct ttcaaacaat ttttaatttt
    33301 tataaacagc acaattttca tatacaccac tatcactcta gttttacagt taccttacac
    33361 caagataaat aagaaaaagc acttagctaa attttaataa cttagccatt atcaatttac
    33421 cttttatata taacatactc ccattgtcta ctagtccatt agatcaaatt gacataacta
    33481 atacagtatc tttaacaaca caataatata tttaacaact gtacataacc ttttaaatag
    33541 tattaaactt taacttttaa cacaagacag cttaacacaa cctaccatta agaccttaaa
    33601 caatggccaa taatttcaac aaacataaga cttacacata cagataacaa aacatatcat
    33661 ataacgtatt aaaagatata cagattacac ataacacaaa agcataaatt atcaataaat
    33721 ataaaaaaaa aagcagttac cttaaacctc tttaatacaa caacatctaa cctcttacta
    33781 acaaaccaca aaccacacat caaaagtctt aaaagcaaac aacctacaac ctacaaataa
    33841 acaaaagcta taatcttaaa atttttaagc aacaactaac ctagttttat ttattataca
    33901 actctttttc gctaataatt aattaaatac aacagcaata atatatcctc taataactta
    33961 aagctttaaa acacaaacca tctaaagtga caaatctgaa acagtgtaaa ataaataaaa
    34021 aggaaaaaaa aagttaacaa tcaaactaac agcaaaaaaa ataaaaaaga acacaagcag
    34081 aaaacaaaaa tcagaaaaat taacacagaa cataaacaaa aatcagaaca caagcaaaaa
    34141 ttaacatcat aaaacaaaaa catagagaaa gaaaaaaaaa gagaaataat attgatttta
    34201 aacttaacac aaaacaaata taaaagaatt cagcaaaaac atacaagcga aaatcacaca
    34261 agcagaaaac ataaaagtat aaataaaaac gcataacata aatacataaa aaaataaaca
    34321 tataaaagaa aatatataaa aacgcagaaa acatattatg aaaaatttaa tttatacgaa
    34381 gtatataaaa catcatttgc aaaatttaac agttggacta acgaaaaaaa acgtttgggt
    34441 attagcacat aatatagaac aaataaaaag tatgggtttt atttcaatta atttagattc
    34501 aatattggtt tctatagtta ttggtttatt attctttttt gtatttaaaa aatgttcgtt
    34561 gttattgaat tatacaacta gtcctaaagg gttaagaaat gtagtagaat atataattga
    34621 aaacataaac aacataataa ttaataactt taaatataaa aatgatttaa taggaccgct
    34681 gtcagtagtt attttaatga gtattttatt aatgaattgt atagatttgt tacctattga
    34741 tgttataaat atatttttat attggctaaa attagatcaa aacattaaag tgttagcaac
    34801 atcagatata aacatcacag caggtatggc aataagtgtg ttttttataa taaattttta
    34861 tgatattaaa aacaaaagct taaccgggtt tttgaaagaa atttgtacac atccatttaa
    34921 caagttagtt tgtataccgt ttaatattat tctagaaata attaatttat taatggaacc
    34981 tttatcttta tctttacgtt tatttggaaa tatgtttgct tcagaagtta tatttatttt
    35041 aataaatatg ttaccttttt ggatgcaatg gattttaagt ttcatttggg gaatgtttca
    35101 tattttaata atacctttac aatcttttat ttttatgatg ttgactataa tttatttcaa
    35161 tagatcgtat aaaactaatt aattaagatg aaatcaataa acatggagaa aacataaaaa
    35221 tggaaattta tatagcagca gctataatga taggtttagg tgcggtagga acgggaatag
    35281 gctttggtat tatagggggt agattgttag aatcaactgc acgacaacca gaattaagta
    35341 atttattatt aactcgtact tttttaatga caggattaat agatgctgta ccaatgattg
    35401 gtgtaggtat tgctttatat ttaatttttg tagtagcagg ttgaaaggaa tcacttacat
    35461 taagttaaaa cgttaacgtt aaggttaagg taatctttgt gaatattaat ttaactattt
    35521 tatgtgaagt tataaacttt tctattttaa tatggtgttg taaaaatttc atttggccgc
    35581 caataaaaaa aaatatatta gatagagaaa aaacaataaa taatgcttta acagctgcta
    35641 atatagcaaa aaaagaatta tataaagcaa aaaaagaatc aaaatatatt ttatgtatag
    35701 caaagaaaga agcagattta atattagaaa aagcacgatt acatcacaat gtaatacttg
    35761 aaaaagcaag aaatatatcg aaaaaagaaa gtgatattga attaaaaaac aggaaaaagt
    35821 tatttgaaga gcatttggca attagaaaaa aagatttgca tgaaaaacta ataaaagtat
    35881 ctttaatcgg tttagaaaaa ttattagaaa gttcaataaa tataaacata aataaagaaa
    35941 tttttaaaaa gttagtaaac aaaatatgaa aatatctgta aaattaaaaa aaaacaaccc
    36001 atatttaaaa gcattatgga cagtatcagt tttatcaaaa gatttagata aatggaaaaa
    36061 tagaataaaa attgttgagt ttattttaaa ttattataaa aaaaataatg tatgtaaaag
    36121 tttttgggtt aagacacaat taaaaagggt tttagataca gacagtttaa aagtaataaa
    36181 gttattatta atagctaatc aaaataagaa aacaaaatat attttattgt attatgaaaa
    36241 taagatacta caacaatata agattatgag tatagaaata cttagtgctt ttataatgaa
    36301 caaaaagcaa aaacaacaaa taacaaacaa aataagttta aaattaaaaa aaaaaatttt
    36361 tataataaag atcaaaataa aaaaaaagat aatgggtggc tttattataa agcttaaaaa
    36421 tataaatata gattgttcaa taatcggtag attaaataaa ttaaaaaata atatattagg
    36481 gtattaggat gatgaattat gaaacaatta aagttttctg aacttagtaa tataatcaaa
    36541 aaagaactta caaatattaa gtttcaatta gatttgaaaa atgaaggaat cattataaat
    36601 gtatttgatg gaatcgttcg aatgtatgga ttatatgatg ctatgtatgg tgaaataata
    36661 gaatttgtgg acaatatttt tggtttagtc tttaatattg aacgcacgaa tgtaggtata
    36721 gtgatcttag gcgattataa gaatctttca gaaggaatga aaggtaaatg cacaggtaac
    36781 ttattaaaag tacctgtcgg tttagaacta attggtagag ttgtagacac attaggaatt
    36841 gctatagatg gtaaaggaac aataaaaaca aaaaaaaaag atttaattga aaaaatagcg
    36901 ccaggtgtta tctgcagaaa aactgtaaat caaccattaa acacaggtat aaaagcaata
    36961 gattcaatga ttccaatagg tttagggcaa agggaattaa ttattggtga tagaaatgtt
    37021 ggaaaaacat cgctatgctt ggatgtaatt ttaaatcaaa aaaataaaga tataacttgt
    37081 atatatgttg ctatcgggca aaaaaaatct aatgttgtaa aaattgtaaa tgtttttgag
    37141 aaatatggag ctatgaatta tacaatagta gttgttgctt cggcatcaga cccggctata
    37201 atgcaatatt tagcccctta tacaggttgt acgatgggtg aatattttcg tgatagagga
    37261 aaaaatgcag taattgtata tgatgattta acaaaacaag cttgggcata tagacaaata
    37321 tcattgttgt taaaaagacc accaggaaga gaagcttatc cgggggatat tttttatatc
    37381 cattcaaaat tattagaaag agcttgcagg gttaataaga agtttgttgg taatcagaca
    37441 aaaggaagaa gaaatacaac ggggtcatta acagctttac caattataga aacaaaaggt
    37501 ggagatgtat cagagtttat tcctacaaat gtaatttcta taaccgatgg gcaaattttt
    37561 ttagaaacaa atttatttaa taatggcata agacctgcaa taaatgtagg tttatcagtg
    37621 tcaagagtag gtggttctgc acagactaaa attataaaaa aattaggatc aggtattcgt
    37681 ttatctttgg ctaaatatag agagttagaa tcttttgcac aatttagttc agaattggat
    37741 aaaataacta aaaaacaaat tattaaagga agaaatataa cagaattaat gaaacaaaag
    37801 caactaaaca aaaggagcgt agctgaatta gcaattttat tgtatgctgc aaataaagat
    37861 tatttaaacg atgtagatat aaaaaaaata gctttttttg aaaacgaact aataaaatat
    37921 ttaaatataa aatataaaaa aataagaaat ttgataaata aaaaaggtaa agaagagtat
    37981 atagagcaat taaaacaaat attagaaaaa tttaaagaaa atcataggta aaaaattgat
    38041 aatagcgaca aaagaaataa aagtacaaat tgaaactata aataatacaa aaaaaattac
    38101 tagtgctatg gaaatggtat cagcttctaa attgcgtaaa atacaaaata gaatgttatt
    38161 aagtaggtat tatactcaaa aaataacagc gttatgtatc cgtattttaa ctgatcaaaa
    38221 tataaattat aaaaataagt atattacttt aaataaaaaa aataaaaaaa cttgttatat
    38281 tttaataacg agtgataagg gactatgtgg aggtttaaac ataaaggtat tcagaaaatt
    38341 attaacttat ataaacaaca ataaaaacaa ttattgtttt tgcactatag gaagaattgg
    38401 taataaattt ataaaaaaat atggtggaga aattgtatgt tatataaaaa aaataggaga
    38461 atatcccaaa acaaatgagt tttataattt aataaaacta ataatcaaag attatgatga
    38521 aaataatatt gattgtattc aaataatata taataaatca ataaattcaa tcaaatcatt
    38581 accgataata aaaacgattt tacctctaac tagaaatata aaagaagaaa tcataaagaa
    38641 aatagtttat atttatgaaa cttatgattt taataaatta ttaaataata tcttaactaa
    38701 atatgttgaa gctcaaatat atcaatctgt attagaaaat ataacttgtg aacaatcagc
    38761 gcgaatgatg gcaatgaaaa aagcaacaga aaatgccaac aatttaataa tagatttaaa
    38821 taatacttat aacaaattaa ggcaagaaaa tataacgcaa gaaatttctg aaatagtaaa
    38881 tggagccgca gcattagtat aattatatta ccacaaggaa ataaaatgaa tggaaaaatt
    38941 gtccaaatta ttggtgcagt aattgacgta gaatttaaaa ataataactt acctaaaatt
    39001 tattatgcat taaaagtagt aaaccttagt ttaactttag aagttcaaca acacatcggt
    39061 gataatatag taagaactat agctatggga tcaactgaag gtataaagcg aaatttaaaa
    39121 gtgataaaca caaaatctcc tataaaagta cccgtaggtg ttcaaacatt aggtagaata
    39181 atgaatgttt taggtgaaac tatagatgaa aaaggcccaa ttaatgagaa aacaaatatg
    39241 tcaattcata aaaaaccacc taaatatata gaacaatcta ttaataatga aattttagaa
    39301 acaggtatta aggtaataga tttaatgtgt ccttttgtta agggaggtaa aataggcctt
    39361 tttggtggtg ctggtgtcgg aaaaactgta aacatgatgg aattaattcg aaatatagcg
    39421 atcgaacatt caggattttc tgtttttgca ggagtaggcg aaagaacacg tgaaggaaat
    39481 gatttttata atgaaatgaa agtgtctaaa gttcttgata aagttgctct aatttatggt
    39541 caaatgaatg aaccatcagg taatagattt cgtacagcat taacaggctt aacaattgca
    39601 gaggcattta gagatgaagg tagagatgtg ttattattca tcgataatat atataggttt
    39661 acattagcag ggacggaaat atcagcttta ttaggaagaa tgccttcggc tgtaggctat
    39721 caaccgacat tagcagaaga agttgggatg ttacaagaaa gaattacttc aaccaaaaaa
    39781 gggtcaatta catcaataca agcagtttat gtgccagctg atgatttaac agatccatct
    39841 ccatcggcga ttttttctca tttagatgct accatagtat tatctcgcaa aattgcagag
    39901 ttaggcattt atccagctat agatccttta gaatcaaatt ctaggcaatt agatccttta
    39961 gtagtgagta aaaaccatta taaagtttct ttaaaagtac gaaagatttt acaacgttat
    40021 aaagaattga aggatataat agctatttta gggttagatg aattgactga ggaagataaa
    40081 aacattgtaa atagagctcg taaaattcaa aactttttat cacaaccttt ttttgttgca
    40141 gagatattta caggtaaagt aggtaaatat gtaaaagttg aagatactat tttaggagta
    40201 aatcgtattt taaatggaga atttgatgaa attcctgaac aagcttttta tatgattggt
    40261 gatattgaag aagttaaaac taaatataaa ccataatcac aataaaaaca tcttaccatt
    40321 aacacctctt taaacatcaa cacctcataa tataataaca gtttgtacct acataacgaa
    40381 ataaaagatc atacagcata attaaagtaa gctaaaaagt ctcataaaaa taggcaaaaa
    40441 atataacaca gaaaaaaaac aaaaaaatat agtaataaaa aacataaata taaaagagag
    40501 tagacttgga attcatatga acagtattca atgtgatatt atgagtatag actgtttaat
    40561 cttttcaaaa aaaataaaac aaataacagc aattggtacg gaaggggaat taggagtttt
    40621 atcaggacat accccattta taacacaatt aaattcaggt cctttaataa ttacacatat
    40681 taataataag aaagaaattt tttatttaga tggtggttta attgaagttg aatcaaatat
    40741 gatttcatgt ttatcttatt ctattattaa agctaatgag attaatgaat atgaactaac
    40801 taaaaatatt aatgaagcta aagttttaat taaagaaaaa tcatcaacaa taaattatac
    40861 acgcgcaatt gcagatatat ctttagcaca ttctcgctta cgtactttaa aacaatttaa
    40921 aactacatta actaacaatg cttaacataa actaaaatat atacaaaaaa tgaaagacta
    40981 aaccgtgtaa ggaaaaaagt aaatgaattt acgtaatagg aatcttttaa gcttaatgaa
    41041 tcatactaaa gaagaaatca attatttatt aaatctagca agttatttaa aaaagtcaaa
    41101 atatataggt aatgaatatc ctagattaaa aggtaaaaat ttagctttgc tttttgaaaa
    41161 accatcaact aggactcggt gtgcttttga aattgcagct aaggatcaag gtgctaatgt
    41221 aacttacatt gattctaact cttctcaact tggagcaaaa gaaactatta aagatacagc
    41281 aaaagtatta ggtcgtatgt ttgatgcaat tcaatataga ggttttagcc aaaaaataat
    41341 tgaagagtta gcaaaaaatt caggtatccc ggttttaaat ggattaacaa atgaatttca
    41401 tccaacacaa gttttagctg atgtattgac tatgttagag catagtaaca ataaatcttt
    41461 taataaaata aaatatgttt atttaggtga tgcacgttac aacattggaa gatctttatt
    41521 gttaattggt gcaaaacttg gaatggatgt acgaattgct gctcctaaac aattttggcc
    41581 agaagaaaaa ttttttatat tttgtaacaa cctagcaaaa aaaaacaatt caaaactact
    41641 tttagttgaa gatccttatc ttgctgtaaa aaatgtagat tttatataca cggatgtttg
    41701 ggtttctatg ggagaaagcg aagaggtatg gtgtgaaaga attaattttc tttcaaaata
    41761 tcaaataaat aacgaactta taaaacatac caataatttt aaagttaaag taatgcattg
    41821 tttaccctct tttcacaata ctgaaccatt tgttataaat aacttattta aaaaacataa
    41881 gcttataaaa aacaatcaaa ctttattgaa tggttttgaa attactgatg atatttttga
    41941 atcttcattt aatatttctt ttgatcaagt tgaaaataga atacatacaa tcaaagctat
    42001 tttggtttct acgttgagtt aaccccaaac tactataact attttaacaa cctcttttaa
    42061 cacttctcta ctttacaact actttattat tacctacaac aacaaacaat tgtcaaataa
    42121 cataatagta taaaaaacag aaatagacct ctaataataa agccatcctc taaaaacaat
    42181 ataacacata acaacaacaa ctatgcttta atacaataac aaaaatcatc taacagataa
    42241 aaactctaac aacaaacctc acctctaaaa tcttaaaagc aacatcaaat aactaacaga
    42301 taaaaaaaac catcttaaaa ctttaaagca acttcttttt aaaaaccatc aaacaacaaa
    42361 aaataataac tatcctctaa aaaataatca aaaacctcta cataacaaca aataatatat
    42421 aaaaaacaac atattacttc taacctacaa cctacaacct ctaacctcta acctctaata
    42481 actaaaactc taaacaaata acaattttaa catctaataa ataaacctac aacaacatct
    42541 aaactcttac ctctttaaca tctttaaata aacatctaca aaacaacaaa taacctctaa
    42601 cgtttctaaa aaaccaatct ccaattaaca tcaaacaacc tcttacacag aaataagtaa
    42661 catctaacac ataacacata acaacataaa aagaaaaaga tctagcaaat ttattataaa
    42721 aacataacta accctctaac aaaaaaaaac ataaataaat aaacaacaaa actaataatc
    42781 aataacaaca aacctctaac acctaattat ttaacaatta acaatattta agcataagtt
    42841 gtattacata acaaaaacac aaaacaatat ttaataaaat tataacaaat aagaattgaa
    42901 ataattaata atacaacaaa cttataaaaa aagaaaaagg taaaacagct aacaaatagt
    42961 tataaaaaat aacaacaaac gactaacaaa aaaaaagaaa taacaaagaa taaacaaaaa
    43021 gcaaaaaata aagaggtagt aacaaaccta aaacctaaaa cctctaaact ctaaactcta
    43081 aataacaaaa aaagaacata aaaactaaga gtaaacacta acaaaaaaaa tataacgcat
    43141 aaaaagaaaa caaaagctaa aacaacagac atctaatata aaacatataa agctaaagag
    43201 aaacaaacgg ttgtataaaa agaaaataaa cataacagaa aaaagtagta acggcgcggg
    43261 aaagtttgta aaaaaaaaaa cgaaaaaaaa acacaataat aaaaataaga aagcagttta
    43321 aataggtatt ttgctgtaga ggtttaaaat ggaaaaaatt attaagcaca aaggattagt
    43381 tgtacctata aatagatcaa acatagatac tgatttaata attcctaagc aatttttaaa
    43441 agcaataaat agtagtggat ttggtttaaa tttatttgat ggattgcggt atattgatga
    43501 aggttatcca ggaaaaaaaa acagattaat aaataaagat tttgttttaa ataaatctag
    43561 atataaagga gctagtatat tattaacacg taagaatttt ggatgtggaa gctctagaga
    43621 acatgcagtt tgggcactta aagagtatgg ttttaaaata attatagcgc aaagctttgc
    43681 agaaatattt tataataatg cattaaaaaa tggtattcta attataacgg tcaaaaaaaa
    43741 tttgataaag gatctgtttt tatctgtttg caaagaaaaa ggttatatgg taaatataaa
    43801 tttaccaaaa caaatattat ataataaaag tggaaaaaag tttaagttta caatagatcc
    43861 gtttagcaaa tactgcttag aaaatgggtt agatgatata gggattacat ttaaagaaat
    43921 aaaacttatt aaaaagtttg aacatattca taacaaaaaa aatccttggt tataaaataa
    43981 tatgaaaaat gaaattttga ttttacctgg tgatggtata gggcccgaag tgatcaatga
    44041 agcagttaaa gtaattaaag ttttgcaaaa aaagaaatta attaattcag ttattcgtta
    44101 tgcgaaaatt ggcggctatg caatagatac agttggttta ccacttccaa atgatacatt
    44161 aaaagcagca aaagcatctc gctcaatttt attaggtgct gtaggaggtc ataagtggga
    44221 taatataaaa gactttaata aacgcccgga atatggattg ttaaaattac gtaaatcatt
    44281 aaagtttttt gctaatttaa gacatacttg ttttaatcca caagtattat catcaagcat
    44341 aaaatcagaa aaattatcaa atgttaatat tttgcttgta agagaattaa gtcaaggtat
    44401 ttattttggt aagccaagag gtgttttata taataaatat tttttacgac atggttataa
    44461 cacatcaaag ttagatgaaa aagcaatacg tagaattggt ataatagctt ttgaaattgc
    44521 taaaacccgt aaaaaaaaaa tttgttcagt agataaagct aacgttctag aagtttcaag
    44581 gttatggaga gaaataattt ctgatttagc caagtcatat ccggaagtaa aagtttctca
    44641 tatgtatgtt gataatgccg ctatgcaaat tatattatca ccaaaaatct ttgacgtaat
    44701 tgttactgga aatatgtttg gagatatcat ctctgatgaa gcggctaatt taacgggatc
    44761 aataggtatg ttgccttcag cttctataaa ttcaatagga caatctttat ttgaaccttg
    44821 tcatggaagt gctccagata ttgaaaataa aggaattgct aatcctattg ctacaatttt
    44881 atcagtttca atgatgttac atttttcctt acaaaaacct ttattatcta aatatttaaa
    44941 tgcttctata agtaatgttt tgaagaaagg atttcgtaca gcagatataa aatatactgg
    45001 aataaaaata gtttctacaa aacaaatggg tgatttaatt attgaagaat ttgaaaaatt
    45061 aatttaaaca aaattattag gaaaatcaat taatgcttaa aatgggtttc gtaggttgga
    45121 gaggtatggt aggttcagtt ttaattcaac gtatgcttga agaaaatgat tttaattata
    45181 ttgaacctat ttttttttct acaactaaat ttggtaaaac aggtcctatt tatgccacaa
    45241 agatacaaaa tgcttatgat ttaaacaaac taaaaaaatt aaatgtcatt attacttgtc
    45301 aaggagggga ttatacaaat cggatttata agagtttacg taatactggt tggaacggtt
    45361 attggattga ttcatcaagt aaacttagaa tggatagtaa ttcaattatt gttttagatc
    45421 ctataaatat taaaattata gaacaaagtt tatatttagg cataaaaaat tttattggag
    45481 gaaactgtac agtcagttta atgttgttaa gtttgggtgg tttatttcaa aataacctta
    45541 tagaatggat tacttctatg acatatcaag cagcttcagg agctggatca aagcatatga
    45601 ttgagttatt aaatcagatg cgtatacttg gtaatatcgt taagaaaaat aacaatgcaa
    45661 aatcaatttt agaaatagat tcaaaaatta ctaagtttat gggtaagcta ccaataaaaa
    45721 attttggagc tcctatagct gggagtttaa tgccttggat agacaaaaag atggataatg
    45781 gacaaagtaa agaagaatgg aaaggaaatg ttgaaactaa taaaatatta ggttgttctc
    45841 ctaatacaat taaaatagat ggtatatgtg tgagaattgg tgctatgcgt tgtcattctc
    45901 aagcattttt tattaagttg aaaaaaaata ttcctataaa ggatatagaa tcaataatta
    45961 aagaacataa tccttgggta aaagttataa aaaataatag tactcaaagt ttaaaaaaat
    46021 taacaccagc agcagtaaca ggtactatgt caataccaat agggagatta cgtaaagcta
    46081 gtataggaag caaatttcta actgcattta cagtaggaga tcaactatta tggggggcag
    46141 cagaacctat aagaagaatg ctaaaaatac tcgttaatag ataacttatg actttgtttt
    46201 ataatttaaa ttttatttat ggacgtatag ttttaggtgt tgaatatatt ggttgtgaat
    46261 attttggttg gcaactactt aaacatttta atacaataca acaacaaata gaagaagctt
    46321 taaagtattt tacaggacat tcaattactt taaaagctag ttcgcgaaca gattctgggg
    46381 tacatgcaat aaagcaaata gcgcagtttg atacatttat atgtcgtagt caaaaagcat
    46441 gggtattagg tctaaactct aaattaccta gtgatatacg aattcgttgg gtcgttaaag
    46501 tatctgataa gtttaactcg cgtaaagcaa ttgctagaag atataactat ttaatctata
    46561 acaagtttgt acattcagct ttaataagga atactaggat ttggcagaaa aaacctctaa
    46621 atataaagaa aatgcatatt gctgctcaaa gtttggttgg aaaacatgat tttacatctt
    46681 ttcgttcttc aagttgtaaa tctataaata caattaaaat tttacatttt attgaagttc
    46741 gtagctatgg tccaatagtt ataattgata tacaagcaaa ttcattttta catcatatgg
    46801 taagaaatat tgttggagta ttagtagaca taggtaagtg tcgtcgttca gtaaaatggt
    46861 gcaaaaattt attattaaaa aaaaatcgca aagaagcagg aaaaacagca acagcaaaag
    46921 gattatattt ggttgatgtt ctatttaata aagaattaca agatcaacta ccaacagaat
    46981 atataggttc acatcagtta ttttatattt agaaaaatgg agtatatttt aaatgaaaac
    47041 taaacgagta aaagtaaaat attgtggaat cactaataaa gaagatctaa aagatgctgt
    47101 aaattctgga gttgacgcac taggttttat actttggcct ggtagtaaac gttctgttga
    47161 tattcatcgg ttaattcttt tatctactaa agttcctgtt tttgtttgtc gtgttggtgt
    47221 tttttttaat caaagctatg actttatatc ttcttgtact ccttttttgg atagtttaca
    47281 atttcatggt aatgaacatt ctaagttttg taatttattt aagaaaccat ggataaaagc
    47341 attacgtatg tctcataata tagacctact gatggaatca gaaatttaca gcaaagcata
    47401 tgggttactt ttagatactt attgtgcatg tttaccagga ggtacaggaa aaagttttga
    47461 ttggtttaaa ataaaacaaa accttaacaa taatataatt ttagcaggtg gattaaattc
    47521 tttaaatgta aataaagcta taaaaatagt tttaccatat gccgtagatg ttgctaaagg
    47581 tattgaatta tcagaaggta taaaagatca ttataaaatg aatgcttttg ctatagccgt
    47641 taacaaagct aatatattgt ttttttaggc aaacttttta ttaaaaataa taggatagac
    47701 acaatgggtt tattatctgg atgcaatggt ttaatattag gtggagcttt aattatagtt
    47761 ataggagcac aaaatgcatt tgttttaaat caaggattac gtggtaatta tccttggatg
    47821 gttgcattta tatgtgcatt gtgtgatgta atattaactg caaccggtgt tgcaggactt
    47881 tcagttttta ttcaaaacca taaagatttt attattatag cacgttggat aggtatattt
    47941 tttttaatat tacaatctat aaaagcgttt gtacgtatgc gtgaatcaga acaactacaa
    48001 cttctaaaaa attgttataa aggaagatta agtatttttt tttataccct tgctattaca
    48061 ttacttaatc cacatgttta ttttgatact ttattaatgt taggtactat tggggcatct
    48121 caggcttgtc catttatgtt tgttttaggc gctggattag cttctttttt atggtttttt
    48181 agtttaattt ttatagctag aacatttaaa ttattactag cgtcttctaa agtatggaga
    48241 ttattggatt taattacggg aataattttg ttatttgtcg cttggcaatt actactacct
    48301 ttttaaataa aaatatatgt tagatattaa attaatttgc aacaatttta ataatgttgt
    48361 taaaaaatta gccagccgtg gttatgaatt agatattaaa aaaattaaaa cgttgctaga
    48421 aatacgcaat aagtttaaaa ctaatactga aactttacaa aataaacgca atattatatc
    48481 taaaactata ggaaacaaca agaattatat attaaaagta caaaagttat ttgtaaaagt
    48541 aaaaaaaata aatcataaac ttcataaaaa tattttatgt ttagaagtaa ccaacaaaaa
    48601 aatttataat attttattta aaataccaaa cttaccacat aatagtgtac caattaaaac
    48661 caatatagag ataatacgtt ggggagttcc taaatcattt aacttttcca tacgtgatca
    48721 tattaagata ggcttattaa atggtgatat tgattttgaa ttagcaacta aaataactgg
    48781 ttctaatttt actttaatac gtggaaattt agctaaatta catcgtgctt taatacaatt
    48841 tatgttagat aagcaaatta atgatcatgg ttatgaagaa atgtatgtgc catatataat
    48901 taatagaact tctttagtag gtacaggtca attacctcaa tttaataaaa atgtttttga
    48961 acttgaagga gaaaatgaat attttcttat tcctacagct gaagtccctt tagttaatag
    49021 tgtcagtggt aaacttttca atgttaatga tttaccaatt aaattaacag cacattctcc
    49081 ttgttttaga aacgaacctg tatcttatgg aactgattct cgtggtatgt tgagacagct
    49141 acagtttgat aaaatagaat tagttcaaat agtacatcct gaaaaatctt atgttgtatt
    49201 agaagatatg actaaccatg ctgaagaaat tttaaaagca ttaaatttgc cttatagagt
    49261 tataagttta tgtaaggaag atattagttt ttgtgcatct aaaacttatg atatagaagt
    49321 ttggattcct agtcttgaaa cttatttaga gatttcatcg atatctaatt gtgaggattt
    49381 tcaagcaaga agaattaaaa ctagatttcg tattaataaa gacaaagcaa agcctaaatt
    49441 tgtacataca cttaatggct ctggactagc tgttggtcgt tgtttgttag ccgtattgga
    49501 atattatcaa aacgaagatg gctctattac agttccagat agtttgcgct cttatatgtg
    49561 tggtattaac cgtctttatt agttcttttt tttttagttt ttgctggttt tttcttttaa
    49621 cccttactac tacatatacc cctaacataa aaacacaatt taccactttt tgctaataac
    49681 tacactactt ttacaaatac ataactattt aacaacacct actgttatat ttttatattc
    49741 ttaataactt ttaactataa ttaaacaata actaatagtt aacaatataa gctattaatt
    49801 aacatcacaa aagcattaaa cctaagtgct aaacacaacg aaataacaaa ctttttaaca
    49861 caatattcca tttaataata caactacaat tcataatttt tacaaaacac aaacaattaa
    49921 actgctaaca cataaacaca taagcattta tactatcagc tataaaaaat aaaacaaaac
    49981 tacataactt ttaagaacaa acaaacaaat gatttttaag ctaacagctt ttaatcaaat
    50041 aacaactttt tacataacta accctctaac aaaaaaaaca taaaatataa gtcattacaa
    50101 tattttgtat atactactaa aacataacaa cacaacaaga acagcaaaaa aaacaaaaaa
    50161 gcgcctgtaa ctcaattgga cagagtattt aactacgaat taaagggttg gaggttcgat
    50221 ccctctcagg cgtattatag tttctaaaaa aaatgaagtt gtaaaaatag gtttgttata
    50281 ttgagttttt gtacaagaaa attaaataaa tatcttttat aatgatttgg taaactttgt
    50341 ttggttgttt gcccaaaaac aacaataatt ataggattta tatttatttg ttttgctaat
    50401 aataatttaa aattatgctt gtttttaaag aggggttttt tttttattgc taaatttagc
    50461 aagtttgtta aaaatttaat agaccaaaat tttgtcttta aaaacacaaa taagtcaaga
    50521 gaattaaaaa tggaaacgaa attataaaga tataaagcag aaataaaatg catggttaaa
    50581 atttttgtaa attgatataa cttagaatac aacaactgat gtataaacat aatttgtttg
    50641 ttattgattg catcacattt attaaaaatt aaaaataaat gttttcctga aaataaaatc
    50701 tgttttaaaa gaaagatatc ttgttcgaaa aagcccctag ttgcatcgat aacataaaaa
    50761 acaatatcat agtgatgtat aaacttacta aatagtttaa gttgttttat agtgttagtt
    50821 attccttttg tatctgttaa cagaaataaa tgatttttat agaggatttt aatcgttata
    50881 ttttctcgtg tagtaccagg ttgatgatta ataattaaac gcgtttcttt tactaagcta
    50941 tttattagtg ttgatttccc aacattggtt ttaccaataa tacatatatt tgtaagatta
    51001 ctagttttat gattgttgtt ttgtttatgc ttattttggt tagttgttat ttgtttaaag
    51061 gctttgagtt taataggatt tttattaata ggttgtttta tggttgttat ttgtttaaaa
    51121 cttttgataa tatttttatg tttgctgttt attaatagat tgttattggt tattttatga
    51181 tgtgtgtttt tgattttgag agttttgttt tgtgtatgct ggttagtttt tattatgtta
    51241 gttgttattt taagatgtgt gttgtgaagt aaaaagggtt taagtgttgt gttttgtgtt
    51301 tgatttatat aattggtttt attatcatta gacaaaatac cagaaattct tgttaacaaa
    51361 tgttttatat taattttgtg taaagcagaa ataaaaagtg tttgatcgtc ataatttaaa
    51421 taattaaaag aacacggtat catataatca attttgttaa taataaatat tattgtttta
    51481 tttttttttt gtaaaaactt aatgattttt ttgtaaaaag aatctaagtg actgtaagct
    51541 gttattaaaa acaaaatgat atgtgcttct tgaatagcta tttttgtttg tttatttata
    51601 caataggtta gattttttgt tttataagaa aagaaatcag tagaaagtgc agctgtatct
    51661 attaaagtgc agtttttatt atttagttgt aatattccat actttctatc tcttgtaaaa
    51721 aaaggaatat tgtttgttat agaatcttta ttttttgtta agcaattaaa caatgttgat
    51781 tttcctacat ttgttttacc aattattgta ataatttgac tcataataaa atattgattt
    51841 cagagtgttt attaacggtt ttaaagctaa taagttttgt gtttttttat ataaatcttt
    51901 tatagacact ttattctttt gaacttcatt ctctccataa attaaaagaa tatttatgtt
    51961 atttttcttt gctttatata tatttttttt aaaagatgta tcacaaaaag tgttttgtat
    52021 aatcaaatta ggtaattcat tacgaagaaa ctctaatagt ttaattgatt taattataat
    52081 agttttttta tttgaaattg taataaaaca aacatgactt ttaattttca tattagttgg
    52141 aagtttattt gtggttttta ataacaatat tgttctttct aagcctatag cacaacctat
    52201 agctggagtt tttttacaat taaaaaattt taataaataa tcatacctac caccagcaca
    52261 tatagtattt tgactaccta aagctttcgt tttccattca aaaacagtgc gtgaataata
    52321 atctaaacct cttactaagt ttttatttat tttgtatttg atgtttgtgt aatttaaaat
    52381 cttttttaaa tattcaaaat gtttaataga tttttgatct atataatcta atatgtttgg
    52441 agtatgtgtt actatatatg ttatattctt tactttagta tctaataatc ttaaaggatt
    52501 tttatacatc ttatatatta gattgctatc taaataattt ttaaactttt ttaaatactt
    52561 gaacaatata tttgtgtata atcgtcttga tgtttttgaa cccaaagaat ttatttctaa
    52621 atgtaaatat ttttgcaccc ctaatgcctt gaatattcta tttgtcatta ttattatttc
    52681 tgagtccatc tctggaccat gtttattaaa actttctact ccaaattgat gaaattgcct
    52741 aaaccgacca ttttgaggat tttcatatct aaacattgga ccaacatacc acactttttg
    52801 tgtttgattt gtcatatgat tttctagtat agatctaatt atagaagtag tgttttcagg
    52861 tcttaatgtt aattgttttt gctttttatc cttaaacgta tacatttctt tttttattat
    52921 atctgtagtt tgtcctaaag agatggtaaa taaattagtt tgttcaataa ttggtgttct
    52981 aatctctaaa tataaatgct gatataaaat cattttaatt ttattttcta tatattgcca
    53041 aataacagat tttttaggta gaatatcatt cataccttta agagatttta ttgttatcat
    53101 aaactatatc tgttatattg ttttgtttaa acaaagatta tatttactta aatactaaat
    53161 aagcaatatt aaaactacat tgctaactag atttaaataa tagaaaatac aatatgtaaa
    53221 aaaactctaa taataaaaca atttttttaa cacacacaaa taatctactc aacgccattt
    53281 tacaatctta atttaattct ttcctttctt atacaaacat aattcttttt aacaaataac
    53341 aattaccact tctacataca atacaatttt cttttctttt aaccaacacc attaaaccac
    53401 aacattttta tttaataact ttttaacaac aaaacttcta ctaatactac tgtttaataa
    53461 gccatgattt ttattttctt ttctttcttt ttttatcatt tatcacaaac aacaaattct
    53521 taaccaaata catacttgag attgctaaca cataacataa ttatcataca aaaaacatcc
    53581 ttctgctaac atttgctaac ttataacaca aaacacaaac aacaacatgt taccatccat
    53641 ttattttttt tatataacat atttttttca ttctacactt aacctttaaa catagtttag
    53701 aaaaaatata actacacaag tcttatatat caaactaaac taatataaca taacataaca
    53761 taacatataa taaatgaaat acacaaacca aaaatttaac aaaaatcact aatacacaat
    53821 caaaaaaaaa actatatata ataacaacat acagctaaaa tatatacaaa acaaaaaaaa
    53881 caagaaagaa tatacacggt ttagtaaaaa gcaataacga tataaaaatt taaagaataa
    53941 acaaaaacac tgaacaataa cacaatttta aagatatttt ttttaagtac aacacaattt
    54001 ttaataaata atataaaact attagtttta cacaaccact tacaaactag ttataaatta
    54061 gtttttcaac ttacatcaat accaatacaa ccatctcttt agcaatacta catagtgttg
    54121 tatttattat ttacattatt ataattagca taacaagtta cgatattaag cttaagcatt
    54181 aaacaaacaa catcaaaaat aacaacaatc ctaaattatt aaatatactt caaaattcac
    54241 aactctttta agtacaaaaa attctataca ttaatcataa aacataagac ataagaacta
    54301 tttaacaacc ataaccacaa ttcacaaaac ataaaacata agacataaga actatttaac
    54361 aaccataacc acaattcaca gcaaaacaaa tatttttata atacatataa ctcaaatatg
    54421 ttaacgaaat taagaaagaa cagataacac ctaacaacaa aaaaaagaca aaacagcaaa
    54481 taacaaatct aaacggacat aaagcataac atataaccca acttagcaaa ataaaataca
    54541 atagagaata aaaatacagc aattaaataa attcagcgtt aatcaaaaca taaaagaaga
    54601 acacatacag caactaaata aaaagattaa actaaaactc taacataaag caaacacaaa
    54661 cgcacataca gataacacaa atacaaaaca cataacaact aatacaatga aaataacagc
    54721 taaaagttaa cacaaaaact aaaaaacata aaatataaga acgaagacat ataaaataaa
    54781 aaagcacaaa acaaggagta aacaagctta tataacaaaa atatatcctc taactctaac
    54841 acatacctac aaaactgcca actaacatca aacataaaca catagatctt aaaatagaat
    54901 acatataact caaaacaaaa aaaaaacaat aacaaacaga aaaaaagtta aagcgaaaat
    54961 atataaaatc aaaaaaaaca aaaatcagaa aactaaagaa aacgaataac acagaacaaa
    55021 aacaaaaaca aaaatataaa ggacgaaaat agtgtcaaat aatcaaatat tgccagaaag
    55081 tatttattta ctgcccataa ataataggcc gttttttcca gcacaaatac agccattact
    55141 aatagataaa aatagatggg ttgaaactat aaaaagagtg tttaatacaa aacatggttg
    55201 tttaggctta agttatgttg gaaacaataa gattgttgaa gaaagtccaa aaattaaaga
    55261 atttcctatg atgggaacca ttgtaaaaat acatcgtaca gatggagatc aaattcaatt
    55321 gatagctcaa ggtttaagac gttttaaaat aataaattgg atatcaaata aagctccatt
    55381 ttatgtagaa gttatatatc ctaaagaaaa tataaataaa gaatcaaatg agacacgcgc
    55441 gtatgcaatt gctatgataa aaggaataaa agaattatta ccaaataatc cattatatgg
    55501 tgaagaatta aaaaaatatt taaatagatt tagtcctagt gatccaggcc cattaactga
    55561 ttttgcagca gcaattacat caaataaagg taaagagtta caaaatattt tagaaacatt
    55621 atcaatttta aaacgtatgc aattagtgct acctttgtta agaaaagaaa tagaaatttc
    55681 taatttatat aatgaaatat cacaaaaagt aaatttgcaa atgcatgaaa gacaaagaga
    55741 ttttttttta agagagcaat taaaacttat acaaaaagaa ttagatataa aaaaagacga
    55801 aagaaaaaca gatataaata catttaaaaa acgtataaaa aggtataatt tatcaacaaa
    55861 agcaaaaaat aaaataaacg aagaaataaa taaattaaaa atattagaca taggatctcc
    55921 tgaatatagt acaactcgta attatttaga atggttaaca aaaattcctt ggggaattgt
    55981 ctcgaaagat ataattgaca taaaatatgc acggaaaata ttaaataaca atcataatgg
    56041 tttaattgat ataaaagaaa gaattattga atttttagct gaatgtactt ttaaaggtac
    56101 tgtaggaggc tcaattttgt tattactagg tccacccggt gtgggaaaaa catcgatagg
    56161 aaaatctata gctaatgctt taggaagaaa attttataga atatcattgg gtggtatacg
    56221 tgatgaagct gaaataaaag gacatcggag aacttatgta agttcaatgc caggaaaaat
    56281 agttcaagca ttaaaagata ctcaagtctt taatcctgtc attatgttgg atgaaataga
    56341 taaaattagt caaacatata ataatgatcc agcatcggct ttgttagagg tattagattc
    56401 agaacaaaac aatgaatttt ttgataatta tttagatata aaggtagatt tatctaaagt
    56461 aatttttata tgtacagcaa atcaaataga cacaattccc atacctttat atgacagaat
    56521 ggaagtgatt cgattgtgtg gttatattta tgaagaaaaa tacactatag cgaaaaaata
    56581 tttatggcct agattattaa aaaaagataa tttacctaaa aaaagtataa aaattacctc
    56641 gccagcatta aaacaagtta ttgaaggata tgctagagaa tcaggagtaa gaactttaga
    56701 aaaacaatta catcgtatta ttcgtaaatc agcagtgaaa ttattactaa ataaaaataa
    56761 agtgatcaaa atttcaaaaa ataatttaaa aaattattta ggtttaccta aatttaaaaa
    56821 agaaccttcg ttgaaaggta taggtgtagt aacaggatta gcatggacgc aactaggtgg
    56881 tgtgacttta ccaatagaag ctgttaaaat aaataattta aaaaatggat taaaattaac
    56941 aggcaattta ggtagtgtaa tgaaagagtc agcaaaaata gcatacagct atatattagc
    57001 gaatataaat cattataaga taaataaaaa gttttttaat aaatatttta tacatttaca
    57061 tgttccagaa ggcgcagtgc agaaggatgg cccttctgca ggtattacta tgacaacagc
    57121 tttaatatct ttagctacgt taaaaagtat aacaagaatt atagcaatga ccggagaaat
    57181 tacgttaaca ggtaaggtat tagcagtagg aggaataaga gaaaaaatag tagcagctag
    57241 aagaagtgaa atatttgaaa tattactacc aaaaggaaat aaaagtgatt ttgaaaactt
    57301 accaaattat ttaaaaaaaa atataaaaat tcattttgtt aaagactata aagatgttgc
    57361 aaaactagta ttttaacata ttgttgattc ttttagttat ttattaggta aataaaacat
    57421 gaatacttat agatcgtata caacgacaaa aaaaaccatg gttggagcac gagctttatg
    57481 gcgtgcgacg ggaatgaaag ataatgattt ttataagcca ataatagcaa ttgctaattc
    57541 ttatacagat tttgtgcctg gtcatatcaa tctagataag gtaggaacta ttataaaaaa
    57601 gtcaattata aaaaatggag ctaacgcaaa agtttttaat actattgcga tagatgatgg
    57661 tatcgctatg ggtcatagcg gaatgttgta ctcgttgcct tcaagagaac ttatagcgga
    57721 ttcaatagaa tatatggtaa atgcgcattg tgctgatgct ttggtttgta tttctaattg
    57781 tgataaaata acgccaggta tgttaatagc ttgttttaga ttaaatgtac ctacaatatt
    57841 tgtttcgggg ggtgcaatgg aagtaggtaa gttaaaaaag gaaaaaaaaa atataaattt
    57901 agttgatgca ataataataa gtggatcaaa agataaaaaa aaaacaaaaa gattagaaat
    57961 agaaaaaaat gcatgtccta cttgtggtag ttgttcaggt atgtttacag caaattctat
    58021 gaattgttta ttagaagtgt taggtttgac atttccaggc aatgggacgt tgttatcaac
    58081 tcataaaaac agaaaattat tatttaataa agtaggcaaa cgaattgtag aattaactaa
    58141 cgaatattat aacaagaaca aaaaagtttt acctcgtgat atttgtgtaa aaaattcgtt
    58201 tgaaaatgcg atgataatgg atatagcaat gggtggatca acaaatacaa tacttcattt
    58261 attagcgatt gctacagaag caaacataaa gtttaaatta aaacatatag atatattatc
    58321 aaaaaaggtg cctcaattat gtaaattatc tccaaataca aataaatatt atattgaaga
    58381 ttttcataga gctggaggtg tttttggatt gttaggagaa ttaaataaat taaatttatt
    58441 aaatattaag gtatccactg tacacagtaa aacattagaa aaagctctat ataaatggga
    58501 tattatgtgt tctaatgata aaaatatatt aaacttttat aaatcagctc ctgggcgtat
    58561 aataacaaca aaagcgtttt atcagaacaa tcaatggact gcattagata aagatagagt
    58621 tactggttgt atacgtaatc taaacaattg ttactcctca gatggaggtc tagctatttt
    58681 gtttggtaat atagcagaaa agggatgtgt tgttaaaaca gctggagttt atagaaaaaa
    58741 tttattattt aaaggaaggg ctaaagttgt atattcgcaa gaaaaagccg tccaacaaat
    58801 attaaagaat aaaataaaaa aaggggacat tttaattata tgttttgaag gacctaaagg
    58861 tggccctggt atgcaagaaa tgctatatcc tacctcttat ttaaaatata aacatttaga
    58921 taaatattgt gctttattaa cggatggaag attttcaggt ggtacttcag gtttatccat
    58981 tggacatata tctccagaag cagctgagta tggcaatata gcattggttg aagataatga
    59041 tgtaataagt attaatttaa aagaaagata tttaaatgta ttgattaata aaaagttatt
    59101 aaataatcgt agaaaaataa tgattaaact ttataaaaac aaatggacgc aaataactaa
    59161 ccgtaagaga aaaataacta acacgttgaa attgtattca cattttgcta catcagcaga
    59221 tacaggtgct acaagaaaaa taatatgtta taaatgattt actttttttt ataaaaagac
    59281 tttacacatt acattccaat aaataaaaca aaacaaaacg taaataacta tattttcata
    59341 atttttataa aacaaatcat aacaaagttc atagttttta taaaacaaat cccaacaaaa
    59401 tccatagctt tttcgttaga aaaaaaatta caaaacaaag aaataaattt taaatagaag
    59461 aaaaacttta tataaacaat tcaacacttt aaatctctta actaatgatt tttatcttat
    59521 tcaatataaa catataaaga ttaagcttta tatataatag atatattaac aaacatattg
    59581 ttaaccaata tttaaacttt tatttttaaa caaaacatca attatatatt attagtttaa
    59641 tatatttttt tttgaatttg atttggatta cataaagatt ttaacttgaa taatatctac
    59701 taaacttaaa acttactaaa caacaagttt tttatagaca caactattca aacactccat
    59761 atctgttcta tcttttctat ttttcacatc taatttattt ttacacagga aaataatagg
    59821 catttatact tgtgtacatg tgtttttttt tatcggtatc gttaatacgt aatatatgtt
    59881 tttagatata cgtttaaaat aagtatttta tattttcttc aaataactaa tactaaatat
    59941 tttgttttta tacaattaat gtttttttta caaacatatt aatacctttt tgttcaattt
    60001 atcattacaa attctattaa ataacaacaa aaccttattt tacttgtata ccgtatgaca
    60061 tatatatttt tcaaactata caatacaaaa tacaactctt atagttagtt aagtattaaa
    60121 caaacaagtt taagcattta taattttaac aacaaaatta acttaaccaa taaattaaaa
    60181 agaaacaact actataaaca aacacattaa tctactattt aaacattaca tccactacta
    60241 acaatttaac ccttaaccct taaccctttt ctacatctac attcataaaa cctacagcat
    60301 attttacata ttatatacaa ccttctatat attagtaaac tttacaagtc tatacaaaaa
    60361 agaatagtta ctatacagca tacaacttga agcaataaac aacatacagc agaacccaat
    60421 aaatccatta accatactaa taaaaaaact gtaatacaaa agctaaacaa aaatatcatc
    60481 taaaaccata ataacaaaca aaaatacaac acataacata gaaaaagtag aaaaaaaaaa
    60541 caacaaaaat agcatataga caaaaaaaaa gaacagtaaa cagcaaagaa aaagagaaaa
    60601 attatacaat acagaaaaag atggttatat agtaaagaaa aaaccataaa aacacagaaa
    60661 gctaaccatc aaaactaaac aaaagactac gtagataaat agaaatatat ataaaaagta
    60721 taaaaaaaat aagaatataa gtaaaattag atatggggac cacagcatca ggaaaaaaag
    60781 ttagctataa ctttaaaaga atataaaatt gtgagttaat tagtgtagat tcagctatgg
    60841 ttaatagaaa gatggatatc ggaacagcaa aacaaaaata tagatatcat gaattaatat
    60901 atataaaaat aataatgaaa aatatttaga tttggatttt cgtaaagaag caataaaaac
    60961 aattagtaag ttaggaaaga ttcatatttt agtttgtggt acaatgttta atttaaaaac
    61021 tttattagaa ggaatagcaa caataacttt ttacaatatt taattaagca ataagtattg
    61081 tttattattt aataataaat tatttcataa aactgtatta aaattatata ataaagacat
    61141 ttatcgaata aaacgattat tagaagtata tttaaatact gattaattaa tattggaaaa
    61201 acaataataa aaatttaaat gaaatgtaat aaaaattatt attaaacaca ataacaagga
    61261 aaacttatat aaaaccgtgt taatacgttt aaatattatt tttgaaaaag ctttcatcac
    61321 acaagtataa atgttaacgt ttatgaaaaa tatgtattta gaattacctg aaaatcgaag
    61381 tataggttat cggaaaattg gtgactttgt tgatgaaaaa tataattatt ttattttaaa
    61441 agataagatt taatcagcta atagaaactt agcaaaaaaa aaattatggt tacaaaaata
    61501 taaagatgct tttttgttag atgcttataa acataaacat agaaatagag attaggttgt
    61561 ataattagtt gaaataaata ttacagaaga atggaaaaaa aaatatatta tatagtatta
    61621 taaatgtatg aaaaattatg aaaaaaattt attacctgat ggtataaagg aaatattacc
    61681 cccacaatct ataaatatag agaatttaag aaaaaaatta ttaaatttat attataaata
    61741 tggttataac ttaattatac ctccccatat agagttttta gaaacattat tgaatgttgt
    61801 aggatatgat ttagaactac aaacagttaa gttaattgat atgttaagtg gtaaattaat
    61861 tggtttaagt gcagattcaa cacctcaaat tgctaggata gattctaatg tattaaaaaa
    61921 caaaggaccg tacagggtgt gttattgcac aaatgtgttt cgtgcttttc ttgatgaaga
    61981 tcagaatgat ttagaaagaa cgcctataca agtaggaata gaattgctag gatataaagg
    62041 tttagaagca gatattgaaa taataattct tactataaaa agtttaatag tatctggcgc
    62101 aaaacatata aatttatcag ttggacatat tggcatatat aaagtattag taaaaaaatc
    62161 taaaataaaa aaaaaatatt taaaacagtt gtttgaagcc atagacaata aatcatatac
    62221 tgatgtagat cttttaatag ataaaataaa cgttgatttt aaagtaagga aaatatttaa
    62281 actgctacct aaattacatg gtgattttaa gattatacaa aaagcatata aaacaatatc
    62341 gtatattaaa gaaataaaag tactgttaga tgaattaaaa gaaatctata agcttataaa
    62401 taaaaaagta aaaaatatct ctatatattt tgatttatca gatttaaaag gttatcaata
    62461 tcataatggt tttatattta cagcttatgt gtctggtgtc gtaaaaccat tagcaaaagg
    62521 aggtagatat gatattggtc aaaaatatgg aaagcaaaga ccagccacag ggtgtacttt
    62581 tgatttaaat ttacttatat ccttacatga gaaacaagaa aatataaaag aaggaatatt
    62641 agcacctttt ttagaagata aaaaattaga aaaaaaaata aatgagttaa gattttatgg
    62701 agaacaagtt atacacgaat taccaggagt ttgtacgaag gaaaataatt gtaacagaaa
    62761 gttatgttta ataaaaaaag aatggcaaat aagatgttta taaacaaaat aaagattatg
    62821 ttgagacaag aatatagttt taaatactat taatacaatt tgtgatgaat gtaaagcaaa
    62881 agtagtagat tatgtaactt atttatccat aaatacagtc gttcgataaa attgtggtca
    62941 tacactagtt agaaaaataa aattaatacc ataagttagt ttaagatcga aggaaatttg
    63001 tataataagc aaaggagtcg ttagttcata aaataatttg ttgaagtaaa tagacattat
    63061 aaaacttaat aaaagattta ttatttcata ataatgttta aaaaaaattg actaacatgt
    63121 actgttagat atagcaatag aaatttattt aaatcaacca aaatcggcac tactaagtgt
    63181 gtaattttcc cagtatacga agacatacta gctataagat ttattaaaat tagtgatatc
    63241 ttatttaagg aacagtttta ttttaaagat acaataagtt aaatttttag ttttgtattg
    63301 aaaattcttt tataaataaa caatttacat taaaatcaag tctttgagca cacaattgtt
    63361 ttactaaaaa gtttacgtaa gttcttttaa aaaaaatata ataaatgtta aaaaaaaatt
    63421 ttttgtcaaa ggtattttgt taggagcaca atttaaaaat tagatataga cttatcccta
    63481 tgttacgagc tcaactacta tttatttgtg gtcttatccc tatgttacga gctcaaccac
    63541 tatttatttg tggtcttatc aattgtactt gtggttttta taacttaaca atacaactaa
    63601 ttgtctttaa aaaaagaaaa taggtatata tttatttatt aaagcaaacg aacaaggtaa
    63661 aaacactggt atttaaaaga agctgtttat tgtttagtaa tttaaaattg ttatatatta
    63721 ataaaaaaaa attatatgct taagtaagtt ataggtttta gaacttaaaa aaaagattaa
    63781 agcatatgtc ttgatttaaa aaattagtat aaatacaaca gtcttaaaaa cagtataaat
    63841 acaacaaaaa acgtgaaagg tttgaggcaa cccaataacg gtactgtgaa ttagcttaga
    63901 aaacattacc aaaataatca aaagttaata ttaggtttct atagaaaaaa caaaatattt
    63961 aactcgtgat tagatcgcca tgataaaata ttaaggatac tatcatatta acatttactt
    64021 taagagaaac aataggtgag aaatacagat aaaactttag taaaattgtt tgataaaaaa
    64081 gactataaat atggttttaa aataaacatc gctagtaacg tacagttacc tggtttaaat
    64141 aaaaaaataa tacgtaattt atcgaaacag aaaaaagaac caaaatggat gttaaaatgg
    64201 cgattagaag cttatttaaa atggttaaag atgaaaccac ccttttgggc tatatttaaa
    64261 acaccagaaa taaattataa agaaatgtct ttttatagct cgccccaaaa aaaatattta
    64321 gataaaaagt tattacatgt ttacaaaaaa ttaggtgtga atttgtatga taaaaaaaaa
    64381 caaacaatag ctatagatgc ggttttagat tcagtgtcaa tcgcaactac atataaaaaa
    64441 aaattatata aattaggaat tattttttgc tctatttcag aagcaataat gaaatattgt
    64501 gatctaatac aactatactt agggtcagtt gtaccgaatg atgataatta ttttgcttca
    64561 ttaaattctg cagtatttac agatggatct tttgtgtttt taccagaagg aaaaaaaagc
    64621 cctatagaat tatcaactta ttttcgtttg aactctgaaa aattaggaca atttgaaaga
    64681 actttaataa tatgtgagaa aagagcagaa gtttcttatt tagaaggttg cacagcaact
    64741 atatacgatt cgaatcaatt gcatgctgct gtcgttgaat taatagcttt tgaagagagt
    64801 tatataaaat attctacagt acaaaattgg tatccaggta ataaatttgg caaaggaggc
    64861 atttataatt ttgtaaccaa acgtggttta tgtaaaggaa taaattcaaa aatcagttgg
    64921 attcaattag aaacaggctc agcaataaca tggaaatatc cttcgtgtat cctgttaggt
    64981 gatttttcga aaggtgaatt ttattcaatg gccataacaa ataataaaca aaaagctgat
    65041 acgggaacta aaatgattca tatagggagc aatacaaaat ctacaataat tgctaagggt
    65101 gttgctattg gtaagtctaa acaagcttat agaggtttag ttaaaattag caaacacgcc
    65161 agtaactcaa gcaattttac tcaatgtgat tcattaataa taggcaaaac aagtactatt
    65221 tacacaatac cttatcaagc tataaagaac gatacggcaa tagtagaaca tgaagctact
    65281 gcatataaaa taaataaaga aaaaatgttt tatttaatgc aacgtggtat aaataaagaa
    65341 aatactataa atatgatagt aaatggcttt tgtaaagata tttttcaaaa attgccaatg
    65401 gagtttgcag ttgaagcgtc tgctttgtta gaaattacat tagaagggtc gttaggttaa
    65461 acttttttat gctttagtgt ttacttgttt tattttatgc gttatctgtt atcttttttg
    65521 ttgctttttt actctttttg ttatgttgtt tagcttatat ctgtttaatg tcatttaaaa
    65581 catttgtgtt atgtttgttt aatgttgtgt aagtggttta gctgataaag gttgtttata
    65641 ataaagaaat tatgcgttta gtattgaatt tatttttggt aaattgtttt gcttgaatgc
    65701 taatgtattt aaaaaaagat gttgtagtaa atttatagtt aattagttag taaggattaa
    65761 aatgttaagc agttaggttt gttattggtt ttgtgtttgc ttaatgttaa agcagttagg
    65821 tttgtttttg ctgtttatgt taaagaaggt atgaaagttg tatcgtttag aaaatagata
    65881 aactaaaagc ttggtgttaa attacttatt ttatgttaaa ggttaagttt tggataaaac
    65941 tgttgtgtgt gataggtaaa ctaaaagctt ttatgaaaat atattatgct taaagaatag
    66001 gttgttgctt gtttgtttaa gggtaggtgt agaaacagta aaggtgttgt attttgtata
    66061 aaaatagaaa agagtaaaag tataaagggg taaaggttag tggagtggtt aaatgttaag
    66121 tagttagatt gtaggtcttt aggtttgttt gttttgtgag tggtgttagt ggttaaatta
    66181 aaggctaaat agttggtggt tttttttttg cttgagatat aggttggttg gtgtatggta
    66241 tggtttgtag taaaatataa aggttttgtg atttgtttat ggctttgtat taaatgtttt
    66301 tgcttaatct tatatttttt taaattctgt atttatggtt gttgtttttt ataacttaaa
    66361 aagttaaact cagttctctt tttataccaa tgtgtatata atgttttaag gcttaatgct
    66421 ataggtttta ggtcgttatg tagttgtggt tttatttttt gttgactttt ttctttttct
    66481 ttatgtttag ttttttttat gcttatttaa attccatttt tttcgttgta ttattttaca
    66541 tataagtgta tttgtatcta cgtattgtat tataaactat aaatgttgtt gtataaatat
    66601 atagtaaaaa aaaagaaaga aatgaaagta ggtagatgtt gtatagctaa aaaaaaagat
    66661 ggtgttaata gtttgtgttc gtaaaaggtt tgtgttaaga ggtgttagaa gtagggtttg
    66721 tgttaataaa atgtgagttt gtatttagct gtatgtgtaa agtgtgtaag ctgtaaaaat
    66781 tgtggattac gtattgtaat ttgtaagcag ctgtatgcat ggtgtagtgt gtttatggta
    66841 tatagtcggt tctgtggata tgggttgtaa attaaaatat tgttgttttt ttttatagaa
    66901 aacaaaagag ctaataagaa attgattgtt ttgtattaac aaaagagcta ataagaaatt
    66961 gattgtttta tatatattgg tgtagtgtgt gtaaaaaata ttatgtagaa gtggtaagtt
    67021 agttttgaaa gttttgttat gtattgtggt tagttggtgt gttatgttca acatattgta
    67081 aataggtgag ttattatatc agttgtattc atatgaaaaa agtatggtgt aaaagtatta
    67141 agtttattga ctaatttata tattgtataa ttaaaactaa aaagtttatg gttaaattaa
    67201 aagctagtag ctctaagttc ttagtttaag gtttatatta taaatgctgt agggtaatag
    67261 gtttaaagta aacgttttaa aaatgatgtt gttagtaaat tatgtttgta aaataaatat
    67321 gctgtatggt tagaaagaaa agtaatgtaa gtaaatatta atggttatat taaaatgtta
    67381 aaaatagaga atttaaaggt taatataaaa aaaaataata tattacaaag tattaacata
    67441 aagataaaaa caggtgaatt acatgtaata atggggccaa atgggtcagg gaaatcaagt
    67501 ttagtatcaa cattggttgg aaaagaaaat tatacaataa agaacgggaa attgtttttt
    67561 aatggtatta atatttcaga gctaaacata gaagaaagat ctaaagttgg aatgttgttg
    67621 agctttcaaa atcccatttc tatagcaggc gttaaaaata tatatttttt acatacagct
    67681 ttaaatgaaa aattaacgta tttacaaaac gaaacaataa ctgttttaca agtaataaaa
    67741 aaaataaaac aaaaaatgaa atatttaaaa atagaaaaaa aacttttaaa tagagatgta
    67801 aatgaagcat tttcaggtgg ggagagaaaa aaaaatgaac ttttacaaat gttattgtta
    67861 aaaccaaaag tcgctttact tgatgaaata gattcaggat tagatataga ttcaatgaaa
    67921 gttgtatcaa atggaataaa tttgattaaa tctaagaaat gttcgattgt tttaattact
    67981 cattataaac gtatattaaa ttatatagag cctaatttta tacatatttt agttgatgga
    68041 aagattataa aatcgggtga taaaacttta gtaaatgaaa tagacctctt tggttataaa
    68101 aattatgtgt gatttattaa atattgatgc ttatatgatt gtatttatag atggtaaact
    68161 gtcaaaaaaa tactcaaatg taattaactc atgtgaagta aatataattt atttaaaaaa
    68221 taatcttatg aataaagaaa ctgataaaat aaaaaaaaaa tattacactt atagtggttt
    68281 aatacttaat ttaaaatcaa atataaaaat aaaaaaacca atttatatgt tacatatttc
    68341 aaaacaaaaa atatataaac aaattaattt aaaaatatta gttttggttg agaaaaagct
    68401 aaaaatacaa attttagagc attatataaa taaaagtagc aacaaacata taaataatat
    68461 aaaaatggaa atgaatatta gtgacgaggc aaagattaca tggtttcatt tagttgcttt
    68521 aaatacaata gattattgtt tatcaaatat tgttgtaaat ctaagtaaat atagtaattg
    68581 tgagttttat aatataaaga tatatagcta ttttttgtat tataacttag aaattaattt
    68641 aaaagatgaa tatagtaaat gtgatgtggt agggttgttt tctccgaaag ataaaaattt
    68701 tataagaaat aacataatta ttaatcatat aacgagtttt acaaaatcta atgtaaatta
    68761 taaaggttta ataagttcga caggactttt acattgttat atcaacataa aaaaaaatat
    68821 aaaaaatata tatggcattc aaaaatcttc aaatatatta ttgtctaata aggctacgat
    68881 taaaaccaat ccgaaattaa aaataaaatc aaaagatgtg gtctgtacac ataaaactat
    68941 tgttggtaaa ataaatgaag attatatttt ttatttgaga acaagaggat taacaaaacc
    69001 gttagctaaa tcattaatat tattaagttt cattaatgac tttttaacta aaattgaaat
    69061 aaaagcgttt aaacgatatt taggttgtac aaaaataata aagttaaaag atgcttatag
    69121 acaataaaaa tgttaataaa ttatataaaa ctaaaaaaca aaattcttaa aataagagaa
    69181 gagtttccta tattaaaaaa ttgtatacac aaactatatg agttaatttt ttttgataat
    69241 gcagcgacaa gtcaaatgcc aaacaatgta attaacataa tgaatgaata taataactat
    69301 tataatgcta atatacatag aggaataact tatttatcaa aggaagttac aatagcatat
    69361 gaacgcacaa gaaaaatggt ttgtaaaagt ataaatgcaa aatataaaga agaaattata
    69421 tttacaaaag gaactacaga atctattaat ataatatcaa atagttatgg taatttatta
    69481 gacaaaggaa gtgaaattgt aatttctatg atggaacatc attcaaatat cctaccttgg
    69541 aaaattttat caataaataa aggatttaaa ttaaaaataa tccctgtaac agaaactggg
    69601 ttaatagata taaaaagatt tcacaactta ttgacacatc aaacgaaatt agtagttata
    69661 acacatgttt ctaatgtatt aggtacaaca aacaaactta acatattatc aaaaatagtt
    69721 cataaaaaac aagctttaat attaatagat ggagcgcaag ctatttccca taaaaagatt
    69781 gatgtacaaa aaataaagat agatttttat gttttttctg cccataaaac ttatggtcca
    69841 actggagttg gtatactata tgtacggtta gacatcttaa acaagatgga tccttggcaa
    69901 tatggtggag acatggtaaa gtattttagt ttttttaaag aacaaattat atattcagaa
    69961 ttaccttaca aatttgaagc cggtacacaa acaatatgta atattatagc ttattattcg
    70021 tctttaaagt ggttaacaaa aaatttaaag ttgattaaaa cttgggaaaa acttttagta
    70081 tattttatca ttaaagattt tcaacaaata aaaacaattc atattatagg aagaagtaaa
    70141 aaagtttcag tggtatcttt tcttattgaa ggtattaatt cacatgatat agggttagta
    70201 ttggataaat atggaattgc tattagaacg ggccatcatt gtggccaacc catattaact
    70261 aattatggaa taaatacagt ttgtagagtc tcatttgcct tatataataa tttagaagaa
    70321 ataaacacgt ttataagaac attaaaaaca ctaataaaaa tattttaact taggttctat
    70381 tataagtgct agaaataata gcgccaccga aacaaatatt attgtgatat aaaacaattg
    70441 tttgtccttc agttatgcct ttttgtttat ataaaaaaga aacttttatg taatttataa
    70501 agttataaac gatacactgt tgatctattt gtctatatcg tattttagca tataaagtaa
    70561 ttttattaat tgttttatca aacggatttt taagccaaat tacattattt gcaattaaag
    70621 aattagtata taaaatttta tttttggtct tagcgacaga tagaatattt ttatgtattt
    70681 ttttttttat aacataccaa acagttttat taaaagtttt ggtgatatta aatccattag
    70741 tttgtccatt tgtataaaag aaaaggcctt tatgttgtcc gataataagg ttattttttg
    70801 ttacgatgtt accaaagtta aacggaaaaa acttgtttaa aaaagatgta aagttgtgat
    70861 ttcctacaaa acaaatacca aaagattctt gtttaaaatt taatttataa aaaagaaagt
    70921 ttgcaagttt acgtatttca aatttattat aaaatcctat aggaaaaaga agtttgtgaa
    70981 tataatattt atttatatta taaaggtaat aactttgatc tttatttaaa tcaagacttt
    71041 taaaaaacaa cttatttgtt aatctaatat aatggccagt tgacatataa tcagcgttta
    71101 atacattaaa cgcatatttt gttaataaat taaactttat ttctttatta cataaagaat
    71161 ctggatttgg ggttttacca taaataaatt cttgaagaaa agttttaaaa acattactcc
    71221 aatattcaga tgtaaaattt acaatatgta aaactatttt taatctatta catatatatt
    71281 taacatcaga aacttcgttt tgtagtttac actgactgtt taactcccaa tttttcataa
    71341 ataacccttc aaccttatat cctttttgta acagtaaaaa cgcacataaa gaagaatcta
    71401 ttcctccaga catacataca ataatttttt tcataataac ttaccgcgaa cgatatatta
    71461 tacgaccttt tgtaagatca taatgtgtta tttcaacttt tactttatct cctgttaaaa
    71521 tttttatata attttttcta attttaccag atatatgtgc tgttataaca tgcccattgt
    71581 ctaatttaac tctaaacatg gtgtttggta atgtgtctat aattcttcct tccatttcta
    71641 ttgtgtcttt ttttttcata tcttcttact tccttacata ttttttattg acatttttta
    71701 cctttgattt aataatatta tcttattctg tccctttcgt ctagtggtta agacactgct
    71761 ctttcacggc agtaacatga gttcaattct cataggggac aaaagaaaga agaaaggcgg
    71821 aaatagctca gttggtaaga gtgtcacctt gccaaggtga aggtcgcgag ttcgagtctc
    71881 gttttccgct aagaaggaag tatgaaaaaa ttagcattaa atataaaaaa attaacaaaa
    71941 atttataaaa aaaagaatta tgcgttaaaa aatataaatt tagaggttag aaaaggagat
    72001 ttttttgcaa tattgggaca aaatggagca ggaaaatcaa caacaatagg aataataagc
    72061 tctttaataa aaaagacttg tggaaaaata aaaatttttg acacagatat agataaagaa
    72121 aattcaaaag ctaaatgtaa tttaggttat gtatcgcaag aatacaattt aaatcaattt
    72181 gaaaaggttg aaaatattct ttttacacaa gcaggattgt atggcatctc aaagaagttt
    72241 tctaaagtac gtatttataa attgttacaa gatttaagtt tatttaaaca acgagaaata
    72301 atagttaaaa agttatcagg tggaatgaaa agaagattaa tgattgcgcg ttctttagta
    72361 cataatccaa acttgttgat tttagatgaa ccaacagcag ggttagatat tgaattaaga
    72421 aaaaatatat gggattatat gtacaatata aataaaaaag aaaagaaaac tattatttta
    72481 acaacacact atttagaaga agctgaaaga ttgtgtagaa atgttgcaat tataaagaaa
    72541 ggtagaatta taaaaaatac aagtatgcaa tcgttattaa gtaaaataga tagaaataca
    72601 tttttattag aaacaaaaca tcctttaaaa aaaattcctt acattacagg agtaaaatta
    72661 caaaaaaaag attcttataa ctttataatt tcattaaaaa aaggaacaaa attaaatgag
    72721 atttttaata tatttgataa agctaacata gagattgtgg ctatgcggaa tacttctaat
    72781 agattagaag aaaggttttt aaatataatt gaaaaagcta acatagagta taagatttga
    72841 aacaaaaaag aactattata gcacttagta cattaattaa acgagaagtt ggtagatttt
    72901 tacgaatttg gccacaaact ctattaccat cgtcaattac tactaccatg tattttttta
    72961 tttttggtaa attaataggt tgtaaattag gtaatatgga tggtttaagt tatataactt
    73021 atatatttcc aggtttaata atgatggcgg taataacaaa tagttattca aatgtagcgt
    73081 cttctttgtt tggtaataaa tttcaacgtt ctatagaaga gttactcata tctcctatgc
    73141 ctagtttttt gctagtagac ggttttattt taggggggtt gtttagaggt ttattagtag
    73201 gtttaattgt tacttttgta gctttacttt ttacaaaaat aaatattgta catccttttt
    73261 taacaatagt aatagtgatt ttaacatcta tattattttc attagcaggt tttattaatg
    73321 cattagtagc gaaaaaattt gatgatatct caattatccc gagttttgtt ttaacgcctt
    73381 taacttatct tgggggtgtt ttttataata taaatttact accagagttt tggaaaaatt
    73441 tgtcattaat caatccaata gtttatattg tgaatacttt tagatatggg attttaggtg
    73501 gctcagatct tgttatagga aaatcattaa ttgcaataat tatatttata ttattttttt
    73561 atatagtttc attacgttta ttaaaaaaag gtatatagtt agtctgaata ttggagaggt
    73621 gtccgagtgg actaaggagc acatttggaa agtgtgtaag ttttagactt caagggttcg
    73681 aatccctttc tctccgttaa atcaaagaac ataaagatca ttaggagaat aaaataaata
    73741 tgcaaatagg tattattggt ttaggtaaaa tgggaggtaa tatttctaaa aaatttttaa
    73801 aaaataaata tacttgttat gtttttgata aaaatagaaa gaatataaaa cacatagaaa
    73861 aaaggggagc actaggcgta aactctttaa aatgcttggt tttaagttta tcgaacccta
    73921 gaacaatttt gttaatgttg ccagcaggga aaataacgga aaaaatcatt ttaaaaatca
    73981 caaaatatat ggaaaaagga gatacgattt tagatgggag taatgggtat tttaaaaaag
    74041 atatcaaaag atctgaacaa ttatttataa gaggaattaa ttatctagat gtaggtgttt
    74101 cagggggaat atggggttta aaacgaggtt attgtatgat gatcggagga aataaaaaga
    74161 tttttgaaaa aaaaacgact atatttttta gtttatcttc agacaattca aaatgttata
    74221 tgtattgtgg taaagttggt tcagggcatt ttgttaaaat gatacataac ggtatagagt
    74281 atggaatgat gcaatcttat gccgaaggtt ttgatataat tcataatata aacaacaaac
    74341 atgtacttta taaacatcgt tataacttaa atatatatga tatttctgaa atatggcgta
    74401 gaggaagtgt aattgagtct tggttgttag atttgatttc tatttcttta gcgcacgatg
    74461 tcactctcaa tgattttagt ggtaaagtga atgattcagg tgaagtgcga tggcttgtac
    74521 aaacagcttt agaagaatca atgcccttag acgttttaac tacctcttta tatgttcgtt
    74581 ttaaatcgag gtataataat agatatggtg ataaattgct atcagctatg cgcaaacagt
    74641 ttggtggcca tatagaactt ttatatcctt cttcctaatt acttcttttt tttttacttg
    74701 ttgttttctt ttttctttat agtctttttt ataccaacat caaacatcac ctatctaaca
    74761 tctataactt cttactaaca acaaaatatc aacttcttac taccaacatc taacaacaaa
    74821 atggctaact aactaactaa aacatataaa caccaactac taaactataa ccatataaat
    74881 acaataatat aacatataaa cacaacaaac taaataacga aacacaaaaa tataacagaa
    74941 gacaagatac taaacttcaa aactagaaac aacaaacaac aaacaacaaa catcaaacat
    75001 ctacctacaa actacttaaa tacacacata taactacaaa ctaataactt ataaacatat
    75061 tatataaaaa ataaataata ataacatata tatgtataaa atataaaaaa ctatatataa
    75121 atacaaactt ttaaaagcaa caaataacat ctaaataaaa acaaactaac ctctaaattc
    75181 taaattctaa aatcaagaat caagaaacaa agttctaata attaaacatc taataaaaaa
    75241 caaatcacat ctaacatcta attaaagcaa caaatttagt cttaacaaca tatcctctaa
    75301 caatttaata aactactctc ttataaacaa attacctttc tcctttctcc tatcctaaaa
    75361 cctaaaacct atcctaaaac ctaaaaccta aaacctaaaa cctcaaacct acaacctcaa
    75421 acctcaaacc tcaaacctca aacctacaac ctaaaacctc aaacctacaa cctcaaacct
    75481 caaacctcaa acctacaacc tacaacctca aacctcaaac ctctaacctc taactgataa
    75541 cattctttat tcatacatat aacatctaat aactaacata actttaatat tacatattag
    75601 taattaatat aaccgaaacc aataaaacaa caccagcaaa tatataaatt ctaaataaca
    75661 tagaacaata taacgaaata acaatatacc atatataaac aacatatatg gaaagataaa
    75721 ggcagataaa aaaaaagaaa gcaaacatat gatatctaat aacatcatct aaataacatt
    75781 aaacatataa cttagaagaa aagaaacatc taacagcaaa aattacacta aacatataac
    75841 ataaataaaa aagctataaa aagggaaaga taattaagaa caacacatct aaacactaaa
    75901 tattaaatat aacaggtaat aaaaaacaaa aaattataaa tgctaacagc tataaacata
    75961 aaaacttaag aattaagaaa aataaaactg caaaaaacaa agaatcagat gagcaatact
    76021 gcaaaactac actatataag taaataacac agaacaaagc atgccacata aacaggcgaa
    76081 catagtttaa gggtaaaaca ttagccttcc aagttaatga tacgggttcg attcccgttg
    76141 ttcgctaata atcgctcatg tagctcagtt ggtagagcac acctttagta aaggtgaggt
    76201 caacggttca attctgttca tgagctcaag cagttatagt tgtaaggtca gtagctcaat
    76261 tggtagagta gcggtctcca aaatcgaagg gtgggggttc aattccctcc tggcctgaag
    76321 aaaaaatagg aaaaacgatg aaaaaaaaca agcaaagcaa aaaaaaagat tatttaaagt
    76381 tgttgttttc tattctgaat atattaattg caatgtattt attaaaaaaa aataaatata
    76441 tatttttatg tttgtatagt ttgagtttat atttaatgtt agttactgta aaaggaaaag
    76501 aattaagaat tataggaaag attgcaaaaa aagaaataca aagtgtagtg tggccaaaaa
    76561 aaaaagaaat aataaagaca acaagcgtag ttttattaat tatatttata ataagtatta
    76621 taatatggac attagatact ttaattagtg gattaataac aattatgata aatcaaagct
    76681 agttaaaggg aaaacaagtg aaaaaaagat ggtatgttgt taatatatat tcaggttatg
    76741 aaaaacaagt tataagtgat ttaaaaacta gaattaaaag atataaatta gaaacagcat
    76801 ttggaaaaat gatagtacct tcagaaactt tgtttgaaaa gataatagta ccttcagaaa
    76861 ctttgtttga aaagatatca ggtaaaatac gtaaaagtga ccggcaatat tatccaggat
    76921 atatattagt agaaatggaa ttaaatgata aaacatggaa tttagtaaat gaaacaaaaa
    76981 gagtagttag atttatagga tcaaatgtaa aaaaacctgc cgttataaaa aaaaatgaat
    77041 ttaaacaaat actaagtaat gtaaaaaaac atatagatca aaaactttta aagttaggag
    77101 aaagaataag agtgctagaa ggtccttttg ctgagtttac aggtattgta gaagaaataa
    77161 attatgaaaa aaagaaagtt aaaattagtg ttttaatttt tggcagatca actccagtag
    77221 aaatagactt ttataaagta attaaggata tctaaaatga ttgataaaaa aaaaataata
    77281 aatgtagtta aaatacaagt agaagcaggt aaagcaaatc ctagtccacc aataggacct
    77341 atcttaggac aacaaggaat aaatataatg gagttttgta agaaatttaa tttagaaact
    77401 caacatatag aaactggtat gccaattccc gtaataataa cgatatattc agatagaagt
    77461 tttacttttc ggataaaaaa tccccctgtg tcaagtttat taaaaaaaat cattggtata
    77521 gaaaaaggat caagtgaaaa taataaaaaa aaaataggaa aaataacaaa taaacaaata
    77581 aaagaaatag caaaaactaa aatgcatgat atgaatgtaa taaaaataaa atcagccata
    77641 aattgtataa aaggtacagc aaaaagtatg ggtttagata taatagatga ttaaataaaa
    77701 cgaggcaggt aaaaatggga ccgttttcca aaagaaaaaa aataatacaa aataatatta
    77761 acaaacatca aaactataaa ataaaggaag cgatagaaca gttaaaaaaa tatagtttag
    77821 taaatttggt tgaaacagta gaagttgtta taaaattagg aaaaaaaaaa gttttaaata
    77881 aagtaataaa aaatacatta aatatacctt atggtttaga gactaataaa aaaaatattg
    77941 tgtttgtaaa aacaaaggaa cttaaagaaa acgaaataaa aagtttatta aagttaggtg
    78001 tagatacatt aagtctagat gaaatcaaca acgcaaaaaa caaatataaa attcattata
    78061 ttttatgtga atcaaaaagt gcagatatat taagacaagc acatttaaaa gcaaaagtat
    78121 acatgataaa taacgaaaat cttactaaaa atattttaaa caaagttaac gaaataaaaa
    78181 aaggaaaaat cacttattgt gtaaataaac atggtagaat aaacacagtt ataggaaaaa
    78241 taactttttc gataaaagaa attaaaagaa atttaaaggc tttaataaaa gatgctttaa
    78301 taaaaaaatc agtatgcaat acaagtaata tatcagatat atatatatcg acaacaatgg
    78361 gtccagcatt aaggcttgat aaatgtgaag ttagattttt gtgatactgg catacaatca
    78421 ctcataaaag gagtaagagt ttgaaaaaaa aaataaaaaa caaagcatta ataataaaaa
    78481 caataaataa aaatataatt gaatcaacat caattatggt agtaaactat aagtatatta
    78541 attcaataaa tatgaatgta ttatatacaa cagcaaaaaa aaaagatgtt aagttgtatg
    78601 ttgttagaaa tagattactt atcaaagcaa taaaaggaac aaaatatgaa ggtttaaagg
    78661 attatgtgca aggacagata atgctatgtt tttctaaaaa aaatataaat gatagtttgg
    78721 tgttatggaa aaaattaaaa ttaaaagaag aaaaaataaa aacattattt tatgaaggta
    78781 atttaataaa aacagataaa agaataattt taggaaaaat aaacatatct gatacaaaga
    78841 aaatattgtt aaaaacaatg ataatgttaa agataaatac aataggcaga ttaatatata
    78901 tattaatgct tttaatagaa aaaagggaat tagaaaaatg aataaagaag agattataga
    78961 aattttatct aaaatgaatg tattagaatt gatagagtta gtgtctgaaa tggaaaaaag
    79021 atttaagatt aacaaagata atatatttaa taataacact aataataata atattaagaa
    79081 aaaagagaaa aagttagaat ttgatttgat tttaaaatca atcggtgaaa aaaaaattgg
    79141 cgtaataaaa attgtccgtg agataacagg attagggtta aaagacgcta aattaaaagt
    79201 agaaagtgca cctgtaacta taaaagaagc tttaactaaa gaggatgctg aaaaaaataa
    79261 aataaaatta gaaagtgttg gggcaaaagt agaaattaag taagcaaata aaaataaaca
    79321 caatatagtt attaactata aattttgtaa atgtataaga agtataggag tgtattatag
    79381 atgggttctt catacacgaa aaaaaccaat attcgtaaaa tttttggtaa aatacctcag
    79441 ataatggagg taccttattt attatctatt caaatagaat catataaaaa ttttttaaaa
    79501 aaaaaaacaa atataggaat aaacgcagca ttaaattcaa tatttcctat aaaaagttta
    79561 tcaggaaaag cattattaga atacgtggat tataacttaa tgaagccagt ttttgatgtg
    79621 aaagaatgta aaataagagg tatgacatat tattctaatt tgcgtgttaa aatgaggtta
    79681 gttatttttg atgaaataga aaaacaaaga attataaaat atgtaaaaga gcaagaagta
    79741 tatatgggtg atataccttt aataacaaaa actggtacat ttgtaattaa tggaacagaa
    79801 cgggtagtag tatcacaatt acatagaagt cctggtttgt tttttgataa tgatcataat
    79861 aaaaattatt caataggcaa attaattgct actgcaagaa taatacctta tcgtggttct
    79921 tggtttgatt ttgagtttga tcaacgtgat aatatttttg tacgaataga tagaagaaaa
    79981 agaatccctg taacagttct attacgcgct ttaggtttaa ataatgaaaa aatattaaat
    80041 ttgttttttg aaataaatag ctttaaaatt gcagagaaaa atattattta ttgggaaaat
    80101 tttaagccat ataaaataag aggggacgta tcaagtttaa atatagtaga tcctaaatgt
    80161 aagaaaatta tagtcgaaga aggttgtaga gttaataaaa atttggtttt aaaattaaac
    80221 gaattaaaaa taaaaaaaat aaaagtacca atagaatatt taataggaaa aatattagtt
    80281 aataaacaag ttaataaaat aactaaagaa gacatatata acagtaatac aaaactaaat
    80341 ttaaaaaaaa taaacaaatt attaaaaaat aaagtaaaaa aaataaatac aatatataca
    80401 aatgatttgg atacaggttc gttaatttat gaaactataa agggtgatac aacaacaact
    80461 caaatggagg caatattgga gatatatagt attatgcggc caggagaacc accaaataaa
    80521 gattcagcag aattaatatt taaaagtttt tttttgtcgc ttgagaaata taatctgtca
    80581 gcagttggta gaatgaaagt taatagtaga ctaaataaaa aaaataagaa aggtagtgga
    80641 atagtaaatg ctgaagatat aatagatgtg acaaaagaat taatacaaat tagaaatggt
    80701 tttggcgaaa tagatgatat agatcattta ggaaatagac gtattcgtag tgttggagaa
    80761 ttggcagcaa ataattttaa atcaggatta ttgcgagttg aacaatctat aagagaaagg
    80821 ttgttgttaa cagaatctga tgaaaaacta aggcctaaag atctaataaa tgttaaacaa
    80881 atcacagctg caatgaaaga gttctttatt tcaagtcaat tatcccagtt tatggatcaa
    80941 acaaatcctt tagctgaaat tactcataaa agaaggatct cagcgttagg accagggggg
    81001 ttaacacgag atagagcagg atttgaagtg cgggatgtac attcaactca ttatggaagg
    81061 ttatgcccta tagaaactcc agagggacca aatatagggt taataaattc tttggcgaca
    81121 tatagtaaaa taaataaata tggattttta gaaacacctt atagaagagt agaaaacagg
    81181 aaagtttcga aggaagttat aaaattatca gcaatagaag aagcagaata tgtgatagcg
    81241 caagcttcgg taagagtaaa taaaaacgaa gaattaaaag atgaattagt gcaagtaaga
    81301 agtaaagggg aaactacttt tatgcaaaca gataaagtaa atttaatgga tgtttcacct
    81361 tgtcaaatag tttcaatagc ggctgcttta attccatttt tagaacatga tgatgctaat
    81421 agagcattaa tgggctcaaa tatgcaaaga caagcagttc caacattaat agcagaaaag
    81481 ccattaatag gtactgggat ggaaagaata gtagcaaagg attcaggcgt ttgtatcaag
    81541 gcgaaacgta gtggtattgt agaagttgta gattcaaaaa caattgttat tcgtgtgaat
    81601 gaaaatgctt tagatggaaa tgaatattgt gtagatttat ataatttaaa taaatatatg
    81661 cgttcaaatc aaaatacatg tcaaaatcaa agaacaatag taaacgaagg tgacattata
    81721 gaagtaggag atattttagc agatggtaca gccgtagata ccggagagtt ggctttagga
    81781 caaaatatga gaatagcatt tatgccttgg aatggttata attatgaaga ttcgattatt
    81841 atttcagaaa gagtagttag agaggataga tttactacaa ttcacattca agaagtaaca
    81901 tgtatatcac gcgatactaa gttaggtcat gaagaaataa catcagatat accaaatgta
    81961 agtgaagcat cgttaagtaa attagatgaa tctggcattg tatatattgg agcgcaaata
    82021 aaagcaggag atattttagt aggtaaagtt actccaaaag gggaaaaaaa attaacacca
    82081 gaagaaaaat tgttacgtgc tatatttgga gacaaagcat cagaggttaa agatacatct
    82141 ttacgggcaa ctacaggtac tataggaaca gttataaatg tacaaatatt tacaagagat
    82201 ggcataaaaa aagatttaag agcaagggaa atagaaaaaa ggaagataga agaaataagt
    82261 aaggatttaa aaaaagcata tcgtataaca aaagaaataa caataaaaag attaaaaaca
    82321 gtaataacag gtaaagaagc attaaaaggg cacaaaatac agaaaggtga gattgtaaat
    82381 gatgagtatt ttcaaaaaat aaaaaataca aaacaatggt ataaattaag aatgaaagat
    82441 gatcagttaa ataaaaaaat aaaaaaaaca aaagagcaaa tagaaaaact acatgaagaa
    82501 aaggaaaggt attttataga aaaaaaaaga aaattaattc aaggtgatga tttagctcca
    82561 gggattttaa aagttgtcaa agttttttta gcgataaaaa gaaaaataca accaggagac
    82621 aaaatggcag gacgacatgg aaataaagga gtaatatctg ctattaaacc tatagaagat
    82681 atgccttttg ataaaaaagg tgaaccagta gatatagtac ttaatccatt aggagttccg
    82741 tcacgtatga acgttggaca aattttagaa acacaccttg gaatggcggc tcatatgtta
    82801 ggtataaaaa taaatatttt gttaaaagaa aaaacaaagg taaaagaaat aagaatattg
    82861 ataaaaaaaa tttttaatag aataggattt tgtaaacaag aaaacttaga acgtttacaa
    82921 gatgaggaca taattagatt agcgaataaa ttttcaaaag gagttcattt agcaacacca
    82981 gtttttgatg gagcaacaga aaaagaaata aaagcattgc ttaaattatc aggagttcat
    83041 aaatctggac aagtaccttt atatgatggc tgtactggag aaaggtttga tagaaaagta
    83101 acagtaggtt atatgtacat gtttaaatta aatcacttgg ttgatgataa aatgcatgca
    83161 aggtcaacag gctcatattc gttagttact caacaaccat taggtggaaa agctcaattt
    83221 ggaggacaac gttttggtga aatggaagta tgggcattag aagcttatgg tgctgcatat
    83281 actttacaag aaatgttaac agtaaaatca gatgatattg gagggcgcac aaaaatgtat
    83341 aaaagtattg ttgatggaga ttatacaatg caggctagta tgccggaatc atttaatgtg
    83401 ttagtaaaag aaataagatc attaggtata gatgtagaaa aagaataaaa aaaaataaat
    83461 aagtatttgt ttgggggtgg taaaaccgta tgaaggagtt ggtaaagaaa ataaaatcaa
    83521 aaacatatta tgaagagttt gatgcaataa aaatttcatt agcatctcca gaaaggatac
    83581 gatcatggtc atatggtgag gtgaaaaaac cagaaacaat taattatcgt acattaaaac
    83641 ctgagagaga tggattgttt tgcgcaaaaa tatttggtcc tattaaagat tatgaatgta
    83701 tttgtggtaa atataaacga atgaaacata gaggaataat atgtgaaaaa tgtggcgttg
    83761 aggttactaa aacctgtgta cgcagagaaa gaatgagtca tattgaatta gcatctcctg
    83821 ttgcccatat atggttttta aaatcattac caagtaggat tggcatttta ttagatatga
    83881 cgttaagaga tatagaaaga attttatatt ttgaagtctt tgtagtaata gaaccaggta
    83941 tgacaaattt aaagaaaggt caattattaa atgaagaaaa atattttgaa gcattagaag
    84001 aatatggtga tgaatttaat gcaagaatgg gtgcagaagc tataaagttt ttgttagaag
    84061 acatagagtt agtagaacaa ctagagaaaa tcagaagcga aattaaacaa gtacattcag
    84121 aaaataaaat aaaaaaattg actaaacggt taaaattaat agaagcatta aaaatatcag
    84181 gaaataaacc tagttggatg attttagagg ttttacctat attacctcca gatttaagac
    84241 ctttagtacc attggatgga ggtaggtttg caacgtcaga tttaaatgat ttatataggc
    84301 gtgttatcaa tagaaataat agattaaaaa gattaattga attaaaagct ccagaaatca
    84361 ttgttcgcaa tgaaaaaaga atgttacaag aagcagtaga tgcattgtta gataacggaa
    84421 gaagaggaag agcaattata ggttcaaaca aaagaccgtt aaaatcatta gcagatatga
    84481 taaaaggaaa acagggaaga tttcgtcaaa acttattagg taaacgtgta gattattcag
    84541 gaaggtcggt aattacagtt tgtccaaaat taagattaaa tcaatgtggt ttacctaaaa
    84601 aaatggctat agaattattt aaaccgttta tatattcaaa attacaacga aatggatacg
    84661 cagcaactat aaaagcagca aaacttttgg ttgaaaaaga agtgccagag gtctgggaca
    84721 tattagctga tgtaatttgt gaacatccag ttttgttgaa tagagccccc actttacata
    84781 gattgggtat tcaagcgttt gaaccaatct tgatagaagg taaagcaata caattacatc
    84841 cattggtctg tgcagcttat aatgcagatt ttgacgggga tcaaatggca gtgcatatac
    84901 ctttaacatt ggaatcacaa ttagaagcta gagaattaat gatgtcaaca aataatttat
    84961 tatctccagc aaatggagaa cctataattg tgccttcaca ggatgtagtt ttaggtctat
    85021 attatatgac aagggagact tgtaatggaa taggtgaagg gcttatcttt tctaacataa
    85081 acgaagtaga aatagcttat agcaataaaa aagtggactt acattctcgt ataaaggtcc
    85141 gtttgacaga ttggataaaa gatgataaac aaaaagtaag tacacagaca tcaatacgac
    85201 atacgactgt aggtcgtgct cttttatatg gtatgttgcc aaatggaatg agttttgaat
    85261 taataaatag accaatgaaa aaaaaagtaa tatctaattt gattaattta gtttatagaa
    85321 atattggatt aaaaaaagct gtgaacttag cagataaact tatgtataca ggttttaaac
    85381 tagctacttt gtcaggtgca tcaattggcg ttaatgattt tgttataccg actgaaaaag
    85441 aacacataat aaacaaagct gaaaaagaag taaaagaaat aggtaaacaa tatatttatg
    85501 ggcttgtaac tttaggagaa aaatataata aagttataga aatttggtcc aaagctaatg
    85561 ataaagttgc aaaagctatg atgaatggta tatctaaatc agttgtgata gataaatctg
    85621 gaaaaaaagt tgaacaatat tcttttaata gtgtttttat tatggctgat tcaggatcca
    85681 gaggaagtgc agctcaaatt agacaattag caggaatgcg tggcttgatg acaaaaccag
    85741 atgggtctat tatagaaacg cctataacag caaactttcg tgaaggatta aatgttctac
    85801 aatattttat atcaactcat ggtgccagaa aaggcttagc agatacagca ttaaaaacag
    85861 ctaattcagg atatttaact agaagattag tagacgtagc acaagatgtc gtgatcacag
    85921 aaatagactg taatacacaa gagggtttat taatgtattc aattatagaa ggaggggata
    85981 ttattatctc aatcactgaa aaaattttag gtagaatttt agcaaaaaat attttagatt
    86041 taaaggggag aattttaatt aaagcaggca cactgttaga tgaactatgg tgtaaaaaaa
    86101 tttatagatt aggaatagac gaggttgttg tacgtagtat tattagatgt gcaacacaat
    86161 atggtgtttg cgttatgtgt tatggtaggg atttatcaag agggaagtta gtaaatattg
    86221 gtgaatcagt aggggtaata gctgcgcaat caataggcga gccaggtact caattaacta
    86281 tgcgtacatt tcatataggt ggagcagcat cacgaacgtt aataaaagat aatgttcaag
    86341 taaaatatgg tggtataata agatttcata atatgaaagc agtagaacga attgataaaa
    86401 agttaatagt tgtgtctcgt tattgtgcta tatatataat agacaaaaag ggtagagaaa
    86461 aagaatacta tagactacca tatggtgcag aactaaatat tagagaagga tgttttgttg
    86521 acgcaggtac aacagtagca aattgggacc ctcatacaca tccaataatt tcagaaatat
    86581 caggttatat aaagtttatc gatattgagg aaggtttgac gatgcatagt actgtggatg
    86641 aaatgaccgg tatctcttcg atagaaatat tagatttagg tattagaccc ctactaggaa
    86701 gaaataaaag accaagaatt atgttacaag atgaaaccgg aaaagatata tcattgcctg
    86761 gttataacac gcctgtacaa tatattttac ctggtaatgc tttgattaca gtagaaaatg
    86821 gtagaaaaat aggcgtaggg gaaacaattt caagaatacc cgtagaagca ttaggaaaca
    86881 aagacataac tggagggtta ccccgtgttg cagaattggt agaggcaaga aagcctaaag
    86941 aatatgcaat attggcagaa ataacaggtc aaattttatt tggtaaggaa acaaaaggta
    87001 aacggcgaat aataataaat tcagaagaaa caggtaaaaa aaaagaaata ttaattaata
    87061 aaggccgtca aatatgcgtt tttgaagggg ataaagtaga gaaaggagaa gtaatttctg
    87121 atggcccaag taatccacat gatatattac ggttgttggg tgtagaggag ttatcaaagt
    87181 atattataaa tgagatacaa gaagtttata gattacaggg tgttggaata aacgataaac
    87241 atattgaagt tataataagg caaatgttac gtaaggtaat aataaaagat tcaggagata
    87301 gtgaatttat aaaaggtgat caagttgaag taggatcagt attagaaaca aatagaaagt
    87361 tatataaatt gaaaaaaaaa ataattagtt ttgaaagaat attattaggt attactaagt
    87421 catcgttatc aacaccatca tttatttcag cagcatcatt tcaagaaaca acacgtgttt
    87481 taacagaagc agcagttaaa ggcagctatg ataagttaag aggtttaaaa gaaaatgtcg
    87541 ttgtggggag attaattcct gcaggtactg gtttagcata ccacaatgac cgtcggagaa
    87601 aaatttagct attgtttaac tgccgactgt ttacataaat taaatcatat ttttataaga
    87661 ctataatgat aacaataaat caattgatta gaaacaaacg tagaataatt aaaaccaaaa
    87721 ccgatgtacc agcattacaa tctggtccac aaaaaagagg agtttgcaca agagtttata
    87781 caactacacc aaaaaaacca aattcagctt taagaaaagt atgtagggtt agattaacta
    87841 atggttttga agtaacatct tatataggag gggaaggcca taatatacaa gagcattctg
    87901 tcgttttaat acgaggaggc agggtaaaag atttgcctgg tgtaagatat catacaataa
    87961 gaggagcatt agatacattt ggggtaaaga atagaaaaac ttcacgatca aaatatggaa
    88021 caaaacgagg ttaaaataat gtcaagacga aatatagcca ggaaaagaga aaaaaaaaca
    88081 gataatagat ttaaaagtgt aagattagct aagtttataa atcatataat gttgaatgga
    88141 aaaaaagaat tggcagagag aatagtgtat ggtgcattaa acaaaataaa taaagttttt
    88201 aaaaaaaata tagcactaag tttgtttgaa aaagcattag agagtataaa gcctatggta
    88261 gaagttaaaa cacgacgtat aggtggagcg aattataata ttccagtaga aattagatct
    88321 gaaaggagag atacattagc aatgaaatgg ttagttaaag catcaagaga tagacactca
    88381 aaaaaaatga aaatcagatt gtatgaagaa atattggatg caatagaagg taaaggtttg
    88441 gctattaaaa aaaaagaaga gattcatagg atggcagaag ctaataaagc atttgcacat
    88501 tataggtttt aaagaaaaag ttattaagga atagtcttgt ggctagaaaa acctcaataa
    88561 atagatatag aaatataggc ataattgcac atgttgatgc tggaaaaaca acaactacag
    88621 aacgtatttt attctataca gggagatctc ataagttagg agaggtacat gatgggactg
    88681 cagctacaga ttggatggaa caagagcaag aaagaggtat aactataaca tcagcagcag
    88741 taacaacttt ttggaacggc atgaaaggac aatacaaaga acatagaata aatttaatag
    88801 atactccagg tcatgttgat tttactatag aagttgaacg gtcgttaaga gttttggatg
    88861 gagcaatagt tgttttatgt ggatcatcag gcgtgcaagc tcaaacggaa acggtatgga
    88921 gacaagcaaa taaatataag gtaccacgta ttgtttttgt aaacaaaatg gatcgaccag
    88981 gagcagaatt tttaagcgtg gtaaaacaac tggaagaaag attaaattgt aaagcagttc
    89041 cagttcaact aaattggggg gtagaagaaa cgtttaaagg cataatagat ttaattgaaa
    89101 tgaaagcaat ttattggtgt gaaaatacaa atggaagtga atataaaata gtaaacatac
    89161 caaaagaatt aaaagttcta tcaaaacaat acaatgaatt aataaaggac atagcagcag
    89221 aatcagaaga aagtatatta gaaaaatatt ttgaagaagg aagtttatct aaagatttaa
    89281 taaaaaaggg tttacgtatt agaagtttaa agaatgaaat tgttttagta acatgtggat
    89341 cggcttttaa aaacaaaggt attcaaccat tgttagatgc agtaatagac tatttaccat
    89401 cccctttaga tatagatctt ttaaaaggaa aaaaaagtat atttataaac aaaaaagcag
    89461 acatcaaaaa atatatggct gatgataatg caagttttgc agctttagcg tttaaaatag
    89521 ctacagattc gtatgtaggc aatttaacat ttgtaagagt ttattcagga aaaataaaat
    89581 caggagataa agtatacaat tcaataaaaa acaaaactga acggattgga agaatcgttc
    89641 aactacatgc taatgctagg gaagatatta aagaaatatt agcaggcgat attgcagcat
    89701 gtgtaggttt aaaagttaca acaacgggtg atacactttg ttctgttaaa aataatatta
    89761 ttttagagag aatagagttt ccagaacctg tattggcagt tgctattgaa cccaaacata
    89821 aagatgatca agaaaaaatg atttccgctc ttaataaatt agaaaaagaa gatccttctt
    89881 ttaaagtaaa ttatgataag gaaattggtc aaactataat ttatggaatg ggtgagctgc
    89941 acattgagat tattgtagat cggatgcgta gagaatttaa agtagaagct aacataggta
    90001 aacctcaagt agcatatcgc gaaacaatta acaatatagt caaacaagaa ggtaaattta
    90061 ttagacaatc aggaggtaga ggtcaatatg gccatgtttg gttacgtatt gaacctttta
    90121 aaaaagttga taaatctaac gacaaagaaa tcaacaataa gttttgttca gaaatagtag
    90181 gaggtacaat acctaaagaa tttatccctg caattgaaaa aggtgcatac gatcagttaa
    90241 aaaacggtgt attagctgga tatccattga taaatgttaa agttactgta tttgatggtt
    90301 cttatcacga agttgattcg aatgaaaatg catttaaagt agcttcatca atagcggtaa
    90361 aggacggagc aataaaggct gatgtagttt tactagaacc aataatgaaa gtagaaatta
    90421 caacaccaga actatttatg ggagatgtgg taggcgattt aaatcgtaga agagggatta
    90481 tacaaagtat ggaagataat ttcaatggaa aagttataac agctatggta ccattaaaag
    90541 aaatgtttgg ttatgcaaca gttttaagat ctaacactca aggaagagca agttatacaa
    90601 tgaagtttga acaatatgag aaagcaccag atatagtaag tagagaagtt ataaaaaaga
    90661 ataaagaata ttaaatgaaa aagagggtta tatttgtggc taaaaaactt tttaataggt
    90721 ctaaagaaca tttaaatgtt ggcacaatag gacatgtaga tcatggaaaa acaaccttaa
    90781 cagcagcatt aacgcgggta tcatcagaaa tatatggtag tgaattgaga aagtttgata
    90841 caatagataa tgcaccagaa gaaaagcaaa gaggtattac aatagcaaca gctcatgtag
    90901 aatatgagtc taaaatacgc cattatgcac atgtagattg tcctgggcat gcagattata
    90961 taaagaacat gataacaggt gcagctcaaa tggatggagc tatattggtg tgttcagcat
    91021 cagatggtcc gatgcctcaa acaagagaac atattttatt agcacggcaa gttggtgttc
    91081 catatattgt agtttattta aataaagctg atttagtaga tgatacagaa ttattggaat
    91141 tggtagaaat agagattaga gaattgctat cagaatatga gtttccaggt gaaaaaacac
    91201 ctttaattgt aggttctgct ttaatggcgt tagaagggag agatataaac ggtatgggaa
    91261 agagttcagt aataaaatta gttgaagcat tagatactta tatccctttg ccagaacgtg
    91321 ctataaacaa accatttttg atgccaatag aagatgtatt ttctatttca ggaagaggaa
    91381 cagttgtaac aggtagagta gatcggggta taataaacgc aggagaagaa gttgaaataa
    91441 taggtttaaa agacaccata aaaacaacgg ttacaggaat agaaatgttt agaaaaatac
    91501 ttgatgaagg tcgtgcagga gaaaacatag gagctctgtt acgtggtatt aagagagaag
    91561 atgttgaaag aggtcaaata ctagcaaaac ccgggtcaat aacaccacat acacaatttg
    91621 aagcagaggt ttatatttta aaaaaagaag aaggcggcag gcacacgcca tttttaaagg
    91681 gctatagacc tcaattttat tttcgaacca cagatgtcac gggcacgtgt gaattaaaag
    91741 ctggagtgga tatggtaatg cctggtgata atgttaagat gattattaat ttaatagctc
    91801 ctatagcaat ggaggagggt ttaaggtttg ctattagaga agggggtcgt acagtaggag
    91861 caggcatagt tgtgaatata ttaagagaca aataaaaaaa tgaaaaagca aaaaattcgt
    91921 atacgtttga aatcgttctc gaaaatatta atagagaagt cagcgaaaga aatagtagaa
    91981 acagcaaaac gtaccggagc acaaataaaa ggaccaattt cgctaccaaa taaggtagaa
    92041 aggtatacaa ttttaatatc tccacatgtt gataaggatg ccagggatca atatgaaatt
    92101 cgtactcaca aacggttagt agatatttta gaaaaaaatg ataaaactat agatgcatta
    92161 atgtgtttgg aattagcagc gggcgtagat gtacaaataa aggtagggcc ataaacatgg
    92221 ttggagtaat tggtaaaaaa ataggtatga gcgtaatctt gaatgctaat ggtatttcaa
    92281 taccagttac tattatagag gtattaccta ataaaatatt aaatataaaa acaaagaaaa
    92341 ttgatggata taatgcaata caacttacaa atggtaagct tttaaaaaaa aaagtagcaa
    92401 gattaaagga atttagagtg agtagtcaag atataaaaca ttttacttgt caggataaac
    92461 tgacggtatc gttttttaaa ttggatgacg ttgtgaaagt aagtggttta actaagggca
    92521 aaggatatca aggtactata aaaaggtgga actttaattc acaaaataag agtcatggaa
    92581 attcactttc tcatcgtaca tcaggttcaa cagggcaatg tcaaactccg ggacgtgttt
    92641 ttaaaggtaa aaaaatggca ggtagaatgg ggaatgaaaa aaaaacagta tctaatttaa
    92701 aagttataaa aataaatata gaattaaatt taataattat aaaaggggca gtgccaggat
    92761 ataatggccg tgaagttttt ataaataaaa caaagtgttg aatataaatg agaaacgcat
    92821 gaagatcaaa cttagagata caactgatac aattaaagta tcaaaagaag tatttgatat
    92881 agattttaaa ccggcattaa ttcatcaagt aataacgtcg tatatacata attcaaggca
    92941 aggaacaaaa gcacaaaaaa attataaaac tattcgtggt ggtggcaaaa aaccttggaa
    93001 gcaaaaagga acaggacgag cacgtgcagg cagcataaga tcacctttgt ggagaggtgg
    93061 ttgtataacg tttgctgtaa cacataaaac agtttacaaa aaaattaata gaaaaatgta
    93121 taagttagca atgtgtgcaa taatttctga attattacgt caaaaaagat tgattgtttt
    93181 aaatgaaata aagttaaatg ttatcaatac aaattttata aaaagtaaaa tggaagagtt
    93241 aaatataaag ttttcaaaaa ctcttataat aaccgaaaca tgtgaaaata aaattgagtt
    93301 atcttcacgt aacatatcta atgtagagtc tattaaggta gggtctgtaa atccgataat
    93361 ccttataaat acaaataaag tattaataac attagcagcc ttacgtaagt tagaggaaaa
    93421 gtttaagata tagttatgaa atataaacaa aaattattta aaattttatt aggaccacat
    93481 attagtgaaa aagctttgtt aaaatcatct caaggtagct atgtatttaa agtatcgaaa
    93541 acagctataa agaaggaaat aaagcaagcg gtaaatatct tgtttgaaaa aaaggttgat
    93601 tcagttagag ttgttaatgt accaaaaaaa aaaagaggta ggtataaaaa agcatatgta
    93661 aaattattaa aaggtgaaac tatcgaagaa taaaattaag atgggtgagt taaaatgtcg
    93721 ttattagtta aagtaaaacc aacatcggct ggcataaggc atgctataaa attaaaacaa
    93781 agaaaaatat ttaaaggtag gccaataaag cagttgatag taataaaaaa aaaacatggt
    93841 ggacgaaaca ataaaggtag aattactgtg cgtcatattg gggggggaca caaacaatat
    93901 tatagacaaa ttgattttaa gagaaataag gataatataa ccgcaattat tgaacgaatt
    93961 gagtatgacc ctaatagaaa tgcaaatata gctttaatta aatataaaga tggagcaaga
    94021 agttatatta tttccacaaa aggaatgaaa gtaggttatt ctattgaatc aggtacaaat
    94081 gtacctatca agattggtaa ttcattacca ttaaaaaaac ttcatttagg aactaaaatt
    94141 aattgtgttg aattaaaacc aggtaaaggt gctcaattag tccgcagtgc aggaaattat
    94201 gcacaaataa gttctataga tggaagatat gtttttatac ggttaaggtc tggtgagata
    94261 cgtaaactaa agtcagattg tcgtgcaaca ataggtgaag taagtaattc taaatataat
    94321 ctttgtaaat taggtaaagc tggggtaaac agatggaaag gaatacgtcc cacagtaaga
    94381 ggtgttgcca tgaatcctgt agatcatcct catggcgggg gtgaaggtcg tactagtgga
    94441 ggcaggcacc cagtaacccc ttggggaaaa atgactaaag gttataaaac acgtaaaaat
    94501 ataaggaagt tataagatgc cacgttctat aaaaaaaggc ccttttattg ataaacatct
    94561 ttttgaaaag atagaaaaag cattgaaaag taatgaaaaa aaaacaataa aaacttggtc
    94621 cagaaggtct atgatattac cagatatggt aggattaaca atctcaatac ataatggaat
    94681 aaaacatata cctatttata ttacagaaga aatggtaggt agaaagttag gggagtttgc
    94741 tattacacgg acttttaaag gtcacaaaaa aggttatgta gctgataaaa aataattggg
    94801 aaataaatat ggaagaagta agtgcaaagt tatgtggtgt acggttatct gcccaaaaag
    94861 ctagattggt agtgaatcta attagaggta aatcagtaaa tagagcatta gaaattttaa
    94921 aatttacatc aaaaaaagca gcgaagttta taaaccaaac acttaaaaca gtaatgtaca
    94981 atgcgaaaaa taataagggt atgaatattg aaaagctaat aatttcagct atttggataa
    95041 ccgacggtaa aacgtttaaa agatctttac caagatctaa aggtcgtact gatataatta
    95101 gaaaccgtac ttgtcatatt aatatcaagg taactgaact tattatttag taaggaacat
    95161 aaaaatggga aaaaaagtac atccaatagg catgagatta ggggttatca aaaatcattt
    95221 gtcaacatgg tatgcagaac agaaacagtt ttcttcttta ttgaagaaag atatagaaat
    95281 tagaaatctt atagaaagcc gtttaaatta tgctaatatc aacataagtc gaatatgtat
    95341 tgaacgcact gctaacaatg ctagtgtaat agtttataca gctagaccag gtaggatagt
    95401 aggatcaaaa ggagacgaag tagataaatt aagagatgaa gtaaataaaa ttatgggggt
    95461 aaaggtacaa atagatattg aagagataaa aacaccagag atagatgcta aaatcatcgc
    95521 tcaaaaaatt gcactacaac tagaaaaacg tgtaatgttt cgtcgtgtaa tgaaaagagc
    95581 tgtacaactt gctattagat ttggtgctaa aggcgttaaa ataaaattat caggtagatt
    95641 agggggatca gaaattgcta gaaaagcatg gtacaaagaa ggtagagtac ctttgcatac
    95701 tttacgcgca aatatagatt tttataaaga agaagcattt actagttatg gtgtaatagg
    95761 gataaaagtt tgggttttta aaggagaaag aataggagtt gtggaagaag ctaagcaatt
    95821 agattataaa aaaaataagg tgtaaaatgt tacagcctaa aaagacaaaa tatcgcaaac
    95881 aacaaaaagg acgtaataga ggtgtagcta atcgtggaaa tgatgtgaaa tttggtgaat
    95941 ttggtatgaa agcattggtt aatagcaaaa taacttcaag acaaatagaa gcaggtcgaa
    96001 gagctattac taggcatgta aagcgtggtg gcaaaatttg gatacgtgtt tttccagata
    96061 aaccaatcac aaagaaacca cttgaagtac gtatgggaaa aggcaaggga tctgtagaat
    96121 tttgggttgc acaaataaaa ccaggacgaa taatttatga aatagaagga gtaaatgaag
    96181 acgtagcaaa agaagcttta ggattggcag ctcaaaaaat gccatttatt actcagtttg
    96241 ttgaaaaggt tattatgtaa gttatgttaa gtataatgaa ggaagaaaaa aaaattgaag
    96301 aattaaataa gaaagtattg tcattattaa ataaacaatt aaagttaaga atgcaaaaaa
    96361 gaataggaca agaaaacaaa atgcatttat taaaaaagat acgtagagat attgctaggt
    96421 taaaaactag aataaaggaa aaaagtgtag tatgaaaagt aatataaaag taagaaaaat
    96481 aaaaggtaaa gtagttagta ataaaatgaa taaaacaatt gtagttttaa tagaaagact
    96541 ttttaaacat aaaacttatg gtaaatatat taaacgatca aaaaaaataa gtgtacatga
    96601 ttcaaaaaat aaagcagaaa tcggagatat agttgagtgt gcagaaagtt taaaaatatc
    96661 taaaacaaaa tcttggattt taataaaaat tttgaaaagt taaacataaa agttgaaaaa
    96721 tgatacaaac acaaactaac ttagaattag ccgataatag tggcgcaaaa aaagtacaat
    96781 gtataaaagt attaggcggt tctcgtcgta gatatgctaa tataggcgat ttgattaaaa
    96841 taacagttaa agaagcaata cctaagggta aagtaaagaa agggcaagta atgaaagccg
    96901 tagttgtacg cacaaaaaaa ggtataagac gtaaagatgg ttcaattatt agattcgata
    96961 gtaatgcagt tgttttatta aataatacta atgaacaact tgtaggtact cgtatttttg
    97021 gccctgtaac aagagagtta cgtacagaaa aatttatgaa gattgtgtct ttggcatcag
    97081 aggtgttgtg aaaatgtatg tataaactta gacgtaagga tgaagtaatc gttatatctg
    97141 gtaaagacaa aggtaaagtt ggaaaaatta aacggatttt aaaacagaaa gtttgggtag
    97201 tagggataaa tataagaaaa tttcataaaa aaaataaagg taatagcata ggaggtataa
    97261 ttaaacaaga agcatcaatt aattgttcaa atatagctat atttaactca gaagtaggta
    97321 aagcggacaa agttaaactt attagtaaaa atggttttaa aacacgcatg ttaagatcaa
    97381 ctaacaagcc acttaaatga agagtataaa attgaagtat attaacataa tgagaatacc
    97441 aactataagt aaagttactt taaatattgg tttgggtaaa tcagtagaac aaaatgataa
    97501 acgtttactt gaaacagcag aacaagactt cagaaaaatt acaggacagc aaccaattat
    97561 tacaatggct cgcaaatcta ttgctagttt taaattacgt ataggttttc ctattggtgt
    97621 caaggtaact ttaagacgag cccgtatgtg ggagtttgta gatagattaa ttaacatagc
    97681 tattccacga ctcagagact ttcgtggttt aaataaaaag tcatttgatg gtaatggaaa
    97741 tttaacatta ggtttaagag aacaaataat atttccagaa attgattatg aaaaagttaa
    97801 tggtatacgc ggtttaaatg taactataac aactacagca aaaacaaatg aagaaggttt
    97861 tgagcttctt cgtactttag gattaaaatt tactaaataa ttaataaaag aggtcttagt
    97921 taaatggcaa agaagagcgt tatagagaga gatcttaaaa gaagacgtct cgttaaaaaa
    97981 tattatttgc gtcgaaggac tttaaaacaa ataattaata atataaaaac atcttatgaa
    98041 gaaagattta aagcacagtt aaaattacaa ggtttaccta gagattcaaa tccaataaga
    98101 caaaggaata gatgttttat tacaggaaga cccagaggtt tttacaataa atttggacta
    98161 agtcgtaata aactacggga atcagcaatg actggctaca ttcctggttt aactaaatca
    98221 agttggtaat ctaatgtata ataggagggc ataacaatga gtatgcagga tactattgca
    98281 gatatgttaa caagattgcg taacgcacaa ttagtttgta aatcagaagt tgtgatacca
    98341 atatcaaaat taaagttaga aatatcacgt attttaaaag aagaaggtta tattttatat
    98401 tatgcaaacg ataaaacaaa tataacagta aaattaaaat attttaaagg tcaaccggtt
    98461 atttcaaata taaaacgtat ttctaagcct tctttacgta tttataaagg aaaagatcag
    98521 ttagtaaaaa tagatgatgg tttgggaata gtaatagttt caacttctaa aggactaatg
    98581 acctcgtctg aagcaataaa acgagcactt ggcggtgagg ttatttgtat cgtacattaa
    98641 gtttttgttt acattaatct atgtataaga gtttaaaaaa atcgcttttc atttaaagat
    98701 tttgctaaaa ttagatagtt gatgttagtt attgtttgtt agaggttaaa ggtttgttta
    98761 aagattaaag cttttagtta ttagagtttt ttgtttggtt gctttttatg tatttagatg
    98821 ttaagaggtt gtttttgatt atattaaaat ctgtttgttt tttgtagcaa acattgtaga
    98881 aggttttgta aaacgttgta tagaaacaat tagggaaata cttaaggtta atttagaaga
    98941 ggtatggtaa ttggtattgg ttatataaaa agagaaaagt tgtacaagaa caaagaatat
    99001 atgttgttta gatgtaggtt agttagaagg ttaaagaagt tataggattg ttgccgttag
    99061 taaatgatcg aatgtatgat taggtttttt aaaataatag ttgtaaaaaa aaaaagtagt
    99121 aagatggata tagaaaagca agaaaaaaga taaaaacaaa gaaaaattaa aagaaataat
    99181 atgtagccgc gaaaaacata cgaaaaatgg taataattaa agaaagatac aagtataagg
    99241 aaataaagtg tcaaaaatag cgaaatgtcc aataaaagta ccaaagaacg tagagatact
    99301 attagataaa gaagttgtta ttgtaattgg aaagaatgga agattgtttt taagtaaacc
    99361 ttcttcagta gtaatagtaa aagatcaaca aaaattaata tttaattcta aaaaaaaaga
    99421 ttgggtaata actggaacaa taagggcgtt ggttaataat atgattattg gagtatataa
    99481 aggatttact agaaaattag aaataaatgg agtaggatat agagcaaaaa tatttggtag
    99541 aatcattaat ttaatgcttg ggtataccca tagaatcgaa tataaattgc ctaaaaatat
    99601 atttgcagaa acacatagta aaactttaat aattttaaaa ggcgcggata aacagaagtt
    99661 aggaatagtt gctgctgaaa ttcgtgcagt tcgtccaata gaaccttata aaggtagagg
    99721 aatacgttat actgaagaaa aagttgtgta taaagaagtt aaaaaaaaca agggttaata
    99781 aaagtatgaa tttaaaaaaa gaaaatagaa aaaaaagaat tagatttaaa atatgtaaaa
    99841 agttaaagcg agaacgtatt tgtgtaaaca aaacctcaaa acatatatat gcgcaagttg
    99901 tatcagcaga tggaaaaaag gtattggtaa gtgcttctac tttagaaaaa gatataaaaa
    99961 aagaaactaa aaatatgaat caaatggaag cagcaaaaag agtaggagtt attttggcta
   100021 atcgtgcaaa aaaaaaaagt gttataaata aagcatcatt tgatcgttct ggttttaaat
   100081 atcatggacg cataaaagaa gtagctacag gggctcgcaa atgtggtttg atattttaaa
   100141 gcaaattata ataaagaaaa aagtataagg gaacagtgat gaagcctgaa aataataaaa
   100201 aaaagagaga aactgatttt aaagaaaaat tagtaaagat caatcgtgtt tctaaggtcg
   100261 taaaaggagg cagaatattt ggattttctg caactatagt tatcggtaat ggaaaaggta
   100321 agattggatt aggtaaaggt aaagcaaggg aagtgtcagt tgctattcaa aaagcgattg
   100381 aaaaagccaa aagaaagttg tttgttatta agttaaaagg cgatacttta caacataaga
   100441 tttataatac atatggtgct tctaaaattt atatgcagcc agcttacaaa gggacaggta
   100501 ttattgcagg aggtgctatg agatcagtat tagaaatagc aggtatatat gatgtattag
   100561 ctaaatgcta tggatcaact aatccaataa atgtagtaaa agcgactttg aacggattga
   100621 aaaaaatgta tgattcagaa tacatacaaa aaaaaagagg agtagataag attcgtagcg
   100681 acttagatac ataaacagat tatgattttg cttaagtaac ttaggtaagt tagtacaata
   100741 atgattggtt tagagcagtg taagttaacg ataagaaaaa gttaaagtga agttaaagga
   100801 gaaagtacaa ttgaaattaa ataaactaat aaattgtgtt ataggatata aaaaagaaaa
   100861 aaaaagacta ggtagaggga taggatcagg aacaggaaaa acgtgtggta aagggcataa
   100921 aggtcaaaaa gcaaggtcag gaaagaaact taaaagaggt tttgagggtg gtcaattacc
   100981 tttaaaacgt acaataccta aaatgggttt tgtttcaaga aaatatggcg gttcagaaga
   101041 agtacgtttt tgtgatttgt caaggttaca acgaaagtta atagatatag atgctttaaa
   101101 aacagctaaa ttaataaaaa aaaatactaa atcggttaaa ctaataaaat caggcaaagt
   101161 taaaaataaa aaagttgata ttattaatat tagaggttta accgtaacaa atggcgtacg
   101221 taagattata gaaaagtttg ggggaaagat agagattaaa tgattagtaa aatttatcaa
   101281 gatattataa aaaaaatgag gtttatttta gttgcaataa taatttatag aattggagtt
   101341 catataacag tacccggagt agattgtttt aaagttcata atttcattca agcaaatagt
   101401 gcaattagtt tgtttaatat gttttctggt ggagcatttg agagattgag tattttttca
   101461 attggtttaa tgccttatat atctgcatca ataataatgc aagtcatcac aggaatgttt
   101521 ctagacgttg aagtatcaaa acataagtta acgagttact taagatatct tactttaatg
   101581 ttatctgtta tacactcatt agtagtttcg attttatttt tagagaaatc agttgtatat
   101641 tataaaaaaa gtgttgttta tttaacgatt attttaacat ttgttacagg tgctatattt
   101701 ttaatgtggt taggtgaaca aataactgat aaaggtatag gtaatgggat ttcactgata
   101761 atattgtcag gtttagtatc agtaatacca aatgcgttag gaagaacatt atttttaaca
   101821 ataaaagatt cctcatggat gtatatacaa atcttaaaag ttgtaatttt agtactgata
   101881 actatcattt tagtagtagt gatcgagagt gggcaaataa gaattaaggt cagttatcca
   101941 cgcagattaa taggaaagaa gctgtatgct actcaaagta gttatttacc tctaaaatta
   102001 aatatggcag gggtaatacc agctattttt gcttcaagta gtttgattat tacagcttca
   102061 gtaggacagt ggatcaatag atcaatacta ccacagttaa gtccaggtca acctttatat
   102121 attatgtttt ttgttttgtc tgtaatattt tattcttttt tttacacagc aatagtttta
   102181 aatgcaaaag aggtatctat taatttaaaa aaatcgggag cttttattca tggtatgagg
   102241 ccaggtaaac aaacagcggg ttttatatct aaagtatcaa gccgtttaaa ttggtttggc
   102301 gcaatatata ttgtattttt ttctttaata ccacaattaa ttatggtata ttgtaaaata
   102361 ccctttggtg gtggagggat ttcaatatta ataatggtag tcgttgtttt ggatttttta
   102421 tcgcaaatac agtcttattt aacggcaaat taatatgagt tggcaacaag caacaaaaaa
   102481 aaacacagat actttacata atacatgatc gataaatagg catattaggg tatctataat
   102541 gaaagtgaga acatctgtaa aaaaaatttg tataaactgt aaaataatac gcagaaaagg
   102601 aatattaaga gttatttgta aagatttacg tcataagcaa cggcagggtt aggagaataa
   102661 atgtatggca cgtattgcag gaagaaatat accagataac aagcaagtct gggtttcatt
   102721 aacatatatc tatggaatag gaaagtatag agctaatagt atttgtaaaa gaataggtat
   102781 agacagaaat gtaaaagtaa gagatttaaa ttctatacaa ttagataaag tacgtaaaca
   102841 aatttgtaaa tttgtagtag aaggagaatt acgtcgtgag gtttcagtta atattaaaag
   102901 gttgatggat ttaggatgtt atagaggttt aaggcataaa agatgtcttc cggttcgcgg
   102961 acaacgtaca aaaacaaatg cacggacttg taaaaatatt aacaaaggaa tataaaatat
   103021 atggtaacaa gaaaatctag aaaaaaaaaa gtactaaaaa aaaaagaaat tataaatgca
   103081 gtagcacata taaatgcttc ttttaacaat actattgtta caataacaga taaaaatggt
   103141 aatactttag cttgggcaac ttcagggggg gctggtttta aaggatcgag aaaaagtact
   103201 ccgtttgctg cgcaaacggc aagtgaccgt gtagcaaaat cagcagcaga atgtggagta
   103261 aaatatatag atgttatagt taagggacca ggtcccggcc gagagtcagc agttagagca
   103321 ttgaattctc atggtataaa tgtaaaaagt ataacagacg caactccaat accacataat
   103381 ggatgtcgtc cacctaaaag aagaagagta taaaggaaaa agtatatggc acggtatttg
   103441 ggaccaaaat gcaaattgtc tcgtagagaa ggaacagatc tatttttaaa aagtggaatg
   103501 gtatctattg aagaaaaatg taaatttgat aagattccgg gacaaaataa aaaacatcgt
   103561 acaagaataa cagaatatgg aaagcaatta cgtgagaaac aaaaagttcg aagaatatat
   103621 ggagttttag aaaaacaatt caagaattac tataaaaaag cagcaaaaaa caaaggtgca
   103681 aaaggagaat atttgttaca aagtttagaa gcaagattag ataatatagt ttatagaatg
   103741 ggatttagtg taactcgtgc agaggcacga caattagtaa atcataaaag tataaaagtc
   103801 aatggtagga tagtaaatat ttcatcttat aaagttactg tgggtgattg tatttctata
   103861 agggcaaaat ctatgaatca aacaagaata aaaaatgcgc ttgctattgc taataaagta
   103921 aaatgggttc atgtagatga aaaaaagatg gaaggaattg taaagtattt accttcaaag
   103981 atttctacag atattaacga aaagttgatt gtagaattat attctaagtt taaataggta
   104041 tttatattat gagttcagtt aacgagtttg tacgtccaag taaaataaat gtagaagcga
   104101 ttagtaataa tcatgcaatt ataagtttag aacctttaga acgtggattt ggtcatactt
   104161 taggaaatgc attgcgtcgt attttattat cttatatgcc tgggtgtgca gttgttgaag
   104221 cggaaataaa gggagtacag catgaatata gcgtaataga cggtattaaa gaagatgtaa
   104281 tagaaataat tcttaatatt aaagaaattg caattaaact gtatggtatt gatgaaatag
   104341 agctagaatt aaagaaaata ggttcaggag tagtaaaagc aggagatata aaggcaaggc
   104401 aggatgtaga aataataaat ccagatcatg taattgcaca tttaaatgat catggagaac
   104461 taaatatgaa attgcgtttt gttagaggaa gagggtatga accagcttat ttacgtaata
   104521 aatcagataa aaattttggt cgcatacaga tagacgcaaa gtttagtcca gtgaagagag
   104581 tcgcatattt tgtagaatca gcaagagtag aacaaaaaac ggattttgat aagttaataa
   104641 tagagttaga aactaatgga acattagacc cagaagaagc aatacgaact tcagcaaaaa
   104701 ttttaagaaa tcaattagat ttttttgttg atttatcatg tgaaaacaaa aaacatgtag
   104761 aaaatgaggt agaacatgac cggagaacag atacaaaaat agataaagct ttacttttac
   104821 cagttgaaga tttggaatta acagttagaa gtgcaaattg tcttaaggct gaaaatatat
   104881 tttatattgg cgatttagtt aaaagaacag aaggtgaatt attaaagaca cctaatcttg
   104941 gtaaaaaatc attaaatgaa attaaaaagg ttttaaaggt tagaggttta gcattgggta
   105001 tgcatattga tctctggcca cctggaaaaa aaaactaata gaggttaaat ctatgcgtca
   105061 tcggaaaaaa ggtcgtcatt taaataaaag tgtttcacat cgtaaagcat tgtttaaaaa
   105121 tttgtgtttt tcattaatca aacatgaaat gataagaaca acattgtcaa aagctaagga
   105181 attacgtcac tatatagagc cgttaattac cttatctaaa aaagacaccg tatctaatcg
   105241 tagattagcc tttaataaga taccgtctaa agaacttgta gcaaaattat ttacagaact
   105301 aggtcatcgt tatttaatgc gtaatggcgg ttatataaga attattaaac aacgtttgag
   105361 acctggagat aatgctataa tagccttagt tttacttgca taattattct cacaacaaaa
   105421 atataaacat ctaaatctct ctctcaattc actacatcat cacttttgtt ctattataaa
   105481 acatcttatt ttttttataa tgaacatcca actaatcatc tatataatta taatttggtt
   105541 atctattaac atcttaatcg ataaaataaa atcaaaactc ataattctat atattatata
   105601 ccagtcaaac aacatttgta aaaaaaaggc atttggcatt tggcatttac caattttcat
   105661 cacaacccat caattattta atatatatat atagcacata atttaagagc gattgtaaat
   105721 ataactttaa ttacatcaaa ctaggtacat attgtttctt ctttttaatc atgtctaaaa
   105781 tatatcttaa ttctcttctt aaactaataa tacataaaat acaacggatt ttactacaac
   105841 tgtgttaaca ttacatatta tacaatatac atatttttat tcatttcaca ctacgtctcg
   105901 tctatacgct aacatatttc actattcctc taacatctaa ataatttatc acaactaaca
   105961 acaatttaca tccgtttctc attactaaac atcaatctac taactactat tcactaacat
   106021 aaacaatttt taaacttatc ctcttcatcc ttttgaaact cataacacct attaactcat
   106081 tatttaacgt acaactaata ctaatacaaa tacattatac ctaaacttat atctacaata
   106141 acaactacaa cttacacaat actcctaact cattccaccc tttacttctt tcttataaca
   106201 caaaactaca attcaacaaa atcagatatt ttttaacaca taactacaaa atttataatc
   106261 aaacaactca tgctatgcta acattacact aataagttaa aagcaaaaaa aaatacaaca
   106321 aacaaaataa aacacacaag tgctaaaaaa taaaatagat atgacaaata aaaaaacaca
   106381 actactaaca cataataaaa gacacaaatg ataacacaaa acaatatcat gaacaaaaca
   106441 acaacacctg ctataaaaat aataaacaaa actttctctt aaacaacata aagcacagac
   106501 tatattaaat atcattaagc ttataacata caaaaaacaa gattataata gaaaacataa
   106561 aaagaaagag atcacataac acaacaaaaa aatacataac acaaaatcat aaaggctaaa
   106621 tattaaataa aaaaaaataa cacctcaaaa agcaaaagat aaagtaataa aaacaagcac
   106681 taaatactta atcataattc acaatgcaga tagaaaaacc taaagcatta aaaatataaa
   106741 attagagcaa aaattaattt ataaaaaaca agcttaaaat aagttaataa gcgaagaaag
   106801 ttgtacaagt aaaatagtaa aaaatacaca acagcacaga tgcatgatat aatacagaaa
   106861 acaaaacaaa taacagttca tttaaaacaa ataaaaatta cccacaaaaa gaaataatag
   106921 aagaatcaca aacaaaaaaa aagaaaagca agatggtatg ttagttaaaa caacaacaaa
   106981 taaaatgaaa taccttaaaa tgcagaagga gataaggtat gtatgcagtt ataaaatgtg
   107041 gaaataaaca attttatgta aaagaaggac aaaaaattaa aatagacaaa gtaaaacttg
   107101 aaattggaga cgttattgta ataactaaag ttcttttaat aaataaaaaa aataaaataa
   107161 ttaaaatagg aagaccattt gttaaaacag ctacggttag tgcagaaata attgcacata
   107221 aaagagaaaa aaaaattaaa ataatacact ttaaaaggcg gaaacactat atgagacata
   107281 aaggacacag acaatggttt tctgaaatta aaattattaa tataaaagga tattgatgac
   107341 atggctcaaa aaaaagctgc aggtagttca agaaatggaa gagattcaaa ttctaaacga
   107401 ttaggtatta agatatatgg tggccaatat gttatttctg gaaatataat cgttagacaa
   107461 cgtggtacta aagttcttgc tggacacggt gtgggaattg gaagagatca tacattgttt
   107521 gcattaatta acggttgcat ttttttttat aacattaaga agggtaaccg taaacgtaaa
   107581 tgcgttaaaa ttgtatgcag tttatagatg aaacttatat tttaattgaa gcaggtactg
   107641 gtggaactgg atgtttaagt tttagtagtt tgttacgtgg ttctgatgga gggaatggtg
   107701 gtactggtgg taatatcttt tgtattggag ataaatatct aaatacattg ttttttttaa
   107761 attataacaa agtttataaa gcacaaaatg gtgaaattgg aaagcctaaa aaacaaaatg
   107821 gcaataaagg taaagatgtt tttataaaag tacccgttgg aagtatgttg agagatgctc
   107881 aaacttgtga gttaataggg gaaattataa ttcataggca aaatattaag gttgctaaag
   107941 gaggtactag tggaattggt aattttaaaa caaaacgaag taaaaacatg aaaggtacaa
   108001 taggagaaag tcgtaatcta tatattgaat taatattgtt ggctgatgta ggttgtttag
   108061 gcatacctaa ttctggtaaa tctacgttga ttagatcaat tacgtccgca ttgccaaaag
   108121 tagcacggta tccatttact acattaagac cttttttagg atttgtaaag ttaaataaga
   108181 cgtatagttt tatcattaca gacgtacccg gattaataat tggtgcatct caagggctag
   108241 gtttgggatt aaagtttata aaacatttaa atcgtataaa aattatttgt aatttactag
   108301 atgtcatgtg taataaagtt ttagatacta cattaggaat tattagcgaa attaaaacta
   108361 tatatattga catgtttcag aaacagaggt atttagtttt gaataagtta gataagttac
   108421 ctaaatataa aaaatcacaa gtaatagaaa ttgttattaa cgggttaact tggcgtaata
   108481 agacgacttt gtttattata tctgctaaaa aaaaatatgg ttgttatgaa ttaaaaaaat
   108541 cagcattaac ttatttgaaa agaggaataa atggataaaa acagagcacg acgtcaacaa
   108601 aattcaagca aacgttcaat tgtacgtact tacataaagc gggtattaaa agcaataaaa
   108661 ttaaaaaagt ttaagttgtg tattgaggag ttttataaag cacaatctgt atttgatata
   108721 ttagctgata aaaatattat ttccaagaga aaatcagcac gtataaaaag taggctaaat
   108781 ttacaaataa aaaaagaatt acaatgttaa ggttagggct attaagtgat taatgttcgt
   108841 tataataata cattaaattt accaaaaaca acttttccaa tgagaggaaa tttgtcaatt
   108901 aaagaaccta ttcgtttgaa taaatggaaa caaagtgaaa tttacaaaaa attacggcaa
   108961 gatcgtaaag gttgtaagaa atttatttta cacgatggtc caccttatgc aaatggtcac
   109021 atacatatag gtcatgcagt taacaaaatt ctaaaagaca ttattataaa atctaaaaat
   109081 ttagaaggtt gtgattcctg gtatgtacca ggttgggatt gtcatggttt gcctatagaa
   109141 ctaaacatat taaaaaataa taacggtaag tttttaactt ctaataaaat tatgttgtat
   109201 tgtcgaaaat acgtagagaa acaaatttat agtcaaaaag tagattttat taggttaggt
   109261 atattaggtg attgggataa tgcgtatcgc acaatggatt ttattaatca agcaggcata
   109321 ataagatctt tgtctgcaat tgttaaaaaa ggttatgtgt ttagaggatt taaaccagta
   109381 aattggtgtt ttcaatgtag ttcagcgtta gctgaatcag aagttgattt tttagaaaaa
   109441 gtttcagaat caatagatgt tgcttttttt tgtattgata attataagtt agtcaaaaat
   109501 tttggtgtta ataattgtat agaaaaacca atagaagtag tcagttggac gacgacacct
   109561 tggagtattc cagctaatca agcaatacat gttctcgctt tttgtattta tgttttggtc
   109621 gatgttggtg taaaatttat acttttagca gaacaattag ttgagaattg tttaaatcga
   109681 tatcaattaa acggaaaaat aattgctaaa acgtttggaa aagagttaga aaaagttaga
   109741 ttaaagcatc ctttacataa tatagatgca ttttatgata gaataacaaa tatatacata
   109801 gcagattata tagcaataaa aacaggaaca ggaatcatac atgcttctcc ggcatatgga
   109861 gaagacgatt ttattgttta tagtaatctt caatataatg aaaatatgtt gaaactagtt
   109921 aaaagtaatg gattttatat aaaatattta tctgtatttg gaggtcagct aatatggatc
   109981 gctaattcag aaattataaa taacttgaat aatagaatta ttgctaaaga attaatatta
   110041 catagttata tgtattgttg gcgtcataaa aacccattga ttaaaatggc cacttcgcaa
   110101 tggtttgttg gaatggatgt tggtaaaatt tcactacgta aaaaggcttt agattgtcta
   110161 aaaaacgtaa aagtttatcc gtcaagtggt aaaacacgtt tgtatcacat gattagtaat
   110221 cgaccagatt ggtgtatctc taggcaaaga agttggggtg tgcctattcc tttttttata
   110281 aaaaaaaaaa ggtgtttatt gcaccaacgt ataatagaga ttatggaaat aattgcaaaa
   110341 aaggttcaaa acgaaggtag tgaagtctgg attaaaatta aaagttgtga agtttttgga
   110401 gatgaagata tagtatataa aaaaattaca gatattttag atgtttggtt tgattccgga
   110461 acaacgcata atcatgtctt gcgtgggtct aattttattt tacaaaaaga agataaggct
   110521 gatttgtatt tagaaggatt agatcaatat agaggttggt ttcatacctc attaatcacg
   110581 tccgcagcta tatctggcca tgcaccgttc aacaaattat taagtcattg ttttactgtt
   110641 gataagaacg gacaaaaaat gtctaaatca ataggcaatg ttgtttctcc acaaacaata
   110701 ataagcaaat acggagctga tatattacgt ttatgggttg tttcaaagga ttatgaatct
   110761 gaaatgacta tgtctgaaga tattatacaa ctaattgctg attcttatag aagattacgc
   110821 aatacaacaa gatttatgat agctaattta agtggttttg atcaatctaa acatggtata
   110881 gatccagaaa aattattagc tttagataga tgggctttag atatatctgc aaattttcaa
   110941 cacgctataa aaaattcata taaagattat cgttttgttg atatctatca acagctttgt
   111001 aatttttgta caagagattt gggaagtttt tatttagata ttattaaaga ccgccaatac
   111061 actactcaaa agaattcttt ataccgtaga agttgtcaaa caacattata tcatataatt
   111121 gaagctatgt ctcgttggat aacaccaata tgtactttta ctgctgaaga aatttatgaa
   111181 agtttatctg taaaacggta taacaaaagt gttttattag aaacttatta cagagaatta
   111241 aatccactgc ctaaaggttt agttatggga agagtgtttt ggaaaataat caaagcagtt
   111301 aaatcagaag taaataaatg tttagaaaat tatcgaaaaa aaaatataat taaaagttca
   111361 ttagatgcta aggttacttt atatgtatcc gaaacttatt acaaaatttt gtctttgttg
   111421 aaaggagaat tgcggtttgt tttaattaca tcctctgctt ttttaaaaaa aagtgttaat
   111481 aaaacaaaaa cagcaatatt tacaggtttg tcaggtttac aagtattagt tcaaaaaagt
   111541 aagtacaaaa aatgtgagcg tagttgggaa cttttaccag atgttggtag atataacaaa
   111601 caccctaaat tgtgtgctag atctattgat aatttgccta gaggtccagg tgaagtacgt
   111661 ttatatgtct gattaatgtt ttgatagcag gcttttgtaa atgtgtctgg ctgatagatt
   111721 atagtcaaag tagttttggc ctgtaggtat tgttttatta gctttattaa ctttaaatgt
   111781 tttagtgtcc tttagttttt gcaatgtata ctttacggac atgctgtgtt tatttttttt
   111841 tactttaaat aaaaaaagtt aaactatact aaaatcggtt gtatataaaa aaatatatgg
   111901 ttgttaccta gtttgttaag taaggtttta ttaactaata attgtaacaa ctttaaaata
   111961 tagtttatat ttagataaac atacaacaaa gaaaaaataa aacaaatagt gtgtttgtat
   112021 aatagtttaa aaaaagtatt tgttaataag tagtgagata aagttagatt ttatgattat
   112081 ttgtagttgg ctaattaatt ttgtatgtag ttgttgtaaa aaagaaagta atgttgttgt
   112141 ttaaatagta atagtggtag tggtagtggt taaggttaag gttaaagtaa aaaggaaaac
   112201 acaagttatg ttatgtaatg agaaaggaat aaaaaaaata aaaaataaaa tacaagaatt
   112261 atacgctagg ttttatagaa ataaggaata tttttgacga aggtcatgaa aacaaaaagg
   112321 ctataaaaaa tgttgagaat ggtatttata ataatgctga gttattacac ttagctataa
   112381 ctgagttaga ttcaaaaccg ctaagtttta taaaacaaga catatttttt tttgaaaaag
   112441 aactggcaaa gttagatgct gttcggttgt tttcaggcga ctttgataaa aataatgctt
   112501 atgttgaaat aaaagcaggt tctggcggtg tagagtcaca agactgggca aatatgttag
   112561 tacgcatgta ttcaagatgg gcagtaactc atgattttaa aacagaaaca gtaaatttaa
   112621 atataggtga attgttagga gtaaaatctg caactcttca tataaaaggt gactatgctt
   112681 ttggatggat gcgtactgaa aaaggtattc atcgcttagt tcgtaaaagt ccttttgatt
   112741 caagtaaacg gcggcatact tcttttacat ctgtttttgt ttatccagaa ataacaagta
   112801 aagtacataa tataaaaata aatacaaatg aattaagaat tgacacttac agatcaagtg
   112861 gtgcaggcgg gcaacatgta aacactactg attccgctgt aagaataacg catttgccta
   112921 caaagatcgt tgttgaatgt caaagtgaac gctctcaaca tagtaataaa gaacgagcat
   112981 taacgctatt aaaaacaaaa ttatacgatt ttgacaaaaa aaaaggtgaa gtagaaagaa
   113041 taaatataga aaaaaaaaaa gcaggaatat gttggggtaa tcaaattaga tcatatgtgt
   113101 tagatgctca gagaataaaa gatttacgta ccggagtcaa aaataataat tgtgaaaaag
   113161 tattaaatgg tgagttagat ttgtttatag aggcaagtat aaagcaagga ttataaatga
   113221 ttataaaaaa ttatttaatt aaagatcgtt taaataagtt acaagtattg agtaaaaccg
   113281 cgaataaagc tggaaaaagt gcattttata ataaatttcg tcgtactagt ttagcaaaaa
   113341 gtttaaaaaa aatttttgga gaaaagaata aaaaacaatt ggttaattta aagttaacaa
   113401 cagcagttgc aggacgtatt atgcgtaaaa gggggccttt tatagttgtt caagatgtaa
   113461 gtagtaacat tcagctttat atagataaaa aaacaatttc taatgaaatt cataaatata
   113521 taaaagattg ggatattgga gatataattg gagcaatagg tgacattgat aaatcaaaaa
   113581 ttggtgaact atatttattg gttaaaaaag cttatatttt aactaaaagc ataagacctt
   113641 taccaagtaa atttcacggt ataaaagatc aagaaattag atataggcac agatatttag
   113701 attttattat gaataaagag gtacgtaaat cgtttaaaat tcgcacacgt attatatcgg
   113761 cgcttagaaa gtttttttat gaactttatt ttttagaagc agagactcct atattacatt
   113821 caatgccagg gggagcaata gcaaaacctt ttgaaactta taattattca ttaaatataa
   113881 aattgtattt acgaatcgcc cctgaacttt atttaaaaag gttagttgtt ggtggttttg
   113941 aacgtgtatt tgaaataaat aaaaactttc gtaatgaagg cctttcaact tggcataatc
   114001 ctgaatttac tatgttagaa ttttattggg cttttgcgac ttataaggat ttgatggaaa
   114061 tcacagaaca tatgataaga tttgttgcga atgaagcgtt aggtacaaca attattaaca
   114121 tcggaaatat tttaaacatt gatttatcag aaccttttga ttgtttaagt atgcgagact
   114181 cgctcattaa gtatggtaaa actttttcaa ttaataactc tgatttttat gatctagaaa
   114241 gtttgctttt tttatctaaa cgaattggat tgaccgtagc taactataac aattatggaa
   114301 atttacttaa taaactattt gaagtaattg tagaacgaaa attaattaaa ccaacttttg
   114361 tcacagacta tccagtagaa gttagtcctt tagcaagaag taaagatagt aacctgaata
   114421 taacagaaag atttgaattg tttatagggg gtagagaaat agctaatggt ttttcggaat
   114481 taaatgatta tatagaacaa tctaaccgat tttatttgca attgagaaac aaatatactt
   114541 atgatttgag taattttgat atggactata tacgtgcctt agaatatgga atgcctccaa
   114601 ctgctggaga aggagtagga attgatcgtc ttgttatgat acttacaaat aaagattcaa
   114661 ttcgagatgt attacttttt cctttgctgc gtagccgtaa agtttaaaaa ccgacgataa
   114721 agaagtatat gatagttccc taaagtaagc tctttatata aagtccatgt atttggtaac
   114781 aagaatagat ctaacttaga ttcaacttct aagtatatta aggctttatc attaagccaa
   114841 ccgttcaatt ctaataagtt aatgctagga tatgctaaac ctctacaaaa aggtggatct
   114901 ataaaaatta tatcaaaaga gttagaggca actttattaa tgtgctttat tgaattagtt
   114961 tttataattc taacagactt acaaaattta agtttttttt tattaaggta caaattttta
   115021 acaaaagatt tgttagtttc aaggaataac acatattttg cacctctaga tatagcttca
   115081 aaacctagtg aaccgctacc agcgtataaa tcaaaaatag ttttattggt tatatcattt
   115141 tttatcaaat caaagaaaat ttctcgcaca ttaattaatg taggtctaac gcatctaccg
   115201 ccatgaagat tggtatatgg taaattaagg atactacgtt ttttacaacc tccaattaat
   115261 ctaatcacat taaaataatt aatcataaat atgatataat ttcaactaat ataggagtaa
   115321 acaaaagttt ttaaaggagt aggctatgat acaaaattat ccagaaacga atatagaagg
   115381 ttatattaaa acagttttag gttttcctat aatttctgca caagacgagt atgatttagc
   115441 aagaaggtta agaaataaag gagatttaga tgcagctcgt tgtttagtaa tatctaattt
   115501 acgatttgtt attcatatag ctcgtagtta ttcaggatat ggattacaga attctgatat
   115561 aattcaagaa ggcaatgtag gactaatgaa agcagtaaaa cgatttgatc ctgctcatgg
   115621 tgttcgttta gtttcatttg ctatacattg gataaaagca gaaatacatg aatatgtttt
   115681 aagaaattgg agaattgtaa aaatagctac aacaaaatct caaaggaaat tattttttag
   115741 tttaagatgt gcaaaaacaa gtttaaattg gttaaataga gaggaaataa agtcaatagc
   115801 aaaggaccta aacgtaaagc ccacggtagt aagagagatg gagtgtagat tgtcatcaac
   115861 agattatgga tttgataata aacaaaaaga agaaaagaac aattataaaa atccttctaa
   115921 ttatctagag gattcacgat ttgatcctgc tcttcagttt gaaaattttg attttgaaag
   115981 atattcttat agacgtttat atgttgcttt aaataaactt gatgaacgcg taagagatat
   116041 tttaaaacaa cgttggttga acgaacaaaa agcaacatta catgaattag ctgatattta
   116101 tggtgtatca gctgaacgga ttcgtcaatt agaacaacgt gccataaaaa aaataaaaaa
   116161 ttatattaac atatcaactt atatatagct aaggatttaa aatgactaaa agatgtcaaa
   116221 taacttataa aaagccaatg caaggtaata atgtttctca ttcacataga aaaacacgta
   116281 gaaggtttat gccaaattta caaaaacata ggttttggat aaagaaagaa aaacgctata
   116341 taaaaatgca tataactaca aaaggtatgc ggataataga taaatatggt atagaaaaag
   116401 tcttaataaa aacatgagtc tggagatggt gtagtgagaa aaaagataaa gttagtttca
   116461 actaaaggca cgggtcactg ttattcaact tataaaaaca aacgagaaaa taaaaagaaa
   116521 ttaaacttaa aaaaatatga tcctataata cgtagacatg tgaattatcg ggaatctaaa
   116581 taaaatattt atttctctaa taacttattt tgctattatt ttcgtaactt aacaagaatt
   116641 tatattactt tttaataata atttgtttct tttctaattc ttatttatct ctgtagttta
   116701 agaaagtttt gctttgtttg ctttttttta ttttagtagt ttgctttaaa agtttttatg
   116761 taaaaaaatt tatgctttag tatagttgtt attcttattt attttgtatt tttatatgat
   116821 aataggtgta agttgtaaaa gtttagcctt tagcctttag tagtgtagta tctgttttag
   116881 catttatgtt agacatttgt gttaaatcat atgctttatg atttgttaat atttaaatat
   116941 tcagtataaa gtagttaaat tagaggtttt gtgtaaatag tttgtgttat atgttaagat
   117001 gagtaattaa gttattattt aaaagtttgt gagtttgtga gtttgttaat gttaaatttc
   117061 tgtctttctt atttgtttta atacaaagtt gtttgttaaa aaaaatggac tttgtacctg
   117121 ttaaaaaaaa tgtatatagt tggtttaatt gttttatgaa aaagttagat gaaattagta
   117181 tatagtagta gatgcaataa gtggttgagt agtagtgctt gtaagtagta tatgattaaa
   117241 aaaaaaagat aaatgttttg ttaaaagtgg taagttaaaa ccaaaatgtg tgtagagggt
   117301 aattcagatg tttgttataa aaatgtataa atgactttta agaagcaaga aagtgtagtt
   117361 aatgttaatt gattgtttat aattcaagga tgtgatatta aaatatgttg ttactatgta
   117421 aagaatttat gttcttgtta tatatgaatt gtattgtgta tttattatta aaaattgaaa
   117481 aggttttaat tgcgaagttt gcatgttatt gcatatgtat agtaaagaaa ttatagtggt
   117541 atttgttgta ttgtaaagag agtgtatgtt tgttattttt ttttagtttg tgtaaaaagg
   117601 gttaattgta gttgttcaag gtattaaaaa aggggtatag taattaatat aaggtagaag
   117661 taggtaagta ttggttgata aaggagtacg gatggtgttg tagatgataa aagattgaag
   117721 gtgattattg aaaaccaaat tgattgtcta aagtgtaaaa ttggttaata aaaaaaaaag
   117781 aaaacgagat acatatattg tatgtatgtt atgaacgata tattcattta aaatatatta
   117841 ctaaacttag ttattatttg acaataaact ataggttaaa tatactaacc ttatatgtaa
   117901 attaaaacta aactaaacta aactaaacta aactaaacta aactaaacta aactaaatta
   117961 aactaaataa aataaaataa aataaaatta agataaaaat aaaactaaaa ctaaaactaa
   118021 tactaataca aatacaaaaa caaattaaaa tagattaaaa tagttaaaaa ggtttataaa
   118081 aatacaaaaa ggtataatat ttgattcgtg taaaattgtt aaaagatttt aaaggtgtaa
   118141 tttgtacatt gttaataaaa aaaataattt tgtaaaagaa aaagtatagt ttgtgatgct
   118201 gtgtaaaagc gataacatgc taaatggaat agaagataag tagaaaaaga aagaatgtat
   118261 aatagataaa atgttagtag ttagtagtta gtaaatctca tattagttta ttaaatagtt
   118321 agttagtaaa aagaattgaa aaaggtggtt aaagttaaaa tatacgtaaa aattaataga
   118381 tagaaaatat atgtttgata gaatgcaaaa gtaagataaa aaaacattaa aagttagaaa
   118441 atagttaata ggtggagaag ggaaattgtt agtaaaggat agaggatagg tgtaaaaaaa
   118501 gaaattagag agtagaaaat agagggaaaa aaagaaagga aaagattgtg gttgttaata
   118561 aaaaaaagag tttaggaaat ggtggtaaaa gtaaagtgca aagaagtaaa aacaaaaagg
   118621 ttagttagga aaaaaagtta aggtagttaa aaggagttgt agaaagtaaa gagagtaaaa
   118681 ggtagaaaaa gcagagaaaa agtaaaaaga ggtagtaagg taataggggt agaaaggaag
   118741 aggaaaggta aaaagagaga aagggtagaa tagagaatag gtgaaggcaa gaagtagcag
   118801 tatgaggatg tgtaaaagtg aaaaattgta gttagtagta atatgtgtag atgttgatag
   118861 caggtgaagt caaaacaata gagtaaaatt taaattaagg tatgtaagtt tttaaaagca
   118921 gtaatagttt gtaaaaagta aaagtacaga atatgaaata aatagttgga agcataaata
   118981 atgaaaaatt gtgtaattaa tagataatat aaaagtgagt acttgtttat gttttcatat
   119041 attataaaga cgaaagaaag atctaacaaa agagtttgat catggctcag attgaacgct
   119101 agcggcagac ataacacatg caagtcgagc ggcatcatac aggttggcaa gcggcgcacg
   119161 ggtgagtaat acatgtaaat ataccttaaa gtggggaata acgtacggaa acgtacgcta
   119221 ataccgcata attattacga gataaagcag gggcttgata aaaaaatcaa ccttgcgctt
   119281 ttagaaaatt acatgccgga ttagctagtt ggtagagtaa aagcctacca aggtaacgat
   119341 ccgtagctgg tctgagagga tgatcagcca cactgggact gagaaaaggc ccagactcct
   119401 acgggaggca gcagtgggga atattggaca atggggggaa ccctgatcca gtcatgccgc
   119461 gtgtgtgaag aaggcctttg ggttgtaaag cactttcagc gaagaagaaa agttagaaaa
   119521 taaaaagtta taactatgac ggtactcgca gaagaagcac cggctaactc cgtgccagca
   119581 gccgcggtaa gacggagggt gcaagcgtta atcagaatta ctgggcgtaa agggcatgta
   119641 ggtggtttgt taagctttat gtgaaagccc tatgcttaac ataggaacgg aataaagaac
   119701 tgacaaacta gagtgcagaa gaggaaggta gaattcccgg tgtagcggtg aaatgcgtag
   119761 atatctggag gaataccagt tgcgaaggcg accttctggg ctgacactga cactgagatg
   119821 cgaaagcgtg gggagcaaac aggattagat accctggtag tccacgctgt aaacgatatc
   119881 aactagccgt tggattctta aagaattttg tggcgtagct aacgcgataa gttgatcgcc
   119941 tggggagtac ggtcgcaagg ctaaaactca aatgaattga cgggggcccg cacaagcggt
   120001 ggagcatgtg gtttaattcg atgcaacgcg caaaacctta cctactcttg acatccaaag
   120061 tactttccag agatggaagg gtgccttagg gaactttgag acaggtgctg catggctgtc
   120121 gtcagctcgt gttgtgaaat gttgggttaa gtcccgtaac gagcgcaacc cttgtcctta
   120181 gttgccaacg cataaggcgg gaactttaag gagactgctg gtgataaacc ggaggaaggt
   120241 ggggacgacg tcaagtcatc atggccctta agagtagggc aacacacgtg ctacaatggc
   120301 aaaaacaaag ggtcgcaaaa tggtaacatg aagctaatcc caaaaaaatt gtctaagttc
   120361 ggattggagt ctgaaactcg actccataaa gtcggaatcg ctagtaatcg tgaatcagaa
   120421 tgtcacggtg aatacgttct cgggccttgt acacaccgcc cgtcacacca tggaagtgaa
   120481 atgcaccaga agtggcaagt ttaaccaaaa aacaggagaa cagtcactac ggtgtggttc
   120541 atgactgggg tgaagtcgta acaaggtagc tgtaggggaa cctgtggctg gatcacctcc
   120601 ttaaaaaaaa gtctttatga ataaagaagt acttaaaaca agtagtgggt ctgtagctca
   120661 gttggtagag cacacccctg ataagggtga gggcggtagt tcaagtctgc ccagacccaa
   120721 gagtgaatgt ataaaataaa aaagataaag caaataagcg catatggtgg atgcctaggc
   120781 agtcagaggc gaagaaagac gtgacagcct gcgataagcg tcgggaaggt ggcaagtaac
   120841 ttaggatccg gcgatgtctg aataggggaa cctactgaaa gtaatcagta tctgtaaatg
   120901 aatatataaa ttacagaagc taaccaaggg aactgaaaca tctaagtacc ttgaggaaaa
   120961 gaaatcaaaa gagattccct aagtagtggc gagcgaaaag ggaaaagccc ataaagcaat
   121021 aatataagtt aataaaaaca gatggaaagc tgtaccatag taggtgatag tcctgtaagt
   121081 taaaactaag tatttgtgaa ttagattagg tcggggcacg agaaaccttg actgaaaaag
   121141 gggggaccat cctccaaggc taaatactaa tgactgaccg atagtgaact agtaccgtga
   121201 gggaaaggtg aaaagaaccc tagcacaggg agtgaaatag atcctgaaac catatgcgta
   121261 caagcagtgg aagcctaatt atattaggta actgcgtacc ttttgtataa tgggtcagcg
   121321 agttattttc ggtagcaagc ttaaccatat cggggaggcg cagggaaacc gagtcttaaa
   121381 tgggctgtat agtttccgga aatagacccg aaaccgagcg atctatccat gagcaggttg
   121441 aatagttaag taacattaat agaaggaccg aaccggtgtc tgttgaaaaa gactcggatg
   121501 acttgtggat tggagtgaaa ggctaatcaa gctcggagat agctggttct cctcgaaagc
   121561 tatttaggta gcgccttatg tagttaaatt gggggtagag cactgttacg gctagggagt
   121621 cttatagatt tactaaaccg atgcaaactt cgaataccaa gaataacagc ataggagaca
   121681 cactgtgggt gctaacatcc atagtggaaa gggaaacaac ccagaccgtc agataaggtc
   121741 ccaaaatctt agttaagtgt aaaacgaggt gggaagacta agacagctag gaggttggct
   121801 tagaagcagc catcctttaa agaaagcgta atagctcact agtcaagttc acctgcgcgg
   121861 aaaatataac ggggctaaaa ctaagtgccg aagctacggg tttatataga aaatataggc
   121921 ggtagaggag cgttgtgtag gtctgtgaag ggatattgaa aaatgttctg gagatatcac
   121981 aagtgcgaat gctgacatga gtaacgataa gggatgtgag aaacatcccc gccgaaaaac
   122041 taaggttttc tgttcaacgg taatcggagc agagttagtc ggccctaagg tgaggctgaa
   122101 aagcgtaatc gatggaaaat gggttaatag tcccatacca tatgtaattg cgatggggtg
   122161 acgaataagg ctatgcgggc ccagcgttgg ttgtctgggt ttaagtatgt aggtttagaa
   122221 gttaggtaaa tccgatttct taataaaacc aaggtatgag acgaacagtg aagtcgttga
   122281 agccaaaatt ccaggaaaaa cctctaagct tcagattaca tatgaccgta ccataaaccg
   122341 acacaggtgg ttaggtagag catactaagg cgtttgagag aactcgggtg aaggaactag
   122401 gcaaaatggc accgtaactt cgggagaagg tgcgccgaga tattgtataa actagaccag
   122461 ttaaagcaaa aatcggccta agaaaccagg tggctgcaac tgtttattaa aaacacagca
   122521 ctctgctaac gcgtaagcgg acgtataggg tgtgacgcct gcccggtgct ggaaggttaa
   122581 gaggaaatgt gaaagcatta aattgaagcc ccagtaaacg gcggccgtaa ctataacggt
   122641 cctaaggtag cgaaattcct tgtcgggtaa gttccgacct gcacgaatgg cgtaatgatg
   122701 gccacactgt ctccatccga gactcagtga aattgaaatt gctgtgaaga tgcagtatac
   122761 ccgcggctag acggaaagac cccgtgaacc tttactataa cttcatattg aaagtggtta
   122821 ttgtttgtgt agaatagctg ggagacaatg aagtacaaac gcaagtttgt atggagtcaa
   122881 tattgaaata ccagcctaat tttaatttct ttctaacttt ataccgttat ccggtgtaag
   122941 gacagtgtgt ggtgggtagt ttgactgggg cggtctcctc caaaagagta acggaggagc
   123001 gcaaaggtat cctaagtacg gtcggaaatc gtattaatag tgtaagagca taagggtgct
   123061 taactgcgag acaaacaagt cgagcagata cgaaagtagg ttctagtgat ccggtggttc
   123121 tgtatggaat ggccatcgct caacgaataa aaggtactcc ggggataaca ggctaatacc
   123181 gcccaagagt tcacatcgac ggcggtgttt ggcacctcga tgtcggctca tcacatcctg
   123241 gggctgaagc aggtcccaag ggtatggctg ttcgccattt aaagtggtac gcgagctggg
   123301 tttagaacgt cgtgagacag ttcggtccct atctaccgcg ggcgtaggaa gtttgagaag
   123361 agctgctctt agtacgagag gaccggagtg gacgaacctc tggtgttccg gttgtcatgc
   123421 caatggcatt gccgggtagc taagttcgga atggataact gctgaaagca tataagcggg
   123481 aaaccaactt caagaaaaga cttcccaggt taaaacccta aagggccctc gaagaagacg
   123541 aggttgatag gcacggtgtg taagagtggt aacactttaa gctaacgtgt actaatagtc
   123601 cgtgaggctt tatcatatat atgttaagta taaaaaaata gcttgacgaa tatagtttgt
   123661 gggaccaacc tgaaaccatt ccgaactcag aagttaaatc acctaacgcc tatggtagta
   123721 tgaggttctc ctcatgtgag agtaggttat cgtcaggcta gtaattgtta agtacttatg
   123781 tttgtataat cataatttat atgtttaata cttatatacg ttttttatac gaagatctaa
   123841 aaaataaata ctaattgctt gttttatatt atattttttt ctagttatgt ttttttagat
   123901 tagttatgtg ttattatttt tatgttgtat aaagtattta aataatttgt ttcattttta
   123961 ataaattgta tcgttaaaat taattttata gttaataaga tgtagttttg tagatcaagt
   124021 agaggataaa acaaaaagga aaaagcagaa aaaagaaagc aggggtaagt gtggaaaaag
   124081 cagaaaaaag aaagcagggg taagtgtgga aaaagcagaa aaaagaaagc aggggtaagt
   124141 gtggaaaaag cagaaaaaag agtaagttag aaaaaaaaag aggtggaaaa gaaatatgta
   124201 ttgtggagtg tgttatgtag ttagagtatg tgatttgtga aaaaaaatat ataattttat
   124261 acttataaaa tgtgtttgtg atgtatatgt atagtacttg atatgtatta tatttacggg
   124321 tttacgttaa gtaggtattg ttatgatttt taacttaatt atatgttaat acatttgtta
   124381 tgttttcttt attaaaagct ttaattaaat ttattgttgt attatgtatt cttaatttat
   124441 tttttaaaac tttaaagatt attttttgtt gtataaacta cataagatga tgttttaact
   124501 tttaacttgt aatttgttta ttattagtaa gagttcgttg tacaataaga aaaaaaaatt
   124561 ctcttaactt cttaagttgg gttagttgat tttttataac tctttatctg ttgtttgttt
   124621 ttaaaaacat taagattggg tggtttgatt ttggatagtt tataagttgt tatctgttag
   124681 tttatttagt attttgtttt taacttctta aaattcgtat ttgtcatata tttatttata
   124741 tataaaccat cctcttttgt attcttaagt tcatttacca taatagttgt attcttaaat
   124801 ggaagttaga taagtagatg ttgttggtat tgttagttag atgggatttg tttagttagt
   124861 agcataattg aagaaagagt tgtataagaa aaatagttaa atggttagag aagttgatgt
   124921 tagtgtttgt tggtaaattg gttagtagag gttggtaatt agatgttaga tgttagagaa
   124981 aaattggtag ttgtaagctt gtaatattta ttaattggta gatgtttgaa tgttggttag
   125041 ttgatagcat atgttattta aacgttagtt ttgtgtacag tttaaaaatg ttatatgcag
   125101 tttaaaagtt agtagtaata ggtgttattg ttgtaaaaat aagaaaaagt tatttatttt
   125161 tgaaaacaaa ttagttagga tcaataagat gttatgctac ataattataa gtttgtattt
   125221 aatagacgat tattgttagt ttggtttaaa ttcgctttgt ttgttaaaag tggtaatgtt
   125281 gtttatttaa gattttgctg ttataggtta tgtatacgat gtttgatgtt tgatgtttgc
   125341 tgttagctgt tagctgttat gctttatgct ttgtgctttg tggtttgtgg ttagtggtta
   125401 gtgtttggtg gttggtggtt ggtggtttat ggttagatgt tgattgttga ttgttgatgt
   125461 ttgttcgatg tttgttaaat ggttagagtt tagaggattg tttatttgtt attgtttgtt
   125521 agatctttgt ggtaaaaaaa agatgttata tggttattta gaaagtagag taaagatgtt
   125581 ggttgtttag aaagtaggtt gatttgtaga ttttatctgt tagttgttag ttagtagagg
   125641 ttaaaggttg ctttaaagat taaagctttt agagtttgta gtttgtagtt tttttttgct
   125701 ttatttattt gagtttgtat tcttgttaat tatatttgta taaggttgta tttataggtc
   125761 gtatagttgt atattgtagg tttgttgtta gatggtagag gattattaat tagatgttag
   125821 agttttgttt tttatctgtt agaggtttgt tttatgttgt ttaaatggtt gctttaaaaa
   125881 aaggtttggt agttgtaatt cttaatacta caaaacatta tataaacaaa tagcaattaa
   125941 tacggtttat aataataaag tgtaatagta tatagttatt acaaatgtaa ttgattcaac
   126001 agttctttaa ccaaaacaaa aaaaaacata aataacgcca cttttacatt tcaaaataac
   126061 attaagcaac taacatattc ctaacacaac tatgttaaat gttctcacta acctaacaac
   126121 tatgttaaat gttctcacta acctaacaac tttgttaaat gttctcacta acctaacaac
   126181 ttttccaaca aacataccac aaatataaca tattttatcc tctttaaagc aacaactttt
   126241 taacaaatat caaacaacat ctaacaacta tttctatatt ttacttacaa caacctacat
   126301 ctaataaata aatttatatt ttatatacaa cactaattag agttactaat atacaacaaa
   126361 gaaaaaagaa atacataaaa ttagaaatta catacaaaaa aaaagttatt agaatatata
   126421 caacaattaa aaatcaaaac aataaacaaa aagaacagat aagaaataaa gatctaacaa
   126481 aaaagaaaat acaaaaagaa ttaaaaaact ctaacttaac tcaaaaatcc aaacggcaaa
   126541 gaaaaaagag aatatcaaac catcaaactc ttaaaaaaca acctcaaaac atcaaataaa
   126601 taaacctcta acagacttaa atacaaactc ttacctctaa catcaaaaca tataaaatat
   126661 aataagtaaa ctctaaaaaa caacaactaa cagataaaaa aaaacatctt taatctttaa
   126721 agcaacttct tttaaatcta ataaacaata aaagcaacaa tcaaacctca aacctcaaac
   126781 ctcaaacctc aaaagtctta aaagcaaaaa caaacaaaaa tctaaaaaaa caacaaattt
   126841 aacaacaaac ctctaataat aaataataca agcaaacatt taaacaatta aaactctaac
   126901 atcaaaacaa gctaaccgct aaccgctaag ctctaagctc taagctctaa tagataaaac
   126961 atcacctctt aaatcttaaa agcaaccttt aacctctact aactaacaaa taagctctaa
   127021 tagataaaac ataataacaa ataaaaacca taacaactaa aaagaaagaa cgagtaatat
   127081 aacagaaaca gctttaaata gacaaaaaca acaaagaaat aaaaaaaaag caacaaaaac
   127141 taaaagaaaa aataacagaa tacggctaaa aacataacag caaagaaaag aaaaaccata
   127201 ataactaaac agtaaacagc aaacagctta acacataaaa acaaaaacaa aaaaaagaac
   127261 agcttaacaa aaaaaaagaa aaaaaaataa gaataaattg tttaaatctt ttatcagaaa
   127321 aagtacaaaa tgtagagttt aagatataac agcagtaaaa aaaagaaaat ggttaacaag
   127381 tatatataaa aaaacaaaaa gtcaaaaaaa aacagcagta aaaattaaga agagtagaaa
   127441 aggatatagt atagtgaaaa gaaaactgga agatatacag aagtgaagta caaaaagaac
   127501 aataaacttg gtaaaaacat gtattagcaa tgaacgttga aaaatgaaaa aattaaaggc
   127561 attaagcata aatcgttata taaaaaatat agtgataatg gaaaaacata gcttagaaaa
   127621 attataagca acgggataaa atacaagaag ctgaataatg ataaaattcg ataaaaaaaa
   127681 agcaacagta tagccacaaa tagattgtga aggaaattaa gaagattatg aaaaaaatac
   127741 gcacacgtat tgcaccttca cctacaggta caccgcatat aggtacagca tatatttctt
   127801 tattaaatta ttattttgct cgtataaaca atggaaaagt aattctaaga atagaagata
   127861 cagatagtaa aagatcaaaa agtaagtttg aaaacaaaat tttagagtta ttacattggt
   127921 tagggattca atggcatgaa gggccagata tcggaggaaa gttcggacct tatcgacaaa
   127981 gcgaacggaa caatatttat aataaatatg ttgagaaatt aataaaagta ggtaaagtat
   128041 ttaaatgcta tcgtacaagt gaagaactag aaaaattgcg taaatgtaaa gttgataaaa
   128101 cattaaaaga aaaagattta cagttagatt ataaggaatt aaaatttcgt aaaaaacaca
   128161 attggcctta tgtaataaga ctaaaggttc ctaataaagg aaaatgcgta ttttatgatg
   128221 tattaagggg tagtataaca atgaattggg atcagattga ttcacaagtc ttaataaaat
   128281 ctgacggaac acctacttat catttagcta atgtagtaga cgattattta atggggatta
   128341 ctaacgtaat aaggggtgaa gaatggataa cttcaactcc aaaacataag ttgctttatg
   128401 attattttgg ttggaaacag ccagaatttt gtcacttacc attattacgt aatccagata
   128461 aatcaaaatt atctaagaga aaacaaaata attctattga attttatcga aaaatgggtt
   128521 atttacccca aacaataata aactacttag gtagtttagg tggtgtaaaa acgactaaat
   128581 ggtatagaaa aaatacaaat atgaaaacta aagttgatat aaagagtata tcattaggag
   128641 gtccaatatt tgatttagac aaattatctt ggttgaatgg aatttatata cggtcaatga
   128701 aaaatgaaac gttaattcag gttatgtatg aatgggctaa agactatata cataagattt
   128761 taccaacaat taaacctcgt ataaaaattt taacggatat tattcattta tcagaacaag
   128821 tgttttatgg attacctaaa ttaaaaaagg aagattttaa agttattgct ttgaaaaaaa
   128881 aattacaaat aaaagtacta aaacatttat ggttacaatt agaatatata gaaaaatggg
   128941 acaaacaaaa tatattatat aaggtaaaac aagtatctaa ccagttacaa atgaaaatga
   129001 aaacaataat agctccaatt tttattgcga taaatggaag attaatttct acatcggtta
   129061 ttaacactat agtaattctt ggtaaagata taactcgtat acgcataaag caggcaataa
   129121 aattaatagg aggtataaca ctaaaacatg aaaacaaata aagaatatta ttcaaataag
   129181 gtataaaaaa tatgaaaata gcattagata atgttagtta tttagaagaa ctatacgaac
   129241 aatacaaaaa taaaggtaat gttactgaag aatggcggca aatttttgac tatattacta
   129301 aacaagaatg caggtttaaa actataaaaa catgtgaaaa aaacacaata aaacaaatga
   129361 gcgttttgaa acttataaca aattatcgct atatggggca taaaaaggca catataaatc
   129421 caataagtgg taaaaataaa gtaaaggcga ttcaattgtc attacacaag ttaaatataa
   129481 aagatttaaa caaagcattt aataatggag taggtcaaaa taaatcaaaa ttaaaagaaa
   129541 ttattgatgt tttggataaa acttattgca gctctatagg atgtgaattt aggcacattt
   129601 taaataatgt ggagatattc tggttagagc aaagttttga atctgtactc aataaatatt
   129661 cacaaaaaaa aaatataagc ttgcatattt taggattaat tactgcagct gaagcattag
   129721 aagcttattt atctagtaat tttcctggta ctaaacggtt tggtatagag ggtggagaaa
   129781 ctttaattgc tatgttgtat gaaacaatac aaagagctgg taattatggc attaaagaaa
   129841 tatttatggg tatggcccac agaggacgta taaatgtatt agttaatatt ttgaggaaga
   129901 gcccagctga tataataaag gaatttgaag gaaaacaaat atatgaagca tattcgggtg
   129961 atgtaaaata tcatcagggt ttaagttcaa atataaagac aaaaggtggt gatgtgaagt
   130021 tgaacttagc atttaatcca tcacatctag aaattgttta tcctgtaata gaaggagcag
   130081 ttcgtgctag acaagattat atgaatgata agacaaaagt attacctgta gtggtacatg
   130141 gtgacacagc atttgctggg caaggtgtag taatggaaac attacaaata tcaaaaataa
   130201 aggaatataa tacggggggt acgttacata tcttaataaa taatcagata ggttttacca
   130261 cttataaaca taatgcacga tctacgaaat attgtagtga tattgcaaaa atgtttaatt
   130321 atcctgtttt acatgtaaat ggagatgatc cagaagcggt tcaatatgta actcaaatag
   130381 cagttgatta taggaataaa ttcaaaaaag atatggtaat agatatgata tgttatcggc
   130441 gtaggggcca taatgaagca gacgagccat caataacgca accaattatg tacaaaaaaa
   130501 taaaaaataa tccaacaaca cgtgaacttt attcaaaaca tttattaaaa caaggtttaa
   130561 tatcaaaaag tgatgtaaaa caaatggtga gtttatatcg tcataagtta aattatgatt
   130621 ctaataataa agcttataaa aaaacaactg gaagtatgta taaatttcat gaggaggatt
   130681 taaatgacac atcattttca atgaagcgta tgcgtgaatt agctgtaaaa ttgtgcgatt
   130741 taggtgaact gaaagttcaa agtaaagttg ctaagattta ctcaaatcgg cgtaaattgg
   130801 taagtagtaa tagtataaaa ataaattggg gctttgcgga gctgttatca tatgcctcgt
   130861 tattggatga aggatatgga atacgtataa caggacagga cacaggaaga ggaactttct
   130921 ctcatcgttt ggcagtaata cataatcaaa aagatggagc gaggtggacg cctctgcaac
   130981 atataaaaaa agggcaacat aagtttacga tagtagattc ttctctttca gaagaagcag
   131041 ctctagcttt cgaatacggt tattctacta catcaaaaaa tatgttcgta gcgtgggaag
   131101 ctcagttcgg tgactttgct aatggagccc aggtagttat tgatcaattt atatcttcag
   131161 gggaaaataa gtggggaagt ttatgcagtc taactttatt actgccgcat ggatatgaag
   131221 gtcaaggtcc agaacattct tccgcgcgga tagaacgatt tattcagtta tgtgcggaac
   131281 aaaatatgca agtctgtgtt cctacaactc cttcacaagt atttcattta atacgtagtc
   131341 aggcaaaacg aaaaaaccgt aaaccattaa tattgatgca accaaaaagt ttattgaggc
   131401 acaaatatgc aagatcaagt tttgaagatt tatctaatgg aagatttaaa acagtaattg
   131461 gagaaacgga gaagatcaag ccagatatag taaaaagggt aatacttaca tcaggtaaag
   131521 tatattacga tttagttgct tatcgtaaag aaaaaaatat ttatgaaaca gctattttaa
   131581 gaatagaaca gatttatcct ttcccagaaa aaagtattat aaaaaaaata tctatttact
   131641 ctaagtgtga acatattatt tggtgtcaag aagaacctaa aaatcaaggc gcttggtatc
   131701 aaataaaata ctttttaaat aagaaactta agataagact aaaatttgta ggacgtacct
   131761 ctgcatccgc accagcatct ggttattttg atgcacatct taaacagcag gctaatttaa
   131821 taaaagaagc atttttttaa tttaaagcta ataaaataaa aaggataata aagattaaat
   131881 atatagaaat aaaagcccct agatttcctg aatctgtaaa tgaaggtact gttgctactt
   131941 ggcataaaaa acctggtgat aaaatttcac catatgaact tattgttgaa gtagaaacgg
   132001 ataaagtttt gcttgaggtt gtttcaccaa ctgaagggtt tcttcaaatt ataaagatac
   132061 cagtaggtaa aaaatgcaaa tccgagcaat tgttaggtat tattgtagca caaaaagaag
   132121 aaggttttta tagttcaggt tcatcaagca caaacatcaa acagcaaaaa ttgtgtaaaa
   132181 aagagcaaaa ggtagatgaa tcagaaaaac aagaattaaa acagttttat aaacaagcaa
   132241 tagaattaga agaaagttat tcaccagagg tacgtaaggc taagactagt atagatgttg
   132301 aaaacttatt tgagaatggc acagtacaag ataaaagggt aaatattaga aaagaaaatg
   132361 ttaaatatag tattaatgaa attggagtta aaagagtaca attaagtcgt ttacgtcaga
   132421 cgattactaa acgtatcgtg aaagctcaaa aaaatgctgc aatgttaact acttataatg
   132481 aagtagatat gggtaatata ttagaaatac gcacaaaata tcgagaacta tttgaaaaga
   132541 aacatggaac taagctaggg ttaatgggat tttttgtaaa agcttgtacg gtggcgctaa
   132601 aacagttcaa aaaagtaaat gcagttattg atgataaaga aattgtttat cataattatc
   132661 aagacatagg aatagcagtt tctacaaata ggggtttagt tgttcctatt ttaaggcata
   132721 ctgattctat aaaaatagaa gaaatagaaa aaaaaattat ggattttagg aaacgtggtg
   132781 ttgatggaaa attaagtatt aaagaattaa ctggtggaac ttttacgata agtaatggag
   132841 gagtttttgg atctctgttt tctactccta ttattaatcc ccctcaaact gctattttgg
   132901 gaatgcataa aattcaaaac cgtcctgtag ttttaaaagg agaaatagtt atacggccta
   132961 tgatgtattt agccttgtcg tatgatcatc gtcttattga tggaaaagat gcagttaatt
   133021 ttttattttt tgttaaggag cttttagaac aacccattcg ttttatatta aacatttaac
   133081 tgtaatgaga aaaacaaata tggtatctct ttttgatgta attgtcatag gttcaggtcc
   133141 agctggttac gtcgctgcaa taagatctgc gcaattagga cttaaaactg cttgtgttga
   133201 acaatggatg aataatggaa gagttgttta tggcggtact tgcttaaatg ttgggtgtat
   133261 accttcaaaa actttattag aaatatcaca taagtttatt gatgctaagg cgaatttcga
   133321 aaaaataggt ataaattttg aaaatattag tataaatgta aaaaaaatga tcaggcataa
   133381 aaataaaatt gtttatagct taaatgatgg aattgcagct ttgttcaaag ctaatggtgt
   133441 tgtagtatta agaggatctg gtaagatttt aacaaaaaaa acagtagaag tgttacataa
   133501 aggtaagctt tgtaattttc aagctaagaa tattattatt gcttcaggat ctatacctcg
   133561 ttgcctaaat caggtccctt ttaacggcga tactataata gactctgcag ctgctttaaa
   133621 tttacaagag gtacctaatc gtttaggtat aatcggagca ggtattattg ggatagaatt
   133681 aggctcagtt tggagtcggc taggtagcaa agttactata tttgaatctt tagataagtt
   133741 attaccagtt attgactttt ctttatcaaa acaaatatcg caaattttaa aaaaacaagg
   133801 gttaaatata aaatttaatg tgcgtattat tggtagtgaa attgtaaata acgaagtaaa
   133861 agttagattt atagatcatt ttggtgagca ttgcttaact tttgataagt tgatagtttg
   133921 tattggtagg atgcctttta cacaatcgtt aatagataaa gagagtggtc tagttattgc
   133981 cactaatggc tttattaaag ttgacagaca atgcaaaaca aatttatcag gaatttacgc
   134041 tgttggagac gttgttaggg gtcctatgtt agcacataaa gcggctcaag aaggcataat
   134101 ggtggctgag cttatagccg ggaatcaggt acagttaaat tatgatacta ttccaggggt
   134161 aatttataca agtccagaag tagcttgggt tggcaaaaat gaacagcagc ttatttcata
   134221 tggcataaaa aattacaaaa taggtatttt tccttttgct aattgtggta gagctaggac
   134281 aagtaatgaa atacaaggtc ttgtaaaaat aattacagat gttaacgata taattttggg
   134341 tgtgcatatt attggccaca atgctagtga attaattgct cagggtgtta ttgctatgga
   134401 atttagttca agtgcagagg atttagcttt aacttgcttt gctcatccaa ctctctcaga
   134461 agcaatacac gaagcagctt gtactgcatc attaggcaat acgattcata atatttaatt
   134521 aatcttaatt tcatagaatg gaaattagtt gttacatata cttgttgttt attattaata
   134581 gagtatatat ttctctttca caaatttggg taaattttat tttgtattgt tgccattagt
   134641 taatacaaaa aactaagaat gtactaagtt aaaaattaac agtttatttc tttaaagact
   134701 ttttataaca ggttatttat tgcttgtaca ttaaaaactt ttgttattga tatattaatt
   134761 ttattaacag tttgttgtta gaagtaaaac gttattatta ataattttca taatttggtt
   134821 gataactatt taagatattc tatgttgtgt ttaaaatttg tgcttttttt tttatttttt
   134881 tttgattaag atgttaactg ttttttctgt tttgtttgtt ttatggtgta tgtttatttt
   134941 gtgttttttt ttgcttttgt tttttatgta atatttttaa gttttgttgt tagtttttct
   135001 tctttgtttt tattgttatg ttttttatta gaggttttag gttgctttaa agatttaagc
   135061 tgttgtatta aagagttttt ttttgtgatg ttgtttagag ttttgttgtt tgttattact
   135121 tagtagttgt tagttgttaa aatttgttat tacttattag ttgtatagag aaagtgaagt
   135181 tgtgtatatt agtattgttt gtaaataagg ttgttgtaaa tgtggtataa aggttgttgt
   135241 aaaaaatatt gtattattac tgttgttaat gatagaaata tataaaaata gatgttaagt
   135301 gatggtattt ggtattacta aatagttgtg tgttttgtgt taggcataat tagtaaaggt
   135361 attgtggttg tgtattatgt gagattgtaa aaggttggtg gttgtaaaac agttcgtggt
   135421 taaatgaaaa agtgttgtat tataaaaaga aaaaaatagt aacttatttg tattttttat
   135481 gaatggaatt gggtgaaagg tgtataatgt gtgtatttgt attacatgaa aaatgaaatt
   135541 gtattgtatt tagtattatt attattgtgt taggtgatgt ggtaatgtgt tgtagttgtg
   135601 tatttgatga tttgtgtaaa tgtgttgtag tagtatatgg tgtaagagtt ttaaaaaggt
   135661 tgctggtttg tgtagttgtt ttaaaagaaa gtaaaagatt gctggtttgt gtagttgttt
   135721 taaaaaaaca agtaagaagt tgtaaaaaaa aagaaggaaa aggaaaaaat tggcagttgg
   135781 cagttggcag ttggggttgg ggttggggtt ggggttttgt agtcgtatgt tgtaggtgtg
   135841 atatgtataa gatgttagat gttagatgtt agatgttaga atttgttgtt agattttagc
   135901 ttttagcttt tagctgttag ctgttagctg ttagctgtta ggagttagga gttgtgctaa
   135961 atgtactttg ttattattta ttagcagtta gcagttttgt gaggttgttt tgtgttttga
   136021 agtttgttaa tttgtgtaag gtggaagaaa aaagttataa ttgttagtaa ataaatgtgt
   136081 tataaaatat taaaagaatt tatataagtg gtgataagta aaaggtaggt tgtataaaag
   136141 ggaaaaaaaa gttgtagtaa aagttgtagt tagtttatta atggaaaaga tttataaaat
   136201 aaacagaagg gatttagtta attgaaaaat gtagagggtt aaagtaagat aatagattgg
   136261 tgttgttgaa ataagtagta aaattagtaa tagtagtaag atgtaaaaga agggttgtta
   136321 agttggtagt aatagtaggt aaatgtaaaa gaagggttgt taataaggac aaaaatatga
   136381 attatgaaat aaatatatta ttaaatgtaa ataatgacaa tttaacatca gaaaatataa
   136441 aaaagttaat taaaattatt attgaaaata atggaagaat aaccaagttg gaagacttag
   136501 ggaatttaaa tttatattat ttaataaaaa agcaaaaaca agctaatatt atattaataa
   136561 acatagattg tgaaaaatat gttataaaaa aattagaaaa aagacttaaa tataatgaag
   136621 tgataattag atatattatt ataaaaaaat ctaaggcaaa aataaaagtt aataagtagg
   136681 aaaaaatatg ttatttcgta aaaaaaaata ttgtagattt acggctgaaa aagttaaaga
   136741 aatagattat aaaaaaaatg atatattaaa attatatatt gctgaaaatg gaaaaataat
   136801 tccaagtaga ataacaggta ctaaagtaag ataccagaga aaattaacta aagcaataaa
   136861 aaaagcaaga tactttggat tattacctta tactgataaa aattataaca aaaatggggg
   136921 ttgttgatag atatgaatgt tatattaatt tcgaaaaata gtaacagtgg aaaaaaaggt
   136981 acgatagtaa gtgtaaataa aggttatgct agaaactttt taataagaaa aggttttgca
   137041 attatagcaa agaaaaaaaa tatagaatat ttaaaacaaa tgcgtaagca ctatttaaag
   137101 gaatataagc tatatatata caaaataaaa acaaaattaa aaaatgtaaa gatagagata
   137161 ttttgtaagt caggacaaac aggaaaaata gttggttcga taggaaggcg ttatttatca
   137221 aaagtttttt atgaaaagta tgaaattaaa ataaataaaa agcacataac cataaaaaaa
   137281 aatataataa aaaagtttgg agagtataaa ataagtttat atgaacaaat aaatataaaa
   137341 ataaatatac agaaatataa atgaaaaaaa tcattaatga taaaaaacaa accaaaacac
   137401 ctcctcattc agtagaagca gaaaaagcac tactaggtgg tgtaatgctt gataatgccg
   137461 cgtggaaaaa aatatctgaa attattaaaa atgaagattt ctatagtata gaacataaat
   137521 atatatttga tgccattaca catatagcag aaaaaaataa taaagtagat atggtaacgg
   137581 ttgcggaatc gttagaaaca aacaataaat tacaaaaaat tggtggaata agttatttaa
   137641 cagaattatc tagaaatact cattcaatac ataatattgt tgcttatgca gatatagtta
   137701 gagaatgttc aaatttgcga aatttaataa gaatctcaaa aaaaatagca gaagaagctt
   137761 ttaatagaaa tggtaaaaag gtgcaagaca taatacacaa agctgaaaaa ttaatattga
   137821 caatggcaga atcgagatat agagttaaaa aaacaaattt attaaattta aatgaattat
   137881 taaataaaac aataaatagt ataaataaaa tgtatagtac aaaaagttct atgactggtt
   137941 tactaacagg atttaatgaa ttagataata tgacttctgg ctttcaaaaa gcagatttaa
   138001 taataatagc aggtagaccg tctatgggta agacgagttt tgcaatgaat atcgtagaat
   138061 atattataaa aaccaataaa tctgatccag taataatctt ttctatggaa atgcctgcag
   138121 agcaattaat attgcgattg ttatcttcag taggacgtat agatcaaacg aatataagaa
   138181 aaggtaatat aggagaagag gattggttga aattaacgga atcattaaag aaaataaaga
   138241 attgtaaatt atatatagat gataccccaa tgattacccc aatagatata agaaaaacaa
   138301 taaaaaaatg tataagagat acgggaaaaa taagtttaat aatgatagat tatttacaat
   138361 taatgcatgt atcttcttct tttatatcat ataatcgtac ggctgaaatt tccgaaatat
   138421 ctagatcttt aaaaagtata gctaaagaat ttaattgtcc tatattagct gtatcacaat
   138481 taaatagatc attagaacaa agaaacaata aacggccaat aatttcagat ttaagagaat
   138541 caggtgcaat agaacaagat gcagatttaa ttttatttat ttatagagat gaagtatata
   138601 atagtgattg tttagataat aaaggtattg cggagttaat aataggaaaa caaagaaatg
   138661 ggccaatagg tgttattaac attagattta caggaaaata tactaaattt gaaaattaaa
   138721 aaaacaaaag aagtaggttg aaaaaagaat ttataagaaa caggtataat aaacattttc
   138781 atttacactt aaataattaa tataaaaatt ttgattagat tgtagaatta ggatcatgtt
   138841 ccgtttatga gtatgtttta tttacgaacg aatcttttaa ctacatacaa cataaacagg
   138901 ttattttata tataactaat acagaacaga aagcagttat aaaaaagtaa caaacatact
   138961 agttattcaa tagaaattga taatgagata aaaaaaagtt attaaaattt aaagtgattg
   139021 aagtaacttt aaaagtattt gagttatagc aaggtttaat tataaaatat atgtaaaatt
   139081 cactaataaa taaaatatat ggattaaatt acggtttcaa aacgaagtag cacagaaaga
   139141 gagttgtagc ttttattgat aaaagtttgt gtagtatttc aattagtgat tgtacaaaag
   139201 ttttgtaaag tgtttacagt atttacttaa agttaatgca ttaaaagttt gtaaaagaag
   139261 ttaaaataaa gttaagttaa taccttataa taaataagat taaacgataa taaacagtat
   139321 ataaattgta agaaaatatt cttcaaagaa acggcaaaca ttacaaaaga aattaaagtg
   139381 ataaaaaaat aggtcaaaca aaaaacaaca aagcaaaaat attaacaata aactaatttg
   139441 taaaactaac aaagacaata attgaattaa aataaaggat atttaagttc ttctaaacac
   139501 caagtagggc gtataagaag tttgttagtt attttttctc ctgaagtgag cctcaaagct
   139561 ccgacataag caatcattgc agcattatct gtacaaagaa cttggtcagg aaaagtaatt
   139621 tgaaaattat taagtttatt tttaaaaaac aaattaaaat gtttacgtaa agtcttattt
   139681 gcacttacac cgcctgaaat tagaagacaa gatctaccat aataaattaa ggctttataa
   139741 catttgtagc ttagcatatt aagaacatat tcttcaaagg attttgctaa attagcctta
   139801 tattgatatt tattagtgta tttgaattgt tttaaataat ttaaaatata tgttttaagt
   139861 ccagaaaaac tgaaagttat attatttctt aatattttag gaaagttttg tttttttatt
   139921 ttaccaaaac aggctaaatg ggataacctt acccctccgg gataatacag tttaaggact
   139981 tttgctattt tatcaaaagt ttctccaaga gaaacatctt tggattctcc tagtattttg
   140041 taatggccta tattttgaac atcaattagt tgagtattac ctccagaaat taataaacaa
   140101 ataaaaggaa aatcaggttt ttttttattg atcatagctg aaaatatatg cccttctaaa
   140161 tgattaattc ctaaaatagg cagtttaagt gtataagaaa tgctataagc aatataggct
   140221 ccaataagca aagattggta taatccaggt cccgcagtat aggctattgc gttgatatta
   140281 gttgtatgaa tttgaaattt aaagaataaa gatttaataa taggaattat tttatttaaa
   140341 tgataaaatg aagaaaattt tggtatgacg cctccaaaaa tagtatgtat agtttgagta
   140401 tatttttttg ttgtaattaa accagactta gtatcatata tggcaatgca tgtgtcatca
   140461 caagatgttt caattcctaa aataatcatg ttactattat attatataaa acttttaaaa
   140521 ggaaaaaaaa tgccttatat taaaataaga gagaatgaat catttgaggt tgctttaaga
   140581 cgttttaaaa gatcttgtga aaaaggaggg ttattggcag aagtacgtcg cagagaattt
   140641 tatgaaaaac ctacaactgt tcgtaaacga aaagcagctg ctgctataaa gcgttatatt
   140701 aaaaagatta agcgtgaaca tacccggttt gaacgtaaat attaatttcg ttaaattcaa
   140761 caaacatggt ataataaaca cagctaataa cagcaaatac tttaaaagca acctcaaaat
   140821 tctaattaaa acaacaaaac aacatctaat aaataaacct caaacataac ttaaatctta
   140881 aaacttaaaa gcaacctcta aaagctaaaa gctaaactct aaactctaaa atcttaaatc
   140941 ttaaatctta aaacttaaaa gcaacctaaa acatctacta acaaataaac ctcaaacata
   141001 acttaaatct taaatcttaa aagcaaaaaa taaccaacta ataaaaaata aaatgcaaga
   141061 aaaaaaaaca taacagctaa cattaaaaga agataacagt aaacaaagaa caaaggtata
   141121 aacaaaaaaa acggaatatg cagaacatca actaaatata ttaatgtatg taaattatac
   141181 acatagagtg caatataaaa atagttcagg agtagaaagt ggaaagtagt tgattaaagc
   141241 aatataagta atattataaa attagtgtga cagagagagt aaaaataaag attatgttga
   141301 gaaaaatatg tttgaaatat tagagttaaa tataaaagag ttaattaata aaggtaaaga
   141361 acaaggattt ttgataaatt cagaaatttg tgagttgttt gataatgaaa aagtagatga
   141421 gatcatatgt atcgttaaag acaaaggaat aaatatcatt gacaaaatat cagaagtaga
   141481 aaatatttat aagaatgttg aagacaaaaa tatttgtaaa aaagaaaatg atattcgtca
   141541 ttttgatccc gtgcgaatat atatgagaga aatgggaaaa atagatttat tagatagaaa
   141601 aggtgaaatc gaaatagcaa aaaaaataga agaaggtaca aaagaaatta tggcagcgct
   141661 agtatattta ccgggagcag ttgattatgt attagaaatt tatgatttaa taataaaaga
   141721 tacagaagta aatttttatg atttgtttac tggttttatg tattttaaaa aagttaaaaa
   141781 agaagagaaa ttaaaagcaa aaaataatgt attaattagt gaaacgtata atgaaggacc
   141841 agatcatata ttgacaaaaa atttgtttga aaaaattcgt aaacaaaata aacaagtaaa
   141901 aataaacgtg ttaacatatg gttataagtc aaaagaagca aaaatggaat taaaactttt
   141961 atcaaagtac ttttcaaaaa taaaattctt gccaaaacat tttgaagggt tgttaagtaa
   142021 ggtacgttta agtataaaaa atataagatt tcatgaaaat ttgatattaa aatacatggt
   142081 aaagatggta aagttatcaa gaaaggaaat tataaatagt tttataggta atgaagcaaa
   142141 tttaaagtgg ttagataaat ttatattaaa tacagagaaa acaattagta gaaaaaacta
   142201 tagaagtaat attctaaaat cacaaaaaaa aatattatta gaacaacaac aaataaattt
   142261 atcggttgtt gaattaaaag aaataaatcg aaagttgtta ataggagaat ataaggctca
   142321 taaagcaaaa caagaattga ttgaagctaa tttgagatta gtaatttcaa ttgcaaaaaa
   142381 atatacaaat cgtggattac aatttttaga tttaattcaa gaaggtaata taggtttaat
   142441 gaaagcagtt gataaatttg aatatcgcag aggatataaa ttttctacat atgctacatg
   142501 gtggatacgg caagcaataa cgagatcaat agctgatcag gcaagaacaa taagaatacc
   142561 agtacatatg atagaaacaa taaatagatt aaaaagatta tcaagaaaaa tgttgcaaga
   142621 aagaggcata gaacctactc cggaagaatt aagcaatcga cttgaaattt cagaaaataa
   142681 aataagaaaa attttgaaaa ttgcaaaaga acctgtttct attgaaacac caatagggga
   142741 agatgaagat tattatttaa gtgatgtgat agaagataat attacagcat cacctataga
   142801 cgcagcaaca gatgaaggat tagtggaagc aacaagaaat gtattaagtg agttaacagc
   142861 tagggaagca aaagttttaa gaatgagatt tggaatagat atgtctacag atcatacatt
   142921 agaagaggta ggtaagcaat ttgatgtaac gcgtgaaaga attcgtcaaa tagaagcaaa
   142981 agcattgcgg aaattaaggc atccatcacg gtcagaagct ttaagatcat ttttggaaga
   143041 gtagtgagaa tgaaattaat tgtggaaata taaatgaata aaagaatata tttaagttta
   143101 ttacttattt tgatcttaaa taaggaagga tatatacatg tattaactcc aggtggaaaa
   143161 gtatgtttag aacagaagta tttgatcttt atagcaactt tgttaatgtt gattattgtt
   143221 attccagtta tattgatgac aataaaattt aattataaat atagagaaac aaacaaaaaa
   143281 atagaatata aaccagagtg ggattattca aaaaaagttg agttgatagt ttggggtgtt
   143341 cccgttatga ttattttaat tttagggctt attactttga aaagtactca tgaattagac
   143401 cctcaaaaaa cacttatcaa caacaaaaat aatgtaataa cagtagaagt aatatcttta
   143461 gattggaagt ggttatttat ttataaaaaa ataggaatag caactataaa tcaattagtt
   143521 ttaccaataa atgttcctat agatttaaaa ataacttcag aaacagtgat gaattcgttt
   143581 tttatacctc aaatatgtag tcaaatgtat gctatgtcag gaatgaaaac tataaattat
   143641 ttattgtcaa acaaaaaagg tacttatata ggattgtcta ctaattttag tggaaaagga
   143701 ttttcaggta tgaagtttaa agtattagta gtatcattaa aaaaatttga aagttggata
   143761 aaaaaaataa aagaatataa aagaaatata aactataaaa tattagttaa agaaacaata
   143821 aataataaaa tcgaatatta ttcgtcttta gaaaaaaaat atttaaaatt attaagtaat
   143881 aaaggagtat aaagatgtta ggtagattaa aatttgagtc tataccttat aaagaaccta
   143941 taattttatt tacaggaata ttcgtctttt tagttattat tttaatttta agtatcataa
   144001 cgtatttaaa aaaatggata tatatttgga actactggat aagaacattg gatcataaaa
   144061 aaataggtat aatgtatatt atatttgcat taattatgtt aatacgtggt tttacagatg
   144121 cagttatgat gagattacaa caagttatag cttataaaaa caatataggt tatttacctt
   144181 catatcatta tgatcaaata tttacagtac atggcgtaat aatgatcttt tttatggcga
   144241 tgccttttat gtttggttta atgaatataa tagttccttt gcaaattggt gcaagagatg
   144301 ttgcgtttcc gtttttaaat tcattaagtt tatggttaac agttttttca ggcgtgttaa
   144361 taaatatttc tttatttata ggtgaatttg cttcaacagg ttggttagcg tacccacctt
   144421 tatcaggtat tgaatttagt aaaggagtag gggtggatta ttggatatgg agtttacaaa
   144481 tatcaggtat aggaacgtta atcgcaggca taaattttgt agtgactatt ttaaaaatgc
   144541 gtgcgccagg aatggaattt atgagattac ctattttcac atggacaata ctatgtagta
   144601 accttttaat aattatgtcg tttcctattt taacagctac gatttcttta ttaactttag
   144661 atagatattt aaatatgcaa ttttttacta atcattttgg tggaaaccca atgatgtatg
   144721 taaatcttat ttgggcatgg ggacatcccg aagtctatat tttaatttta cctgcgtttg
   144781 gaatctattc agaaatagtc tctacatttt gtaaaaaaaa gttgtttggt tataatttgt
   144841 tagtgtatgc aactattgta ataacaggat tatcatttat agtatggttg catcattttt
   144901 ttactatggg tgcaggtgca gatgtaaatg cattttttgg tatttccaca atgattattt
   144961 caataccaac aggcgttaaa atctttaatt ggttattcac catgtataaa ggcaaaattg
   145021 aatttggtat tccaatgtta tggacagtag gctttttaat agcgtttagt attggaggta
   145081 tggcaggagt tttattagct attcctggtg ttgatttttt attacataac agtttgtttt
   145141 tagtagctca ttttcataat gtaataatcg gaggtgtatt atttggatat ttagcaggtt
   145201 taaattattg gttccctaaa atatttgggt ttaaattaaa tgaaaaaata gggaaatata
   145261 cagttgtttg ttggttaata ggtttgtttg tagcattcgt tcctttatat attttgggag
   145321 tattaggaat gacaagaaga gtcagttatt ataataataa gatttggcat agattcttat
   145381 taatcgcaat gtttggaaca ataataattt tatttggcgt aattggtcaa gtattacaag
   145441 tcattagaag tataatagaa aaagataata ataaagatta ctcaggtgat atgtggaatg
   145501 gaagaacatt ggaatggagt atatcttctc ctcctaacag ttataatttt gcaaatatac
   145561 cctacataat agatagggat caggttttgt tgttaaaaaa aagacaatat gttaaaaaaa
   145621 ataaatataa aaaaataaaa atgcctaaag atacttgtaa agcgtttttt atatctttat
   145681 ttagtttaat ttttagtttt tcaatggttt ggtacatatg gtggttatct attatcggat
   145741 ttgtaggaat gataagtacg tatatgtttt atttgtatag tacaaagaaa gtttcttata
   145801 taaaggtaga ggaaataaaa aacaatgaaa aaagatttat gtaaacttta atggtaataa
   145861 aatgtataaa atagataagg taagtgaaaa gaatattttg ttaggttttt ggatatatat
   145921 tttaagtgat tgtatattat tttctgtatt atttgctgtg tatgttttgt taagtaaaaa
   145981 cactatccgt tataatatgt gtctggtaaa tatagaaaca ttaatcttgt tattaagtag
   146041 ttttattata ggcatagttt ttttaaaatt taaaaagaaa caaattgtat ttaatttatt
   146101 tatagtttta ttattaggtg tattatttgt aattttagaa atgaaagaac ttataaattt
   146161 aataaacaac ggatttacac cgaaaacaag tagttttatt tctgcgtatc ttactttaat
   146221 aggaacacat tgtatacaca ttgttgtagg tatatattgg ggaatatgtt tattactaaa
   146281 tattttattt aaagggttaa ctataaaaaa taaaacgagt ttattatgtt taagtatttt
   146341 ttggcatttt ttacatatta tatgggtgtg tatttacacg atagtttatt taataggggt
   146401 attatgattt gaatttaata aatcatctaa aagattgtat atttggattt ttaatttcat
   146461 ttatattaac aacattagca tatatgtttg tagtaaacat aagttttcca atattagtaa
   146521 ttaaactagt cactttatta tttgctgcaa tacaaatatt tgttcaactt atatatttta
   146581 taaatataaa agaagtttct aagttagaca aaaatatata tattggatct ttattattta
   146641 cattgataat aatttttatt atactaggtg gttcattatg gattttttat aatattaatg
   146701 gtaaataaaa actatttagt aatagcaaaa ccaaatataa taataggaaa tgttatttca
   146761 attttagggg gaattttttt atcttataaa tggaatataa aaatattaat aggaagtttg
   146821 ttaggtataa ttttaattat agtatttagt tgtatattaa ataattacat agatttagac
   146881 attgatagta tcatgttaag aactaatact agagttttag taactaattt tctttttata
   146941 aaaacggcta taaattatgc ctatatattg tttcttttag gattagttat actgtataaa
   147001 ttaacaaata tattagttat cagtttgtca ttaataggaa ttgtaattta tatcttaatg
   147061 tatagtttat attataaaag aaactcacct tatagtacat tgataggtag tttagctggt
   147121 tcacttcctc ctttaatggg gtattgttct attagtaaca atatagattt agcagcaata
   147181 ataatttttt taatttattg gttgtggcaa attccgcatt cttattcaat cgctatatta
   147241 aaattaaatg aatatatgtt agcttcaata ccagtttttc caatcagtaa aggtttatta
   147301 acaacaaaaa aacatattat agtttatatt ttttgtttta taattgcaga atttatgttg
   147361 tttttaaatg gttataccgg attgttttat tttagtttaa tgtccttact tagtttttat
   147421 tggttatttg tggcaatatt aacttataaa agtaatcgag ttgaatttgt tactaaacaa
   147481 atttttttta tatcaatact tattattgtt tgtttaaatt taatgatatt tattgacgtt
   147541 aaaaaccctt aataggagta ggagagatac ctgagtggac aaagggagca gactgtaaat
   147601 ttgccgcgta agcttcgaag gttcgaatcc ttctctctcc atttacatta aagtttttat
   147661 ctctcttgtt tgatttttta aaacctaact acatatctct ttttgttttt gtttttattt
   147721 ttctttttta aaacttaacg tgttcctttt tttattcagt tgtttctttt tttttacaac
   147781 gttacaatat tttaaaatta aacccttaca ttcaactctt atctttaacc acaaccacaa
   147841 ccaaaacaaa aacgtgcttt agatattaaa atcttttctt aaacccaaac cctctttaaa
   147901 tcaacaattt ttaacgcctc tactttaata ttacatcctc aaacattata taataactaa
   147961 cctctacctt taaatcttat tatctaatct aacaaatatc taccttcttt tacttgttat
   148021 ctaatctaac aaaattctat gaattaactc aacaaaacaa tatctaaatt ctaattaata
   148081 aaacaaacaa ctattaaaca aaactctaaa ttctaaaaca acaaacctct aactaacatc
   148141 aaagcatcaa attaataaac atctaacaga ctattaaaca aaactcttac ctctaacaga
   148201 ctaaaaaaat ataacataaa acatctaaaa gctttaaaac acctcaaacc tacaaacgct
   148261 aacttcttaa aaacaacatt aaaaaacaaa catcaaaaaa aataaaactt aaaacaaaca
   148321 tcaaaaaaat aaaactcaaa aacaaataac atataaaaga ctaaaaaaaa acaaaacatt
   148381 atacagtata catcataaga gattaacagc ctaacatctt atcatcctaa tatcataaat
   148441 tcataagagc ttaacagctt aaacttcaaa atttcaaagc ttttaaattt gaaaaactca
   148501 taagagctta agattttaca acactacaat tctttacttt tttacaacaa ttactattac
   148561 tcacttaact tcttacaaat tatttaatat atatacaatc aacacatatt tcattacaac
   148621 taagcctata acaaacaaca tatttacttt tcccataaac aatatttttt cttacaacaa
   148681 aacttcttgc aaaacctagc ttttaacaac gtacataaat tataacttca tacatcaata
   148741 caactattct tctttttttt ttattttctt aattcaatac aattctactt ttgtttgtca
   148801 atacaactct acttttgttt gtcaatacaa ctaccacgta tatacatata aattatgtta
   148861 aaagaataat acaacaaaaa gacaaaaaag attgtaaaaa aacaaacaga aaaggtagaa
   148921 aaatgtatat cagaaaaaaa aacatacaaa gacagaaaaa atatattatt aaaagaaaaa
   148981 taagaaaaac aagaaaaaat cggagacaaa aaaaatgaca ggtaaaaata tcataataaa
   149041 tgcatttggc aaaaataaaa ttgatacagg gaattctgaa gtgcaaattg caataataac
   149101 taacaatata tataaattac aaattcattt aaaaaaaaat aaatatgatt atcattcaca
   149161 actaggaatg actcgtatgg tcaataaacg tagaaaactt ttaacttatt taaaaaaaac
   149221 acaagtttct cgttataaac atttagtaaa aacacttaaa ttgcgtcata aataaaatac
   149281 ataaaaaagg ataaaaatat tgagttcatt tgtaaaaaaa cagtttaagt atggtggaaa
   149341 aactatttgt ttagaaactg gtaaaatagc taaaaacact aaaggtagtg tagttataac
   149401 aattgacaaa acaatagtgt tgtgtacagt agttgtaaac aaagttttaa aaaacaaaca
   149461 gtgtcttcct ttgtctgtat tttatcaaga aaaatattat gctgcaggta aaattccagg
   149521 tggctttttt aaaagagaag gccgcgctac agaaaaagaa atattaacat caagactaat
   149581 tgatagacct ataagaccaa atataaacaa cttttataat aatgaaatac aaataatttg
   149641 taccgtgctt tctgctaaaa aaaatacaga tattaccgct atgattggta catatgcagc
   149701 tctaggtatt actgatatac ctttaaaaca aagtatgggt gttgctagag taggttttaa
   149761 taaagaggtt ggtttttggc ttgatataac taaagaaaaa tgttcagaac tagatatagt
   149821 cgtagccggc acaaaaaaat ccgtattgat ggtagaaacg gaagcaaaac aaaaaacaga
   149881 ggcaataatt ataggtgcta ttagttttgc acatcgagaa ttgcaagtcg ttataaaaaa
   149941 tataaaggaa tttagtaaag attataaaac taaaaacatt aataacaaat ttaaatcaaa
   150001 taaactaaaa gttcatatat cttcttttaa agattactta tttaaaaaat ttaatcatag
   150061 tattaatgat actttttata tagttgataa aatcaaaaga aaagaggcat tgataattat
   150121 aactaaccaa gtgtttgaaa catttataaa tcacttttta acactttttt atatttatga
   150181 aaatttgaac ttaataatta aaaaaatctt tataaacttt ttgttttcca taaaaaaaag
   150241 aattgatggt cgtgatttta aaaccattcg ttcattatcc attgaattat gttgtttacc
   150301 ttgtactcat ggctctgctt tgttttgcag gggtgatact caagccatag ttgctctaac
   150361 tctgggaagt ttacgtgatg ctcaatttat tgaaggatta gaagaagacc gttatgataa
   150421 tataatgttt cattataatt ttacccctta tagtgtctgt gaaataggtt ttataggtat
   150481 gccaaaacgg cgtgaaattg gccatggtaa tcttgcaaaa agagcaatac ttggtgttgt
   150541 atctaaagac gagtttccat actcaataag aattgtttca gaaattactg aatcaaatgg
   150601 ctctagttct atggcgtctg tatgtggtgc ttcattagca ttgatgcatg caggagtacc
   150661 attaagaaca acagtagcag gtgtttctat gggtttgata acaaaaaaag aacacttttt
   150721 cgtacttaca gatattgtag atgaggaaga taaatttggt gatatggatc taaaaattgc
   150781 tgctacattt aaaggtataa cagccttaca aatggatata aagcaacaag gcagtaaaac
   150841 ggatcagaaa gagattttac aaaggacttt gaatcaagct ttagaggcta taaaacagat
   150901 tagtgcgaaa atgaatgtag taataagtca aagtagaaaa agtatatcta taaacgcacc
   150961 tagttatgtt gtattaaaaa tagaaacaga aaaattacgt gatgtaattg gtaaaggtgg
   151021 tactactata aaaaaaatat gtgagtttac caattctgct atagaaattc aagatgatgg
   151081 caatatacat atttatgcca agactaaatt aaatttacaa aaggcaatag aagctataaa
   151141 gttgattact gaagaaacaa aactaaacaa gttatataga ggtaaagtta tacgcatcat
   151201 ggaatttggt gcttttatta atttattgcc tggtattgat ggtttagttc atgtttcaca
   151261 aattagttct tgtcatgtta caaatataag agaatttatt agtgaaggag atattgtgac
   151321 ggtaaaagtg ttagaaaaag atcataaagg aaaacttaaa ttatccataa aagaaataga
   151381 tcctattgaa aaatcaatat ttgaagctaa aatacaatca tttatataat acacttcttt
   151441 gcaatttaca tcaattaaaa gttactgtct tgattattgt agttatgttt gtttaataaa
   151501 aaaaccaaag ttgtataaag tgtaaaaggc tcttataaaa gtttgttaag ttaaattaag
   151561 tcatgttgaa tttatataat atattaatta ttaaaaatta atggattttt aagttactag
   151621 atggttcatt tctatatttt ttttgttaga taattttcgt ttttatgctg ttagagactt
   151681 tgtgttagtt gtgattttta tgttgttatt tattaaaatc tgttttaaat tttagagttt
   151741 tgagtttaga ggtttgtttt aaagctttta gaggttagtt tttaaaagat aaaagattaa
   151801 agattaaaga ttttagagtt tgtagtttag tttttaaaag attaaagatt aaagatttta
   151861 gagtttgtag tttgtagttt gtagttagag gttagaggtt agaggttaga ggttgtaggt
   151921 tgtaggttgt tctttgttag ttgttagttg ttagttgtta gagtttagag gttagaggtt
   151981 gtaggttgta ggttgtagta aaggttattg ggtaatagta gttgtttgtt tgttgtttgt
   152041 tgtttgttgt ttgttgtttg ttgtggttgt ggttgtggtt gtggttgttg ttgttagagt
   152101 attgctggaa aaaaaagaag agatggtgta ttaaaactat atgtaaaaaa ataatacatt
   152161 ggtaagaaac aaaaaagtta tatgttgtaa tagttagatg cgagaattgt tatgttaaat
   152221 ggtgtgtaaa tggtttgttt aagagttgaa acaaaattgt tttttttcgc taaagaatta
   152281 aaagacttgt tcttatacgg ttgtatgtat taatatgtaa tattatatag ttatttcagg
   152341 taatgttaat taatgttatg ttaaaaaatg tataatttag tatttgaggt aaggtatgtt
   152401 atatatagaa aggtaataga agtgtttgag gttatatgtc ttatgtaaaa aagtttgtgc
   152461 ttttaaatta ggtttaatgc tgtaggttaa gaatatgatt taaagttgta tttatataaa
   152521 gttgaagaaa agaagtgtgt ggtgtaaaaa gaaaggagag gtataagaag aaaagaagtg
   152581 tgttggttat gtgttaagtt tggttgtagg atgtgagaaa taaaaaacaa aagagtttgg
   152641 ttgtaggatg tgagaaataa aaaacaaaag agtttggttg taggaaaaag gttttgtgga
   152701 aagctgtgat aggagtggag aagaagcaaa agtgttaaaa gttattattt gttataggca
   152761 attaattaat ttaaagttga aatttgttaa aggctaagtc ttttgatagc aaacattgta
   152821 taaaattgcc gagctggtga aaatggtata cacgcaggtt ttagatgcct gtgtcataag
   152881 aatgacttgg gggttcaaat ccctcgctcg gtaaaatatt ggtataggaa aaataatatt
   152941 aaaaataata gattgattga agtggattgt gaaggttttt taaaaagtat aaagaattgg
   153001 agtccttatg tgggatacat aatagcaaat aaagaaggcc gtaaacttca taaaccgcac
   153061 tgggaaataa tattgttatt acgtaaattt tacgaaacat ataaaatagc acctaatatg
   153121 gtaactttaa taaacgaact taaatttata aattataaaa agggaaattc gatatattta
   153181 cttaaagttt ttagatcata taaaaaaaca atgataaaga aaaccactag cacaaataaa
   153241 aaagattata aaacaaaata taagatgaca gtaaaagcaa aaaccacaaa aaaaacacgt
   153301 ttgtttacat acgtgcataa aaacacaaac attacaaaaa agaaagaata tatgcttaaa
   153361 ctctatataa atgcagaaag tcctgctcgt attgcagcta gaatagcagg attgccgaaa
   153421 cccaataatt gtatgtaagt atattaaatg aagaatatga acaaatcaaa gattattatt
   153481 actaaaagcg cacaaaaata tttagctaat cttttatata atcataatat ggcaactggt
   153541 gttagaattt ttataaacaa acaatatgcg gagcctagta tagaattttg ttataaatta
   153601 acagataagg acataaaaat aaacttaaca aaaataaatg tattcttaga gaaagacagt
   153661 ttgcctttta taaaaaatgc tgtaatagat tatattattg atagattggg tggtaaatta
   153721 acaattcaaa tacctaaaat tgaaacaaac tggaacttgg aacataaagt taattttata
   153781 attgataagg aaattaatcc tattttagct actcatggtg gctttattag attaataaaa
   153841 gttacaaaag aaaaccttgc tatatttcaa tttgagggag gatgtaaagg atgtgtttca
   153901 gttgatttta ctttaaaaaa gcatgttaaa agaattttgt tagagcgtat accagaatta
   153961 acagaaattc ttgatttaac agatcatacg gacaacatta aagcatatta caaaaaaata
   154021 tgagtaacat taaagctgtt caaaaaaaaa ttataaagga attaaagttt tttgataact
   154081 ggatagaccg ttataaatat atacttgatt taggtaaaaa attgccttca atgcccgcta
   154141 aatggaaaaa acctaaatat cttatttctg gttgtcaatc taatgtatgg attcatcata
   154201 aatttattga taataaagtt cattttattg ctacttcaga tgcatcaata gttttaggat
   154261 taattgctat catattaaga atttataatt atagaaatcc aagagaaatt ttatctacac
   154321 cattagatat tgaaatgttt gtagatttag aacaacattt atctatgaca agacataatg
   154381 gattgaaggt tatgttgtca catatttatt atatagcatc tatctatata agaacttagg
   154441 tgatattatt gctttttttg ctatgttatt agaattgttt aataatttgt tataaaaaca
   154501 actaatacgt ccagaatgac aagaagggcc atattgatct actttaaata aaagagtatc
   154561 tccatcacag tctaaatata tttcttttaa taattgtata tttcctgatt gttctccttt
   154621 tagccaagtt ttacatcttg atctagacca ataacaaaca taaattccaa gttgtgtatc
   154681 taataaaata aatttattta tccaagctaa cattaagact tcaccactat catattgttg
   154741 agtaattaca ggtattaacc cttcttgatt ccaatttata gattcaataa caatatcatt
   154801 taaatagtta tcatcaacaa tataaaagtc tattgattga aataaaattc gttgtttcat
   154861 acttttaaaa attttttaat agattttttt ataaattcaa aattttttgc ttttgttgtt
   154921 aacagattct ttactatatt ttgcttttgt taaaccgttt tctcaaactt tttcactttt
   154981 aatactttta tctattactt attcacttta aacttgttta gtacaacact ttgtttctca
   155041 ttttgccatt tatactttct ttttgttatg ttctgttaaa cttttactta aattggtctt
   155101 tataacataa tctttttttt atttcttgat ttgaatttag tttttttata aattttacct
   155161 tattttactt tttattgggt tttatatacg tgtctatttg cctgatgtta acatatctac
   155221 attgttgttt attttattgt tttacaatat acaccacttt tcatcataca atataagttt
   155281 tattcaactt gataactcat acaatataag ttttatttta tacctattac aaaacctata
   155341 ttacacatca tttcatttaa caatttttca acacttttct tataactcat accatcatat
   155401 acaacatatt cttttttcca ttcctatgaa tacatccgtt tatataataa cctatttaac
   155461 aaatcaacct tttatccact aatacctacc ttataacaca tatattatac aatacattac
   155521 ttataacaca tctacttttc ttttcacttt ttatataaca tctaattttt aattaaacga
   155581 agttaccagc ataacaacta ttttaaaaaa catataaaat aaataaaaga tcaacaatta
   155641 tcaaatacac aactatttct taacaaataa accttttaca taaaccattt tttcatatag
   155701 catttgccta ttaaacacaa accttttaca cacaacaaaa aaaattacta ttttaaacta
   155761 acccacaacc tcataaaaac ataaacaaac tactactaaa ccctaaacta caaatcaaaa
   155821 cctttacatc aaaccaacac ctctattttt tattgttgta ctacttttac acttaacacc
   155881 tctatttttt attgttgtac tactttaaca cttaacaact ctaaaattta ttgttgtact
   155941 actttaacac ttaacaccag aacttaaaat catacaaatc attttcctaa cacacaactt
   156001 tataaacttc aaacttcaaa cttcaaactt cacaattcac aattcacaat tcacaacaca
   156061 caatacaaat tcatatcaac cattacaaca caccttttca ttagtatagc attactccta
   156121 atacaagttc ataattagta ttataacata agccatcaaa atataagcat atcacataat
   156181 acacaacaat ataaaatcat ttgttttaaa aaaaacaaca acgcccatat tacacaatat
   156241 tatttaaaca acacaaaaaa aagaacctaa gagcataaaa agaataatca aaaaatgacc
   156301 aaacaacaca attttttact acacataata caaccatgtt acaatcacaa cacattaagc
   156361 aagctcaaac acaaagcaaa taatacaaaa cacgattaca acgacacata acagtacaca
   156421 aaaactcaca aaatgcataa caaataaacc atcaagtaca gaaagcagaa caactaaaac
   156481 atttaaccta agtgctaaac acatttacac aaataaccaa atagttatca tttaatattt
   156541 aaattggtaa atacaaaaaa caacggtata atgcaaattt ttaaattaac tacaaaacaa
   156601 ataaatatta acccacaaac acttttacac aaacttttta ttaacgaaat acatattttc
   156661 taacaaaaca acaattcata aaccataaac cacaaaacac caaacaccaa actaacttct
   156721 ttaaacaatc atataactac ttttcctttt atttatttaa caacaagtat ttatcaacaa
   156781 gaagttttaa ccaaaatcgt aacacataat actaaacata atttttaaaa ccagttaagt
   156841 tacacaaata agctaaaaat aaaagctttt aaaacataca tctttaaagt aaatatgtga
   156901 ataaagattt aacataaccg gatcgaacgg gacttgaacc cgcgaccttc ggcgtgacag
   156961 gccgatgttc taaccaacta aactaccgat cctattcata ccttgtataa ttattatagt
   157021 tatatgtgtc tgctcttacg gttacataat agaatagctt gtgtttctta aagttaaaga
   157081 taaatgcatt tgcgtactta taatattgtt gcgtgatact tttttgattg atgcattttt
   157141 gttgttatgg ttttactttt atatatattt tttttatgtt ttatgtttta tgttgttgtt
   157201 gttgttgttg ttgttgatat atgtattttg ttttttattt ttgatttagg ttgttatctt
   157261 atgtgtatgt tttatttatg gtatatgtat tttgatattt gctttagata ttgatttatt
   157321 ttgtttactt tgatatgttg tatatttact gttcttcttt atgttatatt tatttttctt
   157381 tttttgtata tattttaaat atatgttttt taaaagtttt tgttattttt aaaccattga
   157441 tgttcgttag tatttgtttc tcttgtttac tgttactgta ttgtgctttt agtttttgtt
   157501 ttaaacctgc ttttatttgt tgctgtatgt gcctttttcg ctttattttt tttatctttg
   157561 tattcctgct tatgtatgct gttgctgttg ctgttgctgt tgctgtttga tgtttgatgt
   157621 gtgttttgtg ttttgtattc cttcttgtgt gtgttatgta tgctgtttgt gttttgtaat
   157681 atgtttgtat ttctcatcgt tatgtacgtt gttttatgtt acgatttttg ttgaaatttg
   157741 ttttgttttt cttttattaa tttagagtaa agttgtatat tgattacaaa aaaaaatgta
   157801 taacgtgaaa tataaaaaat agtatgttta agatgtgtat ggtgtagatt gttgttgtta
   157861 aattgattat agcagtagca gtagcagtag cagtatttgc aaaaaaaaaa tagcgaaaaa
   157921 tgtaagtata agcaaaaata tgttatatgg ttgggtggtg caagattcga acttgcgaca
   157981 ttcagtttgt aatactgaag ctctaccaac tgagctaacc accctagaag gctaaaaaaa
   158041 atagaaagat aaacgaagaa gataaataga atctggtata cgttctggat caaaaaaagt
   158101 tggtttaaaa caaagatctc tattaatata taaaaagcct tttcctgtat ataaaaattg
   158161 atttaaagta aaaatatgtc tatgtgcact ataaaacagt ggatttttaa tggttatttt
   158221 tctttcttta attaaagacg taggtatgtg caaaaattgt cctttattta caaaatggaa
   158281 aattcctata ttatagagag ttttactaat tttaatacaa ctaagtatat aagaatagtt
   158341 ataatcaaac caagcaccta aagctaatgc ttttaacttt gaaagaagta aaatagggat
   158401 attaaaaata catgaaatac ctttacaaat acattttatt ttttttatat tagttctatc
   158461 tcctatagtt gtaccacaac taatataatt tatttctgat aaatcaattt gtgttttatt
   158521 taaaatgctt tttaaaaata aaaaaaacaa aacattgttt gtagaaatat tcttcttata
   158581 aaaacatagc ttgtttataa gaatcttgtt ttttaatgta tataaagaca tagaaaaata
   158641 cgtataagat atatctaatg ataaaaaatt tttcatttgt ttatgttagt gattatttaa
   158701 caaacaatcc aattacgaat atcagttaat aacttaatta taaatttaat aaactttgct
   158761 gcataaacgc catttataaa tctatgatca tacgagagac aaattggtaa cattgttgtt
   158821 ggtttaaatt gtttaccagt ccaaataggt ttaatgtttg ttttgccaat gcctaaaatt
   158881 cctatttctg gactgttaat gattggagta aaacctttac cacctattat tcctaaatta
   158941 gatattgtaa aacagccacc catcatatca tctagtttat ttttacctat taatgttctt
   159001 ttagttattt cttttaattc taaagcaata tcaatgatat tttttttatc aacatgtttt
   159061 attacgggca ctaacaaacc ttttgatgta tttatagcaa tgctaatgtt attatggctt
   159121 gatttgtgaa aattacgttt atttgttttt aaatccaaca acatattaaa cttagaaaat
   159181 ttttgtaatg cacaagaaca tacttttata aaaaaagata ataatgttat tttaatacct
   159241 aattcatatt ttattgtttt tctaaacttt tctacttttg ttatatctaa ttcatcaaaa
   159301 tgagttacat gaggtatatt tctccaacta ttatgtaact ttttagcact tacacttaat
   159361 atattcttta cgttttgatc agtgttgtct tctgaactct ctattctctt atcttttata
   159421 taacttttta aatcttcttt taaaatacaa tttttctttc cacttccgat tattttgtct
   159481 gtttctaaat caatacctaa ttttcttgcc attaattttg cagcaggacc cgcctgtgca
   159541 atactttttt ctttatttaa aataactttt ttgtttataa tgtcttctaa ttccattatt
   159601 gacttacccg aatatatgtt ttcaccttct ttaattaaaa ttttagttat tgttccttcg
   159661 tttggtgaag gtaaatcaat agtagctttt tctgactcta aaacaactat agtgtcatct
   159721 ttttttataa attctcctac ttttacgggt atttctataa cttcaacttt tttatttata
   159781 tcacctattt caggtagctt tattatcact caaaaccttt ccttttataa agttaatgga
   159841 ttaatttttt tagtatttat atcatatttt gttaaagctt tttttataat agacatatct
   159901 attattcctt ggttatgtaa tgattttaaa gaaattattg ttataaaata acgatctact
   159961 tcaaaaaaat agcgtaattt tttccgagta tctgatctgc catatccatc tgtacccaaa
   160021 acataataat catttggtac ccaagcacgt acttgatctg cataaagttt tatataatct
   160081 gtgcttgcta taacagggct attatatttt tctaaacatt ttgttatcca tggttttagt
   160141 ggaatttgtg tttcacacct taaaatgttt tttctatcaa gttctactgc ttctcttctt
   160201 aactcattaa aacttgtcac actccacaca ttagattcaa tattaaattc attttttaaa
   160261 atatcagatg cgtattctac ttcacgcaaa atgctacctg agcctaataa ttgtacttgc
   160321 aattttctat tattgtgttt tattttagta tatttttttt gtgatgtatt tttatacaac
   160381 ttacttttgt tgtttttttt gtttgtttga tgtagtaaat acattccacg tataatacct
   160441 tctttacagt tgttttgttt tttttgatgt aaatactttt cattcattaa acttatataa
   160501 taataacact tttctttatt tacatacatt tttttaagac catattgcaa tataacagct
   160561 aattcataag aatatgttgg atcataagaa cgacaacttg gtatgattga tgctaaaact
   160621 tgaccttgcc cgtcttgatg ttgtaaacct tctccgttta atgttgttct ccctgatgta
   160681 cctcctaata aaaatcctct tgattgcaaa tcaccggctg cccaagctaa atcccctact
   160741 ctttgaaaac caaacattga ataataaata taaaacggta ttaatgtgta actatgattt
   160801 gcataagatg ttgctgcggc aatccaacac gacatagatc caacttcatt tataccctct
   160861 tcaataagtt gaccttgttt atcttcttta tagtaaatca atttttcttt atccattggt
   160921 aaatactttt gtccttctat tgaataaatt cctactttgc taaacatagt ttccattcca
   160981 aaagttctag cttcatctgg caaaataggt actattcttt tccctatatt tttattttgc
   161041 attaaactat taattatacg cacacaaacc attgtggtag aaacttttct atttcctata
   161101 ttatttacaa ttttttcaaa aattgtcttt tccaaagact taatattcaa tacaaacaaa
   161161 ctttcattcc gtttcggtaa atatccatta aggttttttc ggcatttgtg aatatatttt
   161221 atttctggtg aatcttcatc tggtttataa aaaggtatat tatttgtttt tatcttttca
   161281 tttgttatag gaatttcaaa tttatctcta aaccttttta aggcattata atccatagtc
   161341 tttacattat gagtttccat gcttgattca aatttataaa taccataacc ttttattgtg
   161401 tgtgctaata taactgtggg ttttctatat gaattattca cagcttcata ataagctgca
   161461 tatatctttt gaggatcgtg tccacctcta ttaagatttg aaatttcttt atatgataaa
   161521 tttttcacca aacttgctgt gtctttatat tttccaaaca actgttcttt tgtatatttg
   161581 ccccctaaag cttgatacct ttgataatcc ccatctactg tatcatttat acatttctgt
   161641 aaaattcctt tcttatcgtg ttcgaataac atatcccagt cacctcccca cacaacttta
   161701 attacattcc aattcgctcc tttaaatatt tgttctaatt catcaattat tttaccgttt
   161761 ccacgcactg gcccatctaa tctttgtagg ttacaattta tcacaaatat caaattatct
   161821 agtttttctc tgcttgcaac gttaattgct cctattgttt ctacctcgtc acattcccca
   161881 tctcctacaa aagcccatac ttttctatct ttcatatttt gtatacaacg gcaatccata
   161941 tatttcatca atctagcttg atatatagcc tgtaaaggcc cgagtcccat agaaacagtg
   162001 ggaaactgcc aatactttgg cattaaatat gggtggggat atgcagaaag gccttgtcct
   162061 tttatttctt ttctaaaatt atttaactga ttttcggtta aacgactttc tagataagaa
   162121 cgtgcatata ttcctggagc tacatgtcct tgaaaatata ttaaatctcc ttcaaactta
   162181 ttattttttc ctctaaaaaa atgattaaat cctacttcgt ataaagtaca acttgacata
   162241 taactggata tatgtccccc taaattgttt tttgtattcg ctcttattat taatgctatc
   162301 gtgttccacc taacggcaga cctgattttt ctttccaaat atttatttcc tggatttcgt
   162361 ttttcacaac tttttggtat tgtattttta taatcattat aatctttatt taaaatattg
   162421 tttttaatta tatatttctt ctttacataa tttttcacta aactttttac cctatacata
   162481 ccctctcgat ccatgaccct ctgtctattc tccttttctg ttctctgctt tcttatatat
   162541 gattgcttca tttttccttc ttatattact tctaacgatt ttaatgtttt taataacggt
   162601 ttcttatact ttgttgctaa ccatgttaac ggtaatcgta ttcctttttt tactaacccc
   162661 atttttttta atgcccattt tactggtata ggatttgatt caagacttaa agcataatgt
   162721 aatggcatta attctttgtt tagtttatat gctaattcta tcttgccttt acttgatgct
   162781 atacataatt catgcatcag tttaggtact atatttgatg ttacagaaat tactccatgc
   162841 ccacctgcta atataaattc acaagcggta ctatcatcac ctgacaacaa ataaaaatct
   162901 tgttttttat atttttcaat taattctaat gctcttgcta aatttcctga tgattcttta
   162961 attcctacta tgttttttat caaagataac tttaaaattg tttcattatt tatatctaca
   163021 cctgttcttt ttggaacatt ataaacgata ataggtaacc ctaccgttgc tacttcttta
   163081 aaatggttat acatcccata ttgagttggc ttgttgtaat atggcgttac tgataatcca
   163141 tattcagcgc ctgcatcttt agccattttt gttaacttta cggcctctat tgtagaattt
   163201 gctccaattc ccgctattac agaaattttt ttattaactt ccttaactac tgtacgtata
   163261 acttttccat gttcttctaa tgtcattgta gtgttttcac ctgtagttcc agctgctaat
   163321 attgcatctg ttttattttc taaatgaaac tttactaaat ttcttaatga agcccaatct
   163381 attacaccat tttttttcat tggtgtaaca attgctacga tacttcccct aatcatatat
   163441 taacctcttt atttaaaata ttatttgtca attacaagcc tacttttctt tttcgagcaa
   163501 ataactaaca tattttaact ttttgtaaat attatttatg ccgtatacat acagccactt
   163561 tattagaata tacaattgcc ttttgtatta atttttgatt cttttaacct ttatttttaa
   163621 ttgttgtata acaactaatt tttgtatata aataggttct tttttattta gtggtatgtt
   163681 atttcttctg tgttttatga tatctgttta atcttttcat ctgtatgatt tttgctttct
   163741 gttttatatg tttttctttt tactttttat ctgttagatg tttatttctt tgatgtttga
   163801 tgtttgatat tctctttttt ctttgccgtt tgttgttttt tgttttgagg ttagttatta
   163861 gaggtttgtt ttttttgatg ttgtttgtaa gctgttagag gtaagtttaa ctatgttgta
   163921 tcttttgtta aatagttatt agatgttgta ggattgttgt taatttatta gatgtaagaa
   163981 tttagatgtt gtaggtttga ggtttgaggt ttgaggtttg atgtttgatt tattagatgt
   164041 taaaatgtta aattagttgc tttttatgtt tgttagttgt tagttgttag ttgttagagg
   164101 tttgttgaat tagagtttat atggtttaaa agagtattgt ttttagaagt ttgctttctt
   164161 attagtttta gatattgtta gttattgtgt tatattaaag agttttgaaa ttaatttatt
   164221 agatgatgat gtttgagctt tgctttattg tttgttaact gtgtattatt aaactaaata
   164281 tacaacatta aaatcaatat tgtgtggtta gaggaaaaac ctttgaaatt aagaataaag
   164341 gtattagagg aaagttaaaa agaaattgtt taaggaatgt attttgtgtt taaagttagc
   164401 cgtttataag ttttgtgttt tgtggttagt gttagtgtta gtgttagaag ttagataatt
   164461 tgtgtttatg tgatagctgt tataattcta gagatcttgt tgttatgttt tgatattttt
   164521 tgtgcttaca atttagtttt tgaggtgttg tttgagctta attttaataa tttgtatttt
   164581 ttttgtattt cttcttttat ctttgtacaa ctctttaatt ttctttttaa ttactacaaa
   164641 cttacaaaca acaagaaaca aatcaacctc taacaactaa caactaacaa ctaacttcta
   164701 aatcctaaat cctaaatcct ctactaacta acaactaata aaagcaaacc ttttaaccct
   164761 tttaacaact tttactctaa actctaacaa tccaacatct aaaccatcta aactagctaa
   164821 cttctaataa ttaataaaac aacctctttt ttaccacctc tcatcaacaa acctacaatt
   164881 tttctttttt ttaatcaaca tctaatttac cacttttaaa ctatttacct acaacacttt
   164941 atactatcct ctaacctttt gctacaacca attacctcta attaattaca ctctattcct
   165001 ttcttttctt acaacactac tttttttttt caaaacttcc ctattataac ttttatacaa
   165061 catcattttt tatatcttac ctctaacatt atttgttact aatacaacat ataacttagt
   165121 ctcaaaataa ataaacaaac ctctaattta aataacaaat aacagataag aaaacaaacc
   165181 tctaaccgtt aataaataaa ctacaaataa aacatctatt taatatacaa ttttatacaa
   165241 attatgcttt atatatacaa actacaaact acaaactcaa attaaacagc atctaaatta
   165301 actgttttta atacaactta tagggatata tatgaactaa taagaaaaac cataatataa
   165361 tacaacaact aacaaaaaag aataataaac ctccactata caatatataa attagagcaa
   165421 caacaataaa caactccata acatataaac tcaaacaagc aaaaaaaaca aggctataac
   165481 atacaccatc aactgaatag aataacatta tacaacacat tatttaataa ggcatacaaa
   165541 agttataaaa gtatataaca taaaagcaga agagcagaaa agcagaagaa aaaaagcaag
   165601 aaaaaccatc aaactcttaa aaaacatcag aactcaaaca tacaaaataa aaagtaaaaa
   165661 acatataaaa actcaaacat acaaactaaa aaaaataaac gacatctaaa ttctaatttc
   165721 taaactctaa aagcttaaca acatattaaa atacatatat taagcataaa aaaaaagaaa
   165781 cagaaaactt aaacgcataa gcggaaaaca tattctaata taagatttaa tacaaaccaa
   165841 aagaaagaaa tcatatttaa atactaacaa caaagcacgt aaagtgtaca tactagcaaa
   165901 tataatcaat aaaacaaaaa accaactaat tataaaccta cataactaat aatcctaact
   165961 attatgtata taaataaaac aacaataatt cataaaacac ctatcactta taacctaaca
   166021 taatataaat accaacatat acataataaa acaaaaacct caaaaacata atgctcaaac
   166081 tataacttat ataaacaaag aaataaccaa ataaataaca atctaaacta acaaacaaaa
   166141 tgataactta taaaacacaa tcatataaag aaaaagaaag taaaaaaaat caatcataaa
   166201 caccgaccat ttatcctaac aacaaaactt ttaacttaag cataataaca aacccattta
   166261 acaacatcca tgtaaacaaa tacatttaac acaaaataat aataatgaaa cctaactaca
   166321 aaaccaatat caaagtcttt taattacttt tattttattg aaaatgaacc ttaattaatc
   166381 ataaagataa aaagcttaag cattaaaaaa ctttcaacaa tttatctttc aaacccaatc
   166441 caatgagaac gttagtaaat ctgttaattt tttaagcaaa acagatacta ttttaacaaa
   166501 cttcaaacat tgttatatgt ctatattttt gatctataga atttatataa cattcaatac
   166561 gatcattaag tttatatttt agatgatagt aatgggattt tgtaacaaaa agagtaaaaa
   166621 acttaacgaa tgtatcaaat tctgaattaa agtccgttat ggagataata gttccattta
   166681 gtaaagatcc tttataattg aaaaaagata gtattggatc ttgttttaaa tgtttaatac
   166741 ttaaagaaat acgctctctc tctgggtcaa tagacaaaat tcttgtttct attgtatcgc
   166801 ctttacgata attcttacgt atggattttt catctaaatc tttccatgat atatctgaaa
   166861 catgtaccaa cccatcaata ccgccattta aacctacaaa aataccaaaa tcagtaatag
   166921 atttaacaat accattaaca cgatcatttt tcttgtattt taaactaaaa ttctcccatg
   166981 gatttagtcg acattgtttt atacctaaag aaattcttcg tcgtaattca tctatttcta
   167041 aaatcattac ttctactctt tcacctatac ttacgagctt agacggattt atgtttttat
   167101 tagtccaatc taattctgaa acgtgcacca aaccttctat tccatcttct atttcagcaa
   167161 aacaaccata ttctgtaatg tttgttatac acgcttttac ttttatacca acaggataac
   167221 aagttttaac ctttttccaa gggtcgtcac ttaattgttt aaggcctaaa gaaacacgat
   167281 tgcggtcaat atcgattctt aaaatcttaa cttcaatctc atcacctaaa gaaacaattt
   167341 cagatggatg tttaacacgc ttccaagcca tatcagtgat atgaagcaac ccatccatac
   167401 cgcctagatc gataaaagca ccataatctg ttatattttt aactatacct ttaatggact
   167461 tagaaataaa ttgatctgaa cttatatttt gttttaaaat atcattacct atttctaaaa
   167521 cagctcttct agaaactaca atattttttc tttttttatc tatctttatt aatttaaaat
   167581 caatatattt tttttctatg tgtaatgtat ccctaatagt gcggatatct actaatgacc
   167641 ctggcaaaaa cgcgcgtata gagttaatat ctacagtaaa accacctttt acctttccaa
   167701 gaattatacc ttttaccact tcattgttat taaaagcttt ttctaaattt ttccattttt
   167761 ctaatctgtt agctttttca cgagataacc gcgtttctcc aaaaccatct tctaatgtct
   167821 caattactac atttattcta tcacctattt ttaaaaacac gtcatcttta tcatttttaa
   167881 attgatcaat attaattttt acttctgatt ttaaacctgc gttaactttt atccaatctt
   167941 tgtctatata aacgattttt gcttttatta tagatcctgg ctttagattg atcttgttta
   168001 gtgacttttc gaacaactca gcaaagcttt cgctcataat aatcctacat gattaacgat
   168061 tttatatttc cgtactataa gtaaacttta agcacgaccc atattatatt aaaatatttt
   168121 attcaattaa gctactgatc tttccttaat atttaacttc ttttatgttt atacccaaag
   168181 tagttaataa gaggttaaaa ttaggaaatg aagtagaaac atttgtacag tcatcaataa
   168241 caataacatc agttgctttt aaagcagcaa tagtaaaaga catagcaatg cgatgatctc
   168301 cataactatt aatacatccc cctttataaa ctttagtacc aaatatatca attccatctt
   168361 cgtatacact cgttttaacc ccaattgttt taaaaccttt cgccattgca ctaattctat
   168421 cgcattcttt aactcttaat tctgatgcac ctcgcaacct agtaatgcct tctgcattag
   168481 cagctgctac taatagtata ggtaattcat caatagctaa aggtacttga ttgagtggta
   168541 tgtctatgcc ttttagcttt gcatatttta tatttatatc agccactggt tcattgcaat
   168601 aaatcttttc atttaataag tttatatcag cacccatttt acgtaaaata ttaattactc
   168661 caatacgagt aggatttatt cctacttttt ttaataacaa atctgaatta ggtattatag
   168721 aagctgctac taaaaaaaaa gcagctgatg aaatatccgc tggtatttta attttacttg
   168781 cttttaattt tgagccccct actaaagaaa tagtattctc tttttgtttt atcttatatc
   168841 caaaactttt taacatacgt tctgtatgat ctcttgtgca acccggttct attatttttg
   168901 tttcaccttt tgcataaatt ccagctaata ataaacaaga ttttacttgt gcgcttgcta
   168961 ttggcataat atagtttatt cccgttagcc tattaccaag tattttcaca ggaggtacac
   169021 cgtatttatc agtttttatt tttgcaccca ttaatcttag tgggatttca actctattca
   169081 taggtcgttt atttaaagaa agatctccag tcaatttagt atcaaatttt tgtcctgcta
   169141 acaaaccagt caacaacctc atacttgtgc ctgaattacc taaatatata tttttttttg
   169201 gattttttaa tccatatatt cccgctcctg aaatacataa tatgttttgt ttaggcccat
   169261 aaatttcaac tcccatttct ctaaatgatt gtaatgttga taaactatca tatccatcta
   169321 aaaaaccagt aatctttgtg agaccagtag ctaacgatcc aaacatcagt gccctatgag
   169381 aaatagattt atcacctgga acaattatta ttcccttaat tggtttaatt gctctttgta
   169441 ctatatactt aactttgttt ttcatattac ttatattctc ttagttaatt gttctggaaa
   169501 tgaacctaat attttaagtt ctgcaccacg cagataaatt tcttctaaag ttttttctac
   169561 taatttagat ttacgatgtc cttttatttc taaaaaaatt atgtagttcc aaactccttt
   169621 attctctggt gcaggtctag ttgttaagcg taagatattt atgttataac gataaaaggg
   169681 ttctattaac aaataaaaag aacctatttg attgtttata tatatcatca aataagtctt
   169741 atcataacct gttggtgcaa catctttatc agacaatatt aaaaatcttg tataattatt
   169801 tatacgatct tctatatttt tagcaagttt aattaaagaa taataactag cagcaagatc
   169861 tccagcaatt gccgcactat tttttttata ttgtgttaaa tttgaagctt ctgcattaga
   169921 agccactgca attttttttg catttggata gttatttttc aaccaatctc tacactgaga
   169981 aaatgattgt tgatgcgaat aaatcttgtc tatgttttta tttatattct gtttatcaat
   170041 caacaaatga tgatgtatag ataatattat ttcaccacat atttttaagt ttgaactaat
   170101 aaatgaatca aaagtattat tcactatgcc ttctgttgaa ttttctactg gtacaacccc
   170161 ataattatat attttgtttt ctattgttct aaacacatct ttaacgggta tactttttat
   170221 tgatttacca aaatatttta atactgcttg ttgggtaaaa gtgccctctg gacctaaata
   170281 tgctacttga cttttttttt taaactttaa acaagccgat acaatagatt taaaaatttt
   170341 agataatact ttattagaca gtggtccttt attacttgtt ttaatactat aaaaataccg
   170401 gtcttcatga ccattgttat aactacaatt ttgtttatcg tctgccaatt gaatttgtga
   170461 aaccaattta gcacggtgac taattaactt taatatttga tagtcaatat taccaatgta
   170521 ttttatatag ggtttaaatt ttttgttcat tttttaatac cttgtccttt gttttatttt
   170581 ctttataaga gtatactttt ctgttattcg taaaactgat aaatttatcg ttattaacac
   170641 gtataaatgt tagtccttga gcaatacgtg atctacaaga tatctcttta actgtagtac
   170701 gtattaattt tccccgattt gttattaaaa taatttcatc cgtatctttt acttttattg
   170761 cagatactaa attaccataa cgattgttat aacactttgc tataatacaa tgcccaccac
   170821 ggttcattaa atgaaaagct tctatctttc tacgttttac atatccgttt tctgaaactg
   170881 ttaaaatata atagatgtgt gaatctttgt tgttatttat aactattaaa ctaatgactt
   170941 tattgtttga aaacaaccgc atgcccagta cacccatagc tttgcgtccc attgttcgta
   171001 cttcactttg tttaaagaaa atagattttc catttgaatc aagtaacata attaaattat
   171061 cttgtccata agtaatagca gcacaaatta aactatctcc tctttctaaa ataagtgcaa
   171121 ttattccaca attacgttgt ctattaaatc gttttatatg agttcttttt actttaccta
   171181 aagcagttgc aaaaaatata taattatttg ttttttgaat ttcatcatta attgcaagta
   171241 ttgcagtaat tttttcattt acatctaaac aaagtaattt ccctaaatgt ctgcctctag
   171301 cgtatctact aatattatga atgtcataaa gatttagcca atacacttta cctttatcag
   171361 aaaataataa aattgtatca tgatttgaag caaacaataa atgttctatc acatcttcat
   171421 ctttttcagt tattgtaatt aacttacctc taccacctct tttttgtgtt tgatacactg
   171481 aatttttctg tattttagca aatcctgctt tagaaacggt aacaacaatt tgttcttcat
   171541 ttattatatc aaccgtactt attttttttt gaatagcggt gatttttgtt ttacgcttat
   171601 ctccatactt ataacttatt tcaattaact cttttcgtat ccaatccata aaatagtcaa
   171661 atgaagacaa tatttttttt aacttagtta ttttttttaa agtggttttg taatcatcaa
   171721 gaacaaattt actttctaag ctagttaaac gatataatct taagtccata attgccttta
   171781 gctgaaattc agttaacaac gatgaatcaa taaaataagt gttaaataac tttaactttt
   171841 tccatttaac attttgtaat tttgttttag catctttaaa agaagaagca gatttaatta
   171901 tttctatgac actatctata tttgaacttg caattattaa accttcaata atctgttttt
   171961 gttttgtaat ttgttttaat ttatataatg tacgtctttt taatacttct tgccgttgat
   172021 ttataaacgc ttcaattatt tcttttagat tgaatgtttt aggttttcct ttctcaacag
   172081 caaccatgtt tacactataa attacctcca tttgagtgtg tgccaaaata ttgtttaata
   172141 taaatttact tgattcgtaa cgatttattt ccacaacaac tcttaaccca tctttatctg
   172201 attcatctct aagctctttt attccagata ttttttttgt ttttactaat tctactattt
   172261 tttctattaa cctagcttta tttacgtgat atggtatttc tgtaaaaatt aacttttcag
   172321 ttccattcaa tttgtttttt ttaattatat gttttgcgcg tatatttaaa ctaccttttc
   172381 ctgttttata agcttctaca atcccagcag tcccataaat tatacctgaa gtaggaaaat
   172441 ctggaccctt tatatatgtc attaattgtt ctatggaaat atttttatct tcaataaaag
   172501 ctaaacatgc atttataact tcttttatat tgtgaggagg tacattcgtt gccataccaa
   172561 cagcaatacc acttgtgcca tttagtaata aattaggtat acgactgggt aaaacttccg
   172621 gtattttttc agtaccatca taattatcaa cccaatttac tgtatcgttt tcaagatcat
   172681 ataaaaactc acttgttatt cgagataatc ttacttctgt gtatctcatt gctgctgcat
   172741 tatcaccatc aattgatcca aaatttcctt gaccatcaat caatacatat cgcatagaaa
   172801 acgcttggga cattctgaca attgcatcat aaacagcact atctccatga ggatgatatt
   172861 taccaattac atcacctact acacgagcag attttaaatg ctttttatta catgtatttt
   172921 ttaattcatg catagcaaac actacacggc gatgcacagg ttttaaacca tcacgtatgt
   172981 ctggaattgc acggccaata attacactca atgcataatc caaatatgac tgttttactt
   173041 catcttcaat tgataaaaat tttttatatt tttcaagcat atattttgtt ttattttttg
   173101 ttaacttcaa ttagctatgt ttaaatacat ctgtataact aagttaataa ctgttgaaaa
   173161 tgtagtgatt tgttattgat gtacatagta ttttgtatac attattaata tttgtatttg
   173221 ttttacttat tatttttgtt aaactgtttt agtacttggc agttatcagt tatatatact
   173281 tatttaataa atgatttcgg tttaaaaatc tatatatatc tttaattttt atatagtatt
   173341 gccttttctt gttcctttct tattgtttac tattctttaa cttttttttt aatgttaagt
   173401 tacagaaatt cttgtttttt ttattttaag ctggtattta tttgtttttt acggtttata
   173461 ttagtattag tattagttag gtatcgctgt gaactttacc cggtaataag atagaatagt
   173521 tgctattaag gtattatggt atgttttagt agttacacag ttacagttac agttacagtt
   173581 gccgttgccg ttgccgttgc taaaatatta ttaaaagtat aatataaatt atacattctt
   173641 atactgacta attatgctaa ttataaaaac cttaagatta atattaaaag ctttaaacaa
   173701 gcttaatgct tctttttgat attcttctat aggttttttt tggatataat atcgaagatg
   173761 aatactattc attatataat ccatattttg cagatgttct ttccatttta tatcaattat
   173821 ttgtaatatg gtattttttt caaaaagttt gattctttgt ttaccaaatt ttttacaatt
   173881 atatatataa ttcgttgtat acttatcttt tagttttttt tttacgaaaa tataccctgt
   173941 atctgatgag agcatatatt tatttttttt aatccattta tagatattta aatttaaaat
   174001 tgtttttata ttatcttcaa atttatctat attcgaattg tttttataat cacatataat
   174061 tttacaaatt acttctttaa tagttgttgt tatatattca gcaaaattct gattaaataa
   174121 aatggcatct ctttgatgat atacaatttt tctatggtaa cttgaaatct tttcatattt
   174181 taatagttgt ttacgtatgg caaacttatg actttctata ttattttgag cctgttctaa
   174241 agccttatta actattttgt gtgatataga ttcaccataa gctaagccta aaatctgaat
   174301 cattttttta agtctattcg aacaaacaac tctcattaac gtgtcttcta gagctacaaa
   174361 aaacctatta gaacctggtt ctccttgccg acctgcccgt cctttaaatt gattatcaat
   174421 tcttcttgat tcatggtgtt ctgttcctat aacatgtaaa ccgccagaaa gtttaaccaa
   174481 gtgtttgtta aatatgtttt gttttgttcc acctaaagtt atgtcagtgc ctctgcctgc
   174541 catttttgtt gctatagtaa ttgtgctata tcgaccagct tttgaaagaa tattagcttc
   174601 ataagaatga ttgtttgcat taagtacatt atgtgatatt ttgtgaaaat ttaatataca
   174661 agacaaatat tctgaaaaac ttattgaagt agtacccact actaatggac ggcctttata
   174721 aagtttattt tttatatctt taacaatagc ttcaaatttt tctttaaaag aaaaaaatat
   174781 tagatcattc atatctttac ggattatagg cttgttagtt ggaataacta atacatctag
   174841 tttataaact ttcttaaatt cgtacgcttc agtgagtgct gttcctgtca ttcctgtgat
   174901 ttttgaataa agtctaaaaa aatattgtaa agtaatatat gccaaaacat taccgtcttg
   174961 ttttatcttt actccttctt ttgcttctat agcttgatgt aatccgtctg accatctttt
   175021 acctggaata acacgtcctg tattttcatc tactataatt atttctttat taataataag
   175081 ataatcaaca ttttttttaa ataaatatag tgctaataaa gctgctttta tcttttttac
   175141 aaaatctata ttattaactg aataaagcga atcagagctt tttattattt gttttgattt
   175201 taaaataaat tctatatatt tgtgtccttg ttcagttaaa taaacttgtt tttgtttttc
   175261 atctaaaaca aaatcgcatt gttgatgttt atatatattt tttttattta ttattaattt
   175321 ttctgctata tttttaatta aataatatat ttgagtacct gaatctaatt gtcctgaaat
   175381 tattaatggg gtacgagatt catctattaa aatagaatct atttcatcaa gtaaagcaaa
   175441 attaagtttt ctttgaaatt tttcttttat ttcataagcc aaattattgc gtaaataatc
   175501 aaaaccatag tcattgttag taccaaaagt tatatccgct ttataagcag atattttttc
   175561 ttgtaatatt tgttcagcat atattgtttt tctacttaaa ccaagaaatt catataatgg
   175621 acgcagattc tttgaatctc tttttgataa atattcattt gttgttatta catggacacc
   175681 atgacctggc aatgcattta aatatgtagg taaagtccct acaaaagttt taccttctcc
   175741 agttttcatt tcagcaacta aacccttatg taaaacaatt ccacctatga tttgaacatc
   175801 aaaatgccgt attcccaata tacgtttact agcttctcga atagtacaaa aagcctcagg
   175861 caataacata tcaagtaaat cacctttaat tattcgttta cgatattcta atgttttata
   175921 acgtaacaaa ctattatcaa ttgaaacaaa atgattttct aaatcattta tgatatatac
   175981 gatattacat attcgtttta tttcacgatc atttttcttt aaaactaacg tacttattaa
   176041 cattaactaa ataacctata aattatttta cgtctgaagg gatttgaacc cttaaccttt
   176101 accgtcggag ggtaaagctc tatccatttg agctacagac gtatcttttt tctttttata
   176161 aaaacacaat cttgatattg agctacagac gtatacttat atgaaaaaca atacttcata
   176221 tttttactct gtgtgtttta tttccttttt ctaacggaca tcaattaaat gaccagctat
   176281 tgatgccgca gccgccatag ctggacttac taaatgagtt ctaccaccat agccttgacg
   176341 gctttcataa tttctattcg atgtggatgc acacctatcc cctaaatcta gtttatcaga
   176401 attcatagct aaacacattg aacaacctgg ctctcgccat tcaaatccag cagaaataaa
   176461 tacttcatcc aatccttcta attccgcttg tttttttaca taacctgaac ctggtacaac
   176521 aatagcttct tttatagtag cagcaatatg attatttttt agaaaattag ctgcaatacg
   176581 taaatcttca atgcgtgagt tagtacatga tccgataaaa atacgatcaa ttttaatgtc
   176641 tactattttt tgttcagatt ttaaacccat atatttaata gctaattcta tgttcttacg
   176701 gtcaggtttt ggataatctt taggattagg tatttttcca ttaactccaa ccaccatatc
   176761 aggttgcgtt ccccagctta cctgaggttc aatatttttt gcatttattt ttatatattc
   176821 atcaaactta gcatcataat cagaaaacaa gtttttccat tttattattg ctttattcca
   176881 aataatgtta ggtactaatg cacgcccatg cagataatta cttgcatttt gatcaactga
   176941 aattaaccca acttttgctc ctgcttcaat tgccatatta catatggtca ttctaccttc
   177001 catagacaat gttttaattg tactacctgt aaattctact gcatatcctg tgcctccatc
   177061 tgtactaata atgtttatga ttgacaagat taaatctttt gcagttactt ttactgataa
   177121 ctctccatta atacaaactt tcatattttt taatttacgt tgtaacaaac attgtgttgc
   177181 taatacatgt tctacttctg aggttccaat accataggct aaagccgcaa aagcaccatg
   177241 tgtagatgta tgagaatcgc cacaaacaac agtcattcct ggtaaagttg caccaatttc
   177301 tggtcctata acatgtacaa taccttgtct aacatctttt atgttaaaaa acttatttat
   177361 taaaaaatct ttacaatttt tttttaacaa atttatttga atacgagaaa gttcatcttt
   177421 tataccatgt atacgttctt ctacgtttgt tggtacgtta tgatcaacag tagcaatgtt
   177481 tgtatcaacc ctccaaattt tacgcttatt taaacgtaaa ccgtcaaatg cttgaggcga
   177541 ggttacttcg tgtagtaaat gacgatctat atatattaat gccgttccat cttcacgact
   177601 ttttataaga tgagcagacc aaattttctc atatagcgtc tgtcctgtca ttttagttaa
   177661 ctcctatttt attttttaca tttacatcaa tattttgagc acgatttctt aagaaatgat
   177721 ccattaatgt taatgcaacc attgcttcag caattggtat ggctctaaga cctacacaag
   177781 gatcatggcg cccttttgta attactttaa ttgaatttcc atacatatct atagtgttgc
   177841 caggtatagt aatactcgaa gtaggtttaa ggcttaagtt taaaactaat gattgcccat
   177901 tagaaatacc tcctaatata cctccagaat tgttagaaat aattttttta tttttaattt
   177961 cgtctctgtg ttcactacct ctttgattta cagataaaaa cccagaacct atttctatgc
   178021 ctttcactgc gtttatactc attaaagcgt gagctaattc tgcatctaat ttatcaaata
   178081 ctggttcacc taagcctata ggtactccat atgcaattaa tgtaagtttt gctccaatag
   178141 aatcttcttc acgttgtaat tttttcatat atttttctaa ataatttatt ttatttggat
   178201 cagcacaaaa aaacggattt gtgtatacta tcttccaagt tacaaaaggt aactttatag
   178261 atcctatttg acttatatag ccacgtataa acacatttaa tttactaaga tatttttttg
   178321 ctattgctcc agaagcaact cgcattacag tctctcttgc actagaccta cctcctcctc
   178381 tataatctct aatgccatac ttttgataat atgtataatc tgcatgagaa ggacgaaatt
   178441 gtttttttat tgttttataa tcttttgaac gttgatctat attttctatc aacaatccaa
   178501 ttggtgttcc tgtagtaatt ccttttaaaa gacctgataa tatctttact ttgtctggtt
   178561 ctcgccgttg agtagtatat tttgaactac ctggttttct tctatttaat tgtttttgaa
   178621 tatatttttc acttatttct attcctggag gacaaccatc tataatagca cctaaagcaa
   178681 atccatgact ttcaccaaat gtagttactg taaacaattt accaaatgta ttacctgaca
   178741 tattttttta cctttttaac aaattttatt ttttatcaca acttacccat acctttactc
   178801 attcctttca gattttagca actttaacaa caagcctttt taactgcttt aataactatt
   178861 ttttataact acaattccta ttacatagtt tttgttttat ttatttcata taacataaag
   178921 tttacaaatc attaccacat attacttttt tcagatctta taaaaataac cttacaactg
   178981 tttaagttat tacaacaaac taacacatta tctagttctc tttttattat cataataaaa
   179041 aactaccgtt ttacaacaaa ctaaactaac acatattact ttttcctttt atactttcat
   179101 aacggccttt cttcaaatgt tccttttttt agaacatatc ttacacttat cacaaactac
   179161 gcctcacttc ctttaaactc gcataacaac ttttacctat actcatattt ttttcgttta
   179221 tcatattgta ttttaactct atgtcttaac aaaaaccttt tggcataaat aaactaccac
   179281 ttaaccttta acaacaacca aatactatct tttaacatca atttaatcta tcgcataaac
   179341 actacaccat ttcctttttg ttatatacaa acttttactt tattttagca tttacctatt
   179401 aaacaccttt actacaaact atacttctaa taccaatcct cttacatact tctttacgct
   179461 tcaactaccc tttttaacca tttatacatg ccgttaataa cacaatacaa ctagttttac
   179521 tatatactaa caaacaccac accgtttaac acaaatcaaa catcaaaatc tacttgttac
   179581 cagcttacat acatattaca caaaaacaca aaacataaat gcttgcacaa aaacaccttt
   179641 acctatcacc tcttttattt ttcataaaaa caagttatat aaacaacttt agctgttaac
   179701 atttaaccat ttaactatac attaatataa ccaatatacc gtataaaaca aagataaaac
   179761 ataaacacat caaaaaccaa acataaatta taaattatct aactgctaac atctaacatc
   179821 taacatctaa catctaaaaa ataacatcta acctttatta tctaacatct acccttttaa
   179881 acaaagcatc aaacagctat taacaaacac aacactatca atctatcata ttaaaaacag
   179941 ctaacacgtt ttatctttaa caaatacaac tacatttcat aatataaaat cataaaaata
   180001 gattgtttta cacaaaaaca gcaaatacaa aataaaacta ttatgttgta atacaactaa
   180061 caatacttct aaaaaaaaaa ctacatttta tagaaacaca ataaactaca acacaatatt
   180121 aaataagttt aatacgaaat accaaataac tttgatagtt ttgtgtacaa ctttatctgt
   180181 taacaattaa attttaacaa accacaacac ataataccaa gcagcaaagc ccaaactgat
   180241 actaatgttt tttagcgata aactttttta attataaata tttttttagc aaacagccta
   180301 aaatcaaaac aattttcata actgcttaca caactcatcc taccagcaat actgcttgca
   180361 cttttacata acacactttt tttttaaaca gctcagcatg tttgcttttt tttttacaac
   180421 agcttcactt ttagtcagtc taaatttaaa tataaccttt ttaaagatcc tacaccatta
   180481 aagatacaac tctaataaat ttcatataac cttacattag ttacagtaca aaatataaat
   180541 tacaaaactt gtaaccgatt taaatacatt acaaaattta aacataatat ggcataactg
   180601 acttcaccac atataacgta atataagttt tttaaaaaat aaacaaaaga acatatttta
   180661 ttaaacattt atacaacaat ttttaacata taaccttagt catatactat aaactagtgt
   180721 gtataaaaaa aaaacagtaa agcacaaatt ttagaataca attttcaatt acattaccta
   180781 atacacacca acataaactt ttaaacaaaa aaaatatata tttctgcaaa accttaattt
   180841 cttgcacaat ttatttttta taatatatat aatatttaca cttatctata cctcatccat
   180901 tatgtaccag ctcgtataat ttcatacaga cctatttttt tcccttaata acatatacag
   180961 ccatactcct gtattataca caatattttt atacaacttc tttgctctct atacattatt
   181021 taaataacta tgttataaga tacacaaccg ttaacataca tctaataccc gtattatata
   181081 taacctatac caattagcaa ttagccatta gccattagcc gtgctcttac taatccagca
   181141 cacaactaac aaccgctaat gcattacata tccacaaaat tacaacaatt agcatattac
   181201 agacataaaa acataaaata ctataactta acaaagatga ttcagcctac aacattattc
   181261 taattatttt ttgtttaact agcataactt aaataaactt ttcatgtaac atacacttta
   181321 acacaataat aaactataaa cgcctgtata cctatttttt gcattatcta atagttagca
   181381 tacctatttt ttgcattatc taatagtctt gaatctatta accatcataa tttttcaata
   181441 tgtagtatgt aatatatgct ttgagcttta tgtatcgctg tttgctgttt gctgtttttc
   181501 ttttaggtgt acacatttcc tattctttat ataaaacttt ttgtgttgtt caaacaacta
   181561 tttctttctg tcttttatat aataactata aattagtaaa taacatacat ataagcgaat
   181621 accatagcta ctatttaacc tacctacttt atttaacaaa tacaacttat attacctact
   181681 ttatataaca tatttaatag attttaaaac tcataaaaca taagaatact taaatacttg
   181741 tgtataattt ttaggaatat aaaagaaaag aaaacaaaga aagtacaaaa gaatagtaaa
   181801 aacatattag taacaaacag ttaaaatgta ataacagtaa atagtaaaaa aataattaaa
   181861 tagcttgtta agcttaacaa aaatataatt ttttataaaa gctaataaca gataatttta
   181921 ataaaccctt gatgttttta aacttcttta ccccttatta caaataacac ttctttttat
   181981 tttcctatca aacattaagc aaaaataaat aaactttttt taattcttaa gcacgaagca
   182041 accactttaa acctttttac atctactaat caagtcttta gttttagtgt accaaataat
   182101 cttttttagt aatcatacag ccttaataat ttttcttttt attagttatt tatatgagtt
   182161 ttaataagta aaacaaaact tacagttatt aaaaccttgt acaacctttt aaaatgttaa
   182221 atacaaaaca taaatctaaa aaaagcagaa tgaacaacaa acagtaaaga tataaacttt
   182281 taatagcaaa cattttttac cataaaccac caaaagcgca cttaaaaaaa agttttactt
   182341 atgatcttag cttagtgatt tactttcaaa ctctatatat cttaacggtt aaatttttaa
   182401 ctgtttctgt ttatatttca taaacaaaag atataaatgt aaaagctgat actaccatta
   182461 ttaaacacat acattgataa acctaacggt aacatatagt actatctttt tcatcctcaa
   182521 taagcgcttt aaacttatat cttgcatagt tcttatattt aatattttgt tttacatatg
   182581 ctttaatata tataaaaagt tttttgttct ctgcattgct tttttttctt ttgtgatatt
   182641 tgttagatgt atggtatctt tgtttgtttt attatgtgtt gattttagct ttgtgtttta
   182701 ttttaattct tgttctttat actataaatt tctttgcggt tagagtttat tgttttttta
   182761 ctgttatttg tttttgtttt attaatacaa catcgttact tataatattt tatttttttt
   182821 atgctttttg atgtattaca ggctaacaaa cttgtttttg tgaatttgtt ttgcagtttg
   182881 ttgtttttta tttgtatatt tgttgtttat ttagttaaat gtgttatcag ctttgtagtt
   182941 tttgttatgt gttagagatt ttgtgttata ggttaagtaa aaacagttat caggtataaa
   183001 tgtttaatat ttgttatgtt atatgttaat tgttatgttg agatgtagat atgatatttg
   183061 tgttagttat agttgtaagt aattgtagta aaaaagtata agttgttgga ctaaatatat
   183121 aacaagaata aaggtttata gttataaaaa ggatagagga ttgcttgaaa tttaaataga
   183181 aaaaatgtgt aataaagaaa taaaaaacaa ctttaatgtg taaaaaaaaa agagttttaa
   183241 aaatttgata agaatttgta tgaaatgtac gatgtttagc taaccacttt aaaatataaa
   183301 agtgtagtat gtatttgagg tgtaatgcgt acaacaaact aaataaaaga gctgttaaaa
   183361 aaaataagaa atgaggtatg gaaaaagtag cggggaatgt cagcttttag tataagttaa
   183421 acatcttatg cactgttaaa aaaaagaaaa aaaggtatgt aaggaaaaaa tggcaacagg
   183481 cactgtaaaa tggttcaatg acactaaagg ctacggtttt atatcaccag acgattgtgg
   183541 tggagattta tttgctcatt tctcagaaat acaagatgat ggttttaagt cacttcaaga
   183601 tggtcaaaaa gtaacgtttg aagtaacgca aggaaaaaaa ggccttcaag cagcttctat
   183661 taaagtcata aaaaataaaa aatgtacgta aaataaaaaa gtgtttcaag cagcttcaat
   183721 aaaactaaaa taaaaagggc taagttattt tattagccct acaatccata aaatttttat
   183781 ttatagctga taaaatagat tttaaacaaa cagaaattat atcaaagtct atagctgttc
   183841 caattaaaag gtgtttatgt agatttattc ttataagcgc tatataatac ttattaattt
   183901 tttgtatata atattttatt aatgtaagct tatgtaaagt ccacatctct ataaatgcta
   183961 ataatatttt tttacactca agtattgaaa aatacatatt gtaagtcact ttattatcaa
   184021 tcagtttatt attaaagcat atttgtaaac tatttttata gatataataa tttagcaaac
   184081 aaaatggtgt ttctaaaaaa cagttatttt ttaaaatact atatagttca caactagata
   184141 attcaaacat atttctttca ctttcgtttt gtactaacgg tgccaaataa ttcctaatcc
   184201 aacgtggtaa ttttatttta taatctcttt caagtaaaaa agcgaaccca cttttacctg
   184261 attgactatt tagtcgaata acagatttat aactacgacc tatatctttt ggatctatag
   184321 gtaaataagc tacttgccat atttcctttt gtttttgttt ttttattgac ttacgtatag
   184381 catcttgatg actaccagaa aaagccgtat atactagctt tcctacccat ggatgccgtg
   184441 gatgaattgg tagcttagta caaagtttta caatatctat tatttcttct ggacaatgta
   184501 aatcaatatt tggatctata ccttgactgt ataagttcat agcgaaggca attaaatcca
   184561 gatttccagt acgttcacca ttgcctaata acgtacattc tatacgttga gctcccgcta
   184621 acactgctac ttctgaggaa gttatagcag atcctctatc attgtgagtg tgaacagata
   184681 ttataatttt gtctcgttta cttatgtttt tacaaaaata ttctatttga tctgcataaa
   184741 catgagggct tgttaaatca actgtagtag gtaaatttaa tataacttta tatatatttt
   184801 tttgacttaa aatatcaagt actgtttcac aaatagttaa agtaaaatca atttctgtat
   184861 tagaaaaact ttctggagta tattctatta tccaatttac gtttttatat ttttttgttt
   184921 ggtgtaaaat gtatttagcg cctttagcag ctattgctat aattgcttct ttctgtgctt
   184981 taaatacgcg atctctttgt ataggagacg tagaattgta aaagtgtatt attgattttt
   185041 ttattccaac aagagactca aaagtacgtt taattaacgg ttttcttgct tgcaccaaaa
   185101 cagcaatagt aacgtcttca ggaatttgtt tgtttctgat taaccatctt acaaaatcaa
   185161 aatccgcttt gctagccgaa ggaaatccaa ccataacttc ttttaaacca atatttatta
   185221 ataaagtcca cattgttttt tttgtttcaa cagtcattgg ttctattaaa gattgatttc
   185281 catctcgtaa atcttcacta accaaaatag gtgttttact tattttttta tcaatccagt
   185341 ctctgttttt aagttttgga aactcatcga aataacaata ttttttattg ttaaatttaa
   185401 acttcatatt tcttcctata ttcttttaaa attcattttt acggttttat gtttttttac
   185461 tgcatgcttt taattttatt ttgtttaaac tttttgatgc ttattaaatt tttgttatgt
   185521 gtatttctta attttatctt tttaattgtt gtgttgtttt atttttattt ttttactgtt
   185581 actgttagtt gttagttgtt agtaaaaatt tttcttcctt ttgtacttat gctctatttg
   185641 ttatttattt gttttctttt aacggtttat gtagttaagt tagctgtaag catttttttg
   185701 ttgatttgtt tttgtgttct gtgctatagg ttattaagtt tgtttttgct attaggtgtt
   185761 ttgtgtttct tttattttta gctatatgtt gttttatatt ttaatttata tggatattta
   185821 ttaatttaat tttaatcttt attattgtgc tttgttaatt gcttatttat ggttttgttt
   185881 aatgatctct gcttaatgtt ttatgctgta tattttttcc tttttagctt ttgtgatttg
   185941 tgattaatga tttatgttgt ttgttgtttg ttgtttgatt gctgtttagg tttatgtttt
   186001 ttgtttttgt tgttattttc ttgttttgtt tttttaggat tacttttaaa tttattttat
   186061 ttgtgttatt ttgtttagtt attatgcttt atttgttgtt tttagttttt atgtttattt
   186121 aagttcatat gtgttatata cttcagtttt taattggaat ggtaaaaggt ttgtgttgtg
   186181 gtttttttaa atagttgttt aatgtttatg gatttgttta aaggcttgat gtgttatgct
   186241 aacttaaata gttattaaag gtttatgatt ttgttttgag ggtagatgtg ttttgttttg
   186301 atgttagtgg agttattgtt aatggattat gttttatgct ttttattaaa aattagtatt
   186361 ttgtgtgttt tttaactata gtatacagca tataaataag agtgctgttt gttgttaatt
   186421 aattattgta ttttaaacac gtaatataag aaataaaaaa aaaaagaagt tcaatgaatt
   186481 tgtgtttgtt gttaactaat tggattgtat gtttctgatt tatttgttat gttttaggct
   186541 atttgatttg ttaaattttg ttatatcaat aagaaaagag ttttgaatga tacttttgtg
   186601 tattatatgt ttgagatttg ttttgtataa tgtatatgtt gtattttatt ttttgtggct
   186661 ttttgttata aacagcaaat cctgatatta ttatagttaa tgaaatatgc ttttgtgtat
   186721 tatatgtttg agaaaggtaa aaataagtta tattgtgtag taatttaatt tgtgtcttgt
   186781 tgttaaaaaa gaaagtaaaa agttatatga tacagaatag tgtatgatga aggctgtgta
   186841 aggtgtgcat aaatatgtaa tgagaaagga atgatgtgaa aggtatgaaa tataagatat
   186901 gagtaatgca agatgttttg ttaaaagatg tatgagatat gctatgtagt tatttgttac
   186961 aaaatattat tttagaagaa atagttaata gacgatgttg ttaggttaaa ggtatgtaat
   187021 atagagaggt attgtgtaaa gaagattagt aaaaaaagtt aagttatttg aggtttttgt
   187081 tttgtattga aattaaagac aaagaagtgg ttgttaaata aaaagaaggg ttgttaaact
   187141 tttaatgctg tatggtaaag ttaagaagtg gttgttaata aaaaaaaggt ttgttaaaga
   187201 atagaaatta attaaaaaaa aggtttgtta aagaatagaa attgatttta aaaaaggttt
   187261 gttaaagaaa gaggagttgt atggaagagg aaaaggtttg ttaaagtaaa gaagttaagg
   187321 tagttgtaaa aaaaaatagg tattttatag tgtagttgtt aatgtatgtg attaggaata
   187381 gagaatgaac aaaaaactaa gctaaaaaag agaaaagaag tacataataa gccttaaaat
   187441 aaataaataa gtatatattt taatattgta accaagaaat atagtgagag ctttgtaaaa
   187501 aaacacctta gtataagaag tatatatttg ttatattgaa ctaattgtta taaagaagta
   187561 aacaaaatta tttattacaa aaaaccgtga tataaaaaaa ggccaaatga atattttatt
   187621 ttgttttaaa tatgttttaa gtttttgata ataaattaat taaaagtatt taataaacaa
   187681 acaacatctt gtatactttt tatatgtttt gatttttcat cactgatttc tagtttaaat
   187741 tcgtcttcta aagtcattat taaatcaatt atatcaagtg aatctgcacc taagtcttca
   187801 ataaacaaag aagtagaagt tataaaaaga gggttaatat taaattgttt cgatactatt
   187861 gattttattt tttttgttaa attagacatc ttcagaaacc tctactctaa aacagttttt
   187921 tacctcgata ataaccatct tcagctatat aatgtctacg atgtataatg ccggtaaatt
   187981 tttctttatt taaagtaggt aataccaatg cagaatgtga gcgacgcata cctcttttag
   188041 aacgagtttt tttatttttt tgaacagcca ttgtagttac cttaatatgt taggtatgta
   188101 tttgctctat ttaatactaa aaaaagatct ttatcaagtt ttgttttaat ttgaataaaa
   188161 tatccacttt taagttctgg aaatcgtaag aaataagaat gtaaaaaaag tcttttaagc
   188221 tttaaataaa aagaaaactt tttaccaaaa atactaccat atttttcatc gcctaataaa
   188281 ggatgaccta aatatgcagt atgaactcgt atttgatgca ttctacctgt aatgggaaat
   188341 acttttatta atgtaaatcc agtaaattta ttacagattt caaaaaacgt atatgatggt
   188401 ttacccaatt gattaactat attatagtgt actctatttt gatgtaattt atatttctta
   188461 attggcgcag atatatatgt aaactttata ggccaagcac cttcaactaa cgctaaataa
   188521 catttttcta catatttgtt tttgaatgcg aaattaataa aaagtaaaaa atttatagat
   188581 ttagctaata acaagcatcc agaagtgttt ttatcgagac gatgaactaa ataaatgaaa
   188641 ttaagatctt ttctaattaa aaataaagcg tcaattaaac ctatattacc aatacaaccc
   188701 ccatgaacag caaaaccaga cggtttatta actataaacc aatcattaga ttcataagta
   188761 attgtattac taaaagaaaa tctcaaggtt tcatttatat ttatttgatt tttattaata
   188821 tataatatag gaattctaat tttatcacct aattgtaatt tattcttagc tgtaacggtt
   188881 ttgttattaa ttattataaa tccttttctg ataagacgat aaactaaact agttttaatt
   188941 ccttttaact ttttttttaa aaaattatct agtctttgat taaatagaat tgattttatt
   189001 tttttatatt tattataatt agtcatagtt gatctttaat tgctaaaata tttctttact
   189061 gttaatattt aaatacaaaa acatattaca tacttacaac aaataggaga aaaagtaaac
   189121 gtagaaatga aaagaattct tataaatgcg agccaaccag aagaattaag agttgcactg
   189181 gtagatgggc aattattgta tgatttagat attgaatact gtaataaaga acaaagaaaa
   189241 tctaatatat atcgtgctaa aatcataaga atagaacaaa gcttagaagc tgtttttgtt
   189301 gattttggag ccaaaagaca tggtttctta cctataaaag aaatatctaa agaatattta
   189361 ttaaatgatt gtaattcaaa tattagagaa ataattaaag aaggtcaaga attaatagtg
   189421 caagttgaaa aagaagaacg tagcaataaa ggtgcggctt taactactta tattagttta
   189481 gcaggtagat ttttagtttt aatgccgaat aattatagat caggagggat ttctagacgg
   189541 attacaggta ctgatagatt taaattaaaa gaagctataa agaaattatt tatacctaag
   189601 aatatgggaa taatagttag aaccgcaggg attggccgtt caagtaaaga tttacaatgt
   189661 gatttaaatt atttaattca aatatgggaa gcaattacag aagaagcaaa taaaagatcg
   189721 gctccattct taatatatag agaatctaac gttattattc gtgcaatgcg tgattattta
   189781 agacaagata taggtgaagt tttaatagat agtgtataca tttataatga tgctctaaat
   189841 tttattaaac aagttatgcc tacttatcaa aaaaaaataa aactttataa agatgaactt
   189901 cctcttttta ctaaatttaa aatagaatct caaattgcaa ctgcttatca acgagaggtt
   189961 aaattgcctt caggtggatc aatatttata gattctacag aagctttagt atctgttgat
   190021 ataaattcgg cgcgtgctac tagaggtgat gatatagaag aaacagcttt acatacaaat
   190081 ttagaagcag ctgatgaaat tggtagacag ttaagattac gtgatattgg tggcttagta
   190141 gtaattgatt tcatagatat ggcgttaaca agaaaccaaa gagaagtaga aaatagaatt
   190201 cgtacagcgt ttaaagttga tcgtgcacgc attcaattat gtcgtatttc aagatttggc
   190261 ttaatggaaa tgtcacgaca acgcattcgt ccatctttac gggaaaacag tggtatagta
   190321 tgtccaagat gtaatggaca aggcacaata cgtgaggtta gttctttgtc tctttctata
   190381 ttacgtttga ttgaagaaga agctatgaag gataatagtt ctaaaataag agcggtattg
   190441 ccagtggcaa tagcaactta tctattaaat gaaaaaagaa acattatagt gaagatagaa
   190501 gtaagacaaa atgtaaaaat tattattatt ccagaacagg acatggaaag tcctcattat
   190561 gcagtagaaa gattacgtta tgatcaaata tttggagaaa aatatagtaa taaaaagaat
   190621 cttttaagta aaaaaaccac ttatatggaa aaaaaaatac gtacagaaaa agcagctgtt
   190681 agtattgtaa atcatagtac tgttacatac aacaatttta taacacgtat ctggaaaaca
   190741 ttaatagaga aattatatta acttatatta tattttaggt tttatttgtt gaattccttg
   190801 ataagttcta gggggggttg ttcctatatg cattttatta actttgtcta taataatttt
   190861 atctgcaatt gttattctac ttaacattct taaatattgt aaccaattac gtattagaaa
   190921 tatttcttgc catatttctt tatcttcaac attccgatat aatgaccatg attttgcgcc
   190981 attacgtaac ctaacagttc ttaattttat tataagatca ataaaatcat tagtattact
   191041 aacaggaata caatattcaa tagatactat tattgattct ttatatttag aaaactctaa
   191101 tttgtattta ggctgtatct gatgcattat actatgatgt ttatcatcta tttttggcaa
   191161 ttttaagttt aataaagcta tagtagttag taataataat aaacctgcta ataacaatcc
   191221 caatctgacc tttataatac ctgctatatg cccccaacca aaagaaccta ttgctaaacc
   191281 tgcatacaac gtagtttgat atagtgctaa cgctctagct ttgacccaat caggcactaa
   191341 catttgaact gatgaattat aacttgctaa tactgtaatc caacaactcc ctcctatcat
   191401 tagtgctcca aaaattaata atttaatatt taaacttcca attaataaca ttactatact
   191461 taataaaata gaagccgaac taatcattat gtttgtatct actaactggc ataatttatt
   191521 tactattgca ctacccacaa tcgcacctgt acccaatgct cctaacatat aaccatatat
   191581 tgaagcttta gtattagcaa agactggaag caatgcccat aatgcactgg ctgaaagacc
   191641 aaaaacaaat gatcttaaca ttaccgatct cattacctta gaatatttag caaattttaa
   191701 tgctgaaatt actccttcat agatatgttc tggtggtaaa attcttttag gataaatttg
   191761 cttccattgc caaactgccc aaattaaacc taaataacat aaacaattaa gtaaaaaaac
   191821 ccaagcagta ccaactgtgt ttataagaat tccaccaatt actggaccta acgctcttgc
   191881 aaaattataa tttacactgt ttaaaattac agcatttgtt acttgatttt tagaaacttg
   191941 ttcattaatt gctgcctgcc atgctggtac agctaaagaa gcacctattg acattcctaa
   192001 aatagataat attaattttg tagaagttaa aaatccaaaa aaatccaaag atgttattaa
   192061 agctccacca gtaaactcca aaaccattcc aagtaacata agtttacgtc tatcataatt
   192121 atcagcccaa acaccagaaa taatcgataa taatactaaa ggtaatgccg tcactacttg
   192181 tatcattgct aaagttatag agcttgcatg agattcagtt aaaatccaaa cagaagctac
   192241 agattgtgcc caagtaccta aattagcaat taaatctgca aaccatataa ttctaaaagg
   192301 tttaaatgtt aatggggtaa acaaactatt ttttttattt ggtaaattat ttttttggga
   192361 atttaaagag tgtttagtag agataagcat attaattgct acctattcaa aactaacttt
   192421 attttttttg gtaaataatc tattaaagta cataagaatt tttcattgat attatttatt
   192481 atgtgacctt taccgattct gtttaataat attaatcttg ttttttcata taaatttttt
   192541 ttgtctaatt taattaactt aataaagttt gttgatgtca ttcctacagg aacatatata
   192601 ggaagcttag cttttaataa taaattataa attctatata aaacacttgc ttttagccta
   192661 cctatttcta tagaaacttt agttgcaatc attataccga ctgatatagc ttctccatgc
   192721 agccaattac catatccttt atattgttca atagcatgac caaatgtgtg tcctaaattt
   192781 agcaaagctc ttatattttt ttctttttca tcctttataa aaaacttaca ttttataata
[truncated: 200,251 more chars]
