# Supplementary material for: Combining multiple functional annotation tools increases coverage of metabolic annotation
Source: BMC Genomics. 2018 Dec 19;19:948. doi: 10.1186/s12864-018-5221-9 (PMC6299973; doi:10.1186/s12864-018-5221-9)
Supplement: Supplementary file 5 — EC annotations. Excel file with all EC annotations by all 4 tools for all 27 genomes. (XLS 3442 kb) [file 12864_2018_5221_MOESM5_ESM.xls]

## Sheet: The27_GeneECdata
Genome Name	Genome ID	KEGG	RAST`	EFICAz	BRENDA
10403S_RAST	LMRG_00002	4.1.2.48
10403S_RAST	LMRG_00008	3.5.99.2	3.5.99.2
10403S_RAST	LMRG_00009	2.7.1.50	2.7.1.50	2.7.1.50
10403S_RAST	LMRG_00010	2.7.1.49;2.7.4.7	2.7.4.7	2.7.4.7;2.7.1.49
10403S_RAST	LMRG_00011	2.5.1.3	2.5.1.3	2.5.1.3
10403S_RAST	LMRG_00012	3.2.1.86	3.2.1.86	3.2.1.86	3.2.1.21
10403S_RAST	LMRG_00030	3.6.1.1
10403S_RAST	LMRG_00032				6.6.1.1
10403S_RAST	LMRG_00033	2.2.1.1	2.2.1.1	2.2.1.1
10403S_RAST	LMRG_00034	2.2.1.2	2.2.1.2
10403S_RAST	LMRG_00036	5.3.1.6	5.3.1.6	5.3.1.-
10403S_RAST	LMRG_00037	5.3.1.1	5.3.1.1	5.3.1.1
10403S_RAST	LMRG_00038	2.7.1.-	2.7.1.121
10403S_RAST	LMRG_00039	2.7.1.-	2.7.1.121
10403S_RAST	LMRG_00040				5.3.1.4
10403S_RAST	LMRG_00042		2.7.1.121
10403S_RAST	LMRG_00046	1.3.5.4	1.3.99.1
10403S_RAST	LMRG_00048	2.7.1.-	2.7.1.69
10403S_RAST	LMRG_00049	2.7.1.202	2.7.1.69	2.7.1.69
10403S_RAST	LMRG_00050	4.1.2.40	4.1.2.13	4.1.2.13
10403S_RAST	LMRG_00055	3.4.13.21	3.4.13.21
10403S_RAST	LMRG_00059	1.11.1.-
10403S_RAST	LMRG_00060		3.6.-.-
10403S_RAST	LMRG_00064		3.2.1.21	3.2.1.-	3.2.1.21
10403S_RAST	LMRG_00065		2.7.1.69
10403S_RAST	LMRG_00066	2.7.1.196;2.7.1.205	2.7.1.69	2.7.1.69
10403S_RAST	LMRG_00076	1.2.1.18;1.2.1.27	1.2.1.27	1.2.1.18;1.2.1.27
10403S_RAST	LMRG_00077	5.3.1.30	5.3.1.-	5.3.1.n1	3.1.4.3
10403S_RAST	LMRG_00078	2.7.1.92	2.7.1.92	2.7.1.92
10403S_RAST	LMRG_00083	3.2.2.27		3.2.2.27	3.2.2.27
10403S_RAST	LMRG_00087	3.4.-.-
10403S_RAST	LMRG_00089	1.5.1.2	1.5.1.2	1.5.1.2	1.5.1.2
10403S_RAST	LMRG_00091		2.7.1.69		3.4.22.61
10403S_RAST	LMRG_00092		2.7.1.69	2.7.1.69
10403S_RAST	LMRG_00093		2.7.1.69
10403S_RAST	LMRG_00094	3.2.1.170	3.2.1.24
10403S_RAST	LMRG_00098				2.7.11.1
10403S_RAST	LMRG_00099	4.4.1.5	4.4.1.5
10403S_RAST	LMRG_00102	4.6.1.1
10403S_RAST	LMRG_00103
10403S_RAST	LMRG_00107		3.5.1.-
10403S_RAST	LMRG_00118	2.7.1.-	2.7.1.69
10403S_RAST	LMRG_00119		2.7.1.69	2.7.1.69
10403S_RAST	LMRG_00121		3.2.1.24
10403S_RAST	LMRG_00123		2.3.1.79	2.3.1.-
10403S_RAST	LMRG_00124		1.1.1.140
10403S_RAST	LMRG_00129	1.6.5.2
10403S_RAST	LMRG_00138	3.5.1.24	3.5.1.24	3.5.1.-
10403S_RAST	LMRG_00139	4.1.1.15	4.1.1.15	4.1.1.15	4.1.1.15
10403S_RAST	LMRG_00146	3.6.3.-
10403S_RAST	LMRG_00150		3.5.2.14
10403S_RAST	LMRG_00162	4.2.1.53
10403S_RAST	LMRG_00163	2.1.1.192	2.1.1.-
10403S_RAST	LMRG_00165		1.14.99.3	1.14.99.3
10403S_RAST	LMRG_00168	3.6.1.55	3.6.1.13
10403S_RAST	LMRG_00170		1.3.1.34
10403S_RAST	LMRG_00171	1.1.1.282	1.1.1.282	1.1.1.25
10403S_RAST	LMRG_00172	4.2.1.10	4.2.1.10	4.2.1.10
10403S_RAST	LMRG_00179	5.3.1.6	5.3.1.6	5.3.1.26	5.3.1.6
10403S_RAST	LMRG_00180		5.1.3.1	5.1.3.1
10403S_RAST	LMRG_00181		2.2.1.2
10403S_RAST	LMRG_00182		2.7.1.69
10403S_RAST	LMRG_00183	5.3.1.13
10403S_RAST	LMRG_00184	2.7.1.200	2.7.1.69
10403S_RAST	LMRG_00186		5.1.3.1	5.1.3.1
10403S_RAST	LMRG_00187	1.1.1.14	1.1.1.251
10403S_RAST	LMRG_00188		2.7.1.69	2.7.1.69
10403S_RAST	LMRG_00189		2.7.1.69
10403S_RAST	LMRG_00190	2.7.6.1	2.7.6.1	2.7.6.1
10403S_RAST	LMRG_00198	5.4.2.12
10403S_RAST	LMRG_00201		2.7.1.59
10403S_RAST	LMRG_00202	3.2.1.86	3.2.1.86	3.2.1.-
10403S_RAST	LMRG_00204				2.7.10.1
10403S_RAST	LMRG_00211		2.4.1.83
10403S_RAST	LMRG_00218	3.2.1.86	3.2.1.86	3.2.1.-
10403S_RAST	LMRG_00219	3.5.1.87;3.5.1.6	3.5.1.87	3.5.1.-
10403S_RAST	LMRG_00220	3.5.1.-
10403S_RAST	LMRG_00221	4.1.2.40	4.1.2.40	4.1.2.40
10403S_RAST	LMRG_00224		2.7.1.69
10403S_RAST	LMRG_00225	2.7.1.198	2.7.1.69	2.7.1.69
10403S_RAST	LMRG_00226		2.7.1.69
10403S_RAST	LMRG_00228		1.1.1.140
10403S_RAST	LMRG_00236	1.1.-.-	1.1.1.-
10403S_RAST	LMRG_00239	5.4.2.12
10403S_RAST	LMRG_00240	3.1.1.31	3.1.1.31
10403S_RAST	LMRG_00242	1.4.1.4	1.4.1.4	1.4.1.4	1.4.1.4
10403S_RAST	LMRG_00243	3.6.1.31	3.6.1.31	3.6.1.31
10403S_RAST	LMRG_00244	3.6.1.31;3.5.4.19	3.5.4.19	3.5.4.19
10403S_RAST	LMRG_00245	4.1.3.-	4.1.3.-
10403S_RAST	LMRG_00246	5.3.1.16	5.3.1.16	5.3.1.16
10403S_RAST	LMRG_00247	2.4.2.-	2.4.2.-		4.6.1.2
10403S_RAST	LMRG_00248	4.2.1.19	4.2.1.19	4.2.1.19
10403S_RAST	LMRG_00249	1.1.1.23	1.1.1.23	1.1.1.23
10403S_RAST	LMRG_00250	2.4.2.17	2.4.2.17	2.4.2.17
10403S_RAST	LMRG_00251		2.4.2.17
10403S_RAST	LMRG_00252	3.1.3.15	3.1.3.15
10403S_RAST	LMRG_00256	3.2.1.86	3.2.1.21	3.2.1.-	3.2.1.21
10403S_RAST	LMRG_00263	2.1.1.191
10403S_RAST	LMRG_00267				2.4.1.10
10403S_RAST	LMRG_00270	4.1.99.3	4.1.99.3	4.1.99.3
10403S_RAST	LMRG_00273	1.3.1.22
10403S_RAST	LMRG_00276	2.3.1.31	2.3.1.31	2.3.1.31
10403S_RAST	LMRG_00277	2.5.1.49	2.5.1.48;2.5.1.49		2.5.1.49
10403S_RAST	LMRG_00292			2.8.1.-
10403S_RAST	LMRG_00294	1.7.-.-			1.7.1.6
10403S_RAST	LMRG_00296		1.1.1.-
10403S_RAST	LMRG_00299	3.1.4.46	3.1.4.46
10403S_RAST	LMRG_00301	2.7.11.22	2.7.11.1
10403S_RAST	LMRG_00305				2.7.13.3
10403S_RAST	LMRG_00312		3.3.2.1
10403S_RAST	LMRG_00314		2.7.1.69
10403S_RAST	LMRG_00316	2.7.1.-	2.7.1.69	2.7.1.69
10403S_RAST	LMRG_00318	3.1.3.5	3.1.3.-
10403S_RAST	LMRG_00327	3.6.3.5;3.6.3.3	3.6.3.3;3.6.3.5;3.6.3.4
10403S_RAST	LMRG_00330		2.2.1.2
10403S_RAST	LMRG_00333	1.13.11.2
10403S_RAST	LMRG_00342	3.1.3.16
10403S_RAST	LMRG_00345		4.2.99.18
10403S_RAST	LMRG_00349	2.7.1.35	2.7.4.7	2.7.1.-
10403S_RAST	LMRG_00351	2.3.1.79	2.3.1.79	2.3.1.-
10403S_RAST	LMRG_00357		1.1.1.140
10403S_RAST	LMRG_00371	2.1.1.80	2.1.1.80	2.1.1.80
10403S_RAST	LMRG_00376		2.4.1.83
10403S_RAST	LMRG_00377		2.7.3.-
10403S_RAST	LMRG_00380	2.7.13.3	2.7.3.-	2.7.13.3	2.7.13.3
10403S_RAST	LMRG_00392		1.1.1.158
10403S_RAST	LMRG_00405	3.6.3.14		3.6.3.14
10403S_RAST	LMRG_00406		3.2.1.-
10403S_RAST	LMRG_00409				6.1.1.12
10403S_RAST	LMRG_00411	1.2.3.3	1.2.2.2
10403S_RAST	LMRG_00415	2.6.1.16	2.6.1.16	2.6.1.16
10403S_RAST	LMRG_00416		2.7.7.2;2.7.1.26
10403S_RAST	LMRG_00423		5.1.3.-	5.1.3.1
10403S_RAST	LMRG_00424	5.3.1.6	5.3.1.-	5.3.1.-	5.3.1.6
10403S_RAST	LMRG_00426		2.7.1.69	2.7.1.69
10403S_RAST	LMRG_00427		3.2.1.86	3.2.1.-
10403S_RAST	LMRG_00437				2.8.2.1
10403S_RAST	LMRG_00442		4.2.1.106
10403S_RAST	LMRG_00447				4.4.1.5
10403S_RAST	LMRG_00448		3.1.1.1
10403S_RAST	LMRG_00449		1.14.13.-
10403S_RAST	LMRG_00452	6.3.1.20
10403S_RAST	LMRG_00461		1.1.1.1
10403S_RAST	LMRG_00464		2.7.1.4	2.7.1.-
10403S_RAST	LMRG_00468				1.5.1.20
10403S_RAST	LMRG_00469		2.7.1.69
10403S_RAST	LMRG_00470		2.7.1.69
10403S_RAST	LMRG_00472	2.7.1.202	2.7.1.69
10403S_RAST	LMRG_00474	1.7.-.-
10403S_RAST	LMRG_00478	3.1.1.-
10403S_RAST	LMRG_00480	3.5.1.53
10403S_RAST	LMRG_00493	2.2.1.1	2.2.1.1
10403S_RAST	LMRG_00494	2.2.1.1	2.2.1.1
10403S_RAST	LMRG_00495			2.7.1.-
10403S_RAST	LMRG_00496		2.7.1.69	2.7.1.69
10403S_RAST	LMRG_00500	3.6.3.29		3.6.3.-
10403S_RAST	LMRG_00503	2.10.1.1
10403S_RAST	LMRG_00505	2.8.1.12
10403S_RAST	LMRG_00507	4.6.1.17
10403S_RAST	LMRG_00508	4.1.99.22
10403S_RAST	LMRG_00510	2.7.7.80;2.8.1.11
10403S_RAST	LMRG_00512	3.5.1.88	3.5.1.88	3.5.1.88
10403S_RAST	LMRG_00514	1.2.4.1	1.2.4.1	1.2.4.1
10403S_RAST	LMRG_00515	1.2.4.1	1.2.4.1	1.2.4.1
10403S_RAST	LMRG_00516	2.3.1.12	2.3.1.12	2.3.1.12
10403S_RAST	LMRG_00517	1.8.1.4	1.8.1.4	1.8.1.4	1.8.1.4
10403S_RAST	LMRG_00519			1.1.1.-
10403S_RAST	LMRG_00525			3.6.3.-
10403S_RAST	LMRG_00528	3.1.3.25	3.1.3.25	3.1.3.25
10403S_RAST	LMRG_00531				2.7.7.48
10403S_RAST	LMRG_00534	6.4.1.1	6.4.1.1	6.4.1.1	6.4.1.1
10403S_RAST	LMRG_00537	3.6.3.40	3.6.3.40	3.6.3.40
10403S_RAST	LMRG_00538		3.2.1.96
10403S_RAST	LMRG_00539	2.7.8.14
10403S_RAST	LMRG_00540	2.7.7.9	2.7.7.9	2.7.7.9
10403S_RAST	LMRG_00543	2.7.7.24	2.7.7.24
10403S_RAST	LMRG_00544	5.1.3.13	5.1.3.13	5.1.3.13
10403S_RAST	LMRG_00545	4.2.1.46	4.2.1.46	4.2.1.46	4.2.1.46
10403S_RAST	LMRG_00546	1.1.1.133	1.1.1.133
10403S_RAST	LMRG_00548	2.7.7.60	2.7.7.40	2.7.7.-
10403S_RAST	LMRG_00549	1.1.1.137
10403S_RAST	LMRG_00551	2.7.7.39	2.7.7.39	2.7.7.-
10403S_RAST	LMRG_00554	6.3.4.21	2.4.2.11	2.4.2.11
10403S_RAST	LMRG_00555	6.3.1.5	6.3.1.5	6.3.1.5
10403S_RAST	LMRG_00557		2.7.1.69
10403S_RAST	LMRG_00558	6.3.5.2	6.3.5.2	6.3.5.2	6.3.4.1
10403S_RAST	LMRG_00567				3.4.23.B11
10403S_RAST	LMRG_00568	2.3.1.-
10403S_RAST	LMRG_00581	3.4.21.92	3.4.21.92	3.4.21.92	3.4.21.92
10403S_RAST	LMRG_00584		1.3.1.76
10403S_RAST	LMRG_00590	2.7.1.156;2.7.7.62	2.7.7.62	2.7.7.62;2.7.1.156
10403S_RAST	LMRG_00591	2.7.8.26	2.7.8.26
10403S_RAST	LMRG_00592	3.1.3.73	3.1.3.73
10403S_RAST	LMRG_00596	4.2.1.28	4.2.1.28	4.2.1.28	4.2.1.28
10403S_RAST	LMRG_00597	4.2.1.28	4.2.1.28		4.2.1.28
10403S_RAST	LMRG_00598	4.2.1.28	4.2.1.28		4.2.1.28
10403S_RAST	LMRG_00603	2.3.1.222
10403S_RAST	LMRG_00607		2.5.1.17
10403S_RAST	LMRG_00608	1.2.1.87
10403S_RAST	LMRG_00609			1.1.1.-
10403S_RAST	LMRG_00611	2.7.2.15	2.7.2.1	2.7.2.1	2.7.2.1
10403S_RAST	LMRG_00612	4.1.1.81	4.1.1.81
10403S_RAST	LMRG_00613	2.7.1.177
10403S_RAST	LMRG_00617	1.1.1.1	1.1.1.1	1.1.1.-	1.1.1.1
10403S_RAST	LMRG_00621	4.3.1.7	4.3.1.7	4.3.1.7
10403S_RAST	LMRG_00622	4.3.1.7	4.3.1.7	4.3.1.7
10403S_RAST	LMRG_00625		1.2.1.10	1.2.1.-
10403S_RAST	LMRG_00627	2.5.1.17	2.5.1.17
10403S_RAST	LMRG_00637	6.3.5.9;6.3.5.11
10403S_RAST	LMRG_00638	6.3.1.10	6.3.1.10
10403S_RAST	LMRG_00639	5.4.99.61;5.4.99.60	5.4.1.2	5.4.1.-
10403S_RAST	LMRG_00640	2.1.1.195
10403S_RAST	LMRG_00641	2.1.1.289	2.1.1.-
10403S_RAST	LMRG_00642	2.1.1.196	2.1.1.-
10403S_RAST	LMRG_00643	2.1.1.271;2.1.1.133	2.1.1.133	2.1.1.-
10403S_RAST	LMRG_00644	3.7.1.12
10403S_RAST	LMRG_00645	2.1.1.131
10403S_RAST	LMRG_00646	1.3.1.106;1.3.1.54	1.3.1.54
10403S_RAST	LMRG_00647	2.1.1.107;4.2.1.75	4.2.1.75;2.1.1.107	2.1.1.107;4.2.1.75	2.1.1.107
10403S_RAST	LMRG_00648	4.99.1.3	4.99.1.3
10403S_RAST	LMRG_00649	2.1.1.151;2.1.1.130	2.1.1.130	2.1.1.-
10403S_RAST	LMRG_00654	6.3.5.10	6.3.5.10
10403S_RAST	LMRG_00655	2.5.1.17	2.5.1.17	2.5.1.17
10403S_RAST	LMRG_00667	6.1.1.20	6.1.1.20	6.1.1.20	6.1.1.20
10403S_RAST	LMRG_00668	6.1.1.20	6.1.1.20	6.1.1.20
10403S_RAST	LMRG_00669			3.6.3.-
10403S_RAST	LMRG_00673	3.2.2.27		3.2.2.27	3.2.2.27
10403S_RAST	LMRG_00674	3.1.26.4	3.1.26.4	3.1.26.4	3.1.26.4
10403S_RAST	LMRG_00677			2.7.7.7
10403S_RAST	LMRG_00681	2.7.2.4	2.7.2.4	2.7.2.4
10403S_RAST	LMRG_00683	5.1.1.3	5.1.1.3	5.1.1.3	5.1.1.3
10403S_RAST	LMRG_00684	2.7.7.56	2.7.7.56	2.7.7.56
10403S_RAST	LMRG_00685	3.6.1.66	3.6.1.15	3.6.1.15
10403S_RAST	LMRG_00690	5.4.2.12
10403S_RAST	LMRG_00692			3.6.4.13
10403S_RAST	LMRG_00694	3.6.1.55
10403S_RAST	LMRG_00698				3.1.4.12
10403S_RAST	LMRG_00703	3.2.1.93	3.2.1.93	3.2.1.-
10403S_RAST	LMRG_00704	2.7.1.201	2.7.1.69	2.7.1.69
10403S_RAST	LMRG_00707		3.1.1.5;3.1.1.23
10403S_RAST	LMRG_00708	1.2.1.41	1.2.1.41	1.2.1.41	1.2.1.41
10403S_RAST	LMRG_00709	2.7.2.11	2.7.2.11	2.7.2.11
10403S_RAST	LMRG_00716		5.2.1.8
10403S_RAST	LMRG_00719	3.4.21.89	3.4.21.89	3.4.21.89	3.4.21.89
10403S_RAST	LMRG_00720	3.4.21.89	3.4.21.89	3.4.21.89
10403S_RAST	LMRG_00721	3.4.21.89	3.4.21.89	3.4.21.89	3.4.21.89
10403S_RAST	LMRG_00723	3.1.26.4	3.1.26.4	3.1.26.4	3.1.26.4
10403S_RAST	LMRG_00725	5.99.1.2	5.99.1.2	5.99.1.2
10403S_RAST	LMRG_00726	2.1.1.74		2.1.1.74
10403S_RAST	LMRG_00728	3.4.25.2	3.4.25.-	3.4.25.-	3.4.25.2
10403S_RAST	LMRG_00731	3.1.2.-
10403S_RAST	LMRG_00734	2.3.1.15		2.3.1.n3
10403S_RAST	LMRG_00736	5.99.1.-	5.99.1.-	5.99.1.-
10403S_RAST	LMRG_00737	5.99.1.-	5.99.1.-	5.99.1.-
10403S_RAST	LMRG_00738	4.4.1.21	4.4.1.21	4.4.1.21	4.4.1.21
10403S_RAST	LMRG_00742	3.1.4.46	3.1.4.46
10403S_RAST	LMRG_00743	1.1.5.3	1.1.5.3	1.1.5.3
10403S_RAST	LMRG_00744	2.5.1.75	2.5.1.75	2.5.1.75
10403S_RAST	LMRG_00749	6.3.1.2	6.3.1.2	6.3.1.2	6.3.1.2
10403S_RAST	LMRG_00750				3.6.3.16
10403S_RAST	LMRG_00752	3.4.21.88	3.4.21.88	3.4.21.88
10403S_RAST	LMRG_00755	2.2.1.1	2.2.1.1	2.2.1.1	2.2.1.2
10403S_RAST	LMRG_00758		2.1.1.-
10403S_RAST	LMRG_00763	2.7.4.22	2.7.4.22	2.7.4.22	2.7.4.22
10403S_RAST	LMRG_00765	2.5.1.31	2.5.1.31	2.5.1.31	2.5.1.31
10403S_RAST	LMRG_00766	2.7.7.41	2.7.7.41	2.7.7.41
10403S_RAST	LMRG_00767	1.1.1.267	1.1.1.267	1.1.1.267
10403S_RAST	LMRG_00768	3.4.24.-
10403S_RAST	LMRG_00769	6.1.1.15	6.1.1.15	6.1.1.15	6.1.1.15
10403S_RAST	LMRG_00770	2.7.7.7	2.7.7.7	2.7.7.7
10403S_RAST	LMRG_00778	5.4.99.25	4.2.1.70
10403S_RAST	LMRG_00779	2.7.1.26;2.7.7.2	2.7.7.2;2.7.1.26	2.7.1.26;2.7.7.2
10403S_RAST	LMRG_00781	2.7.7.8	2.7.7.8	2.7.7.8	2.7.7.8
10403S_RAST	LMRG_00782	3.6.1.-;3.1.3.100
10403S_RAST	LMRG_00786	6.3.3.2	6.3.3.2
10403S_RAST	LMRG_00787	3.4.21.105		3.4.21.105
10403S_RAST	LMRG_00789	2.7.1.2	2.7.1.2	2.7.1.-	2.7.1.2
10403S_RAST	LMRG_00798	2.1.2.10	2.1.2.10	2.1.2.10
10403S_RAST	LMRG_00799	1.4.4.2	1.4.4.2
10403S_RAST	LMRG_00800	1.4.4.2	1.4.4.2
10403S_RAST	LMRG_00804	3.4.11.9
10403S_RAST	LMRG_00807	6.4.1.2;6.3.4.14	6.3.4.14	6.4.1.-	6.3.4.14
10403S_RAST	LMRG_00810	1.5.1.5;3.5.4.9	1.5.1.5;3.5.4.9	1.5.1.5;3.5.4.9
10403S_RAST	LMRG_00811	3.1.11.6	3.1.11.6	3.1.11.6
10403S_RAST	LMRG_00812	3.1.11.6	3.1.11.6	3.1.11.6
10403S_RAST	LMRG_00813	2.5.1.1;2.5.1.10;2.5.1.29	2.5.1.10	2.5.1.10
10403S_RAST	LMRG_00815	2.2.1.7	2.2.1.7	2.2.1.7
10403S_RAST	LMRG_00816	2.1.1.227;2.1.1.226
10403S_RAST	LMRG_00819	2.3.1.19	2.3.1.19	2.3.1.-
10403S_RAST	LMRG_00820	2.7.2.7	2.7.2.7
10403S_RAST	LMRG_00821	1.8.1.4	1.8.1.4	1.8.1.4
10403S_RAST	LMRG_00822	1.2.4.4	1.2.4.4	1.2.4.-
10403S_RAST	LMRG_00823	1.2.4.4	1.2.4.4	1.2.4.-
10403S_RAST	LMRG_00824	2.3.1.168	2.3.1.168	2.3.1.-
10403S_RAST	LMRG_00826	3.4.11.4	3.4.11.4
10403S_RAST	LMRG_00828	1.1.1.343;1.1.1.44	1.1.1.44	1.1.1.44	1.1.1.44
10403S_RAST	LMRG_00830	2.7.13.3		2.7.13.3
10403S_RAST	LMRG_00833	3.6.1.7		3.6.1.7
10403S_RAST	LMRG_00835	5.3.3.2	5.3.3.2	5.3.3.2
10403S_RAST	LMRG_00839	1.5.1.2	1.5.1.2	1.5.1.2
10403S_RAST	LMRG_00841	3.6.3.17		3.6.3.-
10403S_RAST	LMRG_00846	1.1.1.100	1.1.1.100
10403S_RAST	LMRG_00848	2.7.8.5	2.7.8.5	2.7.8.5
10403S_RAST	LMRG_00849	3.5.1.42
10403S_RAST	LMRG_00851	3.1.-.-		3.1.4.16
10403S_RAST	LMRG_00852	2.3.1.183
10403S_RAST	LMRG_00858	2.3.1.54	2.3.1.54	2.3.1.54	2.3.1.54
10403S_RAST	LMRG_00859	1.97.1.4	1.97.1.4	1.97.1.4	1.97.1.4
10403S_RAST	LMRG_00866	2.3.1.9	2.3.1.16;2.3.1.9	2.3.1.-
10403S_RAST	LMRG_00867	2.3.3.10	2.3.3.10		1.10.3.3
10403S_RAST	LMRG_00870		3.1.4.1;3.6.1.9
10403S_RAST	LMRG_00872	1.3.1.98	1.1.1.158	1.1.1.158	1.1.1.158
10403S_RAST	LMRG_00873		3.6.3.32	3.6.3.-
10403S_RAST	LMRG_00880			3.6.3.-
10403S_RAST	LMRG_00885	1.8.1.7	1.8.1.7
10403S_RAST	LMRG_00886	3.1.-.-
10403S_RAST	LMRG_00887	4.3.3.7	4.3.3.7	4.2.1.52
10403S_RAST	LMRG_00888	2.7.2.4	2.7.2.4	2.7.2.4
10403S_RAST	LMRG_00889	1.2.1.11	1.2.1.11	1.2.1.11
10403S_RAST	LMRG_00890		2.4.1.129
10403S_RAST	LMRG_00891	1.15.1.1	1.15.1.1	1.15.1.1	1.15.1.1
10403S_RAST	LMRG_00893	1.17.7.1;1.17.7.3	1.17.7.1	1.17.7.1
10403S_RAST	LMRG_00895				3.2.1.52
10403S_RAST	LMRG_00896	5.2.1.8	5.2.1.8	5.2.1.8
10403S_RAST	LMRG_00899	3.6.3.-
10403S_RAST	LMRG_00900	3.6.1.1	3.6.1.1		3.6.1.1
10403S_RAST	LMRG_00901	3.1.21.2	3.1.21.2
10403S_RAST	LMRG_00902	3.6.4.13	3.6.4.13	3.6.4.13
10403S_RAST	LMRG_00903	1.17.7.4	1.17.1.2	1.17.1.2
10403S_RAST	LMRG_00905	2.1.1.217
10403S_RAST	LMRG_00906				2.7.7.6
10403S_RAST	LMRG_00907	2.7.7.-	2.7.7.-
10403S_RAST	LMRG_00909	2.7.4.28;2.7.11.33
10403S_RAST	LMRG_00910	6.1.1.14	6.1.1.14	6.1.1.14
10403S_RAST	LMRG_00911	6.1.1.14	6.1.1.14	6.1.1.14	6.1.1.14
10403S_RAST	LMRG_00915	3.5.4.5	3.5.4.5	3.5.4.5	3.5.4.5
10403S_RAST	LMRG_00916	2.7.1.66	2.7.1.107	2.7.1.107	2.7.1.66
10403S_RAST	LMRG_00923	2.1.1.193	2.1.1.-
10403S_RAST	LMRG_00924	2.1.1.-	2.1.1.-
10403S_RAST	LMRG_00926				3.6.4.10
10403S_RAST	LMRG_00929	1.3.98.3		1.3.99.-
10403S_RAST	LMRG_00932			3.6.5.n1
10403S_RAST	LMRG_00934	2.7.7.7	2.7.7.7
10403S_RAST	LMRG_00936	3.5.4.12	3.5.4.12
10403S_RAST	LMRG_00938		2.1.1.-
10403S_RAST	LMRG_00941	2.7.7.18	2.7.7.18
10403S_RAST	LMRG_00943	1.1.1.25	1.1.1.25	1.1.1.25
10403S_RAST	LMRG_00946		3.4.24.-
10403S_RAST	LMRG_00947	3.1.3.48	3.1.3.48
10403S_RAST	LMRG_00948	3.6.5.4
10403S_RAST	LMRG_00952	3.1.26.3	3.1.26.3	3.1.26.3
10403S_RAST	LMRG_00953				2.7.8.7
10403S_RAST	LMRG_00954	1.1.1.100	1.1.1.100	1.1.1.100	1.1.1.100
10403S_RAST	LMRG_00955	2.3.1.39	2.3.1.39	2.3.1.39
10403S_RAST	LMRG_00956	2.3.1.15		2.3.1.n2
10403S_RAST	LMRG_00958	3.6.4.12	3.6.1.-	3.6.4.12
10403S_RAST	LMRG_00959	4.3.1.17	4.3.1.17	4.3.1.17
10403S_RAST	LMRG_00960	4.3.1.17	4.3.1.17	4.3.1.17
10403S_RAST	LMRG_00964	2.7.6.2	2.7.6.2	2.7.6.2
10403S_RAST	LMRG_00965	5.1.3.1	5.1.3.1	5.1.3.1	5.1.3.1
10403S_RAST	LMRG_00966	3.6.1.-;3.1.3.100
10403S_RAST	LMRG_00967	2.7.11.1		2.7.11.1
10403S_RAST	LMRG_00968	3.1.3.16		3.1.3.16
10403S_RAST	LMRG_00969	2.1.1.176	2.1.1.176
10403S_RAST	LMRG_00970	2.1.2.9	2.1.2.9	2.1.2.9
10403S_RAST	LMRG_00971	3.6.4.-
10403S_RAST	LMRG_00972	4.1.1.36;6.3.2.5	6.3.2.5;4.1.1.36	4.1.1.-;6.3.2.5
10403S_RAST	LMRG_00973	2.7.7.6	2.7.7.6	2.7.7.6
10403S_RAST	LMRG_00974	2.7.4.8	2.7.4.8	2.7.4.8
10403S_RAST	LMRG_00978	2.4.2.10	2.4.2.10	2.4.2.10
10403S_RAST	LMRG_00979	4.1.1.23	4.1.1.23	4.1.1.23
10403S_RAST	LMRG_00980	1.3.1.14	1.3.3.1	1.3.3.1
10403S_RAST	LMRG_00981		1.3.3.1
10403S_RAST	LMRG_00982	6.3.5.5	6.3.5.5	6.3.5.5	6.3.5.5
10403S_RAST	LMRG_00983	6.3.5.5	6.3.5.5	6.3.5.5
10403S_RAST	LMRG_00984	3.5.2.3	3.5.2.3	3.5.2.3
10403S_RAST	LMRG_00985	2.1.3.2	2.1.3.2	2.1.3.2
10403S_RAST	LMRG_00987	2.4.2.9	2.4.2.9	2.4.2.9
10403S_RAST	LMRG_00990	5.4.99.23	4.2.1.70
10403S_RAST	LMRG_00991	3.4.23.36	3.4.23.36	3.4.23.36
10403S_RAST	LMRG_00998	3.4.21.102	3.4.21.102	3.4.21.-
10403S_RAST	LMRG_01000	3.6.3.54	3.6.3.3;3.6.3.5;3.6.3.4	3.6.3.-
10403S_RAST	LMRG_01002	3.4.16.4	3.4.16.4
10403S_RAST	LMRG_01003	2.4.2.1	2.4.2.1	2.4.2.1
10403S_RAST	LMRG_01004				3.11.1.2
10403S_RAST	LMRG_01007	1.8.4.11	1.8.4.11	1.8.4.11
10403S_RAST	LMRG_01013	2.7.4.27;2.7.11.32
10403S_RAST	LMRG_01014	2.7.9.1	2.7.9.1	2.7.9.1	2.7.9.1
10403S_RAST	LMRG_01018		5.4.2.10	5.4.2.-
10403S_RAST	LMRG_01019	2.1.1.187	2.1.1.51
10403S_RAST	LMRG_01020	1.5.1.3	1.5.1.3	1.5.1.3
10403S_RAST	LMRG_01021	2.1.1.45	2.1.1.45	2.1.1.45	2.1.1.45
10403S_RAST	LMRG_01023	6.3.4.3	6.3.4.3	6.3.4.3	6.3.4.3
10403S_RAST	LMRG_01027	3.1.26.4		3.1.26.4
10403S_RAST	LMRG_01030	3.2.1.14	3.2.1.14		3.2.1.14
10403S_RAST	LMRG_01032	2.4.2.22	2.4.2.22	2.4.2.22
10403S_RAST	LMRG_01033	3.4.17.19	3.4.17.19
10403S_RAST	LMRG_01034	2.1.1.-
10403S_RAST	LMRG_01035				2.3.1.161
10403S_RAST	LMRG_01039	2.4.1.-;3.4.-.-	3.4.-.-;2.4.1.129
10403S_RAST	LMRG_01040				1.8.1.B1
10403S_RAST	LMRG_01041	4.2.99.18	4.2.99.18
10403S_RAST	LMRG_01043	6.1.1.22	6.1.1.22	6.1.1.22	6.1.1.22
10403S_RAST	LMRG_01044	2.6.1.1	2.6.1.1	2.6.1.1
10403S_RAST	LMRG_01046	3.6.4.12
10403S_RAST	LMRG_01047	4.1.1.11	4.1.1.11	4.1.1.11	4.1.1.11
10403S_RAST	LMRG_01048	6.3.2.1	6.3.2.1	6.3.2.1
10403S_RAST	LMRG_01049	2.1.2.11	2.1.2.11	2.1.2.11
10403S_RAST	LMRG_01051	6.3.4.15	6.3.4.15	6.3.4.15
10403S_RAST	LMRG_01052	3.1.3.-;3.1.4.-;2.7.7.72	2.7.7.25;2.7.7.21	2.7.7.21;2.7.7.25
10403S_RAST	LMRG_01053	4.2.3.3	4.2.3.3	4.2.3.3	4.2.3.3
10403S_RAST	LMRG_01054	1.17.1.8	1.17.1.8	1.3.1.26	1.3.1.26
10403S_RAST	LMRG_01057	1.4.5.1	1.4.99.1
10403S_RAST	LMRG_01058	2.7.7.65
10403S_RAST	LMRG_01059	2.7.7.65
10403S_RAST	LMRG_01062	1.1.1.38	1.1.1.38	1.1.1.-
10403S_RAST	LMRG_01064	2.3.1.54	2.3.1.54	2.3.1.54	2.3.1.54
10403S_RAST	LMRG_01070	2.5.1.19	2.5.1.19	2.5.1.19	2.5.1.19
10403S_RAST	LMRG_01071	1.3.1.12	1.3.1.12	1.3.1.12
10403S_RAST	LMRG_01072	2.6.1.9	2.6.1.57;2.6.1.9	2.6.1.9
10403S_RAST	LMRG_01073	5.4.99.5	5.4.99.5
10403S_RAST	LMRG_01074	4.2.3.4	4.2.3.4	4.2.3.4
10403S_RAST	LMRG_01075	4.2.3.5	4.2.3.5	4.2.3.5
10403S_RAST	LMRG_01076	2.7.4.6	2.7.4.6	2.7.4.6	2.7.4.6
10403S_RAST	LMRG_01077	2.5.1.30	2.5.1.30	2.5.1.-
10403S_RAST	LMRG_01078	2.1.1.201;2.1.1.163	2.1.1.163		2.1.1.163
10403S_RAST	LMRG_01079	2.5.1.30	2.5.1.30
10403S_RAST	LMRG_01080	3.5.4.16	3.5.4.16	3.5.4.16	3.5.4.16
10403S_RAST	LMRG_01082		3.1.3.48		3.1.3.48
10403S_RAST	LMRG_01083	1.1.1.94	1.1.1.94	1.1.1.94
10403S_RAST	LMRG_01086	2.7.4.25	2.7.4.25	2.7.4.14
10403S_RAST	LMRG_01087	3.5.1.1	3.5.1.1
10403S_RAST	LMRG_01089	3.6.4.12		3.6.4.12
10403S_RAST	LMRG_01093		3.1.2.20
10403S_RAST	LMRG_01094	2.7.13.3	2.7.3.-	2.7.13.3
10403S_RAST	LMRG_01096	5.4.99.22	4.2.1.70
10403S_RAST	LMRG_01099	4.1.1.20	4.1.1.20	4.1.1.20
10403S_RAST	LMRG_01100	2.4.2.1	2.4.2.1	2.4.2.1	2.4.2.1
10403S_RAST	LMRG_01101	5.4.2.7	5.4.2.7	5.4.2.7	5.4.2.7
10403S_RAST	LMRG_01107	3.6.3.34
10403S_RAST	LMRG_01108	1.8.1.9	1.8.1.9	1.18.1.2
10403S_RAST	LMRG_01112	3.6.1.13	3.6.1.13	3.6.1.-
10403S_RAST	LMRG_01115	3.5.2.10	3.5.2.10
10403S_RAST	LMRG_01116	4.1.2.14;4.1.3.42
10403S_RAST	LMRG_01120	2.7.1.194
10403S_RAST	LMRG_01122	2.7.7.7	2.7.7.7	2.7.7.7
10403S_RAST	LMRG_01124	3.1.26.11	3.1.26.11	3.1.26.11	3.1.26.11
10403S_RAST	LMRG_01127				2.7.11.24
10403S_RAST	LMRG_01131	4.2.1.9	4.2.1.9	4.2.1.9
10403S_RAST	LMRG_01132	2.2.1.6	2.2.1.6	2.2.1.6	2.2.1.6
10403S_RAST	LMRG_01133	2.2.1.6	2.2.1.6	2.2.1.6
10403S_RAST	LMRG_01134	1.1.1.86	1.1.1.86	1.1.1.86
10403S_RAST	LMRG_01135	2.3.3.13	2.3.3.13	2.3.3.13
10403S_RAST	LMRG_01136	1.1.1.85	1.1.1.85	1.1.1.85	1.1.1.85
10403S_RAST	LMRG_01137	4.2.1.35;4.2.1.33	4.2.1.33	4.2.1.33
10403S_RAST	LMRG_01138	4.2.1.35;4.2.1.33	4.2.1.33	4.2.1.33
10403S_RAST	LMRG_01139	4.3.1.19	4.3.1.19	4.3.1.19
10403S_RAST	LMRG_01140	4.1.1.5	4.1.1.5	4.1.1.5
10403S_RAST	LMRG_01141	2.4.2.2	2.4.2.2	2.4.2.2
10403S_RAST	LMRG_01143	4.1.2.4	4.1.2.4	4.1.2.4	4.1.2.4
10403S_RAST	LMRG_01145		2.7.1.69
10403S_RAST	LMRG_01146	3.5.-.-	2.6.1.16
10403S_RAST	LMRG_01147		2.6.1.16
10403S_RAST	LMRG_01148		2.7.1.69		2.4.1.173
10403S_RAST	LMRG_01149		2.7.1.69
10403S_RAST	LMRG_01150		2.7.1.69
10403S_RAST	LMRG_01154	2.2.1.6	2.2.1.6	2.2.1.-
10403S_RAST	LMRG_01159	2.7.13.3	2.7.3.-
10403S_RAST	LMRG_01162	3.2.1.24	3.2.1.24
10403S_RAST	LMRG_01164	3.2.1.24	3.2.1.24
10403S_RAST	LMRG_01166	3.6.1.27
10403S_RAST	LMRG_01167	5.1.1.7	5.1.1.7	5.1.1.7
10403S_RAST	LMRG_01168	6.1.1.5	6.1.1.5	6.1.1.5	6.1.1.5
10403S_RAST	LMRG_01171	2.8.1.7	2.8.1.7
10403S_RAST	LMRG_01172	1.4.3.16	1.4.3.16	1.4.3.16
10403S_RAST	LMRG_01173	2.4.2.19	2.4.2.19
10403S_RAST	LMRG_01174	2.5.1.72	2.5.1.72	2.5.1.72
10403S_RAST	LMRG_01181		3.4.24.-
10403S_RAST	LMRG_01184	2.4.1.227	2.4.1.227	2.4.1.227
10403S_RAST	LMRG_01185	6.3.2.9	6.3.2.9	6.3.2.9
10403S_RAST	LMRG_01186	2.7.8.13	2.7.8.13	2.7.8.13	2.7.8.13
10403S_RAST	LMRG_01187	6.3.2.13	6.3.2.13	6.3.2.13
10403S_RAST	LMRG_01188		2.4.1.129
10403S_RAST	LMRG_01190	2.1.1.199
10403S_RAST	LMRG_01195	1.1.1.169	1.1.1.169
10403S_RAST	LMRG_01202	2.7.7.3	2.7.7.3	2.7.7.3	2.7.7.3
10403S_RAST	LMRG_01203	2.1.1.171	2.1.1.-	2.1.1.-
10403S_RAST	LMRG_01207	2.5.1.-	2.5.1.-
10403S_RAST	LMRG_01214				2.6.1.1
10403S_RAST	LMRG_01217		3.5.1.24	3.5.1.-	3.5.1.24
10403S_RAST	LMRG_01218				3.6.4.9
10403S_RAST	LMRG_01226	2.3.1.234
10403S_RAST	LMRG_01227	2.3.1.128	2.3.1.-	2.3.1.-
10403S_RAST	LMRG_01239				2.7.13.3
10403S_RAST	LMRG_01240	3.1.1.-
10403S_RAST	LMRG_01241	6.3.4.5	6.3.4.5	6.3.4.5
10403S_RAST	LMRG_01242	4.3.2.1	4.3.2.1	4.3.2.1	4.3.2.1
10403S_RAST	LMRG_01245	4.1.2.17
10403S_RAST	LMRG_01246	2.7.1.11	2.7.1.56;2.7.1.144
10403S_RAST	LMRG_01247		2.7.1.69
10403S_RAST	LMRG_01248	2.7.1.200	2.7.1.69
10403S_RAST	LMRG_01249	2.7.1.204	2.7.1.69
10403S_RAST	LMRG_01250		2.7.1.69
10403S_RAST	LMRG_01252	4.3.3.6	2.4.2.-
10403S_RAST	LMRG_01253	4.3.3.6	2.4.2.-
10403S_RAST	LMRG_01256	2.3.1.8	2.3.1.8	2.3.1.8
10403S_RAST	LMRG_01257				4.6.1.1
10403S_RAST	LMRG_01261				3.5.1.92
10403S_RAST	LMRG_01262	3.5.1.25	3.5.1.25
10403S_RAST	LMRG_01264	5.3.1.8	5.3.1.8	5.3.1.8	5.3.1.8
10403S_RAST	LMRG_01265	1.5.1.39	1.-.-.-
10403S_RAST	LMRG_01267	1.13.11.49
10403S_RAST	LMRG_01272	5.4.2.10	5.4.2.10	5.4.2.10	5.4.2.10
10403S_RAST	LMRG_01274	2.7.7.85
10403S_RAST	LMRG_01275	2.4.1.8	2.4.1.8		2.4.1.8
10403S_RAST	LMRG_01278				2.4.1.25
10403S_RAST	LMRG_01280	3.2.1.54;3.2.1.135;3.2.1.133	3.2.1.135	3.2.1.-	3.2.1.133
10403S_RAST	LMRG_01286	2.1.1.14	2.1.1.14	2.1.1.14
10403S_RAST	LMRG_01287	2.5.1.48	2.5.1.48		4.4.1.1
10403S_RAST	LMRG_01288	4.4.1.8	4.4.1.8		4.4.1.1
10403S_RAST	LMRG_01289	2.1.1.10	1.5.1.20	2.1.1.-;1.5.1.20
10403S_RAST	LMRG_01290	2.5.1.74	2.5.1.74
10403S_RAST	LMRG_01291	5.4.4.2	5.4.4.2
10403S_RAST	LMRG_01292	2.2.1.9	2.2.1.9	2.2.1.9
10403S_RAST	LMRG_01293	4.2.99.20	4.2.99.20
10403S_RAST	LMRG_01294	4.1.3.36	4.1.3.36	4.1.3.36
10403S_RAST	LMRG_01295	6.2.1.26	6.2.1.26	6.2.1.26
10403S_RAST	LMRG_01298	3.6.1.55			3.6.1.13
10403S_RAST	LMRG_01300		1.1.1.27	1.1.1.27
10403S_RAST	LMRG_01303	2.5.1.6	2.5.1.6	2.5.1.6	2.5.1.6
10403S_RAST	LMRG_01304	6.3.5.4	6.3.5.4
10403S_RAST	LMRG_01305		2.1.1.-
10403S_RAST	LMRG_01307	6.1.1.4	6.1.1.4	6.1.1.4
10403S_RAST	LMRG_01313				3.4.24.23
10403S_RAST	LMRG_01319	2.3.1.51	2.3.1.51	2.3.1.-
10403S_RAST	LMRG_01325	4.2.1.3	4.2.1.3	4.2.1.3	4.2.1.3
10403S_RAST	LMRG_01327	3.2.2.20	3.2.2.20	3.2.2.20
10403S_RAST	LMRG_01328		3.4.17.13
10403S_RAST	LMRG_01332	1.2.1.10;1.1.1.1	1.2.1.10;1.1.1.1	1.2.1.-;1.1.1.-	1.1.1.1
10403S_RAST	LMRG_01333	4.1.3.27	4.1.3.27	4.1.3.27
10403S_RAST	LMRG_01334	4.1.3.27	4.1.3.27	4.1.3.27
10403S_RAST	LMRG_01335	2.4.2.18	2.4.2.18	2.4.2.18
10403S_RAST	LMRG_01336	4.1.1.48	4.1.1.48	4.1.1.48
10403S_RAST	LMRG_01337	5.3.1.24	5.3.1.24	5.3.1.24
10403S_RAST	LMRG_01338	4.2.1.20	4.2.1.20	4.2.1.20	4.2.1.20
10403S_RAST	LMRG_01339	4.2.1.20	4.2.1.20	4.2.1.20
10403S_RAST	LMRG_01343	3.6.1.27
10403S_RAST	LMRG_01344	4.2.1.136
10403S_RAST	LMRG_01346	3.5.1.18
10403S_RAST	LMRG_01347	2.6.1.21	2.6.1.21	2.6.1.21
10403S_RAST	LMRG_01351	2.1.1.33	2.1.1.33	2.1.1.33
10403S_RAST	LMRG_01355		3.4.11.7
10403S_RAST	LMRG_01361	6.3.2.8	6.3.2.8	6.3.2.8
10403S_RAST	LMRG_01363	1.11.1.15			1.11.1.15
10403S_RAST	LMRG_01364	3.4.11.-
10403S_RAST	LMRG_01365		1.4.3.5
10403S_RAST	LMRG_01366		1.4.3.5
10403S_RAST	LMRG_01367	2.5.1.54;5.4.99.5	5.4.99.5;2.5.1.54	2.5.1.54;5.4.99.5
10403S_RAST	LMRG_01369	6.1.1.1	6.1.1.1	6.1.1.1
10403S_RAST	LMRG_01374	2.8.1.7
10403S_RAST	LMRG_01376	1.2.1.38	1.2.1.38	1.2.1.38
10403S_RAST	LMRG_01377	2.3.1.1;2.3.1.35	2.3.1.35;2.3.1.1	2.3.1.1;2.3.1.35
10403S_RAST	LMRG_01378	2.7.2.8	2.7.2.8	2.7.2.8
10403S_RAST	LMRG_01379	2.6.1.11	2.6.1.11	2.6.1.11
10403S_RAST	LMRG_01380	2.1.3.3	2.1.3.3	2.1.3.3	2.1.3.3
10403S_RAST	LMRG_01381	2.7.1.23	2.7.1.23		2.7.1.23
10403S_RAST	LMRG_01382	3.4.21.-	3.4.21.-
10403S_RAST	LMRG_01384	1.11.1.15	1.11.1.15
10403S_RAST	LMRG_01385	2.1.1.72	2.1.1.72
10403S_RAST	LMRG_01386	2.7.2.1	2.7.2.1	2.7.2.1	2.7.2.1
10403S_RAST	LMRG_01388	1.4.1.1	1.4.1.1	1.4.1.1	1.4.1.1
10403S_RAST	LMRG_01389	3.4.13.9	3.4.13.9
10403S_RAST	LMRG_01392	3.1.3.7;3.1.13.3
10403S_RAST	LMRG_01394	6.4.1.2	6.4.1.2	6.4.1.2
10403S_RAST	LMRG_01395	6.4.1.2	6.4.1.2	6.4.1.2
10403S_RAST	LMRG_01396	2.7.1.11	2.7.1.11	2.7.1.11
10403S_RAST	LMRG_01397	2.7.1.40	2.7.1.40	2.7.1.40	2.7.1.40
10403S_RAST	LMRG_01400	2.3.3.1	2.3.3.1	2.3.3.1
10403S_RAST	LMRG_01401	1.1.1.42	1.1.1.42	1.1.1.42	1.1.1.41
10403S_RAST	LMRG_01402	2.7.7.7	2.7.7.7	2.7.7.7
10403S_RAST	LMRG_01403	4.2.99.18;3.2.2.23	3.2.2.23	3.2.2.23;4.2.99.18
10403S_RAST	LMRG_01404	2.7.1.24	2.7.1.24	2.7.1.24
10403S_RAST	LMRG_01408	6.1.1.3	6.1.1.3	6.1.1.3
10403S_RAST	LMRG_01412	2.5.1.61	2.5.1.61	2.5.1.61
10403S_RAST	LMRG_01413	4.2.1.75	4.2.1.75
10403S_RAST	LMRG_01414	4.2.1.24	4.2.1.24	4.2.1.24
10403S_RAST	LMRG_01415	5.4.3.8	5.4.3.8	5.4.3.8	5.4.3.8
10403S_RAST	LMRG_01416	6.1.1.9	6.1.1.9	6.1.1.9
10403S_RAST	LMRG_01417	6.3.2.12;6.3.2.17	6.3.2.17;6.3.2.12	6.3.2.-
10403S_RAST	LMRG_01419	2.1.1.-;3.4.23.43
10403S_RAST	LMRG_01427	3.1.26.-	3.1.4.-
10403S_RAST	LMRG_01432	2.7.1.30	2.7.1.30	2.7.1.30	2.7.1.30
10403S_RAST	LMRG_01433	3.6.5.-
10403S_RAST	LMRG_01434	4.2.1.51	4.2.1.51	4.2.1.51
10403S_RAST	LMRG_01436	1.1.1.37	1.1.1.27	1.1.1.27
10403S_RAST	LMRG_01437	3.6.4.12		3.6.4.12
10403S_RAST	LMRG_01438	3.6.4.12		3.6.4.12
10403S_RAST	LMRG_01439	2.4.99.17	5.-.-.-
10403S_RAST	LMRG_01440	2.4.2.29	2.4.2.29	2.4.2.29	2.4.2.29
10403S_RAST	LMRG_01445	3.1.-.-	3.1.-.-
10403S_RAST	LMRG_01446	2.4.2.7	2.4.2.7	2.4.2.7
10403S_RAST	LMRG_01447	2.7.6.5	2.7.6.5	2.7.6.5
10403S_RAST	LMRG_01448	3.1.-.-
10403S_RAST	LMRG_01449	3.5.1.28	3.5.1.28
10403S_RAST	LMRG_01450	6.1.1.21	6.1.1.21	6.1.1.21	6.1.1.21
10403S_RAST	LMRG_01451	6.1.1.12	6.1.1.12	6.1.1.12	6.1.1.12
10403S_RAST	LMRG_01454				2.4.1.109
10403S_RAST	LMRG_01457	2.8.1.7	2.8.1.7
10403S_RAST	LMRG_01458	2.8.1.13			2.8.1.B1
10403S_RAST	LMRG_01461	3.1.11.5
10403S_RAST	LMRG_01462		2.7.3.-	2.7.13.3
10403S_RAST	LMRG_01466	6.1.1.7	6.1.1.7	6.1.1.7
10403S_RAST	LMRG_01468	3.1.-.-
10403S_RAST	LMRG_01473	2.7.1.48	2.7.1.48	2.7.1.48
10403S_RAST	LMRG_01476	3.2.2.9	3.2.2.16;3.2.2.9	3.2.2.9	3.2.2.9
10403S_RAST	LMRG_01479	4.1.1.15	4.1.1.15	4.1.1.15
10403S_RAST	LMRG_01484		3.5.99.6	3.5.99.6
10403S_RAST	LMRG_01492	1.5.1.38	1.5.1.29
10403S_RAST	LMRG_01497	3.6.3.-		3.6.3.-
10403S_RAST	LMRG_01501	5.4.99.19	4.2.1.70
10403S_RAST	LMRG_01502		2.7.1.83
10403S_RAST	LMRG_01503	4.2.1.70			4.2.1.70
10403S_RAST	LMRG_01505	3.4.22.40	3.4.22.40	3.4.22.40
10403S_RAST	LMRG_01507	2.7.1.56	2.7.1.56	2.7.1.-
10403S_RAST	LMRG_01508		2.7.1.69	2.7.1.69
10403S_RAST	LMRG_01536				3.1.4.41
10403S_RAST	LMRG_01548				6.1.1.22
10403S_RAST	LMRG_01554		3.4.-.-
10403S_RAST	LMRG_01562	3.1.-.-;3.6.4.12		3.6.4.12
10403S_RAST	LMRG_01570				3.1.4.53
10403S_RAST	LMRG_01572				1.2.1.22
10403S_RAST	LMRG_01575	3.2.-.-
10403S_RAST	LMRG_01579	2.6.1.84	2.6.1.1	2.6.1.-
10403S_RAST	LMRG_01580	3.6.3.21		3.6.3.-
10403S_RAST	LMRG_01588	5.4.99.23
10403S_RAST	LMRG_01589	2.1.1.-	2.1.1.63
10403S_RAST	LMRG_01590	2.1.1.63	2.1.1.63	2.1.1.63	2.4.2.11
10403S_RAST	LMRG_01596	1.1.1.25	1.1.1.282	1.1.1.25
10403S_RAST	LMRG_01597		1.3.1.34
10403S_RAST	LMRG_01598	5.3.99.11	5.3.99.-
10403S_RAST	LMRG_01602			3.1.3.48
10403S_RAST	LMRG_01603	2.3.2.-;2.4.1.129	3.4.-.-;2.4.1.129
10403S_RAST	LMRG_01607	4.2.1.2	4.2.1.2	4.2.1.2	4.2.1.2
10403S_RAST	LMRG_01612	3.1.-.-
10403S_RAST	LMRG_01613	5.2.1.8	5.2.1.8	5.2.1.8
10403S_RAST	LMRG_01620	4.1.1.37	4.1.1.37	4.1.1.37
10403S_RAST	LMRG_01621	4.99.1.1;4.99.1.9	4.99.1.1	4.99.1.1	4.99.1.1
10403S_RAST	LMRG_01627	5.4.2.11	5.4.2.1	5.4.2.1	3.1.3.80
10403S_RAST	LMRG_01630	2.3.1.180	2.3.1.180	2.3.1.180	2.3.1.180
10403S_RAST	LMRG_01631	2.3.1.179	2.3.1.179	2.3.1.-
10403S_RAST	LMRG_01634	6.1.1.2	6.1.1.2	6.1.1.2	6.1.1.2
10403S_RAST	LMRG_01639				3.6.3.23
10403S_RAST	LMRG_01640				3.6.3.23
10403S_RAST	LMRG_01644	3.4.24.-	3.4.24.-		3.4.24.B2
10403S_RAST	LMRG_01650	3.6.3.34
10403S_RAST	LMRG_01651	3.4.22.70
10403S_RAST	LMRG_01657	1.1.1.47	1.1.1.140	1.1.1.-
10403S_RAST	LMRG_01658	2.7.7.65
10403S_RAST	LMRG_01660	2.8.3.8	2.8.3.8		2.8.3.1
10403S_RAST	LMRG_01662	1.3.1.9	1.3.1.9		1.3.1.9
10403S_RAST	LMRG_01663				3.1.1.53
10403S_RAST	LMRG_01664	4.4.1.5	4.4.1.5
10403S_RAST	LMRG_01665		3.1.2.6
10403S_RAST	LMRG_01669		1.1.1.18
10403S_RAST	LMRG_01670		4.2.1.44
10403S_RAST	LMRG_01672		5.3.99.-
10403S_RAST	LMRG_01673	1.1.1.292	1.1.1.18
10403S_RAST	LMRG_01675		3.1.6.-
10403S_RAST	LMRG_01677	1.17.4.1	1.17.4.1	1.17.4.1
10403S_RAST	LMRG_01678	1.17.4.1	1.17.4.1	1.17.4.1
10403S_RAST	LMRG_01691	4.1.2.13	4.1.2.13	4.1.2.13	4.1.2.13
10403S_RAST	LMRG_01692	2.4.1.337
10403S_RAST	LMRG_01693	2.4.1.-
10403S_RAST	LMRG_01695	2.5.1.7	2.5.1.7	2.5.1.7
10403S_RAST	LMRG_01697	2.4.-.-
10403S_RAST	LMRG_01700	1.1.1.3	1.1.1.3	1.1.1.3	1.1.1.3
10403S_RAST	LMRG_01701	4.2.3.1	4.2.3.1	4.2.3.1	4.2.3.1
10403S_RAST	LMRG_01702	2.7.1.39	2.7.1.39	2.7.1.39
10403S_RAST	LMRG_01703	2.7.1.21	2.7.1.21	2.7.1.21	2.7.1.21
10403S_RAST	LMRG_01705	2.1.1.297
10403S_RAST	LMRG_01706	2.7.7.87
10403S_RAST	LMRG_01707	3.1.3.48	3.1.3.48	3.1.3.48
10403S_RAST	LMRG_01708	2.1.2.1	2.1.2.1	2.1.2.1	2.1.2.1
10403S_RAST	LMRG_01709	2.4.2.9	2.4.2.9	2.4.2.9	2.4.2.9
10403S_RAST	LMRG_01710	5.1.3.14	5.1.3.14	5.1.3.-
10403S_RAST	LMRG_01712				3.4.24.B5
10403S_RAST	LMRG_01716		3.6.3.14
10403S_RAST	LMRG_01717	3.6.3.14	3.6.3.14	3.6.3.14	3.6.3.14
10403S_RAST	LMRG_01718		3.6.3.14
10403S_RAST	LMRG_01719	3.6.3.14	3.6.3.14	3.6.3.14	3.6.3.14
10403S_RAST	LMRG_01720		3.6.3.14
10403S_RAST	LMRG_01722	2.5.1.7	2.5.1.7	2.5.1.7	2.5.1.7
10403S_RAST	LMRG_01724	4.2.1.59	4.2.1.59		4.2.1.60
10403S_RAST	LMRG_01727	2.4.1.187	2.4.1.187
10403S_RAST	LMRG_01728	4.2.1.113	4.2.1.113	4.2.1.-
10403S_RAST	LMRG_01729	2.7.8.33	2.7.8.-
10403S_RAST	LMRG_01735			3.6.4.-
10403S_RAST	LMRG_01738				3.6.3.52
10403S_RAST	LMRG_01743	3.4.-.-
10403S_RAST	LMRG_01745	2.7.8.-	2.7.8.-
10403S_RAST	LMRG_01748	2.7.13.3	2.7.13.3	2.7.13.3
10403S_RAST	LMRG_01752	3.6.3.27		3.6.3.27
10403S_RAST	LMRG_01753	3.6.3.27		3.6.3.27
10403S_RAST	LMRG_01765	2.7.4.-;2.7.11.-	2.7.4.-;2.7.1.-
10403S_RAST	LMRG_01766	2.-.-.-	2.4.99.-
10403S_RAST	LMRG_01767	3.6.1.1	3.1.3.18	3.6.1.1
10403S_RAST	LMRG_01770	1.8.1.9	1.8.1.9	1.8.1.9
10403S_RAST	LMRG_01771	5.1.3.2	5.1.3.2	5.1.3.2	5.1.3.2
10403S_RAST	LMRG_01772	5.1.3.3	5.1.3.3	5.1.3.3
10403S_RAST	LMRG_01773	5.4.2.2	5.4.2.8	5.4.2.2
10403S_RAST	LMRG_01777	1.6.99.1		1.6.99.1
10403S_RAST	LMRG_01780	3.4.21.92	3.4.21.92	3.4.21.92	3.4.21.92
10403S_RAST	LMRG_01781				3.2.1.14
10403S_RAST	LMRG_01786	3.4.13.19	3.4.13.19
10403S_RAST	LMRG_01789	1.2.1.12	1.2.1.12	1.2.1.12	1.2.1.12
10403S_RAST	LMRG_01790	2.7.2.3	2.7.2.3	2.7.2.3	2.7.2.3
10403S_RAST	LMRG_01791	5.3.1.1	5.3.1.1	5.3.1.1	5.3.1.1
10403S_RAST	LMRG_01792	5.4.2.12	5.4.2.1	5.4.2.1	5.4.2.1
10403S_RAST	LMRG_01793	4.2.1.11	4.2.1.11	4.2.1.11	4.2.1.11
10403S_RAST	LMRG_01796		3.1.1.1
10403S_RAST	LMRG_01798	3.1.1.1	3.1.1.1
10403S_RAST	LMRG_01799	3.1.-.-
10403S_RAST	LMRG_01802	3.2.1.177
10403S_RAST	LMRG_01804	3.2.1.20
10403S_RAST	LMRG_01814	4.1.1.15	4.1.1.15		4.1.1.15
10403S_RAST	LMRG_01819	3.6.3.34		3.6.3.-
10403S_RAST	LMRG_01822	1.20.4.1	1.20.4.1
10403S_RAST	LMRG_01829			3.6.3.-
10403S_RAST	LMRG_01835	2.8.1.7;4.4.1.16	2.8.1.7
10403S_RAST	LMRG_01847	3.1.3.41
10403S_RAST	LMRG_01848	2.3.1.57
10403S_RAST	LMRG_01854	2.3.1.128
10403S_RAST	LMRG_01858	2.4.1.7	2.4.1.7
10403S_RAST	LMRG_01864		1.-.-.-
10403S_RAST	LMRG_01865	3.2.1.-	2.4.1.8;2.4.1.64
10403S_RAST	LMRG_01866	2.7.1.165	2.7.1.31	2.7.1.31
10403S_RAST	LMRG_01867	5.4.2.6	5.4.2.6
10403S_RAST	LMRG_01873	2.6.1.52	2.6.1.52	2.6.1.52	2.6.1.52
10403S_RAST	LMRG_01881	3.5.1.32
10403S_RAST	LMRG_01883	1.1.1.100	1.1.1.140
10403S_RAST	LMRG_01886	3.4.16.4	3.4.16.4	3.4.16.4
10403S_RAST	LMRG_01887	3.6.-.-
10403S_RAST	LMRG_01895	2.1.1.170		2.1.1.-
10403S_RAST	LMRG_01896	5.1.3.9	5.1.3.9
10403S_RAST	LMRG_01897	1.1.1.369;1.1.1.18
10403S_RAST	LMRG_01898		2.7.1.69	2.7.1.69
10403S_RAST	LMRG_01900	2.7.1.200
10403S_RAST	LMRG_01901		2.7.1.60	2.7.1.-
10403S_RAST	LMRG_01910		2.7.1.69	2.7.1.69
10403S_RAST	LMRG_01911		3.2.-.-
10403S_RAST	LMRG_01912	1.11.1.6	1.11.1.6	1.11.1.6	1.11.1.6
10403S_RAST	LMRG_01914		2.7.1.69
10403S_RAST	LMRG_01915		2.7.1.69	2.7.1.69
10403S_RAST	LMRG_01916	3.2.1.21	3.2.1.21
10403S_RAST	LMRG_01917		2.7.1.69
10403S_RAST	LMRG_01923		2.7.1.69	2.7.1.69
10403S_RAST	LMRG_01924	3.2.1.86	3.2.1.86	3.2.1.-
10403S_RAST	LMRG_01925		6.3.2.2;6.3.2.3	6.3.2.2;6.3.2.3
10403S_RAST	LMRG_01930	2.7.1.196;2.7.1.205	2.7.1.69
10403S_RAST	LMRG_01931		2.7.1.60	2.7.1.85
10403S_RAST	LMRG_01932		2.7.1.69
10403S_RAST	LMRG_01933	2.7.1.196;2.7.1.205	2.7.1.69	2.7.1.69
10403S_RAST	LMRG_01934	3.2.1.86	3.2.1.86;3.2.1.21	3.2.1.-
10403S_RAST	LMRG_01938	1.1.1.205	1.1.1.205	1.1.1.205	1.1.1.205
10403S_RAST	LMRG_01939	3.6.4.12		3.6.4.12
10403S_RAST	LMRG_01940	5.99.1.2	5.99.1.2	5.99.1.2	5.99.1.2
10403S_RAST	LMRG_01942	3.4.16.4	3.4.16.4	3.4.16.4
10403S_RAST	LMRG_01946	2.6.1.85;4.1.3.38	2.6.1.85;4.1.3.38
10403S_RAST	LMRG_01947	4.1.3.27	2.6.1.85
10403S_RAST	LMRG_01949	6.1.1.11	6.1.1.11	6.1.1.11	6.1.1.11
10403S_RAST	LMRG_01951	3.6.3.44
10403S_RAST	LMRG_01953	2.2.1.2	2.2.1.2
10403S_RAST	LMRG_01957	3.5.1.-
10403S_RAST	LMRG_01960	2.7.1.165	2.7.1.31	2.7.1.31
10403S_RAST	LMRG_01961	2.4.1.7	2.4.1.7
10403S_RAST	LMRG_01963		2.7.1.69
10403S_RAST	LMRG_01966	3.1.3.18
10403S_RAST	LMRG_01975		3.5.99.6	3.5.99.6
10403S_RAST	LMRG_01976	6.2.1.1		6.2.1.-
10403S_RAST	LMRG_01977	3.5.4.33	3.5.4.-	3.5.4.-
10403S_RAST	LMRG_01978	1.10.3.14	1.10.3.-
10403S_RAST	LMRG_01979	1.10.3.14	1.10.3.-
10403S_RAST	LMRG_01984	2.7.1.12	2.7.1.12	2.7.1.-
10403S_RAST	LMRG_01989		2.7.1.69
10403S_RAST	LMRG_01993	2.7.7.7	2.7.7.7	2.7.7.7
10403S_RAST	LMRG_01996				1.14.13.21
10403S_RAST	LMRG_01997			1.1.1.-
10403S_RAST	LMRG_02000		2.7.1.121
10403S_RAST	LMRG_02001	2.7.1.-	2.7.1.121
10403S_RAST	LMRG_02002	2.7.1.-	2.7.1.121
10403S_RAST	LMRG_02003				4.2.2.1
10403S_RAST	LMRG_02006	1.8.1.7	1.8.1.7	1.8.1.7	1.8.1.7
10403S_RAST	LMRG_02013	1.2.1.79;1.2.1.20;1.2.1.16	1.2.1.16	1.2.1.-
10403S_RAST	LMRG_02014		2.7.1.69	2.7.1.69
10403S_RAST	LMRG_02015		2.7.1.69
10403S_RAST	LMRG_02016		2.7.1.69
10403S_RAST	LMRG_02017		3.2.1.86	3.2.1.-
10403S_RAST	LMRG_02022	2.7.1.33	2.7.1.33	2.7.1.33
10403S_RAST	LMRG_02026	2.7.8.20
10403S_RAST	LMRG_02027	3.2.2.21	3.2.2.21
10403S_RAST	LMRG_02028	3.4.22.70
10403S_RAST	LMRG_02030	6.3.1.20
10403S_RAST	LMRG_02032	2.4.-.-
10403S_RAST	LMRG_02033	1.17.99.6
10403S_RAST	LMRG_02034	2.1.1.207	2.1.1.207
10403S_RAST	LMRG_02035	1.5.1.38	1.-.-.-
10403S_RAST	LMRG_02037	3.1.3.48	3.1.3.48	3.1.3.48
10403S_RAST	LMRG_02041		1.16.3.1		1.16.3.1
10403S_RAST	LMRG_02055	3.5.1.25	3.5.1.25
10403S_RAST	LMRG_02056	3.5.99.6	3.5.99.6	3.5.99.6
10403S_RAST	LMRG_02058	2.7.8.33	2.7.8.-
10403S_RAST	LMRG_02060	3.4.-.-
10403S_RAST	LMRG_02062	3.4.24.-	3.4.24.-
10403S_RAST	LMRG_02066	2.7.6.5	2.7.6.5	2.7.6.5
10403S_RAST	LMRG_02067	2.7.1.23	2.7.1.23		2.7.1.23
10403S_RAST	LMRG_02068	5.4.99.23
10403S_RAST	LMRG_02069	1.3.1.10;1.3.1.9	1.3.1.9	1.3.1.9	1.3.1.9
10403S_RAST	LMRG_02071	6.1.1.13	6.1.1.13	6.1.1.13
10403S_RAST	LMRG_02073	6.1.1.13	6.1.1.13	6.1.1.13	6.1.1.13
10403S_RAST	LMRG_02075	5.3.1.6	5.3.1.6	5.3.1.6
10403S_RAST	LMRG_02077		3.1.1.-
10403S_RAST	LMRG_02078	2.6.1.42	2.6.1.42	2.6.1.42	2.6.1.42
10403S_RAST	LMRG_02082		3.4.11.-
10403S_RAST	LMRG_02083	1.11.1.9
10403S_RAST	LMRG_02096	2.1.1.63	2.1.1.63	2.1.1.63
10403S_RAST	LMRG_02097				3.6.4.10
10403S_RAST	LMRG_02100	1.3.8.2
10403S_RAST	LMRG_02103	2.7.3.9	2.7.3.9	2.7.3.9	2.7.3.9
10403S_RAST	LMRG_02105	1.1.1.31	1.1.1.60
10403S_RAST	LMRG_02106	2.6.1.-	2.6.1.-	2.6.1.-	2.6.1.57
10403S_RAST	LMRG_02109		1.1.1.205
10403S_RAST	LMRG_02111	2.3.1.89	2.3.1.89	2.3.1.89
10403S_RAST	LMRG_02112	3.5.1.47	3.5.1.47
10403S_RAST	LMRG_02114	3.6.3.32	3.6.3.32	3.6.3.-	3.6.3.32
10403S_RAST	LMRG_02116				3.6.3.32
10403S_RAST	LMRG_02117	2.7.1.-	2.7.1.69
10403S_RAST	LMRG_02121	2.7.13.3		2.7.13.3
10403S_RAST	LMRG_02127	3.1.-.-
10403S_RAST	LMRG_02142	5.4.99.12	4.2.1.70	5.4.99.12
10403S_RAST	LMRG_02144	3.6.3.-		3.6.3.-
10403S_RAST	LMRG_02145	3.6.3.-
10403S_RAST	LMRG_02150	2.7.7.6	2.7.7.6	2.7.7.6
10403S_RAST	LMRG_02153				4.6.1.2
10403S_RAST	LMRG_02155	2.7.4.3	2.7.4.3	2.7.4.3	2.7.4.3
10403S_RAST	LMRG_02173				1.14.14.1
10403S_RAST	LMRG_02181	2.7.1.180
10403S_RAST	LMRG_02183	1.6.99.3	1.6.99.3
10403S_RAST	LMRG_02185	2.5.1.30	2.5.1.30
10403S_RAST	LMRG_02186	2.5.1.30	2.5.1.30	2.5.1.10
10403S_RAST	LMRG_02191	4.1.2.14
10403S_RAST	LMRG_02192	3.5.2.10	3.5.2.10
10403S_RAST	LMRG_02195	2.7.1.194		2.7.1.69
10403S_RAST	LMRG_02196	2.7.1.197
10403S_RAST	LMRG_02198				3.6.5.3
10403S_RAST	LMRG_02201				3.4.21.92
10403S_RAST	LMRG_02202	3.1.5.1
10403S_RAST	LMRG_02203		2.3.1.57	2.3.1.-
10403S_RAST	LMRG_02204	5.1.3.1	5.1.3.1	5.1.3.1	5.1.3.1
10403S_RAST	LMRG_02205	2.2.1.1	2.2.1.1	2.2.1.1
10403S_RAST	LMRG_02206		5.1.3.1	5.1.3.1
10403S_RAST	LMRG_02207	5.3.1.6	5.3.1.6	5.3.1.-	5.3.1.6
10403S_RAST	LMRG_02208	1.1.1.14	1.1.1.251		1.1.1.301
10403S_RAST	LMRG_02209	1.1.1.251	1.1.1.251
10403S_RAST	LMRG_02210		2.7.1.69
10403S_RAST	LMRG_02211	2.7.1.200	2.7.1.69	2.7.1.69
10403S_RAST	LMRG_02212	2.7.1.200	2.7.1.69
10403S_RAST	LMRG_02213		2.7.1.69
10403S_RAST	LMRG_02215				4.2.1.11
10403S_RAST	LMRG_02219	5.3.1.6	5.3.1.6	5.3.1.-	5.3.1.6
10403S_RAST	LMRG_02221			2.7.7.7
10403S_RAST	LMRG_02224	2.7.13.3	2.7.3.-	2.7.13.3
10403S_RAST	LMRG_02225	3.6.3.12	3.6.3.12	3.6.3.12
10403S_RAST	LMRG_02226	3.6.3.12	3.6.3.12	3.6.3.12
10403S_RAST	LMRG_02227	3.6.3.12	3.6.3.12	3.6.3.12
10403S_RAST	LMRG_02228	2.7.1.196;2.7.1.205	2.7.1.69	2.7.1.69
10403S_RAST	LMRG_02229		2.7.1.69
10403S_RAST	LMRG_02230	2.7.1.196;2.7.1.205	2.7.1.69
10403S_RAST	LMRG_02235	3.6.3.2	3.6.3.2	3.6.3.-
10403S_RAST	LMRG_02238		3.2.1.-
10403S_RAST	LMRG_02240	2.7.4.9	2.7.4.9	2.7.4.9
10403S_RAST	LMRG_02241	4.1.1.18	4.1.1.19;4.1.1.18	4.1.1.-
10403S_RAST	LMRG_02243			3.6.3.-
10403S_RAST	LMRG_02246				2.7.10.1
10403S_RAST	LMRG_02250	1.1.1.88	1.1.1.34	1.1.1.34
10403S_RAST	LMRG_02252	1.2.7.1	1.2.7.-
10403S_RAST	LMRG_02253	3.1.3.11	3.1.3.11	3.1.3.11
10403S_RAST	LMRG_02264			3.6.3.8
10403S_RAST	LMRG_02265				2.4.1.10
10403S_RAST	LMRG_02267	3.5.99.10			1.1.2.B3
10403S_RAST	LMRG_02269				1.2.1.47
10403S_RAST	LMRG_02271	3.6.3.21
10403S_RAST	LMRG_02272	3.5.1.4
10403S_RAST	LMRG_02278	6.3.2.4	6.3.2.4	6.3.2.4
10403S_RAST	LMRG_02279	6.3.2.10	6.3.2.10	6.3.2.-
10403S_RAST	LMRG_02280		3.1.1.1
10403S_RAST	LMRG_02285	3.2.1.20	3.2.1.93	3.2.1.-
10403S_RAST	LMRG_02288	5.4.2.8		5.4.2.2
10403S_RAST	LMRG_02289	3.6.4.13	3.6.4.13	3.6.4.13
10403S_RAST	LMRG_02291				3.4.21.B28
10403S_RAST	LMRG_02293		4.1.1.45	4.1.1.-
10403S_RAST	LMRG_02298	2.7.1.196;2.7.1.205	2.7.1.69
10403S_RAST	LMRG_02299			2.7.1.69
10403S_RAST	LMRG_02301	5.3.1.-	3.5.99.6	3.5.99.6
10403S_RAST	LMRG_02308	1.3.3.4;1.3.3.15	1.3.3.4
10403S_RAST	LMRG_02309	2.7.8.7	2.7.8.7	2.7.8.7
10403S_RAST	LMRG_02310	5.1.1.1	5.1.1.1	5.1.1.1	5.1.1.1
10403S_RAST	LMRG_02312	3.1.-.-
10403S_RAST	LMRG_02314				3.4.22.40
10403S_RAST	LMRG_02315	2.7.11.1		2.7.11.1
10403S_RAST	LMRG_02316	3.1.3.3
10403S_RAST	LMRG_02318	2.7.11.1	2.7.11.1	2.7.11.1
10403S_RAST	LMRG_02320	3.1.3.3	3.1.3.3
10403S_RAST	LMRG_02326		2.7.8.23
10403S_RAST	LMRG_02327	2.1.1.63	2.1.1.63	2.1.1.63	2.4.2.11
10403S_RAST	LMRG_02329	1.1.1.95	1.1.1.79;1.1.1.26;1.1.1.81	1.1.1.-
10403S_RAST	LMRG_02337		3.6.3.14
10403S_RAST	LMRG_02339		3.6.3.14	3.6.3.14
10403S_RAST	LMRG_02340		3.6.3.14
10403S_RAST	LMRG_02341		3.6.3.14	3.6.3.14	3.6.3.14
10403S_RAST	LMRG_02345	2.7.1.191	2.7.1.69	2.7.1.69
10403S_RAST	LMRG_02352		1.6.99.3
10403S_RAST	LMRG_02354	3.2.1.14	3.2.1.14	3.2.1.14
10403S_RAST	LMRG_02355	2.7.1.59	2.7.1.-	2.7.1.-
10403S_RAST	LMRG_02357			3.6.3.-
10403S_RAST	LMRG_02366				2.3.2.2
10403S_RAST	LMRG_02377		3.5.1.28
10403S_RAST	LMRG_02378	3.5.1.28	3.5.1.28
10403S_RAST	LMRG_02379		3.1.3.5
10403S_RAST	LMRG_02381	1.1.1.205	1.1.1.205	1.1.1.205	1.1.1.205
10403S_RAST	LMRG_02396				2.4.1.B21
10403S_RAST	LMRG_02399	3.6.3.-
10403S_RAST	LMRG_02403			3.1.3.-
10403S_RAST	LMRG_02405				2.7.11.1
10403S_RAST	LMRG_02407	2.7.7.7	2.7.7.7
10403S_RAST	LMRG_02410		2.1.1.223
10403S_RAST	LMRG_02412	2.1.1.198
10403S_RAST	LMRG_02417	5.1.3.32		5.1.3.n3
10403S_RAST	LMRG_02418	4.1.2.19	4.1.2.19	4.1.2.19
10403S_RAST	LMRG_02419	5.3.1.14	5.3.1.14	5.3.1.14	5.3.1.14
10403S_RAST	LMRG_02420	2.7.1.5	2.7.1.5	2.7.1.5
10403S_RAST	LMRG_02424				3.1.11.5
10403S_RAST	LMRG_02426	3.1.26.5	3.1.26.5	3.1.26.5
10403S_RAST	LMRG_02427				1.4.3.3
10403S_RAST	LMRG_02430	2.7.7.7	2.7.7.7	2.7.7.7
10403S_RAST	LMRG_02434	5.99.1.3	5.99.1.3	5.99.1.3
10403S_RAST	LMRG_02435	5.99.1.3	5.99.1.3	5.99.1.3
10403S_RAST	LMRG_02436	2.7.8.-	2.7.8.-
10403S_RAST	LMRG_02437	2.3.1.57	2.3.1.57	2.3.1.-
10403S_RAST	LMRG_02439	2.7.1.36	2.7.1.36
10403S_RAST	LMRG_02440	4.1.1.33	4.1.1.33	4.1.1.33	1.8.99.3
10403S_RAST	LMRG_02441	2.7.4.2	2.7.4.2
10403S_RAST	LMRG_02442	1.10.3.12
10403S_RAST	LMRG_02443	1.10.3.12
10403S_RAST	LMRG_02444	1.10.3.12
10403S_RAST	LMRG_02445	1.10.3.12
10403S_RAST	LMRG_02447	3.2.1.86	3.2.1.86	3.2.1.86	3.2.1.21
10403S_RAST	LMRG_02451	2.7.1.191	2.7.1.69	2.7.1.69
10403S_RAST	LMRG_02453		2.7.1.69
10403S_RAST	LMRG_02456		2.7.1.69	2.7.1.69
10403S_RAST	LMRG_02457		3.4.17.13
10403S_RAST	LMRG_02461	2.7.1.4	2.7.1.-	2.7.1.-
10403S_RAST	LMRG_02463		2.7.1.69
10403S_RAST	LMRG_02464		2.6.1.16
10403S_RAST	LMRG_02465	2.1.3.6	2.1.3.6	2.1.3.6
10403S_RAST	LMRG_02467	3.5.3.12	3.5.3.12		3.5.3.12
10403S_RAST	LMRG_02468	2.7.2.2	2.7.2.2	2.7.2.2	2.7.2.2
10403S_RAST	LMRG_02469	3.5.3.12	3.5.3.12		3.5.3.12
10403S_RAST	LMRG_02472	3.5.3.6	3.5.3.6	3.5.3.6
10403S_RAST	LMRG_02475				2.6.1.81
10403S_RAST	LMRG_02477		3.4.-.-
10403S_RAST	LMRG_02479	2.7.13.3
10403S_RAST	LMRG_02483	3.6.4.12	3.6.4.12	3.6.4.12	3.6.4.12
10403S_RAST	LMRG_02485	6.3.4.4	6.3.4.4	6.3.4.4
10403S_RAST	LMRG_02496	5.4.99.18	4.1.1.21	5.4.99.18	4.1.1.21
10403S_RAST	LMRG_02497	6.3.4.18	4.1.1.21	6.3.4.18
10403S_RAST	LMRG_02498	4.3.2.2	4.3.2.2	4.3.2.2	4.3.2.2
10403S_RAST	LMRG_02499	6.3.2.6	6.3.2.6	6.3.2.6
10403S_RAST	LMRG_02500	6.3.5.3	6.3.5.3
10403S_RAST	LMRG_02501	6.3.5.3	6.3.5.3	6.3.5.3
10403S_RAST	LMRG_02502	6.3.5.3	6.3.5.3	6.3.5.3
10403S_RAST	LMRG_02503	2.4.2.14	2.4.2.14	2.4.2.14
10403S_RAST	LMRG_02504	6.3.3.1	6.3.3.1	6.3.3.1	6.3.3.1
10403S_RAST	LMRG_02505	2.1.2.2	2.1.2.2	2.1.2.-	2.1.2.2
10403S_RAST	LMRG_02506	2.1.2.3;3.5.4.10	3.5.4.10;2.1.2.3	2.1.2.3;3.5.4.10
10403S_RAST	LMRG_02507	6.3.4.13	6.3.4.13	6.3.4.13
10403S_RAST	LMRG_02511	2.5.1.-
10403S_RAST	LMRG_02512	3.6.4.12		3.6.4.12	3.6.4.12
10403S_RAST	LMRG_02513	6.5.1.2	6.5.1.2	6.5.1.2	6.5.1.2
10403S_RAST	LMRG_02515	6.3.5.6;6.3.5.7	6.3.5.6;6.3.5.7
10403S_RAST	LMRG_02516	6.3.5.6;6.3.5.7	6.3.5.6;6.3.5.7
10403S_RAST	LMRG_02517	6.3.5.6;6.3.5.7	6.3.5.6;6.3.5.7
10403S_RAST	LMRG_02518	2.7.1.107		2.7.1.107	2.7.1.107
10403S_RAST	LMRG_02522	2.7.1.71	2.7.1.71	2.7.1.71
10403S_RAST	LMRG_02529	3.5.4.2	3.5.4.2	3.5.4.2
10403S_RAST	LMRG_02530			2.7.13.3
10403S_RAST	LMRG_02532	3.6.3.21		3.6.3.-
10403S_RAST	LMRG_02534	1.1.-.-	1.1.1.6
10403S_RAST	LMRG_02535		2.3.1.1
10403S_RAST	LMRG_02537	1.4.1.13;1.4.1.14	1.4.1.13		1.4.1.13
10403S_RAST	LMRG_02538	1.4.1.13;1.4.1.14	1.4.1.13	1.4.1.-	1.4.1.13
10403S_RAST	LMRG_02542	3.2.1.21	3.2.1.21	3.2.1.-
10403S_RAST	LMRG_02549			3.6.4.-
10403S_RAST	LMRG_02551	2.7.1.196;2.7.1.205	2.7.1.69	2.7.1.69
10403S_RAST	LMRG_02552	2.7.1.196;2.7.1.205	2.7.1.69
10403S_RAST	LMRG_02558	3.4.11.-	3.4.11.24
10403S_RAST	LMRG_02561	3.4.11.18	3.4.11.18	3.4.11.18
10403S_RAST	LMRG_02562	2.3.1.81
10403S_RAST	LMRG_02567		2.7.1.69
10403S_RAST	LMRG_02568	3.2.1.85	3.2.1.21	3.2.1.-
10403S_RAST	LMRG_02569		2.7.1.69	2.7.1.69
10403S_RAST	LMRG_02570		2.7.1.69
10403S_RAST	LMRG_02571		2.7.1.69
10403S_RAST	LMRG_02575	3.1.21.3	3.1.21.3
10403S_RAST	LMRG_02576	2.1.1.72	2.1.1.72
10403S_RAST	LMRG_02577	3.1.21.3	3.1.21.3
10403S_RAST	LMRG_02578	2.1.1.177
10403S_RAST	LMRG_02579	3.4.21.107	3.4.21.-
10403S_RAST	LMRG_02583	2.7.13.3		2.7.13.3	2.7.13.3
10403S_RAST	LMRG_02585	2.6.1.-		2.6.1.-
10403S_RAST	LMRG_02587			3.6.3.-
10403S_RAST	LMRG_02589		3.5.1.4
10403S_RAST	LMRG_02595	1.97.1.4	1.97.1.4
10403S_RAST	LMRG_02596	1.17.4.2	1.17.4.2	1.17.4.2
10403S_RAST	LMRG_02597			3.6.3.-	3.6.3.19
10403S_RAST	LMRG_02604			3.1.3.-
10403S_RAST	LMRG_02605	3.2.1.86	3.2.1.86;3.2.1.21	3.2.1.-
10403S_RAST	LMRG_02608	5.4.2.12
10403S_RAST	LMRG_02611	3.5.1.18	3.5.1.16	3.5.1.-
10403S_RAST	LMRG_02615				2.1.1.125
10403S_RAST	LMRG_02616			3.6.3.-
10403S_RAST	LMRG_02620	2.3.1.157;2.7.7.23	2.3.1.157;2.7.7.23	2.3.1.157;2.7.7.23
10403S_RAST	LMRG_02621	2.7.6.1	2.7.6.1	2.7.6.1
10403S_RAST	LMRG_02622				2.4.99.4
10403S_RAST	LMRG_02623	4.6.1.13	4.6.1.13	4.6.1.13	3.1.4.11
10403S_RAST	LMRG_02625	3.4.24.29	3.4.24.29	3.4.24.-
10403S_RAST	LMRG_02627		3.1.4.3	3.1.4.3
10403S_RAST	LMRG_02632	1.1.1.27	1.1.1.27	1.1.1.27	1.1.1.27
10403S_RAST	LMRG_02635	3.1.1.29	3.1.1.29	3.1.1.29	3.1.1.29
10403S_RAST	LMRG_02636	3.6.4.-
10403S_RAST	LMRG_02640				2.7.7.8
10403S_RAST	LMRG_02641	6.3.4.19	2.4.2.8	6.3.4.-;2.4.2.8
10403S_RAST	LMRG_02642	3.4.24.-	3.4.24.-		3.4.24.B17
10403S_RAST	LMRG_02643	2.7.1.33	2.7.1.33	2.7.1.33	2.7.1.33
10403S_RAST	LMRG_02645	2.5.1.47	2.5.1.47	2.5.1.47	4.4.1.9
10403S_RAST	LMRG_02648	3.2.1.86	3.2.1.86;3.2.1.21	3.2.1.-	3.2.1.21
10403S_RAST	LMRG_02650	2.7.7.6	2.7.7.6	2.7.7.6	2.7.7.6
10403S_RAST	LMRG_02651	2.7.7.6	2.7.7.6	2.7.7.6
10403S_RAST	LMRG_02652	6.5.1.3
10403S_RAST	LMRG_02653	2.1.1.172	2.1.1.52
10403S_RAST	LMRG_02661				3.6.1.1
10403S_RAST	LMRG_02665	2.1.1.185	2.1.1.-
10403S_RAST	LMRG_02666	3.1.26.-			3.1.26.3
10403S_RAST	LMRG_02667	6.1.1.16	6.1.1.16	6.1.1.16
10403S_RAST	LMRG_02669	6.1.1.24	6.1.1.24;6.1.1.17	6.1.1.17
10403S_RAST	LMRG_02670	4.6.1.12	4.6.1.12	4.6.1.12	4.6.1.12
10403S_RAST	LMRG_02671	2.7.7.60	2.7.7.60	2.7.7.60
10403S_RAST	LMRG_02674				3.6.4.10
10403S_RAST	LMRG_02675	2.7.14.1	2.7.3.-
10403S_RAST	LMRG_02680	2.5.1.63
10403S_RAST	LMRG_02681	1.2.1.2
10403S_RAST	LMRG_02683		1.2.1.2
10403S_RAST	LMRG_02685	2.7.13.3		2.7.13.3
10403S_RAST	LMRG_02687			3.6.3.-
10403S_RAST	LMRG_02695		1.1.1.-
10403S_RAST	LMRG_02696		1.5.1.3
10403S_RAST	LMRG_02697	3.5.1.19	3.5.1.19
10403S_RAST	LMRG_02701				2.7.10.1
10403S_RAST	LMRG_02703	2.3.1.204
10403S_RAST	LMRG_02705	5.3.2.6	5.3.2.-
10403S_RAST	LMRG_02708	6.1.1.19	6.1.1.19	6.1.1.19
10403S_RAST	LMRG_02709		2.7.7.6
10403S_RAST	LMRG_02710	6.3.4.2	6.3.4.2	6.3.4.2	6.3.4.2
10403S_RAST	LMRG_02712	5.3.1.9	5.3.1.9	5.3.1.9
10403S_RAST	LMRG_02713	3.6.1.58
10403S_RAST	LMRG_02715	4.4.1.8	2.6.1.1;2.6.1.57
10403S_RAST	LMRG_02718	2.7.1.196;2.7.1.205		2.7.1.69
10403S_RAST	LMRG_02719	2.7.2.4	2.7.2.4
10403S_RAST	LMRG_02721	5.2.1.8	5.2.1.8	5.2.1.8
10403S_RAST	LMRG_02730	3.1.2.28
10403S_RAST	LMRG_02734	1.6.99.3	1.6.99.3
10403S_RAST	LMRG_02735	1.8.1.9	1.8.1.9	1.18.1.2
10403S_RAST	LMRG_02742	6.1.1.10	6.1.1.10	6.1.1.10
10403S_RAST	LMRG_02747	3.2.1.177
10403S_RAST	LMRG_02748	3.2.1.84	3.2.1.20	3.2.1.-
10403S_RAST	LMRG_02750	3.1.21.-
10403S_RAST	LMRG_02752	3.1.26.8	3.1.26.8
10403S_RAST	LMRG_02753	2.1.1.182	2.1.1.182	2.1.1.182
10403S_RAST	LMRG_02755	2.7.1.148	2.7.1.148	2.7.1.148
10403S_RAST	LMRG_02759	5.4.3.8	5.4.3.8	5.4.3.8	5.4.3.8
10403S_RAST	LMRG_02762	1.3.1.104	1.3.1.10		1.3.1.10
10403S_RAST	LMRG_02763	3.2.2.-	3.2.2.-
10403S_RAST	LMRG_02765	3.6.1.23	3.6.1.23	3.6.1.23
10403S_RAST	LMRG_02769	2.3.2.3	2.3.2.3	2.3.2.3
10403S_RAST	LMRG_02772	2.3.1.128
10403S_RAST	LMRG_02777	2.1.1.190
10403S_RAST	LMRG_02779		2.7.1.76;2.7.1.113		2.7.1.113
10403S_RAST	LMRG_02783	1.3.1.9	1.3.1.9		1.3.1.9
10403S_RAST	LMRG_02784	2.7.1.4	2.7.1.4	2.7.1.-	2.7.1.4
10403S_RAST	LMRG_02785	3.1.7.2;2.7.6.5	2.7.6.5
10403S_RAST	LMRG_02786	4.2.1.1	4.2.1.1
10403S_RAST	LMRG_02790	3.6.3.31		3.6.3.31
10403S_RAST	LMRG_02795	2.7.6.5	2.7.6.5	2.7.6.5
10403S_RAST	LMRG_02803	2.7.1.202	2.7.1.69
10403S_RAST	LMRG_02804	2.7.1.202	2.7.1.69	2.7.1.69
10403S_RAST	LMRG_02805		2.7.1.69
10403S_RAST	LMRG_02806	4.1.2.13	4.1.2.40	4.1.2.13
10403S_RAST	LMRG_02807	4.1.2.40	4.1.2.13	4.1.2.13
10403S_RAST	LMRG_02816	2.1.1.228	2.1.1.31	2.1.1.31	2.1.1.31
10403S_RAST	LMRG_02819		2.6.1.85
10403S_RAST	LMRG_02830	3.1.11.2	3.1.11.2		4.2.99.18
10403S_RAST	LMRG_02832	3.4.11.4	3.4.11.4	3.4.11.4
10403S_RAST	LMRG_02834	3.6.3.34
10403S_RAST	LMRG_02836	6.1.1.6	6.1.1.6	6.1.1.6	6.1.1.6
10403S_RAST	LMRG_02837		1.-.-.-
10403S_RAST	LMRG_02838	2.7.6.3	2.7.6.3	2.7.6.3
10403S_RAST	LMRG_02839	5.1.99.8;4.1.2.25	4.1.2.25	4.1.2.25
10403S_RAST	LMRG_02841		3.5.4.25
10403S_RAST	LMRG_02844		2.7.1.69
10403S_RAST	LMRG_02869	2.7.1.191	2.7.1.69	2.7.1.69
10403S_RAST	LMRG_02885				4.2.1.70
10403S_RAST	LMRG_02904		2.7.1.69
10403S_RAST	LMRG_02909	3.2.1.96;3.5.1.28			3.5.1.28
10403S_RAST	LMRG_02922	3.1.-.-;3.6.4.12		3.6.4.12
10403S_RAST	LMRG_02938	2.3.1.30	2.3.1.30	2.3.1.-
10403S_RAST	LMRG_02940	1.2.1.70	1.2.1.70	1.2.1.70
10403S_RAST	LMRG_02943	2.7.7.7	2.7.7.7	2.7.7.7	6.1.1.10
10403S_RAST	LMRG_02963	3.5.1.105
10403S_RAST	LMRG_02970	3.2.1.93	3.2.1.10	3.2.1.-	3.2.1.10
10403S_RAST	LMRG_02971	3.7.1.22	3.7.1.-	3.7.1.n2
10403S_RAST	LMRG_02977	2.1.1.190	2.1.1.-
10403S_RAST	LMRG_02979	1.8.4.12	1.8.4.12	1.8.4.12	1.8.4.12
10403S_RAST	LMRG_02980	1.1.1.49;1.1.1.363	1.1.1.49	1.1.1.49
10403S_RAST	LMRG_02985	1.1.1.95	1.1.1.95
AGRO	Atu0001	2.7.4.28;2.7.11.33
AGRO	Atu0003	1.1.1.25	1.1.1.25	1.1.1.25
AGRO	Atu0004	2.7.1.24		2.7.1.24
AGRO	Atu0005	2.7.7.7	2.7.7.7	2.7.7.7
AGRO	Atu0009		3.2.1.-
AGRO	Atu0012	5.99.1.3		5.99.1.3
AGRO	Atu0014		5.3.3.-;4.1.1.68
AGRO	Atu0015	3.1.1.75			3.1.1.75
AGRO	Atu0017	5.3.1.24	5.3.1.24	5.3.1.24
AGRO	Atu0018	4.2.1.20	4.2.1.20	4.2.1.20	4.2.1.20
AGRO	Atu0019	4.2.1.20	4.2.1.20	4.2.1.20
AGRO	Atu0020	6.4.1.2	6.4.1.2	6.4.1.2
AGRO	Atu0021	6.3.2.12;6.3.2.17	6.3.2.12;6.3.2.17
AGRO	Atu0023	3.1.-.-;3.6.4.12
AGRO	Atu0024	3.1.-.-;3.6.4.12
AGRO	Atu0025	2.7.7.-
AGRO	Atu0026	2.7.1.-
AGRO	Atu0027				2.7.13.3
AGRO	Atu0029	3.3.1.1	3.3.1.1	3.3.1.1	3.3.1.1
AGRO	Atu0031	2.7.1.191
AGRO	Atu0032				3.6.3.50
AGRO	Atu0033	2.7.13.3	2.7.3.-	2.7.13.3	2.7.13.3
AGRO	Atu0035	4.1.1.49	4.1.1.49	4.1.1.49	4.1.1.49
AGRO	Atu0037	2.7.1.33	2.7.1.33	2.7.1.33	2.7.1.33
AGRO	Atu0038	3.6.1.31	3.6.1.31	3.6.1.31
AGRO	Atu0039	4.1.3.-	4.1.3.-
AGRO	Atu0040	5.3.1.16	5.3.1.16	5.3.1.16
AGRO	Atu0041	2.4.2.-	2.4.2.-
AGRO	Atu0043	4.2.1.19	4.2.1.19	4.2.1.19
AGRO	Atu0044	3.4.25.2	3.4.25.-	3.4.25.-	3.4.25.2
AGRO	Atu0045				3.4.25.2
AGRO	Atu0047	2.3.3.9		2.3.3.9	2.3.3.9
AGRO	Atu0051	2.7.13.3	2.7.3.-	2.7.13.3	2.7.13.3
AGRO	Atu0052	3.6.4.13		3.6.4.-
AGRO	Atu0058				1.3.3.6
AGRO	Atu0061	3.6.4.12		3.6.4.12
AGRO	Atu0063				3.6.4.10
AGRO	Atu0064				3.4.25.1
AGRO	Atu0065			3.6.3.-
AGRO	Atu0070	1.17.4.1		1.17.4.1	1.17.4.1
AGRO	Atu0071	1.17.4.1	1.17.4.1	1.17.4.1
AGRO	Atu0074	2.7.7.80;2.8.1.11
AGRO	Atu0077	1.1.1.26	1.1.1.81;1.1.1.26;1.1.1.79	1.1.1.-
AGRO	Atu0079		2.7.1.4
AGRO	Atu0081	2.1.1.172	2.1.1.52
AGRO	Atu0082	2.7.7.8	2.7.7.8	2.7.7.8	2.7.7.8
AGRO	Atu0085	5.4.99.25	4.2.1.70
AGRO	Atu0092		3.2.1.-
AGRO	Atu0096	2.7.7.7	2.7.7.7
AGRO	Atu0098	3.6.1.22	3.6.1.22	3.6.1.22
AGRO	Atu0099	4.2.1.51
AGRO	Atu0100	2.7.7.38	2.7.7.38	2.7.7.38	2.7.7.38
AGRO	Atu0101				5.1.1.4
AGRO	Atu0103	2.4.1.-;3.4.-.-	3.4.-.-;2.4.1.129
AGRO	Atu0110	2.7.7.7		2.7.7.7
AGRO	Atu0113	2.7.13.3		2.7.13.3
AGRO	Atu0119				3.6.3.7
AGRO	Atu0122				3.6.4.10
AGRO	Atu0125	1.8.4.11	1.8.4.11	1.8.4.11	1.8.4.11
AGRO	Atu0127	3.6.3.17		3.6.3.-
AGRO	Atu0130	3.5.4.5	3.5.4.5	3.5.4.5
AGRO	Atu0131	2.4.2.1	2.4.2.1	2.4.2.-
AGRO	Atu0132	4.1.2.4	4.1.2.4	4.1.2.4	4.1.2.4
AGRO	Atu0133	2.4.2.4		2.4.2.4	2.4.2.4
AGRO	Atu0134				3.4.23.50
AGRO	Atu0135	2.4.2.9	2.4.2.9	2.4.2.9	2.4.2.9
AGRO	Atu0136	3.5.4.4	3.5.4.4	3.5.4.4
AGRO	Atu0137	5.4.2.7	5.4.2.7	5.4.2.7	5.4.2.7
AGRO	Atu0139		1.10.3.-
AGRO	Atu0140		1.10.3.-
AGRO	Atu0141	1.10.3.10	1.10.3.-
AGRO	Atu0142	1.10.3.10
AGRO	Atu0145		1.4.1.13
AGRO	Atu0146	1.8.1.2	1.8.1.2
AGRO	Atu0149	1.3.1.9;1.3.1.10	1.3.1.9	1.3.1.9
AGRO	Atu0150	2.3.1.41	2.3.1.41	2.3.1.41
AGRO	Atu0151	5.3.3.14;4.2.1.59		4.2.1.60	5.3.3.14
AGRO	Atu0159			3.6.3.-
AGRO	Atu0164	1.1.1.350
AGRO	Atu0168	2.7.4.23	2.7.4.8
AGRO	Atu0169	3.6.1.63
AGRO	Atu0174	3.6.3.28		3.6.3.28
AGRO	Atu0175		2.3.1.28	2.3.1.-
AGRO	Atu0176	2.7.8.37
AGRO	Atu0178	4.7.1.1
AGRO	Atu0179	2.7.8.37
AGRO	Atu0180	2.7.8.37
AGRO	Atu0181	2.7.8.37
AGRO	Atu0182				1.3.3.1
AGRO	Atu0183	1.17.1.8		1.3.1.26
AGRO	Atu0184	2.7.1.2		2.7.1.2
AGRO	Atu0185	4.2.3.3	4.2.3.3	4.2.3.3	4.2.3.3
AGRO	Atu0186	3.4.24.-
AGRO	Atu0192	1.4.5.1
AGRO	Atu0193	6.3.1.2		6.3.1.2
AGRO	Atu0194	1.4.3.-
AGRO	Atu0195	2.7.1.12		2.7.1.-
AGRO	Atu0197			3.6.3.-
AGRO	Atu0204		2.7.4.9
AGRO	Atu0205	1.2.1.18;1.2.1.27		1.2.1.-
AGRO	Atu0213	6.3.4.21		2.4.2.11
AGRO	Atu0214	3.4.11.1	3.4.11.23
AGRO	Atu0223	3.4.23.43
AGRO	Atu0228				2.6.1.48
AGRO	Atu0238		1.8.1.9
AGRO	Atu0241			3.6.5.n1
AGRO	Atu0242		3.5.1.4
AGRO	Atu0246		2.3.1.1
AGRO	Atu0253		3.1.1.-
AGRO	Atu0256				1.9.3.1
AGRO	Atu0258	6.1.1.20		6.1.1.20	6.1.1.20
AGRO	Atu0259	6.1.1.20	6.1.1.20	6.1.1.20
AGRO	Atu0262		2.3.1.1	2.3.1.-
AGRO	Atu0269	3.1.11.6		3.1.11.6
AGRO	Atu0270		4.2.1.39
AGRO	Atu0274	3.4.11.-	3.4.11.24
AGRO	Atu0275	3.1.1.-
AGRO	Atu0281	6.3.5.2	6.3.5.2	6.3.5.2	6.3.4.1
AGRO	Atu0282	3.2.2.9	3.2.2.16;3.2.2.9
AGRO	Atu0289	2.1.1.176
AGRO	Atu0292	1.17.99.6
AGRO	Atu0293	2.5.1.18
AGRO	Atu0294	3.6.1.27	3.6.1.27	3.6.1.27
AGRO	Atu0296	1.6.5.3	1.6.5.3
AGRO	Atu0298	4.1.1.23	4.1.1.23	4.1.1.23
AGRO	Atu0300	2.1.1.71;2.1.1.17	2.1.1.17;2.1.1.71
AGRO	Atu0301	2.7.7.7	2.7.7.7	2.7.7.7
AGRO	Atu0302	2.1.1.198
AGRO	Atu0303		3.1.-.-
AGRO	Atu0304	2.3.1.79	2.3.1.79	2.3.1.-
AGRO	Atu0308	3.6.3.20		3.6.3.20	3.6.3.19
AGRO	Atu0310	6.3.2.3	6.3.2.3	6.3.2.3
AGRO	Atu0312	2.5.1.47	2.5.1.47	2.5.1.47	2.5.1.47
AGRO	Atu0314	3.6.1.23	3.6.1.23	3.6.1.23
AGRO	Atu0316	6.3.2.5;4.1.1.36	6.3.2.5;4.1.1.36	4.1.1.36;6.3.2.5
AGRO	Atu0320	2.1.1.163;2.1.1.201	2.1.1.-		2.1.1.201
AGRO	Atu0321	4.2.99.18;3.2.2.23	3.2.2.23	3.2.2.23;4.2.99.18
AGRO	Atu0322	4.2.1.17			4.2.1.17
AGRO	Atu0325	1.3.98.3		1.3.99.-
AGRO	Atu0326	3.6.1.66	3.6.1.15	3.6.1.15
AGRO	Atu0327	2.7.7.56	2.7.7.56	2.7.7.56
AGRO	Atu0330	2.7.1.-
AGRO	Atu0333	3.6.3.-
AGRO	Atu0334				4.2.1.83
AGRO	Atu0337	3.4.21.-
AGRO	Atu0340	2.1.1.191
AGRO	Atu0342	3.4.23.36	3.4.23.36	3.4.23.36
AGRO	Atu0346	2.7.7.59	2.7.7.59	2.7.7.59	2.7.7.59
AGRO	Atu0349	6.1.1.2	6.1.1.2	6.1.1.2
AGRO	Atu0353	2.3.1.128	2.3.1.-
AGRO	Atu0355	2.3.1.51	2.3.1.51
AGRO	Atu0356	2.8.4.3
AGRO	Atu0360	2.3.1.-	2.3.1.-
AGRO	Atu0362	2.5.1.6	2.5.1.6	2.5.1.6
AGRO	Atu0363	2.1.1.33	2.1.1.33	2.1.1.33
AGRO	Atu0364	2.7.1.15	2.7.1.15	2.7.1.-
AGRO	Atu0366	3.5.1.88	3.5.1.88	3.5.1.88
AGRO	Atu0367	2.1.2.9	2.1.2.9	2.1.2.9
AGRO	Atu0368	5.4.99.12	4.2.1.70	5.4.99.12
AGRO	Atu0370	3.5.1.18	3.5.1.18	3.5.1.18
AGRO	Atu0371	2.3.1.117		2.3.1.117	2.3.1.117
AGRO	Atu0374	3.2.2.1
AGRO	Atu0376				2.7.7.8
AGRO	Atu0378		3.1.3.74		3.1.3.74
AGRO	Atu0380	2.7.2.8	2.7.2.8	2.7.2.8
AGRO	Atu0385	3.1.26.5	3.1.26.5	3.1.26.5
AGRO	Atu0388				2.7.13.3
AGRO	Atu0391			3.6.3.-	3.6.3.19
AGRO	Atu0396	2.8.3.18		3.1.2.1
AGRO	Atu0398			5.1.1.-
AGRO	Atu0399	3.5.2.3		3.5.2.3	3.5.2.3
AGRO	Atu0400	2.4.2.10		2.4.2.10
AGRO	Atu0401	2.7.1.4	2.7.1.4	2.7.1.-
AGRO	Atu0404	5.3.1.9	5.3.1.9	5.3.1.9	5.3.1.9
AGRO	Atu0405	6.2.1.3	6.2.1.3	6.2.1.-
AGRO	Atu0406	3.6.3.30		3.6.3.-
AGRO	Atu0415	1.13.12.16
AGRO	Atu0418		2.-.-.-		2.7.4.1
AGRO	Atu0419	2.7.13.3			2.7.13.3
AGRO	Atu0423	3.6.3.27		3.6.3.27
AGRO	Atu0428	2.6.1.17;2.6.1.11	2.6.1.11	2.6.1.11
AGRO	Atu0429	2.1.3.3	2.1.3.3	2.1.3.3	2.1.3.3
AGRO	Atu0432	2.5.1.-	2.5.1.48;2.5.1.49
AGRO	Atu0434	3.5.4.13
AGRO	Atu0454				3.4.11.2
AGRO	Atu0478	2.4.1.-
AGRO	Atu0486	1.3.5.2		1.3.5.2
AGRO	Atu0494	3.6.4.-
AGRO	Atu0502	2.3.1.9	2.3.1.9;2.3.1.16	2.3.1.-
AGRO	Atu0503	5.1.2.3;1.1.1.35;4.2.1.17	1.1.1.35;4.2.1.17;5.1.2.3	4.2.1.17;5.1.2.3;1.1.1.35
AGRO	Atu0506	1.14.11.-;2.1.1.229
AGRO	Atu0517	2.7.13.3	2.7.3.-	2.7.13.3	2.7.13.3
AGRO	Atu0518	2.1.1.80	2.1.1.80	2.1.1.80
AGRO	Atu0519	3.1.1.61	3.1.1.61	3.1.1.61	3.1.1.61
AGRO	Atu0521	3.5.1.44
AGRO	Atu0527				2.7.13.3
AGRO	Atu0529		2.6.1.1	2.6.1.-
AGRO	Atu0530	5.1.3.2	5.1.3.2	5.1.3.2
AGRO	Atu0537	1.1.1.23	1.1.1.23	1.1.1.23
AGRO	Atu0539	2.5.1.7	2.5.1.7	2.5.1.7	2.5.1.7
AGRO	Atu0540				1.2.3.1
AGRO	Atu0549				6.4.1.1
AGRO	Atu0557	3.6.3.14		3.6.3.14
AGRO	Atu0585				2.7.13.3
AGRO	Atu0587		2.4.1.187
AGRO	Atu0589	3.5.4.9;1.5.1.5	1.5.1.5;3.5.4.9	1.5.1.5;3.5.4.9
AGRO	Atu0594	3.2.1.20		3.2.1.-
AGRO	Atu0595			3.6.3.-	3.6.3.19
AGRO	Atu0598	4.2.1.12	4.2.1.12	4.2.1.12	4.2.1.12
AGRO	Atu0599	3.1.1.31	3.1.1.31	3.1.1.31
AGRO	Atu0600	1.1.1.363;1.1.1.49		1.1.1.49
AGRO	Atu0601	1.4.3.-
AGRO	Atu0602	6.3.1.2		6.3.1.2
AGRO	Atu0607	4.1.3.1		4.1.3.1	4.1.3.1
AGRO	Atu0610			3.6.3.31
AGRO	Atu0614			2.7.13.3
AGRO	Atu0619	3.6.1.11;3.6.1.40
AGRO	Atu0620	2.1.1.166	2.1.1.-	2.1.1.166
AGRO	Atu0624	1.1.1.205		1.1.1.205	1.1.1.205
AGRO	Atu0626	1.1.1.1	1.1.1.1	1.1.1.1	1.1.1.1
AGRO	Atu0627	3.1.1.45
AGRO	Atu0632	2.7.1.148	2.7.1.148	2.7.1.148
AGRO	Atu0634	2.5.1.90	2.5.1.29;2.5.1.10;2.5.1.1	2.5.1.-	2.5.1.B8
AGRO	Atu0636		2.1.1.223
AGRO	Atu0639	6.1.1.14		6.1.1.14	6.1.1.14
AGRO	Atu0642	2.5.1.19	2.5.1.19	2.5.1.19	2.5.1.19
AGRO	Atu0644	6.1.1.14	6.1.1.14	6.1.1.14
AGRO	Atu0645		2.4.2.1
AGRO	Atu0647	6.3.4.13		6.3.4.13
AGRO	Atu0649	2.1.1.79	2.1.1.79	2.1.1.-
AGRO	Atu0651	2.5.1.39
AGRO	Atu0656	6.3.2.2	6.3.2.2	6.3.2.2	6.3.2.2
AGRO	Atu0657	2.1.1.193
AGRO	Atu0660	3.1.3.24		3.1.3.-
AGRO	Atu0661	2.4.1.14		2.4.1.-
AGRO	Atu0665	1.1.3.15
AGRO	Atu0666		1.1.99.14
AGRO	Atu0667		1.1.99.14
AGRO	Atu0670	3.2.2.20	3.2.2.20	3.2.2.20
AGRO	Atu0676	6.1.1.21	6.1.1.21	6.1.1.21	6.1.1.21
AGRO	Atu0678		2.4.2.17
AGRO	Atu0679	2.4.2.17	2.4.2.17	2.4.2.17
AGRO	Atu0682				3.6.4.9
AGRO	Atu0685	2.7.7.2;2.7.1.26	2.7.1.26;2.7.7.2	2.7.1.26;2.7.7.2
AGRO	Atu0686	6.1.1.5	6.1.1.5	6.1.1.5
AGRO	Atu0688	3.5.4.33	3.5.4.-	3.5.4.-
AGRO	Atu0689	5.4.99.22	4.2.1.70
AGRO	Atu0690	2.1.1.171	2.1.1.171	2.1.1.-
AGRO	Atu0691		3.4.21.-
AGRO	Atu0694	3.1.3.25		3.1.3.-
AGRO	Atu0695	2.4.99.13;2.4.99.15;2.4.99.14;2.4.99.12	2.-.-.-
AGRO	Atu0696	3.1.3.18
AGRO	Atu0697	2.7.1.130	2.7.1.130	2.7.1.130
AGRO	Atu0702		3.1.1.25
AGRO	Atu0703	4.1.2.21	4.1.2.21	4.1.2.-
AGRO	Atu0704	2.7.1.58	2.7.1.58	2.7.1.58
AGRO	Atu0705		1.1.1.100	1.1.1.-
AGRO	Atu0716		3.6.3.14
AGRO	Atu0717		3.6.3.14
AGRO	Atu0719	2.3.1.-		2.3.1.-
AGRO	Atu0720	3.1.26.4	3.1.26.4	3.1.26.4	3.1.26.4
AGRO	Atu0724	2.7.7.87
AGRO	Atu0726		1.14.12.10
AGRO	Atu0732		1.3.8.7
AGRO	Atu0735	2.1.1.190	2.1.1.-
AGRO	Atu0736	2.1.1.226;2.1.1.227
AGRO	Atu0741				1.1.1.205
AGRO	Atu0745	2.2.1.7	2.2.1.7	2.2.1.7	2.2.1.7
AGRO	Atu0747	3.1.11.6	3.1.11.6	3.1.11.6
AGRO	Atu0748		3.5.1.48
AGRO	Atu0753	4.1.99.12;3.5.4.25	4.1.99.12;3.5.4.25	4.1.99.12;3.5.4.25
AGRO	Atu0754	4.2.3.5	4.2.3.5	4.2.3.5
AGRO	Atu0756	5.4.2.12
AGRO	Atu0757	1.3.1.9;1.3.1.10	1.3.1.9	1.3.1.9	1.3.1.9
AGRO	Atu0760	1.4.3.5	1.4.3.5	1.4.3.5
AGRO	Atu0763	3.1.3.96
AGRO	Atu0764				1.13.11.15
AGRO	Atu0767	1.9.3.1		1.9.3.1
AGRO	Atu0768	1.9.3.1		1.9.3.1	2.7.12.2
AGRO	Atu0769	2.5.1.-	1.9.3.1
AGRO	Atu0771	1.9.3.1	1.9.3.1	1.9.3.1
AGRO	Atu0774	1.17.7.4	1.17.1.2	1.17.1.2	1.17.1.2
AGRO	Atu0775	2.7.1.39	2.7.1.39	2.7.1.39
AGRO	Atu0776	3.1.26.4	3.1.26.4	3.1.26.4	3.1.26.4
AGRO	Atu0779			1.11.1.15
AGRO	Atu0785	2.3.1.128		2.3.1.-
AGRO	Atu0786		3.4.24.64	3.4.24.-
AGRO	Atu0787	4.2.3.1		4.2.3.1
AGRO	Atu0790		3.1.3.18
AGRO	Atu0794	2.1.1.72		2.1.1.72
AGRO	Atu0797	3.8.1.2	3.8.1.2
AGRO	Atu0798	3.2.2.-	3.2.2.-
AGRO	Atu0802	1.13.11.2
AGRO	Atu0803	2.7.9.1	2.7.9.1	2.7.9.1	2.7.9.1
AGRO	Atu0811	1.1.5.4
AGRO	Atu0816	2.7.1.25;2.7.7.4	2.7.7.4;2.7.1.25	2.7.7.4
AGRO	Atu0817	2.7.7.4	2.7.7.4	2.7.7.4
AGRO	Atu0818	1.8.4.10;1.8.4.8	1.8.4.8;1.8.4.10	1.8.4.8	1.8.4.10
AGRO	Atu0823	3.6.3.25		3.6.3.25
AGRO	Atu0828				3.2.1.4
AGRO	Atu0829	1.2.1.8	1.2.1.8	1.2.1.8	1.2.1.8
AGRO	Atu0830	1.1.99.1	1.1.99.1	1.1.99.1
AGRO	Atu0835	5.2.1.2
AGRO	Atu0836	2.5.1.18	5.2.1.2	2.5.1.18
AGRO	Atu0840	6.5.1.1;6.5.1.6;6.5.1.7	6.5.1.1
AGRO	Atu0843	3.6.3.5;3.6.3.3	3.6.3.4;3.6.3.3;3.6.3.5
AGRO	Atu0849				4.1.1.1
AGRO	Atu0864	1.-.-.-
AGRO	Atu0867	1.1.1.346
AGRO	Atu0870	2.1.1.144	2.1.1.144	2.1.1.144
AGRO	Atu0871	2.6.1.42	2.6.1.42
AGRO	Atu0874	2.3.1.183		2.3.1.-
AGRO	Atu0876	1.15.1.1	1.15.1.1	1.15.1.1
AGRO	Atu0877	3.6.1.13;3.6.1.16;3.6.1.53
AGRO	Atu0893	3.6.3.32		3.6.3.-	3.6.3.32
AGRO	Atu0897	3.4.21.83	3.4.21.83	3.4.21.-
AGRO	Atu0899	4.3.3.7	4.3.3.7	4.2.1.52
AGRO	Atu0901	2.1.1.63		2.1.1.63
AGRO	Atu0903	1.13.11.2
AGRO	Atu0907	2.3.1.183		2.3.1.-	2.3.1.183
AGRO	Atu0908	1.8.4.12	1.8.4.12	1.8.4.12	1.8.4.B3
AGRO	Atu0909	1.-.-.-
AGRO	Atu0914				2.4.1.16
AGRO	Atu0921	2.7.13.3		2.7.13.3
AGRO	Atu0929		3.5.1.46
AGRO	Atu0931	2.4.1.-;3.4.-.-
AGRO	Atu0933	3.5.2.6		3.5.2.6
AGRO	Atu0934	3.1.-.-
AGRO	Atu0935				2.7.11.1
AGRO	Atu0937	3.6.3.54	3.6.3.4;3.6.3.3;3.6.3.5	3.6.3.-
AGRO	Atu0940	3.1.-.-
AGRO	Atu0944	3.2.1.26
AGRO	Atu0946				1.4.1.18
AGRO	Atu0962				1.11.1.14
AGRO	Atu0968				1.8.3.2
AGRO	Atu0977	3.4.21.107
AGRO	Atu0979		2.7.3.-		2.7.13.3
AGRO	Atu0981	2.7.7.42;2.7.7.89	2.7.7.42	2.7.7.42
AGRO	Atu0982	2.7.13.3		2.7.13.3
AGRO	Atu0984	3.4.11.2	3.4.11.2	3.4.11.-	3.4.11.2
AGRO	Atu0987	2.7.7.7
AGRO	Atu0990	1.1.1.100	1.1.1.30
AGRO	Atu0991				3.2.1.89
AGRO	Atu0994	1.5.5.1	1.5.5.1		1.5.5.1
AGRO	Atu0996		1.1.1.-
AGRO	Atu0998	3.6.1.27		3.6.1.27
AGRO	Atu1002	2.6.1.-		2.6.1.-
AGRO	Atu1006	3.2.2.4
AGRO	Atu1011	2.6.1.9	2.6.1.9;2.6.1.57	2.6.1.9
AGRO	Atu1013	1.18.1.3	1.7.1.4
AGRO	Atu1014	4.1.2.52	4.1.2.-	4.1.2.-	4.1.3.39
AGRO	Atu1015				3.1.3.7
AGRO	Atu1022	3.2.1.-
AGRO	Atu1024	4.3.3.7	4.3.3.7	4.2.1.52	4.2.1.52
AGRO	Atu1026				2.4.1.234
AGRO	Atu1029	2.7.7.6	2.7.7.6	2.7.7.6
AGRO	Atu1030	2.7.6.5;3.1.7.2	2.7.6.5;3.1.7.2	2.7.6.5
AGRO	Atu1033	2.7.8.7	2.7.8.7	2.7.8.7
AGRO	Atu1034	3.4.21.89	3.4.21.89	3.4.21.89	3.4.21.89
AGRO	Atu1035	3.1.26.3	3.1.26.3	3.1.26.3
AGRO	Atu1047			3.6.3.-
AGRO	Atu1056				2.7.11.1
AGRO	Atu1057	3.6.1.55	3.6.1.13
AGRO	Atu1062	2.7.8.8	2.7.8.8
AGRO	Atu1063	4.1.1.65		4.1.1.65	4.1.1.65
AGRO	Atu1069	3.4.11.5	3.4.11.5		3.4.11.5
AGRO	Atu1073	6.1.1.16	6.1.1.16	6.1.1.16
AGRO	Atu1074			1.1.1.-
AGRO	Atu1075	2.4.2.14	2.4.2.14	2.4.2.14	2.4.2.14
AGRO	Atu1076				2.7.10.1
AGRO	Atu1080	5.1.1.1	5.1.1.1	5.1.1.1
AGRO	Atu1084	3.6.4.12		3.6.4.12
AGRO	Atu1088				1.10.3.2
AGRO	Atu1094	2.3.1.39		2.3.1.39
AGRO	Atu1095	1.1.1.100	1.1.1.100
AGRO	Atu1096				2.7.8.7
AGRO	Atu1097	2.3.1.179	2.3.1.179	2.3.1.179	2.3.1.41
AGRO	Atu1101	2.7.4.8	2.7.4.8	2.7.4.8
AGRO	Atu1102		3.1.1.1
AGRO	Atu1103	2.1.1.182	2.1.1.182	2.1.1.182
AGRO	Atu1104	1.1.1.262	1.1.1.262	1.1.1.262
AGRO	Atu1105	5.2.1.8	5.2.1.8
AGRO	Atu1110	3.4.11.1
AGRO	Atu1111	2.7.7.7	2.7.7.7
AGRO	Atu1113	1.1.1.48	1.1.1.48
AGRO	Atu1122	2.7.4.6	2.7.4.6	2.7.4.6	2.7.4.6
AGRO	Atu1126	2.8.1.12
AGRO	Atu1128	2.7.8.41	2.7.8.5	2.7.8.5
AGRO	Atu1132	2.5.1.18
AGRO	Atu1133	3.1.27.1	3.1.27.6
AGRO	Atu1135	2.1.1.266
AGRO	Atu1137	3.6.1.13
AGRO	Atu1140	2.1.2.2		2.1.2.-
AGRO	Atu1141	6.3.3.1	6.3.3.1	6.3.3.1	6.3.3.1
AGRO	Atu1144	2.7.4.1		2.7.4.1
AGRO	Atu1145	3.6.1.11;3.6.1.40	3.6.1.11
AGRO	Atu1146		2.3.1.28	2.3.1.-
AGRO	Atu1148		3.1.4.46
AGRO	Atu1149		4.6.1.1	4.6.1.1
AGRO	Atu1150				2.7.1.107
AGRO	Atu1151	3.1.13.5	3.1.26.3
AGRO	Atu1153	6.1.1.12	6.1.1.12;6.1.1.23	6.1.1.12
AGRO	Atu1154		1.4.1.13
AGRO	Atu1158	5.99.1.-	5.99.1.-	5.99.1.-
AGRO	Atu1159	2.3.2.8	2.3.2.8
AGRO	Atu1161	4.2.1.24	4.2.1.24	4.2.1.24	4.2.1.24
AGRO	Atu1165	2.1.2.1	2.1.2.1	2.1.2.1	2.1.2.7
AGRO	Atu1168	1.1.1.193;3.5.4.26
AGRO	Atu1169	2.5.1.9	2.5.1.9	2.5.1.9
AGRO	Atu1171	2.5.1.78	2.5.1.78	2.5.1.9	2.5.1.78
AGRO	Atu1174	3.6.1.1		3.6.1.1	3.6.1.1
AGRO	Atu1178	2.3.1.15		2.3.1.n2
AGRO	Atu1179	2.3.1.180	2.3.1.180	2.3.1.180
AGRO	Atu1183	2.7.7.6	2.7.7.6	2.7.7.6
AGRO	Atu1195	3.6.3.54	3.6.3.4;3.6.3.3;3.6.3.5	3.6.3.-
AGRO	Atu1196	1.17.1.1
AGRO	Atu1205	4.3.1.19
AGRO	Atu1208	1.7.-.-
AGRO	Atu1210	3.1.3.6;3.1.4.16	3.1.4.16	3.1.4.-;3.1.3.-
AGRO	Atu1215	2.8.1.2;2.8.1.1	2.8.1.1
AGRO	Atu1216	3.1.1.-
AGRO	Atu1217	2.5.1.47	2.5.1.47
AGRO	Atu1218	4.1.99.3	4.1.99.3
AGRO	Atu1220	2.1.1.63		2.1.1.63
AGRO	Atu1243	2.7.1.72		2.7.1.-
AGRO	Atu1244	1.2.1.38		1.2.1.38
AGRO	Atu1245	3.5.3.11	3.5.3.11
AGRO	Atu1250		2.5.1.48;2.5.1.49
AGRO	Atu1251	2.5.1.49	2.5.1.48;2.5.1.49		2.5.1.49
AGRO	Atu1254				3.6.4.10
AGRO	Atu1255			1.1.1.-
AGRO	Atu1256	1.14.14.1
AGRO	Atu1258	3.4.21.92	3.4.21.92	3.4.21.92	3.4.21.92
AGRO	Atu1260				1.13.11.2
AGRO	Atu1261	3.4.21.53	3.4.21.53	3.4.21.53	3.4.21.53
AGRO	Atu1263		3.1.3.1
AGRO	Atu1268	1.6.5.3	1.6.5.3	1.6.99.5
AGRO	Atu1269	1.6.5.3		1.6.99.5
AGRO	Atu1270	1.6.5.3	1.6.5.3	1.6.99.5
AGRO	Atu1272	1.6.5.3	1.6.5.3	1.6.99.5
AGRO	Atu1274	1.6.5.3	1.6.5.3	1.6.99.5
AGRO	Atu1275	1.6.5.3	1.6.5.3	1.6.99.5
AGRO	Atu1276	1.6.5.3	1.6.5.3	1.6.99.-
AGRO	Atu1277	1.6.5.3	1.6.5.3	1.6.99.5
AGRO	Atu1278	1.6.5.3	1.6.5.3	1.6.99.5
AGRO	Atu1279	1.6.5.3	1.6.5.3	1.6.5.3
AGRO	Atu1280	1.6.5.3	1.6.5.3	1.6.99.5
AGRO	Atu1281	1.6.5.3	1.6.5.3		1.6.99.5
AGRO	Atu1282	1.6.5.3	1.6.5.3	1.6.99.5;1.6.5.3	1.6.99.5
AGRO	Atu1283	1.6.5.3	1.6.5.3	1.6.99.5	1.6.99.5
AGRO	Atu1284	6.3.4.15		6.3.4.15
AGRO	Atu1285	3.1.-.-
AGRO	Atu1288	6.1.1.15		6.1.1.15	6.1.1.15
AGRO	Atu1290	3.6.3.-		3.6.3.-
AGRO	Atu1292	2.7.7.7	2.7.7.7	2.7.7.7
AGRO	Atu1294	2.7.7.7		2.7.7.7
AGRO	Atu1295				6.4.1.1
AGRO	Atu1297	2.7.7.65			2.7.7.65
AGRO	Atu1303	3.1.-.-
AGRO	Atu1304	5.99.1.2	5.99.1.2	5.99.1.2
AGRO	Atu1306	2.3.1.15		2.3.1.n3
AGRO	Atu1307	3.5.2.3	3.5.2.3	3.5.2.3
AGRO	Atu1308	2.1.3.2		2.1.3.2
AGRO	Atu1310		1.3.8.7
AGRO	Atu1311	3.2.1.169;2.3.1.48
AGRO	Atu1316	3.1.-.-
AGRO	Atu1318	6.3.5.7;6.3.5.6
AGRO	Atu1319	6.3.5.7;6.3.5.6	6.3.5.7;6.3.5.6
AGRO	Atu1322		2.3.1.1
AGRO	Atu1324	6.3.5.7;6.3.5.6	6.3.5.7;6.3.5.6
AGRO	Atu1329	2.3.2.6	2.3.2.6	2.3.2.6
AGRO	Atu1330	6.4.1.2;6.3.4.14	6.3.4.14	6.4.1.-;6.3.4.-	6.3.4.14
AGRO	Atu1332	4.2.1.10	4.2.1.10	4.2.1.10	4.2.1.10
AGRO	Atu1334		2.6.1.66	2.6.1.-
AGRO	Atu1339	3.1.26.12
AGRO	Atu1340	3.5.1.28	3.5.1.28
AGRO	Atu1341	2.4.1.-;3.4.-.-
AGRO	Atu1345	2.7.1.23	2.7.1.23
AGRO	Atu1346	5.3.3.17
AGRO	Atu1352	2.5.1.15		2.5.1.15
AGRO	Atu1353	5.1.99.8;4.1.2.25	4.1.2.25	4.1.2.25
AGRO	Atu1354	2.7.6.3	2.7.6.3	2.7.6.3
AGRO	Atu1358	3.1.3.-
AGRO	Atu1362	2.7.13.3			2.7.13.3
AGRO	Atu1369		3.6.1.17
AGRO	Atu1376	2.7.4.22		2.7.4.22	2.7.4.22
AGRO	Atu1378	2.5.1.31	2.5.1.31	2.5.1.31	2.5.1.31
AGRO	Atu1379	2.7.7.41	2.7.7.41	2.7.7.41
AGRO	Atu1380	3.4.24.-
AGRO	Atu1382	2.3.1.191	2.3.1.-
AGRO	Atu1383	4.2.1.59	4.2.1.59
AGRO	Atu1384	2.3.1.129	2.3.1.129	2.3.1.129
AGRO	Atu1386	2.4.1.182	2.4.1.182	2.4.1.182
AGRO	Atu1391	3.6.3.21		3.6.3.-
AGRO	Atu1392	2.3.3.1	2.3.3.1	2.3.3.1
AGRO	Atu1394	2.5.1.18
AGRO	Atu1395	3.4.21.88	3.4.21.88	3.4.21.88
AGRO	Atu1396	3.6.3.-
AGRO	Atu1400		1.1.1.95
AGRO	Atu1401			3.6.3.-
AGRO	Atu1406		4.2.1.39
AGRO	Atu1407	1.1.1.69	1.1.1.69	1.1.1.-
AGRO	Atu1408	1.1.1.264	1.1.1.264	1.1.1.-
AGRO	Atu1409		3.5.3.19
AGRO	Atu1414		1.3.8.7
AGRO	Atu1415	1.1.1.178;1.1.1.35	1.1.1.35	1.1.1.-	1.1.1.135
AGRO	Atu1416	6.2.1.3	6.2.1.34
AGRO	Atu1417	4.2.1.155	4.2.1.17
AGRO	Atu1418		1.5.1.20
AGRO	Atu1420				1.14.13.82
AGRO	Atu1422				2.7.10.1
AGRO	Atu1424	2.5.1.55	2.5.1.55	2.5.1.55	2.5.1.55
AGRO	Atu1426	4.2.1.11		4.2.1.11	4.2.1.11
AGRO	Atu1429	1.2.4.1		1.2.4.1	1.2.4.1
AGRO	Atu1430	1.2.4.1	1.2.4.1	1.2.4.1
AGRO	Atu1432	2.3.1.12		2.3.1.12
AGRO	Atu1434	1.8.1.4	1.8.1.4	1.8.1.-	1.8.1.4
AGRO	Atu1436	2.8.1.8		2.8.1.8
AGRO	Atu1442	3.5.1.42
AGRO	Atu1443	2.7.7.60;4.6.1.12		2.7.7.60;4.6.1.12
AGRO	Atu1444	1.-.-.-	1.-.-.-
AGRO	Atu1445	2.7.13.3	2.7.13.3	2.7.13.3	2.7.13.3
AGRO	Atu1447	2.7.13.3		2.7.13.3	2.7.13.3
AGRO	Atu1452	3.6.1.9	3.6.1.8	3.6.1.8
AGRO	Atu1453		3.5.4.12
AGRO	Atu1454	1.3.1.76;2.1.1.107;4.99.1.4	4.99.1.4;2.1.1.107;1.3.1.76	2.1.1.107;4.99.1.4;1.3.1.76	1.3.1.76
AGRO	Atu1456	1.8.1.2	1.8.1.2
AGRO	Atu1458	1.18.1.2	1.18.1.2		1.18.1.2
AGRO	Atu1462	1.4.4.2	1.4.4.2	1.4.4.2	1.4.4.2
AGRO	Atu1464	2.1.2.10		2.1.2.10
AGRO	Atu1471	5.4.99.24	4.2.1.70
AGRO	Atu1472	3.1.3.18
AGRO	Atu1476	3.1.2.12	3.1.2.12	3.1.2.12
AGRO	Atu1480			1.11.1.-	1.11.1.15
AGRO	Atu1490	1.20.4.1	1.20.4.1
AGRO	Atu1494	3.1.4.55
AGRO	Atu1495	3.1.21.-
AGRO	Atu1496	6.1.1.10	6.1.1.10	6.1.1.10	6.1.1.10
AGRO	Atu1497	2.7.7.7	2.7.7.7		1.1.1.42
AGRO	Atu1498	2.7.4.9		2.7.4.9
AGRO	Atu1499	3.4.16.4	3.4.16.4	3.4.16.4
AGRO	Atu1505	3.4.16.4
AGRO	Atu1507	5.99.1.3		5.99.1.3
AGRO	Atu1515	1.-.-.-
AGRO	Atu1516	3.7.1.20
AGRO	Atu1520	3.6.3.-
AGRO	Atu1523	3.2.1.25		3.2.1.-
AGRO	Atu1524	1.1.1.-
AGRO	Atu1526	1.1.1.343;1.1.1.44	1.1.1.44	1.1.1.44
AGRO	Atu1528	3.6.3.4	3.6.3.4
AGRO	Atu1534		1.9.3.1
AGRO	Atu1535		1.9.3.1
AGRO	Atu1536		1.9.3.1
AGRO	Atu1537	1.9.3.1		1.9.3.1	1.9.3.1
AGRO	Atu1542	2.7.1.156;2.7.7.62	2.7.7.62	2.7.1.156;2.7.7.62
AGRO	Atu1550	3.5.1.88	3.5.1.88
AGRO	Atu1556	2.3.1.181		2.3.1.181
AGRO	Atu1557	1.-.-.-	1.1.1.1		1.1.1.195
AGRO	Atu1560	2.5.1.32;2.5.1.99	2.5.1.32
AGRO	Atu1566				3.2.1.35
AGRO	Atu1567	1.2.1.46			1.2.1.46
AGRO	Atu1571	2.3.1.30		2.3.1.30	2.3.1.30
AGRO	Atu1574	1.14.13.1	1.14.13.1	1.14.13.-
AGRO	Atu1575	4.4.1.8	4.4.1.8
AGRO	Atu1580	3.6.3.-
AGRO	Atu1586	3.1.-.-	3.1.-.-
AGRO	Atu1588	1.1.1.3	1.1.1.3	1.1.1.3
AGRO	Atu1589	2.6.1.-	2.6.1.1	2.6.1.-	2.6.1.44
AGRO	Atu1590	3.2.2.3
AGRO	Atu1594	2.3.1.241
AGRO	Atu1595	1.1.1.1	1.1.1.1
AGRO	Atu1596	2.3.1.179	2.3.1.179	2.3.1.-
AGRO	Atu1597	2.3.1.179	2.3.1.179
AGRO	Atu1599		4.2.1.59
AGRO	Atu1601	1.3.98.3		1.3.99.22
AGRO	Atu1604	2.3.1.-
AGRO	Atu1606	3.4.11.18		3.4.11.18	3.4.11.18
AGRO	Atu1610	2.5.1.54	2.5.1.54	2.5.1.54
AGRO	Atu1611	1.8.1.7		1.8.1.-
AGRO	Atu1613	5.3.1.6		5.3.1.6
AGRO	Atu1614	3.1.3.18	3.1.3.18	3.1.3.18
AGRO	Atu1616	4.2.1.2		4.2.1.2	4.2.1.2
AGRO	Atu1618	6.3.4.2		6.3.4.2	6.3.4.2
AGRO	Atu1620	5.3.1.1	5.3.1.1	5.3.1.1
AGRO	Atu1622	5.99.1.-		5.99.1.3
AGRO	Atu1623		1.8.1.9
AGRO	Atu1624				3.6.4.2
AGRO	Atu1626	5.1.3.2	5.1.3.2
AGRO	Atu1627	3.4.21.92	3.4.21.92	3.4.21.92	3.4.21.92
AGRO	Atu1630	2.7.8.-	2.7.8.-
AGRO	Atu1632	1.5.8.4	1.5.99.2
AGRO	Atu1639				2.4.1.123
AGRO	Atu1648	5.1.1.20	5.5.1.1
AGRO	Atu1649		3.6.1.54
AGRO	Atu1652	1.1.1.40	1.1.1.38	1.1.1.-
AGRO	Atu1654	1.13.11.79
AGRO	Atu1657	6.3.1.5	6.3.1.5
AGRO	Atu1661	1.6.1.1	1.6.1.1
AGRO	Atu1664		5.2.1.8
AGRO	Atu1669	2.1.1.74		2.1.1.74
AGRO	Atu1670	1.1.1.1;1.1.1.284	1.1.1.284	1.1.1.1;1.1.1.284	1.1.1.284
AGRO	Atu1672		6.2.1.3
AGRO	Atu1673	4.1.1.20
AGRO	Atu1676	2.6.1.85
AGRO	Atu1677	2.4.2.29	2.4.2.29	2.4.2.29	2.4.2.29
AGRO	Atu1678	2.4.99.17	5.-.-.-
AGRO	Atu1679	5.2.1.8	5.2.1.8	5.2.1.8
AGRO	Atu1680	5.2.1.8	5.2.1.8	5.2.1.8
AGRO	Atu1681	2.7.7.3	2.7.7.3	2.7.7.3
AGRO	Atu1685				3.1.26.11
AGRO	Atu1686	5.2.1.8	5.2.1.8
AGRO	Atu1687	2.4.2.18	2.4.2.18	2.4.2.18
AGRO	Atu1688	4.1.1.48	4.1.1.48	4.1.1.48
AGRO	Atu1689	4.6.1.17
AGRO	Atu1690	2.10.1.1
AGRO	Atu1691	2.7.7.65
AGRO	Atu1695	4.1.99.22
AGRO	Atu1698	2.7.7.77
AGRO	Atu1701	2.1.1.77	2.1.1.77	2.1.1.77
AGRO	Atu1702	3.1.3.5	3.1.3.5	3.1.3.5
AGRO	Atu1703	6.1.1.11	6.1.1.11	6.1.1.11
AGRO	Atu1709	3.2.1.52		3.2.1.52
AGRO	Atu1710		3.2.1.-
AGRO	Atu1711	6.1.1.19	6.1.1.19	6.1.1.19
AGRO	Atu1712	3.1.5.1
AGRO	Atu1714	3.1.11.2	3.1.11.2
AGRO	Atu1719	6.1.1.9	6.1.1.9	6.1.1.9
AGRO	Atu1721	2.1.1.77	2.1.1.77	2.1.1.77
AGRO	Atu1728	1.6.5.2			1.6.5.2
AGRO	Atu1731	2.4.2.22	2.4.2.22	2.4.2.22
AGRO	Atu1733	1.17.4.1	1.17.4.1	1.17.4.1
AGRO	Atu1740	2.3.1.-	2.3.1.-
AGRO	Atu1743		1.14.13.-
AGRO	Atu1746	6.1.1.3	6.1.1.3	6.1.1.3
AGRO	Atu1749	3.5.4.16	3.5.4.16	3.5.4.16	3.5.4.16
AGRO	Atu1750	3.5.4.19	3.5.4.19	3.5.4.19
AGRO	Atu1759	4.3.1.17		4.3.1.17
AGRO	Atu1766				1.4.1.5
AGRO	Atu1770	6.3.1.2	6.3.1.2	6.3.1.2	6.3.1.2
AGRO	Atu1778	3.6.4.-
AGRO	Atu1780	3.6.4.12		3.6.4.12
AGRO	Atu1785	2.3.1.-
AGRO	Atu1786	2.6.1.16	2.6.1.16	2.6.1.16
AGRO	Atu1787	2.7.7.23;2.3.1.157		2.3.1.157;2.7.7.23
AGRO	Atu1792	3.6.3.17		3.6.3.-
AGRO	Atu1793	2.7.8.24	2.7.8.24	2.7.8.24	2.7.8.24
AGRO	Atu1794	1.14.13.-	1.14.13.-
AGRO	Atu1802	4.4.1.5
AGRO	Atu1808	2.4.1.80
AGRO	Atu1810		1.6.99.3;1.6.5.3
AGRO	Atu1816		3.6.3.-	3.6.3.-
AGRO	Atu1817		3.6.3.-
AGRO	Atu1821	2.8.1.7;4.4.1.16
AGRO	Atu1825	2.8.1.7
AGRO	Atu1827	2.7.1.170	2.7.1.-	2.7.1.n1
AGRO	Atu1828	6.1.1.1	6.1.1.1	6.1.1.1
AGRO	Atu1830	1.11.1.15
AGRO	Atu1833			3.6.4.13
AGRO	Atu1834	3.6.1.55
AGRO	Atu1839	5.1.3.1	5.1.3.1	5.1.3.1	5.1.3.1
AGRO	Atu1841	4.3.2.2		4.3.2.2	4.3.2.2
AGRO	Atu1843	6.3.2.6	6.3.2.6	6.3.2.6
AGRO	Atu1844	6.3.5.3	6.3.5.3
AGRO	Atu1845	6.3.5.3		6.3.5.3
AGRO	Atu1848		2.6.1.1
AGRO	Atu1850	6.3.5.3		6.3.5.3
AGRO	Atu1855				1.3.1.6
AGRO	Atu1857		3.1.3.15
AGRO	Atu1859	3.5.1.2	3.5.1.2	3.5.1.2	3.5.1.2
AGRO	Atu1867	5.1.1.3	5.1.1.3	5.1.1.3
AGRO	Atu1868	2.1.1.-
AGRO	Atu1870	1.1.1.42		1.1.1.42	1.1.1.42
AGRO	Atu1871	2.5.1.18	2.5.1.18
AGRO	Atu1873	6.1.1.7		6.1.1.7
AGRO	Atu1876	4.2.1.70			4.2.1.70
AGRO	Atu1878				2.7.8.27
AGRO	Atu1888	2.7.13.3	2.7.3.-
AGRO	Atu1889			2.7.1.107
AGRO	Atu1890	2.4.2.21	2.4.2.21	2.4.2.21	2.4.2.21
AGRO	Atu1891	2.7.8.26	2.7.8.26
AGRO	Atu1895	4.1.99.12	4.1.99.12	4.1.99.12	3.5.4.25
AGRO	Atu1897			1.1.1.-
AGRO	Atu1898			3.6.3.17
AGRO	Atu1901	2.2.1.1	2.2.1.1
AGRO	Atu1902	2.2.1.1	2.2.1.1
AGRO	Atu1903			2.7.1.30
AGRO	Atu1905	1.1.1.76;1.1.1.304		1.1.1.-
AGRO	Atu1918	4.2.1.9		4.2.1.9
AGRO	Atu1919	1.8.-.-
AGRO	Atu1923	2.7.7.6	2.7.7.6	2.7.7.6	2.7.7.6
AGRO	Atu1926	2.7.4.3	2.7.4.3	2.7.4.3	2.7.4.3
AGRO	Atu1939				2.7.13.3
AGRO	Atu1940				6.3.5.5
AGRO	Atu1948				3.6.5.3
AGRO	Atu1951				3.4.21.92
AGRO	Atu1955	2.7.7.6	2.7.7.6	2.7.7.6	2.7.7.6
AGRO	Atu1956	2.7.7.6	2.7.7.6	2.7.7.6	2.7.7.6
AGRO	Atu1965		5.1.3.2
AGRO	Atu1966				3.6.5.3
AGRO	Atu1974	2.1.1.79
AGRO	Atu1977				1.4.3.2
AGRO	Atu1979	2.1.1.79
AGRO	Atu1986		2.7.3.-
AGRO	Atu1990	2.7.13.3	2.7.3.-	2.7.13.3
AGRO	Atu1993	2.1.1.185
AGRO	Atu1994	3.1.2.-
AGRO	Atu2002	3.1.1.-
AGRO	Atu2012	3.6.3.30		3.6.3.-
AGRO	Atu2015		2.6.1.57	2.6.1.-
AGRO	Atu2016	5.1.3.29
AGRO	Atu2017	3.1.-.-
AGRO	Atu2019	1.1.1.86	1.1.1.86	1.1.1.86
AGRO	Atu2022	1.-.-.-	1.1.1.1
AGRO	Atu2023	1.6.99.3	1.6.99.3
AGRO	Atu2024	2.6.99.2		2.6.99.2
AGRO	Atu2026	3.1.11.5
AGRO	Atu2035	2.2.1.6	2.2.1.6	2.2.1.6
AGRO	Atu2036	2.2.1.6	2.2.1.6	4.1.1.-;2.2.1.6	2.2.1.6
AGRO	Atu2037				2.4.1.232
AGRO	Atu2039	2.5.1.75	2.5.1.75	2.5.1.75
AGRO	Atu2040	3.1.3.3	3.1.3.3	3.1.3.-
AGRO	Atu2041		2.3.1.1
AGRO	Atu2042		1.1.1.100
AGRO	Atu2043	3.4.21.107
AGRO	Atu2044	3.4.-.-
AGRO	Atu2045	3.4.-.-
AGRO	Atu2046	1.5.1.3	1.5.1.3	1.5.1.3
AGRO	Atu2047	2.1.1.45	2.1.1.45	2.1.1.45	2.1.1.45
AGRO	Atu2053	1.1.2.4	1.1.2.4
AGRO	Atu2057	3.6.4.12		3.6.4.12
AGRO	Atu2061	4.2.99.20
AGRO	Atu2066	3.5.1.19	3.5.1.19
AGRO	Atu2070	3.4.11.9	3.4.11.9
AGRO	Atu2072	2.1.1.-
AGRO	Atu2077	2.7.7.7
AGRO	Atu2080	2.3.1.-
AGRO	Atu2082	6.5.1.2	6.5.1.2	6.5.1.2
AGRO	Atu2085	3.5.1.108	3.5.1.108		3.5.1.108
AGRO	Atu2086		3.4.24.-
AGRO	Atu2089	6.3.2.4	6.3.2.4	6.3.2.4
AGRO	Atu2092	1.3.1.98	1.1.1.158	1.1.1.158
AGRO	Atu2093	6.3.2.8	6.3.2.8	6.3.2.8
AGRO	Atu2094	2.4.1.227	2.4.1.227	2.4.1.227	4.2.1.12
AGRO	Atu2096	6.3.2.9	6.3.2.9	6.3.2.9
AGRO	Atu2097	2.7.8.13	2.7.8.13	2.7.8.13
AGRO	Atu2098	6.3.2.10	6.3.2.10	6.3.2.-
AGRO	Atu2099	6.3.2.13	6.3.2.13	6.3.2.13
AGRO	Atu2100		2.4.1.129
AGRO	Atu2102	2.1.1.199
AGRO	Atu2103				2.7.11.24
AGRO	Atu2106		6.3.1.8
AGRO	Atu2113	3.5.1.28	3.5.1.28	3.5.1.28
AGRO	Atu2115	2.7.1.11		2.7.1.-
AGRO	Atu2122		3.2.1.-
AGRO	Atu2123	1.5.1.20		1.5.1.20	1.5.1.20
AGRO	Atu2125				3.6.1.3
AGRO	Atu2126		3.1.1.23;3.1.1.5
AGRO	Atu2128	2.2.1.6
AGRO	Atu2131		2.8.1.7
AGRO	Atu2138		1.1.1.1
AGRO	Atu2139		1.2.1.3	1.2.1.-
AGRO	Atu2142	6.3.1.2		6.3.1.2
AGRO	Atu2150			3.6.3.-
AGRO	Atu2151	1.1.1.1
AGRO	Atu2155	2.1.1.13	2.1.1.13	2.1.1.13
AGRO	Atu2156	5.3.1.31	5.1.3.8
AGRO	Atu2165		2.7.3.-
AGRO	Atu2167				2.7.7.6
AGRO	Atu2168	2.7.7.-	2.7.7.-
AGRO	Atu2170	6.3.5.5		6.3.5.5
AGRO	Atu2178	6.3.5.5		6.3.5.5
AGRO	Atu2180	2.7.7.7
AGRO	Atu2183	2.4.1.11
AGRO	Atu2185	1.8.1.9		1.8.1.9
AGRO	Atu2187				2.1.1.202
AGRO	Atu2188	1.-.-.-			1.7.1.B1
AGRO	Atu2196	2.6.1.1	2.6.1.1	2.6.1.1
AGRO	Atu2202				2.4.1.15
AGRO	Atu2207	2.7.13.3	2.7.3.-		2.7.13.3
AGRO	Atu2209	1.5.1.2	1.5.1.2	1.5.1.2
AGRO	Atu2213	2.-.-.-	2.4.99.-
AGRO	Atu2216	3.4.13.9
AGRO	Atu2218	2.7.6.1	2.7.6.1	2.7.6.1
AGRO	Atu2221		2.4.1.182
AGRO	Atu2224	1.2.1.-	1.2.1.3	1.2.1.-	1.2.1.3
AGRO	Atu2230	3.1.1.29	3.1.1.29	3.1.1.29
AGRO	Atu2231		2.3.1.1
AGRO	Atu2236	2.4.2.7	2.4.2.7	2.4.2.7	2.4.2.7
AGRO	Atu2238		1.10.2.2		3.4.24.B24
AGRO	Atu2239	1.10.2.2	1.10.2.2	1.10.2.2	1.10.99.1
AGRO	Atu2243		3.1.4.17
AGRO	Atu2244	2.1.1.207	2.1.1.207
AGRO	Atu2247	1.3.3.3	1.3.3.3	1.3.3.3
AGRO	Atu2250	2.7.7.19	2.7.7.25;2.7.7.21	2.7.7.25;2.7.7.21
AGRO	Atu2251				3.6.1.13
AGRO	Atu2253	3.6.3.-
AGRO	Atu2256				2.7.10.1
AGRO	Atu2261			2.5.1.18
AGRO	Atu2264	2.3.3.13	2.3.3.13	2.3.3.13	2.3.3.13
AGRO	Atu2270	3.4.21.92		3.4.21.92	3.4.21.92
AGRO	Atu2273	1.7.1.13		1.7.1.13	1.7.1.13
AGRO	Atu2275				1.13.11.15
AGRO	Atu2279	3.6.3.32		3.6.3.-
AGRO	Atu2282	2.7.1.21		2.7.1.21	2.7.1.21
AGRO	Atu2289	4.1.3.27	2.6.1.85;4.1.3.27	4.1.3.27
AGRO	Atu2292	3.5.4.2		3.5.4.2
AGRO	Atu2294	2.3.1.82		2.3.1.-
AGRO	Atu2295	3.2.1.20		3.2.1.-
AGRO	Atu2296	2.7.1.45		2.7.1.-
AGRO	Atu2306	3.4.11.18	3.4.11.18	3.4.11.18
AGRO	Atu2308	1.1.1.30		1.1.1.-	1.1.1.30
AGRO	Atu2309	1.17.1.4	1.17.1.4
AGRO	Atu2310	1.17.1.4			1.17.1.4
AGRO	Atu2315	3.5.4.3	3.5.4.3	3.5.4.-
AGRO	Atu2318	1.1.2.3
AGRO	Atu2321	3.4.16.4
AGRO	Atu2322		3.1.3.16
AGRO	Atu2323	3.5.2.17	3.5.2.17	3.5.2.17
AGRO	Atu2324	4.3.2.3		3.5.3.19
AGRO	Atu2325		2.7.7.-
AGRO	Atu2327		1.7.3.3	4.1.1.n1
AGRO	Atu2328		1.7.3.3		3.5.2.5
AGRO	Atu2331	1.5.-.-;2.1.1.61
AGRO	Atu2333	3.6.4.13		3.6.4.13
AGRO	Atu2347	3.6.3.17		3.6.3.17
AGRO	Atu2354				3.1.3.15
AGRO	Atu2366	3.6.3.21
AGRO	Atu2371		3.2.1.8	3.2.1.8
AGRO	Atu2372	2.4.1.-
AGRO	Atu2375	2.4.1.187
AGRO	Atu2379	5.4.2.8		5.4.2.-
AGRO	Atu2382				4.1.1.25
AGRO	Atu2385	3.5.1.6;3.5.1.87
AGRO	Atu2386	3.5.2.2	3.5.2.2	3.5.2.-	3.5.2.2
AGRO	Atu2388			3.6.3.-
AGRO	Atu2399				1.11.1.15
AGRO	Atu2401	3.5.1.5	3.5.1.5	3.5.1.5	3.5.1.5
AGRO	Atu2405	3.5.1.5	3.5.1.5	3.5.1.5	3.5.1.5
AGRO	Atu2407	3.5.1.5	3.5.1.5	3.5.1.5	3.5.1.5
AGRO	Atu2415				2.7.13.3
AGRO	Atu2416	6.3.1.2	6.3.1.2	6.3.1.2	6.3.1.2
AGRO	Atu2417	1.1.1.206	1.1.1.140	1.1.1.-
AGRO	Atu2418	2.7.13.3
AGRO	Atu2428	3.1.3.7		3.1.3.-
AGRO	Atu2443	5.4.99.23
AGRO	Atu2447	6.3.4.4	6.3.4.4	6.3.4.4
AGRO	Atu2455	3.2.2.27		3.2.2.27	3.2.2.27
AGRO	Atu2456	4.4.1.5	4.4.1.5
AGRO	Atu2457				5.4.2.7
AGRO	Atu2458	3.6.3.34		3.6.3.-
AGRO	Atu2461		1.14.99.3
AGRO	Atu2464	3.5.1.10	3.5.1.10
AGRO	Atu2465	2.7.13.3
AGRO	Atu2468				2.7.11.13
AGRO	Atu2476	3.6.3.34
AGRO	Atu2477		1.16.3.1
AGRO	Atu2486	2.7.8.-	2.7.8.-
AGRO	Atu2487	2.7.1.35		2.7.1.-
AGRO	Atu2488	4.2.1.1	4.2.1.1	4.2.1.1
AGRO	Atu2490	1.2.1.11	1.2.1.11	1.2.1.11
AGRO	Atu2493	1.6.1.2	1.6.1.2	1.6.1.2
AGRO	Atu2494	1.6.1.2	1.6.1.2	1.6.1.2
AGRO	Atu2495	1.5.1.-		1.5.1.29
AGRO	Atu2496	1.1.1.-
AGRO	Atu2497	3.5.1.-
AGRO	Atu2499	3.5.1.110		3.5.1.n4
[truncated: 34,748 more rows]
